# Supplementary material for: Transcriptomic Analysis across Crayfish (Cherax quadricarinatus) Claw Regeneration Reveals Potential Stem Cell Sources for Cultivated Crustacean Meat
Source: Int J Mol Sci. 2024 Aug 7;25(16):8623. doi: 10.3390/ijms25168623 (PMC11354258; doi:10.3390/ijms25168623)
Supplement: Supplementary file 1 [file ijms-25-08623-s001.zip]

Archive with 6 entries (6 files):
- SF1-Transcriptome Assembly.fasta
- SF2-Salmon.zip
- SF3-Normalised_Counts.csv
- SF4-Trinotate_annotation_report.xlsx
- SF5-DEGs.xlsx
- SF6-GO Enrichment.xlsx
