# Supplementary material for: Transcriptomic Analysis across Crayfish (Cherax quadricarinatus) Claw Regeneration Reveals Potential Stem Cell Sources for Cultivated Crustacean Meat
Source: Int J Mol Sci. 2024 Aug 7;25(16):8623. doi: 10.3390/ijms25168623 (PMC11354258; doi:10.3390/ijms25168623)
Supplement: Supplementary file 1 [file ijms-25-08623-s001.zip › SF1-Transcriptome Assembly.fasta]

>NonamEVm031198t1 
TGTCAAAAATGAAGTACAGAATTTTTTTTTCCTGACCTGGCTATCTCATGAAGACTAATGTAGACCTGACTGATGACCTGTGCCACTTTCTTAAGCAGTGTGTTGCTTTTATGATTGTCATCAACATCTTTTTCAAGGCCAAGATTATCCATAAATTCAAATGCAAGGGAAGAAAAGTCAAGCTGCAGTCCACTGAAATTAATCTCATCCTCTCGACCCAGGAGCGAGTTCAAGGTGGTTGTCTGAAAGAGACGACTTAAAAAACAACAGGCAACTAAACAGAAAAAAAAAATGGTGGTAAAAGAAAAAGAGGTCAAAAGTTCAAAGGATAATATAAAGTTTTAAAACCCAGTACAACAGTCTATTGGCTCTGGTCCTGGCCAAACTGTTGTGCATAGTTTCAATAAAATGATTTACCCTATATTCTCAAGAAATACAATGTTTTGATTAAAAAAATGCACAGTATGTGTGTTATATTGCACAAATAATATACAGTATTGTATAT
>NonamEVm008696t1 
ACCTGCCGTCGCCCTGTGTATTAAGTGACAGTAACCAGTGTCGCGTCCTACCTTTACCTACACCACCAGGACTCACACACTTGCCCACCCAGCTGGCTTCCGCAGAGACCGCTACCATGCCGGACCAAGACCTGGCCTCCAAGTACATGGACCTACCCCAGCAGGGGCTGGCTAGCATGGCCCACACGCCGCCCTACGCCCAGCCCCTAGGCTACCAGCAGCCGCCCACGCCCGGCTACAACCCTCCGGGCTATGGTTTTCCTCCCATGTACCCACAAACGTCGTACCCAGGCTACCCGATGGGTTCTTATCTCACTTCGCAGTGCCCTTCGCCCTCCGTCGATGAAAAGCCAGAAGACGAGGGTTCCGTGAGAGTAGGCGGGAAAGGCAAGAAGATGAGAAAGCCCAGGACCATCTACTCGTCGCTGCAGCTGCAACAACTCAACAAGATATTCCAGAGGACTCAGTACCTTTCTCTGCCGGAGCGCGCTGAGCTGGCCGCTAAACTTGGCCTCACTCAGACTCAGGTGAAGATCTGGTTTCAAAACAAAAGATCCAAGTGCAAGAAGATAATGAAGACAGTAAACTCAGGCGGGTCGTGTGTGCCACAGGGTGCTCCGGTGGGGCCCGGCTCTCCCCTCATCTCCTCCCCACTTTCAGTCCACTCCCCTCACTTAA
>NonamEVm003073t2 
GGTGACAGTATCCGTGTGTGTACCCGCAGTGGGGACTGGAGCGGGGACATCCCTACCTGTACATATGTAGACTGTGGAAGAGTACCAACGCTGCCTCGAGGTGATGTAGTCTACCTTAATGAGTCTACCTTCCTGGATAGTCACCTGCAGTACATGTGCAACACTAACTACCGTCTGGTCGGGGAGAATCGCCGGGTTTGTAGCAAGGATGGCCTGTGGAGCGGCGACCTGCCCAAGTGTGAAGAGATCCGGTGCCCTGAACCGGAGTTCCCAGACAAAGCGAAGACATCTGTTGCCGGTAACGACCGTCGCATGTCCACCACCATTGTGCGTCGCCGTGAGCACGTCACACTGGATAACACATACAGGATCGGCAGTGTGGTGACGTACAGGTGTGAGAGAGGCTATGTTGTGGACGGTGCCAGCATGAGGACCTGTATGTCAGACGGCACCTGGAGTCACCAAGCTCCAACCTGCAAATTTGTGGATTGTGGTCTACCTGAGAGTATCAGTCCCGGGATCTACCGCCTGCTGAGCAACTCCACCAGCTATGGATCACAGGTGGCATACGAATGTTCGGAGAACTGGAAGCTGGAGGGACGTATCAGGCGCTTCTGTCAGGAGAACGGCACCTGGGTTGGGGAGTCACCATTGTGTGTAGAGGTGTTCTGTCCGGAGCTGCAGTCGTTGCTGAGTGATGCGCTGTCGGTGAACGAGGGTGATCGGCGGGTGGGCACGACTGCAACTTACACATGCGACAAGGGTCGTCTACTGGTTGGGGAGCCCAGCCGGCAGTGCCGCACTCATGGCATCTGGACTGGCACTCAACCCAGATGTGAATGGGTGTCGTGCAACATGCCCGAGGAGATCGAGAACGGCAGGATCGTGCGCCTTAACGAGTCGTTGATCTATGGCTCTGTCGTGGAGTACCACTGTTTGCCCAAGTACGTCCTCGATGGCCCCTTCACTCGCTCCTGCACCGACCAGGGCCTGTGGGCTGGCGTGGCTCCCCGATGCTCATTGGACACTAAGGATTATGGCATCTTCGAGGACAACACTGTTGACGGCACCAGCAACTCAGCACGAGGTGGACCACCAGGATCACTGGAGGAAGCGTCCAATACCGGCCTCTATGTTGGGCTTGCTGTGGGTCTCATTGCTGTGGTGGCTGTCGCACTCTTGTTTGCCTTCCTAAAAGCACGTCAGCAGAAGGTCAAGGAAGAGGAGGCACCAACTACACTCAAGCCCAGAAACACTCACCACATGGACTCCATGAGCTACGCTGACCTCAGTGACCCTACCACAGGTAACAACATCTACGAGAACATCCCAGACGACGTAGAGGAGTACACGGACATGTCGTCTGGCAACTACAACACCACTCCAAGCCACACCTACTCGAATGGCCGCCAACCCGTGTACACCACTCCAAGCCACACCTACTCGAATGGCCGCCAACCCGTGTACACCA
>NonamEVm003724t2 
CACAAACAACAGGTGGTGTGTTACCTAGGCTCGTGGGCAGTGTATAGACCAGGTGCTGGCAAGTTTAACATTGAGGACATTGACCCTACACTCTGTACCTCACTCATCTACTCCTTCATCGGCATCAATGAGACCACCTACACTATCAAGTCTCTCGATCCTGAGTATGACATCAATAGAAAGGCTCTGGAGAGGTTCGTGAACATGAAGAGTTTGAATCCCCGTCTGAAGGTTCTGGTTGCCGTCGGTGGCTGGACAGAAGGATCAACCAAGTACTCAGCTATGGCCAAAGATCATATCAACCGGAAAGCCTTCATTAACTCAGCCGTCCAGTTTATCCAGCAACACAAACTGGACGGTCTGGACTTGGACTGGGAGTATCCTGCCAACAGAGGAGGAGAACCTGAAGACAAGGAGAACTTCGTTGAACTAGTCAAGGAACTGCGTAAGGAATTTAACAAGTACGGTTGGATGCTGACAGCTGCCATGGCCGCTGGGAAATCCACTGTTGAAACCGCTTATGATATCGATGACTTAGCGGAGGAGCTGGACTTCATCCACATCATGGCTTACGACTACCATGGCAAGTGGGATGGGAAGACTGGCCACAATGCTCCTCTCTATCCTCGAGAGGATGAGTCAGATGACGAGAAGGTTCTCAATGTGGATGCAACAGTGAGGTTGTATCTTGAGAAGGGCGCCCCAGCTAACAAGCTGCTGCTAGGTGTTGGTCTGTATGGTAGAACCTTCCTGCTGAACGACCCTAACACTCCAGGTATCAGCGCCCCGTCTCAGCCATCCGCCTTCGCTGGGCCATACACCAGGGAGGACGGGTTCCTGGGTTACAATGAGATCTGTGAGAAGCAGAGGACTGAGGCTGGAGCCTGGAACATCATCTGGCAGAAGGCTCATCAGGTACCATACATGTTCCGTGACAACATGTGGGTTGGTTATGATGACGACATCTCACTCACCCTAAAAGTGGCCTATGCCCAGAGACTAGGCCTGGGTGGCATCATGATCTGGTCCATAGACACTGATGACTTCACAGGAGCTTGCTCGTCTAAAAATATAAGGTTCCCGATGCTGCGAGCCGTCAACCAAGCTCTCACTACCAACGCTGACAAGCGACCCAAGCCAGGCCAACCTAAACCAGTCCTTCCAGTGGCACCAATTTCACCAGTACAACCAATACAACCAACACAGCCAGTACAGCCAATACAGCCAGTACAGCCAGTACAACCAGTACAGCCAGTACAGCCAGTACAGCCAGTACAGCCAGTACAGCCAGTACAGCCAGTACAGCCAGT
>NonamEVm016242t1 
GCGGAGACTCGCTCAAGGGGCAAGGAGGAGACCAAGCGGTCTATGCAAGCACTGGACAAGGTCCGGAGATGGGAGAAGAAATGGATAACTATACATGATACAACAATGAAGATTTTTAAGTGGGTTCCAATTGCCACAGATGAGCGAAAGAAGAAGAGTGGGAACAGTGCAAATAAAGAAAACCGTATGTGCAGCCGAGACAGCAGCATGTCAGCATTTCAGATGGGTGGAGATGACTCTAATACAGCCATGTCGATGATGAGTGATTCCCAGGATGCTACAGATTTCTCATCTACACAGTTCAACATCTCAGAAGACTCAAATTCTGAGCCACCATTTAAGAAAAAGTTGATGGAAGGTCGAGGGGATTCCATATAGTTGTCATAGAAAGAGGATGATAAAAATAAATACATATTGTACTTTAGGATTATATTATTTATAAGTTTTGTATCAGGAGGCATAGAAATATACCTTCAGGAACATGAAGTATATTAGACAAGGTTGTTAGATGACAGAATTATTTAGCTATGTTATATAAATTCTCACATGGAAAGTAAGCAAGTAGTGATTAAGACTTTATTTTTTACTACACTAGCCATTTCCCACTGAGATAAGGTGACCAAAAAGAGGAAAATTCATCATCATTCTTTCAGTAGCTTTTGCCTGAAGAATGCAGATGTCATGTTTTGGATAGCCGTCTGAACTGCGACATTGGGGGGGGGGGGGGGGGGGGGGGGGGGGGGGGGGGGGGGGGGGGGG
>NonamEVm018306t1 
TGCAATCGTGTCATTACGATTTCTTGAGTCATGTTAGGTACCAACGTTCTCACCCACTGCATGAGTATATACAATAATAAATGCAATGGGATACTCTAATCCCACAAAAAATAGAGGTCATCTTTAAAGTTAAAATATATGAGCTTTAAAACATTTAATGTTTTTTTTTCAATTGTAAAATTAAACATACCAGTAAGTCACAAATTCATGCAATGCCTAATTTTGTTCATACTGATAAAACAACTGTACTACTAGGTGTGACTAGCCACCACTGTAAAAACTTGAAGATCCTAATGTCAAGACAGCAAAAGAGCTCACACATGACATGGTAAAGAATACAGTAACACCAGCTAAACTCTACAACTGGGCAAGAGATGGGAAACCAGTTAGGAGAAAATGTAATAACTATATTCATGAGGAAGTGCTAAAGCCACAGGGTTCATGCAGTGCCTGGGGGAATAGGTTTGATCCAAGGGAGAGTAACTCAAATTCCCTGAATCCAGAAACATTCATAAGCATCAAGGAATCTCCTTTGATGACAAAAGGAAACCACATGCAAAACACTATTACAATTACTGTGTATATTCATAATAACAAAACTTCTAAATATGATGAAAATATAATCCTAATAATACTAAATGGTAATAACAGACAAACTAATAAAATAAATCAATAATTTGCTTTAAGGTCAACAAATTAAATTAACCTCTATCACCTAAGTACATTAAC
>NonamEVm011515t1 
TGAGTGCCACACACTGAAGACTTCACGCGAGGTGAAGATGGAGCGGGAGCGGGTGCGTCAGGCCCGCGGCGAGACGCTGTGGGCCGACAAGGACGATGTCTTCAACTTCATGCGTCAGAATCAGGAGCACTTCAACACCCTCCTGGAGGAGCGAGGCTTCGCTCACATCCCTCCCCCCGCTGGCTTCGGGGCCCCAACGCGGCCCTCATCCCTGCTGGCCGCCCTGGCGTGCGGGCCCACCAGTCTGGACGATGGGGCGCTCTCCGGGGCGGAGGGCAGGAGGGCGACGTACACTATTCGACGCTCCGCCACCGCCGGCTTCCAGAACACCAACGATAATAAGGAAAACGAGAGTGAAGAGTCGAGTGGCGCCGCTGACACCGAGGACTCTCCTCCTGAGTCCACTGTGAAGGAGGAGGATGATGATGATGAGGGACCTTGGTGTGACCTTCCTTCCTCCCCGC
>NonamEVm014769t1 
TAAAGCGGCAAGAGGGAGATAAGCAGTCAGCAGTAGCCCGAATTGCTTCTTTTCTTACTAAAAAGGATAAACAGGGACTGGAAAATAATGAGGTAGATGTTGAAGCAGGACGTGCTAATACCCTACCAAGAAAAGCAGCTAAGATCAAGCGTGAAAGTCTTGTGCAATTAGAAATCTCTGCTCCAATGCAACTTCATGCTACAGAACTTCCTGCAAATTTAGTCCCAGTTAGAACAGCTCCTGACCCTCCAATGCCTAGCAATGTAAAACCAAGCCAGGTTAAAGCAGCTCAAGAAGAAATTAGCAAACCAAACAAAGTATCTTGGGCTCCATCTGTCCCTGAAGACAAAGTCAAGACTCCAACCACAGGAGACTCGAGATCAAATATTAGAGTAACATGGACACCATCAGTGATAGAAAAAAA
>NonamEVm019334t1 
TTCTTATATTAATTTTCTCATTTTCTTGTTTCTATTTAGAAAGATAACTCCCTCCAATGCAACAAACTATCTCCCTTCATTATACATATGCTTGTAACAAGGAAACCATCTACGTTTATGCTTTCTTGTTTACCTTTCATGTCTAATAGATACATGGGCTAATGAGGAGCAAGTGGCGGGAGGTAGAGGTGGTGATGGTAGACATTGCCAACGATCCTGTCTCTGCTGCTGACTACCACCCTGATGAGGACCCCACCAAATACATCTCTAAGAAGACTGGTCGAGGACCTCTTCGAGATCCATACTGGTGGCTGCAGGTCAGTGAGTGAGCCAGTGATGACATGCTACAAGCTGGTTTCATGTGAATTCAGGTGGTTTGGTATACAGGCACGGGTAGAGCGTTATATCCAGGACTTTGAGCGCCGCATCATCACCAATTTCCATAGACAAGTGTTCTGCTGGATGGATGAATGGTATGGTTTGACCATGGAGGACATTCGCTGCATTGAGGATCTCACCAAGAAAGAGCTGGATCAGCAAAGACGAGAGGGAACAGTAAGAGGCACCCTGGGATGAAGCTGTCTTTCAAGTTTGCTTAGAATGCAGCTGTCTTCTTCACTATAACCAGTTATTTATAATCCTGTATAATTCAAATTTGAGTCATTCACCAAATGGCT
>NonamEVm032270t1 
GCTCACATGGCATTTGGGTTAAAGTCAAACCCTATCACATTCAAGTCTCTTGATGAACATCTTTAGGAGTCTCATTGGTAAATTACTGATGGTGTACTGCGATAATGTGATCGCTGTCAATCACACCATAAAGACACATCTAAAGAGATTGGACTTGTTTGTAGAGAAACTAGGTGACACTAACTTAAAGATGGAGCTCTCTAAGTGTCAGTGCCTGAAGTCACTCCTAGAGGGTTTACAACTGACCATAGTAAAGTAGCTGCTATTCAAAATTTCCCCAAACTACACACTGCTGAATCCATAACATCATTCATTGGCTTAGAAGGATTCTGCAGATCATGGGAAATTTTTTATCTATTGCAGCTTCCTAAGCAGGGTTACTTATGAAAGATGCTCCATTCAGATGGACCTGCAGTCAAGAACAAGTATTTCAAACACTTGAGTCAAAGTTCACCTCTGTTCCTGTTTTTACATTTCCCAAGTTTGAGAAACCTTTTTACCTGACTACAGATGCTAGTACC
>NonamEVm015824t1 
AATGCTGCTGTAGCCAGACAATAAGAGTGGAGGAGAGCTACTGTAGGCCTCCTGCCCGACATGTCACCTCACTTCCTGTTTATACTGTGAATAATATCTTGGGACTTTATTTTTTCTTTGTAATTTGCCGACTAATATGTTTACAATGACCCTTCTTCTCCCCACTACCATTGCTGACACAGCCACCTCAGTGACACCACCATCATTGACGCATTCAGTACCACCACTGTGGACACCATCACCACTACCATCTCTGAGACACTCCCACAGGTGTGACATTACCACCACTGTGACATCGGAACTACGACACCAGCACTGTGACGCCATTACCACCACAGTATCAGTAGTTACAACCACCACCTATGCACTAGTCTTCTACCACCATCGGCACACACTACCAACAAGCATCAACATCTACAAACACCATCCTTACCACAACCACCACCCCTACCACTACCACCACTGCTCCACTTACAACCATTGCTCCACCAGACTGCATTCCTTCCTCACTGATCTCTTCAGAACTTCTAACGACAACTTCTAGAGCAGTGGCAGCGATGTTGTCAAGACTAACTATATGTTAGAGAGCGGCGCTTATTTTTAATGAACCTTCCAACAAGACATCACTATCCTGTTAGTGTCTTCATCAGAATTAGAAACCGATTACCAGGAAAAGCATCTCCAATCCCAGGAAAAAGATTGTCACATGAAGATGAAAGCTACCGCCAGCCCTGCTTGCTTCACCCAGGGGCATGGAGGCGTGGTAAGATGCTCACCACTACACTATGAAGAGACTCCTTGTGAAGATAGAACAGTTGAGAGGAGCTTTGTGTTAAACTGTGTTATACAGAGTAGCCCGTGTAATCTCCACTCAGATGTTAACAGGAAGAGCGCTAAGAACATGGCACAGCCGTCGTTAGTCTTCCCACTGAGTAATTTACGCTAGATACGGACCTCTATCTGTTGTAACGGACGTGTCCCTCTGGAGAGTCGGAACGTGAATCTCCTGCCCACTGTCACCGTGTAAAGACAGACCTTTATTTACACCAATCATCCATTTTGACTTCTTACCTAGTTTCATTTTCTTTTACTGCATTGTTAAAAGCTAATTTATTTTTTCCCTGTTATTGTTCAGAGTCCCATGAGCACTTCACCAACTCCGCCACCATCACTTGAACCAACTCCTGCACCGGCTC
>NonamEVm008789t1 
GAGTATGTTCAAGTACCAGCAGATGAATCAGCGGTTAACAACAATACCATCTCTGAACCAGATAATGATCAGCTCACTGACATGAAGAATGATGATATTCAAGGGATTGCTTATACTATCAACAACAGTAAGGTCTCCAAATCCCCTAAATCTCCTAATGGAAGATCACCATCCCAGTCATTGCATCCTGGTTGCTCTGCACGTGCTCATGAAGTAGTTCGTCGTTTGTCTACAGTGGAAGACTTTCCTCCTGCACTATTGACAAAAAGTGTTAGCGAGAGCAGCTTGTCTGAAGAAGGAGAGAGTGATATCGAAGAGAATGATAAAGGGCAGACTGCAGAAGAAGTGGGTGTTGTGGACTTAGAATCCTACACTGTTGTATCTTGTGAACAAAACAAACTAACAGCCAGTCAGGAAGAAATGGTGACAGAACTTGGACTTGACCAAGATCTGAGTCCGGATAAAAGCAGCAAAGAGAAGCGCCCTCTTCACCGTCAAGTTGCTATGTCCATCTCCACCTCCAGCTCACCTAGTATAGAAGCCTCCCAGTCACATTCCCTTGAAGCGCATGATGATATCGTCCTCAGGAGGAGTTCCAACTATCCTCAAGGTGTTGCAAGAGCAATCAGCACCATTGAGAGAGGAGGGTCACATGATGCACAACGAGGA
>NonamEVm001379t1 
CCAGGGAGCAGCATATACATTTTGCCATACAGAAGAAGTGCAACTTCTGTCATCAGGACTTTACTCTTACCAAACCAAAGGTGAGGCATCATGACCATCTAATGCCTAAGGCTAATTATTTAGGAGCACTCTGCAATAATTGCAATTTAAGGCAGAAAAATTCAGGTAAATATTTGCCTGTTATTATTCATAACCTATCATATGATATGGCTTTGATAATTAAAGAACTAAGTGTTAAAGCCCCAACCAATGTTTTAATGAAACAGGGATATAAATTCCTAAAGGTAGAAATAGGAGCACTACGTTTCCTGGATAGTCTAGCCTTCTTGTCCGCTGGTTTGGCTAGTTTGGCTCAGGCGCACATAGCTTCAAAATCACCCTTGAAATTCACAGAGGCGATGATAAGTCATCTACCCCCCGAAAGTTGGGGATGCTTATTAACCGGCAAACAAGTGTTTCCTTATGAATATTGCAGCTCCCCAGAAAGGCTCGAAGAGAAGACTTTACCCCCAAAAAGAGCTTTCTACAGTTCTCTGTCTAAGAAGCATATTAGCCAAGAAGAATTCGATCATGCTCATCTGGTTTGGGAGAAAACAGCTTGTCAAACTCTAGGAGACTATCTCCTAGTATATCTCAGCTGTGATGTAGGACTTCTGGCTGACATATTCACCTTGCATAGGAGATTATTATACAACATCTATAATCTAGATGTTGTTCACTATGTTTCTCTCCCCGGCTTTGCCTATGATGCCTTCTTAAAAACCAGTGGAGTGGAATTAGAATTAATTACTGATCAGGAGCTTTATAACATCATACAGTCTAATATAAGAGGCGGCTTCACTACTGCTGTTAGGACGTTTGCTCAGGCCAATAACCAGTTCATTAATCCCAATTTTGATGAGAAAAACTTAGTAAGTAAATTTTTGCTATACTGGGATTTTAATTCTCTTTATGGTTCTTGCATGACTGAGGCGCTGCCCTACGCAAACATTCGAAAACTCTCACCCGCAGAAATGGCGAGTTTTCTCGCAAATGGCGGTCTTCTCCAGAAGAATCCTCAAGACTCTATAAAAGGTTACTGGCTTCTTATAGACACTCTAGGAATAGCCCTAGAATTAGCTCGCTACACGGATGACTTACCACTATGTCTCTATCACAAACAGATAACATTAGATGATCTATCTGAGTACAGCAAACAGCTATTGGCTATCAGTAATCAAAAACTACCCCGTAAAAATACTAAATTAGTGGGGGACCATCTCCCCAAACGAAACTACCTAATATCATTGCCTTTATTGCAGTTGTTCTTGGAGATAGGTCTACAAATTGAGAAAATTCATAGCATATATGAATTCTCACAAGGAAAATATCTGGCGGGCTTTGTTGAAACGAACGTGAGGCAACGCAATAGTAGCACTAGTAAAGACTGTCAGCGATTATTTAAATTGTTGACCAATTCTGTATTCGGCAAGACATTGTTTAATCCATCAAAATATGCCAACAAAACGAAGCTCATAACATCAGCAGGAGCATTTTTGCGAGCGGTGAGTAAGCCACTATTTAAGAAAGCCATAAAGCTTTCAGAAAACAAAGTATTGGTTACGACGGGGACGCCAGCCATAAAACTCACTTACCCTAATTACATAGGCTACCAGATACTAGAACTTGCCAAATTTAAGCTGTACCATTTTTGGTATATGATTCTTAAGAAAACATACCAAGACAAAATAAAACTAATCTATTCAGATACCGATAGTGTCATCGCCTGTTTAGAGGGCATCAAAAACCTTACTGATGAGATCGGTAAGGAACCATTGAGGAAATGGATAGACACATCTAATTTCCCCACAGATCATCCTCTCTACAATGACTCAAGGAAGGGATCTCTAGGCTTACTTAAAAGTGAGGTGGGGGACCACCTTATTTCAGAAATAGTCTGCATTAAACCCAAAATGTATAGCATCCTGCTAGCAGATAATAACAACACTATCGCTGCGAAAGGAGTTCCTCAGTCTGAACAACAATTATTAACTCATAATAACTTTAGAAGAGTGCTGAAAGACGGTTCTAAACATACCTTCCAATATAGTCAAATTAGAAATTTAAAAGGTCAGATGACCACTATCACCACTAGGAAACGAGGTCTTAGCTCATTTGATGATAAGCGCTTTTACTTAGATGCCTATCACTCTGTATCCTATGGTCATCCAGATGCCGGAGAAACAAAGTTTAAATTATTTAAAGATAAAACAGATGACAAAGTGGAGGAAGACGAAGAAGCTAATAGCAGTACTGAAGAAGGGAGTACAGAAGAAGAGGAACTAGAGATGAGAGACAGTTGCAATCTTTGGCGGGGAAGAGAAAAAACCGTAAGAGATTTTTTCCCCAGGGTCAAGCATCGACGCGAGAGAGGTAGATCTTCCGCCACTGCTCGTAGTTTCATGCTCTTAGAAGCTAGCTGTTCTGAGGGAGAGGAGGAATAAAACAATGTAATGTTA
>NonamEVm013899t1 
TACAGTATTGACATTCCTAACTCCTGTACACTGTGGGAGGCCGACCCCAGACCTGAGAACTCCAGACAGTACTACCACTTCACACTGTTCGCTATGTCCCTTAACGAACTGGGTGACCAACTTCGTCAGGTGATCGGTCCCACAGACTGCAGATTACGCCCAGACATACGTCTACTGGAGAACGGTGATATTGACGGAGCCGCCAACGAGAAGAACCGTCTGGAGGAGAAACAGAGAGACGCGAGGAAGTACAGGAAGAAAGGGAAGGAAGAGTGGAAAGCCAGGTGGTTTGAGCAAGGGACCAACCCTTTCACCCGTCAGGAGGACTGGCTATACTCAGGAGGCTACTGGGACCGTGACTTCGACAAGAGCATCGACATCTTCTGATGTCTCCGGCCTCTGACATCCATCCATTCCCCTGGACCACAAGAGGTTCTCTTGGGCAATACTCTCTGCCTTGTGGTGGACCAAGTGTTTGGTTGCT
>NonamEVm030232t1 
ATGTATTGTTTATTTATTACAGCAGAATGCTGATTAAGACGGCAGTTATGCTCGGTCGAAGATGGACCGAACAGTCCTCCAGTAAGCGCGCGGATTTAGTGAGCCACGTCTAATCTAAACATCGTCTAAAATAAACTGAAGAACTAACAGAAAAAATAACGATCCATTCGTCAGACCCATCAGGCAATGACAAACAATTTTTGGTTGATGTAGTTATGTGCTATATTTAATACAATATTTATGACTTCAATGATTACATAGGCATTTCTTGCCTTATATTCTGGTTGGTGATGAATGTCGATTTTAAAAGGAGTGCAGAGGGATGGTGTTACCCTCTTGGCCTGAGATGAAAGGTTGTGGATCACTGGCCGAGGTGGATGGCAGTGGTTATTGTAGTGATATCAGTGATTGTACTATGGAAGGTGAGCATGACTTTACTGTGAAGGATGCTGGGGCTGTGGGAAAGAACAGATGGCTCACAGACAGTGGCCTCCGATGCTGTCAGGATATAGTAGCGCCTTCTTTGAAACTTTCCTATTAGAAACCCCGTAGCTCAGCCGTAATGAGCTGGATCTGCCAAACTCGGGACCACAGTTCCACCCATCCCCCACCGGTCCAACTT
>NonamEVm008008t1 
GCTTGCGTGTGAGTGGCAGCGAGCTGGAGCAAGTAGTGCAGCAGGAGAGGAACAAGTGGAAGATATTCCGCATTCAACAGGTACGGGAGCAGGCAAAAGAAGAAGCCAGGCGTATTCGTGAATCTGTGCATAGTAAAAAGTCACAAATGATCCAAGATTTAAGACAGGACCTATACCAACAGTGGCAAGCAGAGAAAGAGAATCAGGTACAGGAGCTGCAAAAGGAATATAAGGAATCCCTGCAGGCACTTGGCAAGGCTCATGAACTTGCTAGTCAACAGCCTGATGTAAATGAAATTTTAGCTCAACGTGCTCATTGCAACCAAGAAAAAGCAGCAAGGCGTGGAGATGAAGCGAAGAAAGTGCACAAGCAGCAACAGCTACAAAAAAATCATGAAAAGAATAAGCTCCTTAAGCATCGTCATGATGCTCTTAACTGGGAAAAGCTTAGAGCACATCGGGTTGCTAATTTACCAACACCCAAAGCCTTGAAAAAAAAGACGTTTGTTAAAGAAAAGGAAGTACCAAGAGTGCAGTACCATGAAGCAGGAACTTTCACCACCACATCTTATCATCCAAAAAATGTGATTATTGAGAAGGAACTTATGTCTGCCAAGCCCAATGCAAAACAAGCAGCTGTAGCAGAGGAAATGGCTCGGTTAGCAAGTGAAGATGCAAAACGTAAGGAGGCTGAGGAAGATAACAGGAAGA
>NonamEVm010532t1 
AACAAAACCCACATTCCTGAATGTGTCCAGGAAGCCCCTGCCTGGCCAGTTTGGCTTGGAGGCGCCCAGAATGACGATCCACGCTCACACAACGAACAGCACCCACAAGAATCTGCAGAAGAGGAGAGTTTCGACGTGTTTTTCGGGGACCATATGGCGCTGATCGTGGGTGTCGGGTGCGGGCTCGTGCTGGCTCTGCTGTTGGTAGTAGCTGCTGCTTTCCTCTTATCCAGAAGACATTCGGCCTTGTATTACACTCACGAACCCGCCGACCAGGACTCTTCACAAAAATTGATGAGCCGGAACAATAATGACAACAGTCCACCGGGACCAAGAGGCCCCCAGCGGACCCCGTATACCTCACGAACTGGAGTTACTACTCCATACACTGAAGCCTCCATTGCTACCATTGAGGAGGTAGACAGCATCGCAGGCTCATCTATTGACCTAAAGGTCTGCCAGGAACTAAGAGCTCCAAGAATTGTGCGACTAGCAGCATCTCCCCTGCCATAATATTATCAGGCTCCTTGGAACAAGTCTTCAAGCAACTTATCCTTATTTTAATAACGTCAGTTTTGGAAATGGTGTCCAGTGTACTCAATTTCTTAGTGATTCCTATTTTTCAAATCCTAGTTCTTTTACTTGAAGTTAGGTTAGGATAGGTTAAGTTAGATAAGCTGTATTACTTTGTTGCATTAGATTCCTTTAATTCAGATTACGTTAGGTTAGGCTACATTAGGTTAGGATTGATTATGTTAGGCTACGTTATGGTAGGCTATATTAGATTACATTATGTTAGAATAGTTCACTTCAGGTCTGGTTAGGTTAGATTGGGTTGGGTCACATAAGCTTAAAAAAACAACAACGAATATTTGGCCACAAATAAGTAAACTAAATGAACATTCAATGATAAATTCTGGCCTTTTAGAACTCGTGGTGCAAGAATTTGCTCCTTTAATGGTTCCTTAAGAGAGGGACCTTGATTAGCGGCACTGAAAATGGTACTTGAGAAAGGGTACCTGATACTGGGATAACTTAAGTAGGGCAGGAGAGGGGCCCTTGAATCTGGGATAATCCAAGTAGGTTAAGAGTGAGAGGGTAAAAGAGGTTCGTCAGGACAGGCTATGACACATACCACAAGTATGCAGTACAACCGGACCAGTTCACCAGTAAGTCTTCAAAAGAATGGTGTGCAAACTTGATATTCCTGGATTAGTTGTAAATTGTTCCGGTCATAGTATTGTGGGTTAGTTATGAAGTGTTTCAACCACATTATTATGAGTTATTTGTGATCAAGCCATCCACAGGAATGTTTTTTAAGTGTGAATTGTTCCAATCACGATACTGTAGTTAGTTTTGAAATGTTCCAGCCACGGTGTCATAGGTACCCACAATAAAACTACCCATATATGGCTGGCAAACAATGCCAACATCACCTATGGTAGTTAGCTACTGGTGGCTATTTAAGTTTC
>NonamEVm019677t2 
TCCATGCCAAGGAATCGAACGCGACACTGAGATTGTGTTTATTGAGGCCTTACAATTTTAAACGTTAAAAACAGTTTTGCATAGTAAATTATACTGAGCCTTGAACAATCCATTAGTCAAAACGATGTGACCCATTTCCATTGGGGTTCTTGTGGGGTTGAATGAAGAGGTGGTAGTAGAATGGGGGAGAAAGGAGAGGGGCCCGGAGGGGGTGAGGGAGCGGAGGAGGGCCGCAGAACTGCGGAACTACGGCACAGTACTTCTTTTAACTATCAATTCACTTCCGGTGCCATGTGCCCAAATACACATACGAAAAAGCGTGCACGTTGTAGTATGTTATTTTTAAAAATTATATACCGCATTTTACTGATATTTTTACAAGACATTATTATATATCTAGAGGAATCGCTGGAACCAGTCATACAACGCCTGGAGAATAGGAGGCAACTAGATTCGATCCAAGGAAGGGGAGAAGGTGTCCAATTGCTTGAATCAAGTCCCTTAC
>NonamEVm012141t1 
TCTAAAGATTAGGAGATGTGATGATGATGATTTAGAATCCCTTGCATCAATTGATACTGACATGGCCCCTGCTTCAGAAGCAAGTAGAGATCTAGAAGGAACTTTTTCTGATCTTGACTCTGTATCAGAGAGTGTGTCCTCAAAAGGTGATAGTTTATTCTCCCCATCCACAACTCAAGGTATTGAAGCCTCAGATTGTTCTAGGATAGAGGAAGCTCATACTGTGGAACTTGTCTCTCAGCAGAGTCGGGTAGTATCTAGTGAGGCAGTCTCTCATGTATACATTAAAACATCTCATCAGCTAGCTTCACCAACTGAAGCAAAAATAGATGCTAATATTGTAGACAAGGAAATTAGTGAAGATTCAAGTTGCAATGTACAACTTAATTCTAACAAAAATAATATTTATCCACTGAAACAAAAAGAAACAAATAAATCTG
>NonamEVm010159t1 
CATTATGGACAGACCATGTTGTGTATTAGCCTTCCCTCTGACGAGTCTCATAGCTTGGGGTGGCAGTTGCTCCAGAATGATCCATATGTATATGCTTCCAATATGCCTGAGACGCTTTCTTCTCAGTTTTTTGTCTTACTGAAAGTGATACAAGGGGAGAGGCCAGAAGTTTCTCCCTGGTATCGTATTGCAACGCTAACTTCTGTCAGTGGCAAGGTCTTCACCTCCTTTGCAAAATACAAGAAATATGATCAAGATTTATACACCAGCCTAGTGGCTCCAATGTTGGAGACAAATATCGTGGTAGAGAGCTGGAGAAATGGACCTCAGCCCCTACCATCTTCGTGTAACACAACATACACCGTGGAAAATGTGGAGAGCGTATCGGCACGGGCAGCATCTACCAGCTTCACCACCTCACATGATCACAGCAAATGGGTAGTGACCTCGGAGCCTGATAAACCCTATGTTTGCATTGGTGACATTAATAGAATGGAAGCTCAGTTTCATCGTGCAGGAGGCACTGTGTGCATGCAGAGCTTGAGCATTTGGCATCGATTCCATAATCTTGTGCAAGCTGTTGAAGGTTGCCCTAAGGCAGTGTAAGGAAGGAAGGATTAAAGAATTGCCCTGTCACAGCTGGTTTTGAGGATATATGAAATATAAACTAATAACAGTACCTTGAGTTTTTATCCAGTGAATTCTGTTGGTGTTCATTTCATTTTGAAAACTACAGAAATCAAGAAGTCAAGACAAAACAGTTACAGGTATGTCTGGGTATTGTGGTATATACAGGGTAAAATTAGGTTAGTGTTTGAACGCATAACTTAATATCTTATACTTACAAATGTGTGGACAAGAAAATAAAACAAGGTGCTTTTCTTAACTCATGTGATTACTGTATCAGTGAACTTAGTCATTTCTTCAGCTAGTATCTATATGTTGTCTTGATTCTTTCAGCAGATTTTCTTACTTAAGAAGGTAGCCTCTTGTTTAATCTTCCCTGTACTGTATTTTCTTTGATCTTTGGGTGAACATTTAAAGGACACTCTGAAACCCTGTAAATTATGTTCATTGGCTGATAACTCTGTCAAGGAAGTGGAGCAGTCACCATTTGCTTGCATTGAGTATTTACACTGTTGGCATCTGAGGTTTCAAGGATAAGAGAGAGATTCGGGAGGGAGAAAAATGATAGATGAAGGAAAAAAAAAAAGGCTAAATATAAGACAGCAGTAGCTGTTGAATTGGGAAGTGGAGACACTGTAGCAT
>NonamEVm004018t1 
CCAAACCTCCAAGAACTATTCATAGTCTCTTTACTACTTGTAATGAAAAAGAAAGTAACATTGATGACATTAATGGTATAGATGCTCTAGAGAAGCTACATACACTCACATTCTACTATCTTGCTCAGGTTTATGGACATCTTGGTGTTCCTGACAAGTCTGCATGGTATTGTCACTCTACTCTTCAACGACAACTGGCTAGTAAAGACTATGATCCTATTGACTGGTCCATTAATGCTTCAACTTTGGCTCAGTTTTATCAAGGAAAAGAGCAGTTTAGAGTTGCCCGTCACTTGTTAGCCTCTGCATCCAAGGTACTGTCAGGACACGAGGCTGAGGTTGATACTCCGCAAGAGGATACACGTGAGGTAACTCACAGTCGTGAAAGATATCAGCAGTGTAAAGCTGATGTAGCACGCTGCTGGGGACGCTACTGTCTGGTGTTACTTGAAGTATCATGTGATCGAGCCATCCCTGATGACCCACAAGAACAAGAGTCAGTGATAAATCACCAACCTGAAGAGGAAACTTTAGATAAACAGCTTCAGTTTGTGCAATTAGAAGTCAGTGACTTAGAATCAGAAGTTGCTGCTTCACCAGGAGAGAACTTTGATGAAGTCCGGCCAGTGTTTTTGGCAGGCCTACGATGGTTAACAACTGCTCGTCAATATTACACTCTGGAGGACCATGTCAGCGATCATGTCAGCATTATACAAGAGATGAGCCATTTATACAAGGCCTTAGCATTTTTTGAATCTTCTGAAGAGAGGCGGTGTAAGATGCACAAGCGACGAGTTGACTTGTTAACTGCTCTTGTGCAAGAACTTAATCCACAATATTATGTTCATGTTTGTCGTCAAATTAACTATGAGCTAGCCGAAACCTACTCAGCCATGATGGACAACAAGTTGGCATTGGTGGAGAATGGAGGGAGTGAACCCACACCTCCACAAGCTAAGAAGATTAATACTTTGGCGACATCTAGCATACAATACTTCCTTCACTACCTTGACTCTCTCAAAGACATAATCACTGGTGAGCAGCCTACAGTATATTCAGAAGACTCAGTGCGTCCAGCATTGGTTGCTTGGTTCCATCTGGGGCGCCTCTGGTCAAAGCTTGTTGCCACAAATCATCAAACCAAGATACAAAATTTAGCTCAGTCTCTTCAGAATTATAAGAGACTGGTGGAGTACTGTGATAGGAATCCTCATTGTCAATCACTAATGGCTCAAGAATTAGCCGTTTGCCGGGAAATGGTGCAGCTCTTGCCACTCAAAATGGAACAGCTCAGGGCATTATCTAGGTGATAAGATTATACACAGGCACCTGGTATTATTGCGTGTACTGAGTTGAGGAATCTTTAAACATTTTAAATAAAAGGCATTATGGACTGCCATGTTCTGCAGTCCCTGTTTATAGAATACCTTGCTTCAAGAAATAAGGTCTTGGATATTGGAACTGTATATTGATTAGTATAAAAAATAAGGTTCACTTAAATAAATATTTGTAAATGATCTTTTTGTAAGCATTTTAATATCACAGAAATATGTCAAGTACTTGCATAAAGTAAACCAGTAAACATTAAATATAAAACAAGAATGATCTGACACTGAAATAATCAGTATTGCATTATTCTTTAAGAAAAAATAGAAATATTGATAATGCACAAATTGGAGTGGCAACATCAAACCTCCAGTGCTACTTATAACACCTGAAATCTGTTGCCACCAGTCATGTTTGTGTGTTATAAATATGAATAAAATAGAAGAATTCACAGATAGTGCAATACAGTAGTCTCCCCAAATTTGTGGGGGTTAAGTTCCAAGACCACCTGCAAATTTGGAAAAACTGTGAATTCTAGACGCGGTTAAAAAAATGCCTATTTTTATAGTTTAAACCC
>NonamEVm014770t1 
TTTAAAGTTTGCTGCAATACCAGCTCTCACTTGCGTGGTAATGTTTATGTACAGTATTCAAAAGAGGAAGATGCTTTAGAGGCAAGAGCGGTGTTTAATGGGCGATGGTATGCTGGTCGTCAACTTACTTGCCTTTTTGTAACCATAGAGAGATGGAAATCTGCCTTGTGTGGATTATTTTGGCGGCAGCGATGCCCTAAAGGGGGCCAGTGCAACTTTCTACACGCCTATCGTAATCCAGGTAATGCTTTCTGGCGCGCCGACCAGGATTTGCTGTTGACTGAATATCTGAGAAGTTCTCAGACACCAAAGCATTTTCACAGAGTGCGCTCGCAAAGAAACTCAAAGTCCAGGCGAAGAGGTTCAGCAAAGAGTACTCGCAGGTCCAGATCATCAAGTGACACAAGGAGCTCGGGAAGTGATG
>NonamEVm005765t1 
GTCAACATCAACAAAAAGAATGCGTCAGGACACCACTAAATGTGATGAAAAGTCATCAGATCTTGCAAAACAATCTAGTAGTTTTTCTAACTTGTCTACAACTTCAAAAAATCATTCATTAACAGGTATTAGACAAGCTAGCACTTCTTGTATTAGCACACTAACACCAAATATTAAAAAGGTGCAGCCGGTAACTAATAAATTAAGTAAATTAACAACACTTCAGAAACACAGCAAACAGCAAGCAAAGCAATCGAGCCTAAAGAGTTTTTTAACCCAGTTACCAAGTCAGTCTTCTGGAAGTAACAGTTTGTCAAATTCCAAAACCTTCCAGCAAGATAATCAAGTTCAAGATGATTTTCAGGAAGAATTTTTTTCAGATTCTGAAATGACAATAATGTCAGATTCATTGGACATGGAAACCTCTTGTGCAGCAACTTCTTTGTCTTCGGAATTGAAACTGAAAGTAACACCTTCAATAAGTAGTCACTTTGAGCAACCTGCTACTAAAGCACCACAGATAAAATACAATGAGAGTTCTTTATTATTAAGTAAAAATATAGCACAAATAATTAAGCAAGAGCCACCTTTTACATATCTCATCCTCTTACCAGAGAAACCATCTGTTACTCAGGAATTTGTAGTGAAGGGTTTTATCATGACTTTAGTATCTCGTCTGGAACAATCAGCAGGGACGTGGAAACTCTCTGTTATGATCAACGATGGAACAGCCTCATGTGAGGCAGATGTTGATGACCACGTTCTTCAGGAACTCATAGGCATGAGTGTAGAAGAAATGATTCAGAAGAAAATTGAAGCCAAGAGCAATCCAGTCCTCAAATCACAGCTTGTCAAGAACGTTGGTGGGTGTCAACAGAAGCTGATCTCCTTGTGCAGTCTCCTTCACCTGCGAGTGTCTGCAGACTATACAAGACCAAGACTCACAGCCATAACTTCTCTTACTACCACTGTGGCTCACCAACTTACCAAAAGATTATCTCTGAACTCATGAAAACTTCTAGTTTAGTTATTAATTTTTTATTGTACAACTGAATTTTGATATAATTCAACATTTTTTAAAATGGAAATACTAAATATATTTATCCAAAATGAGATCACTAAAAATGCCCTTTCTAATTTTGTTGTCCTCAGCTTAAATGCCCTTTCTAATTTTGTTGTCCTCAGCTTAAATGCCCTTTCTAATTTTGTTG
>NonamEVm016615t1 
AATTAAGTGGAGAAACTTTAGTAAGTGCCCCATTGAATTATGAGAGATATTGGTGAAGAGAATTTCAGTGTCTTAACGCAATGTCTGCGAAATGGCATATAACCTACTAACAGTAAGTGGTGATGAGGGGCTTGGTGTTCTTATCTATAATTCCCAGAGTAGAGGAATGACACCGAAGGATTTTGTGCAACAGAAAGTGTTAAGTGTCTTACTGCAGTGGCCACTCCGTATTCCGCAGTGAGCTTTGTGCAAGATTTTAAACGGTGCTCTTGACGGTTTCTGTTTATATTAAGGAAAAATAATATAATTTCAGAAACCCATAGAAGAAGTAGAATTTTGGAAAGCTGTAAATTAAGGACTGTGAGTTCGAGTGATTTTTTTTACTATAATAAGTGCGTGTTACAACTGCTTATTAATGAACACATTCTTAATCATTATATGAGGATAAAATCTGGTGTTAAACAGCAACTTTTTGACTTGATATTTCCGTAATTTCTGTTGACTTTTCGACTACTACTGTAACCTGTGATGGCCAGCGATAACTTGCATTTAACCCTGGCGATACCTGGGTACCTCCCATAATCTCTGGTTACTTGTTTTTTTGCTGGTAACCTCTTGTAGCTTCTTAGTGAACACGATGGTGCGGGTGTCGTGGGGCGGCGAGGTGGTGATCGCTGACCTGGCTCACGTGGCGGGAGATGGCGGCAACGGCGGGGATGGGGATCGTTCACGCCCCATCAACGGTCCCCCTACGTCCACTAGCACCACGCCACTCACCGTCACGCCCACCACCTCGGCCACACCTTCCGAGACGCCCACAATATCCCCAGCTCCCACCCTGTCTACGCCTCCCACCGTCTCTCCACTCCCTCGAGCTCCAACAGCCATAGTGGAAGCCATGTCTGACGGAGACGAGAGCGCCGTTTCGACCTCCTTCTCCGACGATCACAGGTCCCTGAGGGACGACCTCCGAGACGACTTCAGCTCGCCGCGGCCGCAGCCTCGCAGTCCACGTCGTAGGCTGG
>NonamEVm011241t1 
ACGTTGACCAGTCTCACAGCTAAGAGCCCAACGTGTGTTACATCTCAACTCCTAGAAAATGTTGACGTTGTTGAAGAGACGTAGTGACTTGTGTACAGAAAATGTGGTGTTGTAGTGTGTTGAGTGTATAGTGAGGACTGCCACCCACGCTGGACTTACTGTTCCAGTATCAGTGACCTGCTTCAAGCATCACCCAGAATACACCACCTCCTTGGAAGGTGGTAAAGAATCATTACATCTTCGTGGGACATCTTCACCATGACCAGACTTCAGGTGTTGTGGGCGTGGGTGGTGGTGATGGGCGTGGTGATGGGCGTGGCAGCCAAACCCATCGTTGATCCTGGACTGTTCGTAATCCAGGGAGTGCGGACCTGCATCAACGGCACAGGTTACTGCCTGCTAGGTAACAACTGTTCCCTGGATGTGGACTTCCTGCCTGATGAGACAGGTGGACACTGCTACGGTCTCAGGGATGCCTTCACGCCCAACATTGACTTCGTCTGCTGCAGGTACAACCCACTGGGGAAGGCCACCAGTAAGCTACCCACCACTACCCTCTCCTCCTTCACCATCACTGACGTATTCTCCCTCGTTGATGATGAGGCTGTCCTCCAGCAACAGCAGGATGAGATAGACTATGACAACTTGAACCCAGAGAACCTTATTGACATCGTGGGTGTGGTTACTGACCTCACGGGTATCTTGGGTCTGGTGACACGCCCTTGGAGGGGTACCCTGGCGTCTCGTGGGGGGTCGGGGTCGTGCTGTTGGGTGGGGGTGGGTTGTGTGTG
>NonamEVm003600t1 
CAACAGCTAAAACTACAGAAAACTACTTTTCAAAAGACACCGTCCAAAGCGTCCACTAGTAGCCAACCCTCCCCGCTTAGTCCTTACCAACCTAGCAGTGTTCCTAGCAGTAGCAGTAGCAGCCATAATAGTTCTCTGAAGCAGCCGCCTCAGGCCAAGCACCGAGCTCTGCCAGAACTGTTGGTGAACCAGCGCCAACCATCAACTTCCACGGAAACCTCCGTCTCCTCCACTGGTGCTAAGGCAAAAGTCTTGCTGAGTCTGCCGACTTCTGGAGGAAAAGTTAGCGAGAGTCTCTCTTCCTGGGCCGGGAGTCCTTCAGGACCCCCGGGGGAGCCCTTGGTGGGCGGCGGCAGCAGCAGCTTCAAGACTCGGGACGACCATAACACTGACAGCGGTAGTCAAGGTTTATCTGCCTCCAATAGCCATAAATTTTATAGCTTAAGAATTAGAAATCAAAGAGGCAGTGAGAGTCCTCGGGATTTTCGTGACAGTGGAAATATTAAGACTCAGTTCAGTGGAAGTCAGAGCTTCAGGTCCCATATTGTTAAAAGTGAAAGTTTCAGGTCCTACCTGAGCACTGGCGGGGCTCACAAGTCCCAGCCTGTTGCTGATATAGCGAAGTCTCAGCCACTAGTCGCTGAGAGTGTCAAATCACAACAGGCGCCTGTTGCTGAGAGTGCGAAATCGCAGCAGGTGTCCGCCGGTGAGTGTATCAAGGCTCGGCAGGAGCCTTTGCAGCAGTCGCAGAATTCCCGCCGACCCCCTGCTCAGAGGCACCCCAGCGGCAGGAGCAGCCACAGTTCGGGAAGCCAAAGGGCTTCTGATCCCTCCCCTTTCTCTGGTCCAGCTCCTGGTGCCTCTGGGGGCGCGGCAGCAGGGGTTCGAGGGAGCGGCATAAACGCAAAGATTGGAGCCAGACCTCGTGGCCTGCAGAAGAGCGTCATGGCAAGCGAGGTCAGCTTCCGTGACCTCACGTTCCCATCCGCTAACGAAACACTCAAGGCTCAGAACTCTGCCACCTTCAAACTCGTCAAAACAGTTTCAGATTTCACCGCTCAACTCTCGAGGATACACGAGCAACACGCAGAAGAAATACAGAGACTGGTAGAAACATTCAGAAAAAAGAATTCAGAACTTCGAAATGAACGGCCGCCGTGCCCAAACCAAATGTTCCAGGCGTGGGAAACTCTTCTGCAGGAGGTTGAAGTTGACTCACAGATCCACTCCGACGTAGCGGGGACTCTCAATAGGCAGGTGTCTCGACCGCTAATTGAGAAGACCTTCTACAGGAAGATACAGTCGCGCAAGATCTTCACCCACCGCGAGAGCTTTGAC
>NonamEVm003294t1 
AGGATGACAGTGCATAATACTGTGAGTTTGGGTGGACTGGATAAAATTTTGGCTTATCTCCGAAGAATAATCGTGGAACCTTGGATGAGAAAAGAGCAGTTTAACAGAGCAGGAGTTACATATCCCTCAGGAATACTTCTGGTTGGACCCCCGGGCTGTGGAAAGACTTCGCTTGTTCGCCAGTTGTGTGCCGAGACAGGAGCTTGTCTCGTTGCAACTGCAGCAGCAGAGTTAGTTAGTCCTTATGAAGAAGAAATGGAGAAAAATTTTGTTAAGGTTGCAGAGCAAGCACAAGCCTTAAGTGAAGAAGGACCATGTTTGTTTTTCATAGATGAAATAGACTCACTGTGTCCTATGAGAACCAAGGAATCAAGTCTTCATGATCAGAGACTTACAACACAGGTGCTTCTAATGCTAGATGAGTGCAGACAGTGTTCTAATCTTACTCTTATGGCTGCAACTAATCGTCCATTTGACTTAGATCCAGCACTCAGAAGATCAGGACGCCTGGAAGTTGAGATCCTTCTGAATGTTCCTTCAGCAGCTGACCGAGTGAGCATACTGAATGTTCACAGTGCCAAGTTGTTGCCCAACAATCACTCAGGTTTAGCTACAGTTGCTCATGCCACACCTGGCTTTGTTGGTGCTGACCTTCAAGCTCTAACTGAGCTTACACAGTTACAAGTTAATGCTAAACTTACGAAACAGGAAACAGTGAATTCCAAAGAGATCATTGATATCATGTTAGCCAACACAGCAACTATCATTCCAAGTATTCACAAAACACTTGATTTCATTACTGCCAAGCCTCAAGCATCACCAGTTGGAGGTCTCCAAGAGGTGAAGTCAAAATTAGACCAGATATTTACACACCATGTTAAATTTGCTACTGCCTATGCTAAATTAAAGTTGAAGCGACCCAGAGATGGAATATTTGGATGTAGAGAGGCAAGTGGAAGCAGTATCCATATCAGCATTTTAAATGAACTACTACAAGCAATGGATGGAGCTGATGTTAGAGTCACCAGTCTCCAAGGGGCCTCCTTACTCACTAATAATATTACTGCTGAACATGATGGAGTGTTGGTTTGTGCAGCCACAAATCATCCACGCAACTTGGATCCAGCTCTTTTGCGGCCTGGTCGGTTTGACTGCTTGGTTTACGTTCCTCTGCCTGATGCTGATGCACGCCTTGATATTCTTAAACTCAAGACCAGCATGATGCACATTGACTCCCATAATATTTTAGAACATTTGGCAGTAAAGACTGAGGGCTTTACTGGTGCAGAGCTGGACAATTTAGTAATGAAGGCGCTTGTGGCAGCAGTGAAAGCAAAACATTATGAAGAAGAGTCACTACAAGTACTTCTACAAGAAACAGATTTATTAGAAGCTCTTCAGTCAATTTCACCAACTGTCACAAATAAGGAAATAAGAGATTATCAAGAATTTGAAAGAATAATTAATTATAAATAATGGTAAAAGTTTTTTTTTGGGGGGGAGGGGGGTCACCCTGCCTCTGCTCTCACGTGACCAGTGTGTTAAAATATAAATGATACTTAGATAAATACAATATATCATTAATAGAACAGTGTATTATGATATTTTTGTATATGTATGGCAACATCTTGTAAAAA
>NonamEVm003203t1 
CTGGAGTTCGAAATGTGTGCACGAGTGAGGCTGTAACAGCAACTGGAACAGCAGTAACAGCACAAGTCTGAAACAGCAGAGACATCAGCAGTAACAACACGAGTCTGAAACTTCAGTGAGAACAATAGTAGCAGCGCATGAAACATCAATGACTAACTTAAGCAACAAAATCAGTGGGCAAAACAACGCTAGCAACAACAGCATGCTGGAGTCAGAGAGGTCTGCTGCTCAGTTAGTCATAGAAGAATGGAAGAGGCCGGCCCATGGAACACAGTACTTTGCTGCTCTCTCAGCCTCGATGGGTGCCATGGCTGTGGGTGCAGCCATTGGTTATTCCTCTCCTGCCAGTGCAGCTTTCCGTTACGACAATACCACAGAAGTGATCACAGATAATTCCACTTTCGGTAACCTGTACTTGTCAAAGGAAGCACGAGGGTGGTTTGCTGGATCCCTTAGTATTGGTGCACTCCTTGGATGTATGCTTGCTGGTCTCTGCATCAACAACATTGGCAGGAAAGGCACCATGCTGGTCTCCGTTGTCCCTCTCCTGAGTGGCTGGATACTTATCGGATTGGCACAGAACCTGTCTATGCTCGTCATTGGTCGTATCTTGTGTGGGCTGTGTACGGGCATCAGTTCCTTGGTGGTACCTACTTACACTACTGAGTTTGCCTCCAAGGATATCAGAGGAGCACTGGGTACAGGGTTCCAGTTATTCATTACAGTGGGCATCTTGTATGCTTATATCTTCGGGTGGGCGATGGATTCTTGGAGGTTACTGACTGTGGTGTGTGGTGCTCTTGGCTTTGTGTTTCTTCTGATGGCTGCCTTCCTTAAGGAGTCACCCCACTACCTTTTGTCTAAGGGCAAGGAGATGCAAGCAAGGCAGTCTATGCAATACTTCCGAGGTAAGTCATATGATATCCAGCAGGAGATGGAGGAGCTGAAGAAGTCTTTAAAAGATTCTTCAGATGTGAAGGTAACACTGAGTGACCTGTCTACCCCTTACATTCTCAAGCCACTCTTGATCACCTTGGCCCTCATGGTCTTTCAGCAGTTGGCTGGTGTCAATGCTGTCATCTATAACATCAATATAATCTTCCAGGATTCTGGGAGCCAGTTATCAGATGACATGAGCACCATAGTAGTGGGAGTCGTGCAGGTTTTAGCAACTGCTGCCTCCACACTACTCATTGACCGTGCTGGGAGGAAGCTCCTCCTCTCCCTCTCTGCTGGTGTTATGTCCTTTTCCATAATTTGCCTAGGTGTGTTTTTCTATGTGAAAACTCATGATGAGGAGTGGGTAGTAAATAATCTGAGCTGGATGCCACTTACCTCCCTCATAGTGTTCATAACTGCTTTCTCCATCGGGTACGGCCCCATCCCTTGGATTATGATGGGCGAGCTGTTCTACCCCAACGTGAAGGAGGCCGCTGGCAGCCTAGCTACCACTATCAACTGGACCTGTGTCTTCATCGTCACCTTCACTTTTGAACCACTTCAGGGTGCCATCCATGACTATGGTGTCTACTGGCTCTTTGGCAGCATTAGCGCTCTCAACTTCATATTTTGTCTGGCGTTTGTTCCAGAGACTAAAGGCAAGACACTACAAGAAACAACTGCCTATTTTGGTGGCCCACCTTCCTAAATTAATTTCATTGGAGGAGCACTAAACCCACAGGGGTCATACAGTACCTGGAGGAATAGGAGGCATTTAGGTTCAGTCCAAGGAAAA
>NonamEVm037507t1 
CATTTCTAAAGCCTTGTTCATCTGTGATCCTGCTCTCTGTGTTACTCTTAATTCTTTCAATAACAACTCTACCATACACTTTACCTGATATACTCAACAGGCTTATTCCACTCTAACTTTTACACTCTCTTTTGTTTCCTTCATACAAAGGAACTATGCATGGTCTCTGCTAACCCCTAGGTACATTTCCCTCTTTCATACATTTATAATGAACAAAAGCACCAACCACATCAAAACTATATCCCCACCTGATTCTAACATTTCTGTCTTGATACCATCTATCCTAACTGCTTTACCCCATTTCATTTTACACACTTCCTCACTCACCACCACTCATATAAACTCGCATACATACCGCATTTTAAGGTACAATTTTTTATTTAGGTCTTAAAGGAGAGAATTTTCAAAAATTATCACTGTTTATACATGTGTACCAAAAATAACTTTTCATCTTGATAAAATGTTAAAATAACTTAATACAAATTTAGCTAA
>NonamEVm001660t1 
TCTATACGAGTTTCCAAGAGGTAATCAGGTTGGAGAAAGAACTGTTCACTACGCTCAATTTCATGTTGAACCATCGTAGTGAACATAAGATTATATTTTACACTGCCTTTTGCAAGAGGAGGAGGAAGAGTGTCAACAGATAAATTGTTTACCGGATCTGCTACAAGACGAGCAGTAAGATTGCACATTATTTATCAAGACTACAGCAAAATTATCAACAGCTATAACCTGTTCGTTTAATCAGACCTGCATTTCGACTGCCATCATGACTGTCGGGACGTGTGCCACACGGGGCATTACCAGTCATGAGGACACCAACCACCCTCATCGACCACGGTTAAGTTCACTCAAGAAACCTCAAAGCCATAGTAGCAGTGAACACCCCAGCAACCAACATAAGAACAGGAGGCAGTCACTACAGCACGAGTACGGCCTGATTCCAGACTTCTGCGACACACCAGCCTACGATAGTTGCGTTGATAGCAGTAATGAATGGAAGCCCAATCCTGAATATAATGCTACCAACAACAATCAAACGGATATCCTTGATCTCAATCAGCTAAAGAGTGTCAGCAAGGCAATCCCTATTTCAGCTTACCCAAAATCTCTAATACAGTGGCCAGTAGACGGATCAACAAAAAACAAACGCATTTCTGAGGTTAAGAAACAGGTAAAACTTCTCGGTAATTTCATCAAGATGACAGTTGGTGGTGGTCATCATGCTGAAGCTCTGTCAGATGACAAAACTCCTACCAATCCTCCACCCTTCTCAGGTCATGTGGATATGTCCAGGATCCCTGTTCATAATCTTGCACACACAGCAGACGAGACATCAATGGCCAAGTGGGAGGACATTGAAGCATTGATACAAGCAGGGAGAATGAAAGAGGCCAAGTATATTGTTCGGGAGACAGACTGGAGTCTAGGTAGTCCAGCCCGTGAAAACCTTTGGCGTGAGATATGCCGTCATCATTCTTCTGAAAAAGATTTTGGAGACTACTATTACTGGGATACTGTGAAGCAGATTTATGGAACCACTGAACTCTTGGAGTGTAGTGTCCAGTTGCCAGCCTTCATTGATACAAAATACAAGATATCTCAGTCCCTTTCACCTAGAGGAGTAACAGCCTGTGAAAGGGTTATCTCTGTGATAGCATTCAGTCACCCAGCCATCACATATGCTCCAGCTCTGTATGCCATGACATCTTTATTACTTCATTACATGGATGAAGTGGATGCCTACAACTGCATGGCTGCCCTTGTTTGTGGAGCTCAGAATAAGTTTCTTACGCAGACTAAAATTGCAAATGAAGCACACTGGAGAGCAGCAGTGATCCTGGGTAAAAAGCATATTAGAGGTGCCTTTTCAACTCTGTCCAAATTTGGAGTTCCTGAAGAGCAAATAGAGGATGCTTTCCAGAACTGGATATGGTGGATTTTAGCTGCTTTGCCCATCACACATGTGGTACGCATTCTTGATTGCTTTCTATTTGAAGGCTCAAAGGTCTTGTTGAGAATTGCATTGGCTATTTTCCATCTGTTTGTAAAGGCAGTAACTCATGATCCAAATATGATTGCATCTCTTCCAAGTCGAGGGCTAAATGAATCCATCATGCACTTCTGCCAAAATATACAAATTTCTCCTCAAAAGTTACTGAAAACTGCTTTTGGTATCCGGGCTTTCAGCAAGTCAGAAATCACTAAAGTAGTTGTTCAAACAGAGATGTACCTCAAAAGCCAAAGAGTGATGGGAGGCACTGGAAGTGGGGCAGGACAGATGCATGCTCCAGAAACGCCAACATTAAATCGTTCTGTATCACTGGAAGGCCTTCCTACTTCAGAATCACAGTCTAGCATCCAGATGATGTCTCACACCCTTACCATCAAGGAGCTACTGACTCTCTGGTCATGGCTTCCTATGAGGATGACAATGCATCAACCTACTTTGCTATACACCACAGAGGAACATGGCTGTTCACTTACAACTTTCTTCCAGCGTGTAGAGAAACATGAACCTACTCTCCTCTGCATCCGGACTGTGGATGATTATGTTTTTGGGGCCTACTGTTCAACTGCTTGGATCCAGCGGCACCATAAGGATGAGTTTGGCAACTGGCAGACATACTTTGGCACAGGTGAAACATTCTTGTTCACTATGCGACCAACTGTTGCTAAGTACCAGTGGGTGGGAATCTCCAGGCAGCAAAATAATGCAGAGTTATCATCTGTAGAACATTCAGCAGAACTCTTCATGCATGCTGACCATAACATGATAACCATTGGTGGAGGAAATGGACAGGGAATCATGCTGGATCATGATTTCCGCTATGGCAAGACAGAAACATGTCAGACATTTGACAATCCTCCTCTTGTGCCAAATGGAGATTTTGAGGTTAAGGTTATAGAAGTGTACAGTCTGATAAATATGTAAGTGAAAAAGTGTTAAAAGAATGGATTAGATTGTTTTTTATATATAATCTACGTTTATTATAATTAGTTTTGTTGTTCAACTGTGGATTACACTTTTAAATTGTTTTTGCCAAGGTTAGTACAGTATTTAGTTTTCATATTTAATGTTGTTAAGATTATTTTGAGGTTAACATATCATTTGTTGTAAGGTAGAATAATCCAAAGAACTAAATAATTGAGATAGATTTACATGATACTCATCTATTTAGAATAATTTATCAGAGGATGAACTCTACATTAAACACATTTGTTGCAGTCTATTGTATACATACATATTTTTTTTAATATATGCTTACTTTAAGATATCGTTAGTCATGTGCATTATTTTGCATATGATTCTTTTGAATCCTAGTCATGTATTGTGTGTGCTCATTTGTGCACCAATTGTTAACACAAGCTAGTGTGTGGCTGTTATGTAGTAATTATGCTACATGAATAGAGCATCAGGGTTTATCATACACACACACACATGCACACACATTATGAACAAAGAAATCTCATAGGAATAATGTTACAATTTAGATAGCTGCCCAAGA
>NonamEVm032559t1 
ACTACATCTGATCCCTGGCATTAGTACTGCACATAAAATGACACCTTACTACTTTTTAATTCTAGGTATCAGTATGGCACATGACTAGAATGACACCTTATTACTATCTGATTCCAGGTTTCAGAATAGCACATCAGAATGATACCTTACTACATCTGATCCCTGGCATTAGTACTGCACATAAAATGACACCTTACTACTTTTTAATTCTAGGTATCAGTATGGCACATGACTAGAATGACACCTTATTACTATCTGATCCCAGGTGTCAGTATAACTCATGACCAGAATGACACCTTACTCTCATCAAGGTTTAGCTTTATGTTCAACTTATTAATATATATCACTTATAACTGGAAGACATTATGGCTTCAGCTAATTACAAATGAACTAAAAAGGTTTGCCAGGCCATACAAATAATGTTGTTGATAATACCAGACTTTGCGTCAAAATTTCTTCAAACCTTAGATTTTGCAAACCAATAACAAATATTTTAAAACTAAGTTAACACGATAACCAATCATTCTTATTTATTATACAGGCATTTAAAACTTAAGGACTAAATGTGTACGGAACATGTGGTGCTGCAAGTAGAGGTGTGCAAGGGTGGTAGTTAGTGAAGAAAGGTGTTTAATGTGAGTGCAAAGTTGAAGTCAAAAGATGTTGCAATCTGTTTCTGTCAAATGTCATTGAGTTAGTCTATGTTAAAAATTGCTTTTATAGAGACAAGATTAGTGCTTCAATGCATGGCAGAGGTCAGAAATGAACTCTACTTCTCTGATAGACAAGACAATCTATTAAGATATGATGAGCTGATAGTGCAACCTGGCAACTATAACCAGCTTTTAGAAAAGCTATGCGAGACTTTCATGACATTAAATGATCAAAGAGAAGGCCAAGAAATTTGATAGTATCTCATTCATGGATATGGGAACCATATAGATAGAGTGGGATGAGAGATAATAGGGCATCACTTGAACATTATCCAATTTGTTATTTATGTCAGGAAGAAAGTGGTGCTAAAGACACAGCTGAGAAATTATGGACGTAAGTAGTGAAGAAAATTAAGGGGTCAATGACAGAATGGCACTTTGCTAAACCAAAGTGGTGAGGTGAGGAGAGTTTTGGGTTTCCAAGTATTACACGAAATATTTGTTAACTAAGCCATGCGTGTTGTAAGAGGCGACTAAAATGCCAGGAGCAAGGGGCT
>NonamEVm010788t1 
CTCACTACACCTTCTTCATGGTCCCCTTCTGGCACAGCATAGAGGGAACGCCTTCCAACTCTCAGTCACTCACCACACCAGAGGATGTTCCAGCATCAGCTCCTGGAGACGTGCGCATAACAGTGCGTGAGGATAGTTCTGTGCTCATCAGGTGGTCACATATAAGTGCCGAGGATGCCCGAGGAAAGTTGGTGGGCTACAAGGTAACAATAAGTTACAATGGTAGCCAAACCACAGAGACAGTGATGAAGCCCTGGCTGGAAGCTCGCAGTCTCTTACCTGGCCATCTCTATACTGTGCGCGTGGCAGCTCTTACAGCAGCAGGTCCTGGGCCCTTCAGTGATCCAGTCTTGCTGGATGCTGGGCCCAATGATGCCCACATCATTCATAGGGGTAATGTAGACAGTAGTGGTTCTGTAATATATGCATCACCACAGCCACAGTGGCTAGTGTACTTGCTGATACCTCTAGTATTGTTGGTGTTCATGATCACCTTAGTGTATATTAGGCAGCTCCGTAAAAAAGCTTCATCC
>NonamEVm014380t1 
CTCACTACACCTTCTTCATGGTCCCCTTCTGGCACAGCATAGAGGGAACGCCTTCCAATGTTCACTCGCTTATGACACCAGAAGATGTTCCTTCATCTGCGCCTGGAGACGTGCATGTGACAGTGCTTAAGGAAGGTTCTGTACTCATCAAGTGGTCAAGTATAAGTGCTGAGGAAGCCAGAGGGCAGCTGGTGGGTTACCAGGTAACAATAAGTCACAATGGTAGTCAGACAACAGAGATGGTGGAGAGTCCCTGGCTGGAAGCTCATGGTCTCCTGCCTGGCCGCCTCTACACTGTGCGTGTGGCAGCTCTTACAGCAGCAGGTTCTGGGCCCTTCAGTGGTCCAGTCTTGCTGGATGCTGGGCCAAATGATGCCCACAGTATTCAGATCAACACTCACAGTGATGGCAC
>NonamEVm022494t1 
AAGGAGACCGACAGGTCTAATTCCTCAGACCAAGAGCCTCTTCACCACAACAAGGAGCCCCCCTTGAAGAGGACAAAATGTAAAGGTAGAATATAAAACAGTTGCATGGTACATAATAGATGGCAGAGTTAAAGAAAAATATGAATTAATAAGAAAGCCTAAAATCACTAAAAGGCGAATTTAAAAAAAATACATTTCGGAAAATAACCTCTAAAACAATTATCTTGTCGCAACACTGGTAGAAGCTAATAAAAACATCAAGTTATTTCTTAAGACCTAAACCTTTTATAAATTAATGGCTATTTAGCAGCCAACGGCACTGCGTGTACATTATTTATGATATAAACATTTTTTCTCTTATTTCATTATGTTTTTATGTTTAAATTATAGGTTTAGCACTGTCTGGAGTTGTCTGGCATAATTCTATACAAGGATAAGGTTATAGTTACAAAATACTTTTGTATATCCGTGAAGGTATCATCCCCTTTCAACACTATGGCGTGTGAAGCCTAGTCTAGATGACCATTTGACGAGTCAGCAGGTGATAAACACCTGTGTCAGGAGACTTCTTTTTTTTCTATTTCCTGGCAAATAAACCACTGCCTCCACTAGTCTTCAGTTATAACACTTCGTTATCGATCTCTGACTGATGACCAGAGATGATCATAAGTAGGCCTGCAGAGTTTGGGCCTCTCCACCCGAGGATACGGGACCTAAGTCGTGGGTGGCAATTCTAGAACCCAATCTTTTGCTGGAGGTTTGAGAAGAGCTTCTCCATCGTTATAGAGGGGAATTAAGACACCACTGACTCATTGCTGCTAGTGGCTACGTCACTTGTGTATAGTTAGATCTGCCCAGCCGTAGGGAATCGCCGCATCCCAGCCATATAACAGGAATTGCTGGGCCTCAGTCAGAGAGCGAGAATCATCGAGACATAGCCATAGGGCCTTTAGCGATACCCCAGTTCTACATTATCCACACTTCCTCTGGAGCCACTGAGCCAGCATTAGCTATTTAAGACCCGTGTCAAGAAGCAGTTCTGACCAATACTAAGCAATACACAGCAATACACACTCCAACCATTCAGAATACGAGTACCGACAGTTGTATATTTATCAGTGTATATACAACAAAAATTTACTTCAGTCCCTATCTAAAGAATAAAGTCTTATATGATGAATAGGTAACACGAAACCTTGAAAACAACTGTGTTATTGACAGATGTTTAACCTAATAAATCAACCAGGTGACAGTAAATCTAAGTGTAATTAAGGCTCGTCTCTGAAGTACCTAATCGTGTCTGCTAATCTCTCTCTTCCTCAGTAAGAAACAATACATCAACGAGCCTAGATTTTGAGTTCTGTTTCTTATATCTGGCAATACACTTTGTTGCATCTAATCTTTTGTAGTTTCTATCGACAATATGTGTTTCTACAAAAGTACTTTTTAATGGCAATGAATCAAAACTTAGCAACTATTGTTAGTGAATAATTTAGTTAATTCTACTAAATTGCAGTTAACTCGAAACACTAACTTTTAATAGATTCGTATGGCCGTCTTTATTATCTCCTGAAACCATCTACAGCTAATTTCTGCTCTTTGCTGAATTAATGTTCTCACAAGCACTTATTCACAACTCGTAGCTGACTTCGCCAGGTCTGTTTTTGTGTGTGAATGATATTTTAACTCAAGGGTGCTATGTGATTAGTCTAATTACATCCTTTATCGAATTCAGACTTCCTGATGGGCTACCCGACTTTCATTGTCAGCATATTTGCCATTGGCGTGGTCACTGCGGTTATAGGTGACATGGCTTCCCACGTGGGCTGCACAATAGGACTTAAGGACACAGTAACTGCTATTGGCTTTGTTGCTCTGGGCACGAGTGTTCCAGGTAACGTGGGAGACACAGGTTGTAGTTTTCGGTCAGTTTCCCAGAGGATTCTTACCAACATTTCAGCTATTTGAGAAGTTTGTGTTCTAAAGCTTTTCCTGTATTTCGTTGTGAGATTAAGTTACATATCCTCCGGAAACTTGACTTGACATTATTAGAATAACATTTAGTGAAACTGTGATCAATATCTGTAGAGCCATGTTCGATGTTTCCATGGTTGTAATCTACTTGTAATAGATTATTGACCCTAGATCTCTGGTAGTACGTCCGCACTAAACTTTTCAACACGTTCAAGGACCGTTGATGGAGAAATGTTAATGGCTAGTCTCTTTCTCTGGTTAGTTACGTGTTACATAGAAATCTGAATACTCTTTCAAAAATATAATAGTTAAAAATTATATTTACATTCATTGTACCTACTTTAGTCTGATCACCAGTCCTCTCTATGCCCTGGGTTGACTGACTCCTAATATATCTGTTTAATAGGACTAGCGCTTGTGTATATACTATGCTTACGGCATGATAGCAGCAATCTCGTGCATGTCTGAAACATTTAATGGAGTGTAAGTTTTGACTTCAAACAGCACGTTTTGTGAGCGTGGATACAGAGTGTTGTGTTTATGCTCTGTTATAATGTAGTATTTTTGCTGATAAAATTCTTTTAATGAAACATTGCTATTCGTGGTGTATGATTTTCGTGTGGCGTGTGCAATAACGTGTGAGGCAACTGGTTGGTGTTTTTAGTTGATTCCTCCCTTCCCACCCCCATAAAATACCTGATAATTTACCCGCCATTTTGCATTTCCTTCTTGATGCATGCCCACGCCATCTAACAACGTATTTTCAACTACCACGGATTATATAGCCATGGGTGGCGGGTACCCCTGCTTCTTCGTAGCAATAACTGCGGTGGGAATCCTGACTGCCTTGATTGGCGACGTTGCGAGTCATGTAGGCTGTACCATCTACCTCAAAGACTCAGTCACCGCTACGACTTTTGTAGCTCTCGGGACCTCCATGCCAGGTACTCCAGCAGCCGCCACCACCGCCACCACCACCGCCACCACAACCACAACCACCACCACAACCACCACCCCCACGTAGAGAGATGAGATGGTTCATTGTCGACA
>NonamEVm038670t1 
CACTTTATTATCTCAACATATGTACATCTGCCAACCCCGAGGTCTTACTTGTACTGGGTCCAGCTTTCAACTAAACTCCTCACACAGAGAAGTGTAGATGAATATGAAAGGGTCACAAGGTACACTCTTCTGCCAACCGTCATGCTGATTGTTACATTTATAATACGTGGCCAATAAATAATTGTCATTGACAAATGGTACAACGATCGGCTATCAAATCTGAACCTGGCAGATTGACTCTCAGCCCAGAATCAATACAAAACCATTTCCAATTAAGATACACCAGTATTTTGGGCTTGAAGACGATCAGAAGAGGCATTATTTAGTTATATTTGAAACTATTTACTTAATAAAGTAGGAAAATTTAAATTTACACAGCTGAAAGTGAGAAGTTGTTTCAGTAAAGCCTACGGATGATTAAAGATTTATTTATTATCTGGACATGATACATAGTTGTACAAAAAAATACAGTGGTT
>NonamEVm018194t1 
TAGCAATTTTACAGGAAAGCTAAGCGCCCCTTCTCCTCTGGAAATACCAAGTAAATTCGGCAAGGGTGCTGATGGCCCGACGATACAGTACATGCAAGGCACTAAGATCCAAGTTACTGACCATCCTGTACCTTCCAGAGGAAATTTCGCTCCTGTTCCTGAAGCTTTGAAAAAGAAAATGAGGCTCTTTCAGATGCCTAACGACCTGCCGGTACACATTAAAGGAGGTCCATTCGACAGGGTCCTCTTCGCTCTTACCGGAGCTATATGCTTCGTGGGACTTGTGGAGGTTGGCCGTGTCTTCTATGTTCTCTCCTACCCTCCCAAGGCCAAGGAATAATAGAGGAAACTAATGAAGTAGAAGGAAGAATCTGAAAGTCTTCAGTCTTCTCATCCAAAGATTTGTTAAAAAGAAAAATGCGTGTTCCCTTTTGTGAAGTTTATACTGCATAGTTATAAATATATATACAAAGGTTTGCTAGTCTCCGAGAAAGTCCAGAAAGCTAGACGCTGAGTTTGACTACATGGCATTATGTGTAATTTCTGAGAGATGCCAAAATCAATGTAAACAAATCATTCGTTTATTCATTTACAATCTTTGTGAAATTTTTTTCTCGGTAAATATTTCCCAACTTAGTTTTCTCATACAGTGAGAACATTAATGATATTCAATTCTAGCTTCATATAAATGGATAGTATTTATTTAACGTATTTTTAAACATTGATGAAAAATTTGTCAGCATATATTATACTGAAATAACGATGTAAATATATTTTCTAGTTTTCCTATAATTTAATTATAAATAATTCGTTCATCCTAAAATTGAATTATTACCTAGAGGATTGCACTAAGCTATGGATTAATTTCTTGAATTTCTAATGTAACTGTATATACATATATCTAAAAAGAATTTTCTTTAACCCTACAGGCCAAAAATATATTTAAAATATCATATTTCAGCATTTGTAATGATAATTCCGCATTTTATTGACTATAAAGCTTATTTTCAATCTTTTACTAATATTATTCATTGAAATATAAAAATTCACCCTAGAATTGTATTTAGGAACTGAACGACAATTCTAGGGTGAATTTTTATATTTCAATGAATAATATTAGTAAAAGATTGAAAATAAGCTTTATAGTCAATAAAATGCGGAATTATCATTACAAATGCTGAAATATGATATTTTAAATATATTTTTGGCCTGTAGGGTTAAAGAAAATTCTTTTTAGATATATGTATATACAGTT
>NonamEVm018549t1 
TCACGCCTCATCCTTCTACAGTTTCCCTTCCCCTTCTATAGTTTCACATCCATCCTTGACAATCCCATTTCCCCTCAACAGTTCCTCCTTCCATCTTCCACAATCCTACTCCTTGTGGTAAATTATGTAGCGAGGACACGGGGTGTCCGATACGACATGACAGAGGATTCATCAGACAACAATTGCATTACGACAGCTTCATCTTATATAGAAGTTGTGGCTGGCATGCAGAGGAAATATTACTCACTGGGTCACCCAGTCTATCTTCCTAAATCATATAAATAACTTTCATTTGCGTCTGCCCACTAAAAACTAACGGAGCTATTAACATGTTCTCTCTCTCTCTCTCTTCCTCCCTGTCTGTCTGTCTGTCTGTCTG
>NonamEVm031606t1 
TTTTTCAGGTGCGGGTTCCATGCTGGCCCAGAATGACTTTGTCAAGATTCCTGAAGGTTACTCTAGGTTTGCCAGACAGTCATTGGCTGTAAAGGTTATTCAGTTGATGCAATCCTCTGGTGATGTACCAGGTACTATGCTCTGCCTCTGTCCCCAAAATCTATACTACTTCATGTTCAGTCTTCTTGCCCCCTTCCCCAAACTACATAACCTTGCATTTGCCGAGTGAATTCAAGCATCCACTTACCTGACTAATCTTGCCAATTGTCCAAATTTATTTGGAGCCTTCCCTGTCTCATCTTAGTTCTTCTTAGTTTTGCATCAGCAAATATGGATACATTGATTCAATCCTATCTGTAATGTCATTCACAAACCAGAAACGGTTACCTGGAGAGTTTACCTGGAGAGAGTTCCGGGGGTCAACGCCCC
>NonamEVm021536t1 
CATCCCTTGATTTGATTTGAAGTAATTTACATTATATACAAAACTGTATATACATTGTATGTACAAAGTGATAACCAACAATTCTTAAGTAAACACTGGGTGCTTTCTGCTACAACATAATTTCAACAACTCTAATACAACATTAGCTAAGTTTGGCTTTATTCACAACATTTTTAAGGCCTACATTCTAGTACTGCACTTACAGGATATATAACATGCTCTATAACTTGCCATACTTGCCTATCCCCCTCAAATCCAAGCACTTACACTTGTGTGCTCACTCTTCACTATCACTCAACACCACACAGCACCACCACTGTCATCCATCACCATCACACAACACCACCATCACCATCACACAACACCACTGCCATCACCCATCACCACACAACACTGGCATCACCCATCACCATCACACACCACTGCCATTACCCATCATCATCACACAATACCACCACCATCACCATCACACTACACCACCGCCGTTACCCATCACATCACATACCACCATCACA
>NonamEVm039555t1 
AGCAGCAATAGTATATATTTACACGGTTGAACCCCTGTATACATGGATTTGGTATCCGTGGTTTCAATTATCCACGGTTTACTGTGGCCCAAATATTACCTTTAATTTTGCTTAATATTGGCCCCAAAGTACAAAAGTAGTGACGCTGGCAGTTTTTCAAAGCCAAAGAGAAGCTGTAAAATGCTTTCCATCAGTGAAAAAGTGTTAATTCTAGACTTATTTTGCAAAATTTATCAAACTTTATCATGGGCATGTACGTAAACGAAAAATGATTTATATATAGGGTATGCTACTACCTATGTTAGGTCTTGGAATGTATCTCTCGTGGATACAGGGGAACTACTGTATTTTTTAATGCAAGCAATACAATGAAATTTATTTAAGGCATGAGAGCCAGGAGGCTGCTCTAGGATTTGAGGTTAGTATAAGGCATTCAAGTCTTTTTTGATGAAGGATGAAGTGCAAACAGATAAGTATTCTGATATGTGAACCTTATTTATCAGTTTTCTTGCAATGTATCTTTTTACTTCATTTACATTTAAAATTTGTATTAAAAAAAACTGGTGCATTTATCTATATTTTATGAAACTGTTCATATCTTACTGGAAATCTCTTTATCAAAGAATTAAAAATGAAATCCATGGGTTTTTCTCTCTTTTAAAAATTAAAATTTTTAATAATAGATAAGATGATTTTCAGGGTTCTTACATTAGAATTGTTTTT
>NonamEVm005319t1 
CAGGGTGCAGAAGAACGAATTGCCAACATTCGTACGGTGAGATCGTTTGCGCAAGAGCCTCGGGAAGTGAAGAGGTATGACAAAAATATTGACAGTGTGCTTCATATGACATATAAAGAATCTTTTGCAAGAGGAATTTTCTTTGGACTGACTGGGCTAAGTGGAAACATCATAATTTTATCTGTGTTGTACTATGGAGGTGGTTTGGTGTCTGATTCAGCCCTCACCATAGGAAAGCTTTCTTCGTTCCTCCTTTATGCAGCGTATGTTGGCATTGCACTTGGTGGTATCTCTTCATTCTACTCTGAAATGAATCGTGGTCTTGGGGCATCTACAAGATTATTTAGTTTAATGGACCGAATGCCAAAGATTCCTACAGCTGGAGGTGTAACTCTGCCTTTGGATGGCTTCAGAGGCGACATAACATTTAAAAATGTTAATTTTGCCTATTCAACGAGACCCGAAGTACCAGTATTTAGAGACCTCAACCTTTCTGTTCCATCAGGCTCAGTAGTTGCTGTTGTAGGCTCCAGTGGATCTGGGAAAAGCACCATTGGCTCGCTTCTCTTGCGTTTGTATGACCCATTAAATGGGGAAATTACTATTGATGACATACCAATACGTCAGCTGGATCCATCTTGGTTACGTACAGTGATTGGTTCTGTTAGTCAGGAACCAGTATTGTTTTCTACAACTATTCGTGAAAATATGCTGTATGGTGCTCAGGATCCTTCAGCTGTCACAGATGAAGATATCATAATTGCTGCAAAAGAAGCAAATGCCCTCTCATTCATCAACTCCTTCCCCGAAGGTTTTGATACTGTTGTTGGAGAGCGTGGAGTGATGTTGTCAGGCGGCCAGAAGCAGAGGATTGCAATAGCCCGTGCCTTGATTAGTAATCCACGTATTTTATTACTGGACGAAGCAACCAGTGCATTGGATGCTGAAAGTGAAAGCCTTGTGCAGGAAGCTTTAGAGCGCCTCATGCGTGGTCGCACTGTTATTACTATTGCCCACAGACTTTCAACAATCAGGAATGCAAGCCAAATAGCAGTGCTGCACGATGGCATCATCGGTGAGATGGGCTCCTATAACAAACTGATGATGGAGCCAAACGGTATCTTCCGGAAGCTAGTGGATAGGCAGACTATCACTAGTTAAAAGCTTTGATAAGGTTGGCATATTGAACAAACTCTTGGAATTAAAGTTCCTAAATTTGTATTTAAATTTATAAACCTAGTCAAAAAAAATTTATTTTTGAATAAGTTACTGTTTTGTTTTTATTAAATTACTTGTATGAAATTTTGTCTTGTTAATACATTGCATCTGGAATAATTTACTTGTAAATAATACTGTAATTTCTAATTTGTATCTTTTATAATTCATTATAAAGAAATCTAACACACACTAAG
>NonamEVm022354t1 
ATTTTACTCATTTCTACTTACCCCACAACAACAGTACAAAAAAAAAAAAAAAGTGTGATCATTGGGTTTTTCTTAGGAGCTACTTGTATCTCCAGTCATAAATTCTTAAAAGAAGAATTCCAGTGCATTACCCATGCCTTCACATGCTTATGTCTCCTCACTTCTACCTCCACTACTGAGAAACTCAGATTCTTGATTCTGCCTGGAGAAGTGGCCACCACCACCACCACACTGGCCTTTTCTAAAAGTAACATCTTTAAAGTAACTGACATGGCCATGTCTTCCATCTGAGACCTCATATGGAGGAGATCCTTATGATACCCAACAGTGAAGTAGGAGTGTATGCCATACCATGTGGAGGATGCAATAAGATCTGCATAGGAGGAAAGGTAAGCACTATTTTCACATGGATCTAAGAACACAAATACATATACTTGTAACTGGAATGACACCAGAAAAGCATGTCATGTGCAGGTCTAATGGGGGGACAACTCATGCACTGGAACAGTGCAGGAATGGTCTGCAGTCAGATAGGAAGTGGTA
>NonamEVm006519t1 
AAATAAGTATCTAAACGCTACCTCGGTACACCCAGCCTTGAAAATAAAGACTTGGAAGATGGAATCGTCGAGAGGAGAGCAGCAGACGAGACCATGTAAGGTGGGAGTGTGCAGTGTGTGTGGTGTTAACCAGGCCAAGTATACATGTCCAGCTTGTAGCATTAAGTCTTGTTCTCTCTCCTGTGTCAAGTCACACAAGAAGTGTCAAGGATGTACTGGTATTCGTGACAGAGCTGCCATGGTGCTCAAGGAGGACATGGATAACCTTACTCTCTTGAGTGACTACAGGCTTCTTGAAGAGATAGATAATAAGCTGGAGGATAATTTAAGAAATCCTTTAAGACGTCATGTGATGAGGAGCCTCAAGGATAAACCCTCCTTGCCCCATTTCCTCCATCGCTTGAGAAATGAAGCCTGGAACCGAGGTACAACATTGAAGTTTATGCCTAGTCACTTCACCAGTCGCCGGGAAAACACCACAAGATACAACTTTAAAGAAGGAATTATACGGTGGCACATAAAATGGATATTCCACCAAGCAGATTTCACTTACGTTGATACTAGTGTAGATGAAAATACATCTGTTATTAAACTTCTTGCTAGATACTTAGAGCCTTCTAATGACTTGAGTCCTGAAGATAATGAGAAGTTAGCTTATTATCAGTCAGCATCATATGGTAAAGTTGCTGTATTGATCAAAACTGATGTGCCTGGTTCGGGGACAACTTTTCAAGAGCTCTTTTTGTCTAAGAGTATTCGTCTCAACTTGGCAAATAAGACAATACTTGAATATCCAATTTTCTATGCAGTTTTAAGGGATCACATACATGCGTACTTAGAGTACCAGCCTGAAGGCCATGATGACCTCTTTAGTGACCCAGAAGTAAAAGAAGCAAGAGAGACACATAAAGCTGATGGGTTGAGCTTTTTTGATGCCAGTAATGTGTAAGAAGATTAAAATTTTGTAACGGAAGTACTGGTAACATGTAATTTTTTTATTTTACTATTTTCCTATAAATTCAGAATATAAATGTAATGCTAATTTCTTATTTCTGTTAAATCTATGTACTTTTTTGTTTTTTGTTTTTTATTCTTTGGCTTTGCATATCAATTGTGCAATCACTAATAGCATCTCATTGTGTAAGAGGAATTGTGCCTCTAGAATATAATCAGTAATAGTCTCGGAAGTGTGTAACAAGGGATTTGTATATTAATACAACCATTAATAGCTTCTCATTGTATAAGTATGCAGAATTAGAAAAAAATTGTGAAAAATGAGTGTATGAGTAAGATCATTAGATAATATTTACAAACTAATATTTGCAAATGTAAGAGACTTAATTTCAGTCCTAAAATACAATAATTGTATTCTACTGGTCATGTTAAAAAAATTAAT
>NonamEVm033704t1 
GCTGCATTCACACCCATATATGACTACATATAATAATGGCTTTAATAATGACTGGAAGTGATCATGATACATTGGTGCCATGGCCCACTAATCTAGTCAAGACACACTGTGTTGGCTAGTGTTCTATGTGTAGCTAATGATGAGAGTACATAATAATGACTTCTCCTTTCCTCAACTCTTAGTCAATATTTATGTGTAGGTTGTATAAGCAAACTCTGGTAACCCATATCAAATTCATTGGTGACAATAGGGAAAGATCTGACGAGAGTTTTTTTATGTACGAATTTCAATTTTACATAAGAATAATGAGAAATACCTCTGATTTGTTTCCAAATCATATTTCACCCATCTCAGACCAGTGTCACGTGCAACTTGACAATGGTCCAGGATGAACTGAAATGTCTTCTGAAGATTTAGCTCCAATTTGTAGGTTAGGTAGATAATGATGTAAGCCAAGTGCTAATTCAAAAGTCACTTGAAGCTGTAAAACCATTAATTAATGCTGTTTCATTCACAGTGGTGTTTTATCAAGTAAAGTATTTTCTCCCCTTGCATCTTTAATGCATTCTTGAAAATCTGAATATTTTTCTATAGACATCCATGTTATAATCTGAGATATGCTCCCCAACCATAATATCAATTTCACTGATATTTTTAACAATGACCCATACTCAGATTAGTCTTCTATTCCCTTCCACTTTTGTATCACATCGCATTTGTTATCGCTACACAGGCAGCATCAGTGAGATTACCTTCCTCTATCTCACCACATTATATCTAACACTATATATACTCTTTATCCTAACATTCTTAGGGTGAGTGTTTTAGATACCTGGGCACTGTGTGTAGAAAAGTAGCTAAGTTATTCCATTTGCCCAGTTGTGTAGCAGGCAGGGAGGGTGGTGGTGAAATCTGTATTGAGTGGCATACCCCAACTGGACACAAAATGAACAGTCAGCCATACACACTATCAGTGCATTTAGTAAAAAGCTACCAGAGAAAAATAATTATAATAAAAAAAGAAGTGTTAAACCTATAGGGGTCATACAGTAGAAAGAAAAATGATAAATGTAATTCATTTATCATTC
>NonamEVm017860t1 
TTGTGGCGGCCCCCCCCCCCCCTTGCACTGCAGAGATTATGACCCAAATGACTTGGCCAACTTTGACTTCTCTTTAGTACACAAGGGCACATTTCAGTTTCCCAGATGGCAACCCTCTGCATGTAATATTACAGATTGGTACATTTTTGCAAAAAGAACTCTTTACCTCCACTTGCATATTTTTTTCATACAGCTGGCAGCAGCAACATGGCTTATTACATTTATATGGAGTGCTAAACTTGTAGGAGTCTGGGGTTATGAGAAATCAGGTTCAGTTATTCATGGGGTGTTAAACCTATAGGGGTCATACTGTACCTCGGGTAATGGGAAGCATTCAGGGTGTGATCCAAGGAAGAGGTCAAATTCTTTGAATCAACGTCCCCCCCCCCCTTCCTTCACAGCATCAAGTACCCTCCTGAGGGAATAGCATATATTTATAATCAAAAAGAGGTGCTAAACCTCAAGGGTTAGAGGGAATAGCAGCTGCTTCAATTTTGTATCACGAATGTGCTCACCTACTTCAACTGAGAGGCTTTTGAAACGAGGAATTGGACCTATCCTCCTTGAAACCGATTGCCTCACATTCCACTAAGTGTGATCTTTGGTTTTAGCATACTCATGAACAAACACCTATTTCAAGTTATGAATGGTATGTACATTTAATCTAGTTCAAGCAGTTTTTATATACTGATCTTT
>NonamEVm026492t1 
ACAAGATAATCGTACATGGATGATAACACAAGATAATTGTACATGGATGATAACAGTATGATCAATATAACAATCTTACATAAACATTATCTCAAGATATAATTCAGAAACATTCTTCTGTTTACAAATAACATCAAGACAGAGATTCATGTTAACATTTATATTATCATTCTAACGTCATATCATCATTCTGTCATGTCATTTTAAGCTCATATCATCATTCTAAGGTTTAATTATCATTCTATGGTCATACTACTGCACTATCACATGTTATGGAAGGAGTATGACAGGTAGGTCTACATGTCAGAGCCTATAATAATTAATGGGGTTTAAATTCTATCTACTACACGAGGGTCGTTAAGGCTGTATGTTACCTGTTCAATACCTGTCGAGAACTTTAATAAAGGATTTAAGTAACCTCTCTGTGTATATACAGAATTATACACCTCAGTGTATATACAGTGAGAGGTATATACCTCTCTGTGTATATACAGTGAGGTATACACTTCTCAGTGCATATACAGACATATTCACCTCTCAGTATATATACAGACATATACACCTCTCAGTATATATACAGACATATACACCTCTCAGTATATATACAGAC
>NonamEVm026023t1 
GACACTGTAGTGAATCGTAATGTATCACACGAGGGTCATTATGTACTATACGAGGGCCGTTAGGTATCATACGAGGGTCGTTATGTACAATATGAGGGTTGTTATGCACCCTTCGAGGGTCATTTTGTACCGAGTGAGGGTCGTTATGTGCTCCACGAGGGTCATTATGTACTATAAGAGGGTTATGTACTACAGGAGGGGCATTATGTGCTACATGAGGGTTATGTACAAGAGGGTCATTATGTACTGCACGAAGGGCATTATGTAACACAAGAGGGAAATTTTATACTACCCGAGGGTCATTATGTACTACACGAGGGTCGCTATGCGCCACCCGAGGGTCGTTATCTACTATACGAAAGTCATTATGCACTACATGGGGGTCATTATGAGCCACAAGAGGGTCATTATGTACTACACGAGGGTCGCTATGCGCCACCCGAGGGTCGTTA
>NonamEVm046151t1 
AAAACTAGGTAAAATTGATCATACATTGGCTTTAAATATTTAATTGTAAACCATTTAAGAGTGAGTTTTTCTTGTATTAAAATATAGTATTGTAATAGCCAGTGACATGAACAAATTGCTACAGTAAGCAAATAACACTTAAGTGTTCTCAAATCTGAGGCAGATGGAATTATTTTATATTGATGAAAACAGATGCAGCATTATTGTTAGGGAATTCTATTATCGGAATGCTTTTCACATTATACTAGATTTATCTGAGGGGCTTGGACTTCCAGCAGGCATGCGTGAACATGTTAGATAGGAGCGAATGGAGACAAATGATTTTTAAGACTTGACGTGCTGTTGGAGTGTGAGCAGGGTAATACAGTGGACCCCCGGTTAACGATATTTT
>NonamEVm030185t1 
AATTGTCAGTTCTATTTTGCTCTCTAGGCTTTCTCAACTTATTAATTGCACTCCAAAACTTTATTATACTCTGCAAAATTTCGTTATAAACCCTAACTCCTTCTCATTGGCTCTCCATTTGCACTCTGTCAGTGCTCTTTCAAGAGTGCTGAGGGAGTGAAAATGGAAAGTCAGTGGGAGAATGGGTGAGGCTTTATCAACACATGCTAACTAGTGATATAAATACAAAGCTATCATGTAGGATTTTTATTGTGAATGTAAGCTATTTCCAAATCAGGAAACATTTACTGAAATATTTCACCTACAGCTTGATTTAATATGTATGGTTGATGGAGTACTGTTTTGTAAAGCCTAGATAATTACAGGTTTCAGATATTTTTTCTGAAACAAGAAAGGGCCAGATTTTAGTTGTAAAGGTAGGAAGCACAGTGCCTGCACTCTGGAGGGATGGAGATGTTGCAATTCAGAGGGTCATTTAAATTGTGAAGTC
>NonamEVm031594t1 
CTGGGATTATTCTGCAAACAAAATGAAATTATGGTTTCTTTTTACACAGTAAACTAGCAACTCAAACTAAGGTAGTCATACCACAGGAACAAAAAATCAACAAGGAAATCTGGAATAATCCAAAATATGTTTTCAAGTATGAAGAATCCAAGCCAAAAACTTCTTCCAGTATTCACTCTCTGCTCAAGACAGACAGACACACATGACCAGCGAAGAGGCAGAGCTAGGAGCTATGACTCGACCCTTGCAACCACAATTAGGAGAGTATAGGCAGGCCCTGCTTTACAGCACTTCACTTCACAGCATTTCATTAATACAGCAGTTTTCAGTTATACCCATTCTTCATTTTTTCAGTCTTCCTACAGTAAATATTTTCACCATTCACTGTAAGCTAAAGATGAAAATATTTTAAGGTAAGTAATGTAT
>NonamEVm012355t1 
GTCCTTAGTTTCTGAACACTATGGCATATAGAGACTGCCAATTGTGTGCGAGGCTGTCTGACCACTGTTATACATTTTGTAGCCATCACTTCTGCGAATCATGTCTTCGGGCCATCCATAGAAACGGGAAATGCCCCATCTGCGGGTTGAGTGCAAAATCTTCAGGAAAGGATACAGTTGATGAGATCCTGAAGGGGCTGGGATATGGACTAGCCGCTATTGCTGGTGCTGTTGGATTTGTGGTAGCAGCACCAGTTGTTCTCAGAGCTGTGGGGTTCACCTCGGCGGGTATTGCTGCTGGATCCATGGCTGCCGGCATGATGTCTTCTGCTGCCATAGCTAATGGTGGGGCAGTTGCTGCTGGCAGTGTGGTGGCAGTTCTACAGTCAGCAGGTGCTGCAGGTATTGGTGCAGCTGCAACAGCTGGCTTAGCTGGTGCTGGGGCAGCTGTGGGTGTTGGTGTTGCAAAGGTCATTGATACAGTAACTGAGGAAGAGGATGACAAGAATGAATGAGGCAGCAACAAAATGGCTTAAAAAAAGATCTAGAAATTGATGAATATAACAGATTAGATGGAATGGTATTGGATTTATTAAAAAAAAGGCAAGAAAAGGATGCGAAGGTTCCCAGAGATGAATGAAGGACAGTGACCCAGGGAAAGAAAATTAATGTCACAAAGAAAATATTTGAAAACTGCATTGAAGAAAATTGTCAAGAGCACGACAAGATACTTTTTTGTGTGTGATTTCTTATTAAAGCTTTTGAGATCACTTTAATACTTTCATTATATAAATTTTTCATATTCTTCAAGGGAGCTCTAATTCTTAATTGAACCTTTTTAAGACTGTAAAATTCTTTAAGAAATTTGTCCCTTATTTCTACTGCATAATTTGAAAGTGTGGTCTCTTACTCCTGCTGCTGGTATCATGTTATGTTTTATTGTATTATCTCAAGAATTTTTCTCCATTCATTTATGAATGATAATCTTAAATATTTACTACCTCTCAATTCTGTTGGTAACATTTCAAGATTAATTTTCATGGTACAGATGCCTTACAACAGCTGTATATTTTAAAAGTAAATGTGCTCACTTCTTGAGACGGGTCAGGTCGACTATCAACAATTGTTGCTTTTACTAGAATGGAATAAAACTTGAGTGAATATTTTAGTTTTCTATTAAAATGTTTTTTCTCTTTTAGGTTCTAATGGTTAAAATTTTTCTTATTAAATTGAATCATGGATAAAGAAAACTTATTTTTTTCTTCCATCACTAAAACCAAGGTAACTGTTGATCTGGAGGACATGTAGAATATACTTTAGAGACAACACAGTCATGCTTTTC
>NonamEVm005363t1 
ATTCACAGAAAAGTGGACTTAAAAGAAAACGAGTGATCAGGGTGTATAACCTTAATCCTTTGGATCATAAAGATACCAGAATGGGATCTAACGAGTCCTGCAGCGACTCCACAGACTCTGAGAAGGAATTCAGGTCCAGATACGGTAGTATAATTTTGCGGAGTGCGAGCAGTGGGCGGGATGGAGAGCCAAGGGTCACTAGCCCCTACCCTCACCTCCGTAGTGTCAGTGGGTGCAAGATGGAGTCTAGCCTCACCCGCGGACACCCGCAGCAGGTTGTGGAAGAAGACACTCTCAAGAACGAAGAATTTTCTACCTTCGCAATACACAATTCCGAAACGCTCAAAGGCGCCGTTAACCGCGTGGACTCGACCGCAGAGGCAGCCCTCAAGATTCACGGCGATGCGGACCCACAAGACGTTACCCAAAGGCAAGGCAAAACCGTCACTGATGGAGCCTTTATTGATGAAAGATGTGAAACTACAACTAGGAAATGGAGGAAGAGGAGTGTAGGCCAGTCTCCGCAAGGATCGCCGGCCAAACAAAATACCTCGTCTATAGCTGAAGATACAATGAAGCCCACGCTGAAAACTGCGGACAGGAGCTCAAAGGCAGAGATGATAGATATATATAAAGTAGGTCCTCCGCTGTCGAGAACGCCTAGTTCCAAGGAGGTCCTCTTGACCAGGACTCCCAGCGTTCAGAGACACAGGATTCCAAGTTCTCAAGATCTCTCGAAGACCACAAGCTCTCAAGAGCTCTCGAAGACCACAAGCTCTCAAGAGCTTTCATCTTCCAAAGCTCTCAACCACCAAGAGCTAGCTAAAGCTAGCAGTTCTCAGGAAATTGGAGTATGTAAAGCAGCCAGCTCCCAAGAACTTGGGGTGTGTAAGACTCTGAGCTCACAAGAGTTACCCACCAGACTACCAACAACAGCTTCCATACAGGAGCTGGACCACTTCTTATCAGCCATCATCAAGAACCTGGAGTCTCAGCTCGAATCTGGTGGCAGTATCGCCCTTAGACCCAAAGAACCCGTCCCTGATGCCACCAAGAGGAGGAGGAAGAAAAGAAAGGAAGACGAACAGAAGATGGAGGTAATAGAAGCTAATGCAAGGCGATGTAA
>NonamEVm017006t1 
CAACAGATGACGATGGTGCGGCAACAGCTGACCGTGGTGCAGCAACAGATGATGGTGGTGTAGCAGCAGCTGACTGTGGTGCAGCAACAGATGACGATGGTGCGGCAACAGCTGACCGTGGTGCAGCAACAGCTGACTTTGGTTCAGCAGCAGCTGACCATGGTTCAGCAACAGCTAACTGTGGTGCAGCAACAGCAGCTGACCGTGGTACGATAACATCTTCAGATGATACAGAGTACTCTACAACCCATACATTATGGAGCAGCAGCAGCAGCAACTCAACTGTCAGTCCTGTATCTTCCAGCACCAGGTTACTCTGACAAGGAAGCCAATGATCCTTTCCCTTCCTTCAACCAATTTAATCATTCATTCACTACTATCTCATCTTAATTCTTACCTAACTCTTGGCATTACGCCCTTCATCCTTCTTATC
>NonamEVm028865t1 
TAGTAAGGTTCAACGTGCATCCATTTCGACTTACGACCAGTTTGTCGGAACCGAACTCGGTTGTAAGTCGGATGGTACCTGTATTATATTTATTATTTCAAGTTTCATTATCATACAACATGTCATCTTATAATCTAGTGACCTTGTATGATACTAAAAAGAGTAAAAGTTCTTTTTTTTTGGATATTTCATATTTTGTAATATTTTCTAGTAATGTTTCAAAATTTTAGTGTTTAAAATAAATAATATTTTGATGAATGGTTTTTACACTGTGTCAACATTCATATTCCAAGACTTTCACCTGCTTCCAGCAGATATTGTGGGAACAAGTCTAAAAATTTCCATAAGGAAACTAGATCAACCAGGCTGCAATGAACAGGCTGGAACAGCCTGGCCTTAGGTTGGATTGTAAAAAAAAAAAAAAAAAAAATCAAATTTGGTTACAGGTACAGATTTAGTAACTTGCAAAATAATTTTAGTTGTATGATGAACAGTAGCTACATGATAATTATGCACTGTGAATGACTGACTTCCTGTGCATATTTAGTGAATGTTTAGATAATACTATATAGTGGATTGTAAATATTTTTTATAAATTATAATAAATAGTATACTGTGGAGGTATACTG
>NonamEVm001267t1 
TTACATCAGTCTCAAGATTTACCATGAGCCGAGACGGCGACCAAAAGAAGAAAAAGCAAAACCAAGTAGCAGGCAAACGAGAGCAACCCGACGATCAGACTATTAAGGAATTCGCCGAAACCGCAATGAATGAACTTTTAGGCCTATACGGGTACGGCAAAGTGGACAGCCGAGACACCCTGGGCCTGTCTCTCCACCGCTTCACAACCGCCCACAGCTCTCCACCGCCTCACCCACCACCCACCGCTACCCTCAACACTAGCAGCAGCAGCCCGCTACCCCCCAATAGTCAGAGCCCTAGCAGACAGCCTCCACACAGCAGTCCTCCTCTGTCAGCTAGTCACAGCCCGCAGCACCAGCATGCTTCGTCAGATCATGAACACGAAGGTGATTCCTTAGACTCAGACGACATGCCGGTTTCAGGGCAGCTGGAACACGGCTTCAGGAGTGTCAGTCCTAGCAAGACTGACCAAGGCTCCGGCTCCTCAAGAGGCAGTACTCCTAAGTCAGACAGCGGAGGCGTGGTGGTGGGCGGCGGCGTGGGTGGGTCAGGGCTGGTGCTGTGCTCATGGTGTGGGCGTGTGTGCACCAGCGGAGGTCAGAGGGGCGGCAGCGCCTTCCAGCTGCCCACGACGGGAGGAGACAGACACTTCTGCTCCGAGGTGTGCTTCACACAGTGCCGTCGAGCGTCCTTCAAGAAGAGCAAGGTGTGTGACTGGTGCCGGCATGTCCGTCCCACCGTCACATATGTCGACTTTACTGACGGAGATCACCAGTTGCAGTTCTGTAGCGACAAGTGCCTCAATCAGTACAAGATGCAGATATTCTGTCGGGAGACCGAAGCTCACCTCCAGATGCACCCTCACCTCAACGACCTCAAGCCGGCCTCCAACAGCGGTCTCATCACTCCGGACCTGTGGCTGAGAGACTGTGGAGGTGCTGGAGGACAGAGTAACGAAGTGGACTCATTGCCGGAGGGCGAAGTCAAAGTGGACTCTCCACAGTCTCCGCCAGCCCCAGCCACACCCCCACCGCCCTCACCAGACCCAGCAGAACCTGTGAACCTGACTACTACCCAGTCCTCTGCCAGGAGTGAGCCACGAGCCTCACCATCCCTCACCAGGGGGTCACCAGTCACAGTCCGTCAGGTTTTATCACGATCGGCAGAAACCAAAAGTCCAGGTCCGCTGCCTCATACGCCCCGCTATGGTCGCCCTCGACTCCGAGATCGTCGGGAAGGAATACGGGAGCTGGGGAGACCCCGAACAGTCCGAGCATCACTCCAGCTCGCTCGCGGCCTGCATTCTGATGCCGACAAGACCGATGAACCACTTCGGATGCCAACCATTCGTGTGAGGCAGCTAGAATCTCAGCAACAACAGGATATGACCCCCGGGGAGAGGGAGCTGGCCAGCAGCAATGAGGTGGGTGCTGAGAACAACAGAGCTGCCTCTCCTCACCCATCAGTTCAGCCTCCAAGTCTGCCACTAGGTGGGCTGGGCAGTCTCCTGCCCATGGTAGGTGGGGCACAGCTTCTCCTCCCCCATATGCTTCCCCATGATCTTCCCCGGACACCTCTGCTGCCCCACCTACTGCTTCAACGTCCTGAGTTGTTGCGTCCACCACCACTGCGGCACCCACTGCTGCACGGCCCTCCTGCACCAGCACCACCCACACCTGCACCACCCACATCTCTCCCTCCACCACCACCAGGCCCACCCAAAACACCTGGATCATTATTACCTCCTGTAACTGTTCTTCTGCCCTGCCCTCTGCCCATCCCAATCCCCATCCCTATTCCAGTCCCCATTCCCATCCCATTCATTCCCCGCAATGACACACCTGAGGCTCGCCAACCTCCGCAGAAAGAGATGTCGGGGAGACAACGGACGACTCCACGTAAAGAAGCCTGTCGTACTGGATCAGTGATCAATGGTCCCATGGCTGCTGCAACCAGTTCAGGACCAGCACCTCAGCCTTGTCCAATTCCTGTAGCACCACCGCCACCACCCACATCCTCTTCCTCCAGCGATGGTGAGAGAAGCACGCATCCAAGACCAGACAGAGAACGTCGAAGCATTTTGCGATACACGTCTGACGTTTACGAAATCAATGGTATGTTCGTCCCTCGGGATTCCACATGGGATTCGCCTGAACCACTACACCTGCGTCGTGCCCTTGTTGGAGACACTAGTCAAGAGTCCACTTACAGCCACCACCATGAGTTTGACTCCCGTGATATATCTCGAAGTCCCTCTCCTGACCTTGGTGAAGACAACAAGGATGCCCTGGCCAACCTAACGAAGAAAAGAGAAGAGGAAACAAGTACCGTCAAGAGGTTGCTCGGAGACGATGATGAAGAGGAGGAAGAGAGCAAGTCAGTAGAAGTTTCAGAGACAGAGAGTTCCCCAGCCTCCACAGCCACTACCACAACAAAAGCTACCAGGAAGCGCCATACTGCTGGGGACCACCCTCAACCTCTGCCTAAGAAAAAACACCTGTTAGTGTGACCCCGGCTAGTTCATCAAGCATCAGTGGGCTAAACATCTACGCACAACTGAAGTACATAAGTAGCATGACAAAGAAGACAAGTGACCATGACAAACAAATAATTTAAGCTCCTGAGGTTCACTTGGTACTACTGGGTGAAGCATTGTGACTTGATACATTAGGGACTGTTTAACAAACCTTAATTATTGACAGGAACACGAAGATTCAACTTATTTTGAATGATCATATATGATCTTGCACTGAATGACCCAGAAAGGTTTAGCACTTACCATAAATAATAATAATAATGATAATAATAATAATAATAATACAAAAATTCTTTAGGATACCTGTAAGGGTATCAAC
>NonamEVm009641t1 
CGAAGGGATTCCTGGCGGAGGTGGCGAAGGAGAGACGACGAGAGCCACGGGTGTCAGTTCCACTCTTCCTGGAGGAGGTCCCATACAGTCGCATCTACATGCCCCCGCTTGTACCTGTGGAAGTACATGGGACTGAGGTGGCTGCCCTCATCCACACCGCCAGTCACATCTCTCTCGTGTCATCCACACTCGTCCAAGACATGGGTGTAAGGCAAGACATGTTGGCTGATACATCCGTGCCTCCATCACCCCTCACTGCTGGAACGGGATCACCGTGGCTGGTGGAAGGCAAGCTGAGGTACGTCGAACTTTCCATCAAAGGCTCCAAACACGTCACTCAACTTCATGTTGCTCGCGACCTGCCTGCAGACATCGTCCTGGGCGTGGACTTCCTGAAGAAGGCGCAAGTGCGAGTCAGCTTCCCCGAGAACGCCATCAGCCTACCCCTAGGAAAGACTGAGATCAAGGTGGCCTTCCTCTCTAACAAGGAGATGAACCAGCACCAGCGTCGCAACACCAACCCTTCCACCTCCAAGACCAGGTCCTACTCATCAAACTACTGACGAGAGTAGATCACTTGAACAAATGAATTATTTCCTGGGATAAAACCCGAGCACATTGAAGGAGTAACTTATGCGAAACTCATCCACCGTCTACCACCAATGCAACAGGAGTCCAAAAATTGTATGAGGAACTATTTCAAACAATATTTCATCAATATATGGAAAGAAATCGATGTTTGGAGTGTTAACAATTAGTAAAAAGACTAATGCAAGATCTAATAATGCTATTATGTATAAGTGTCTTAGGGTTGCAGTATCTGCAGATGAAATGTATGCACTATGTAAGCACATCATTACCTTTCGAAAACTTATTAGTAACGGCGGAACAAAGATACAATTCGTTTCATTATAATAATGGTATACAATTAGATGAGTAAGACACATGTGCAACGTTTAGGTATCTAATGTCGAAACGTATCGCCTATATAGTAGACTTCCTCAGCCTAATACAAAGGTGATTAAATATGGAGACAGCATAAGCAGTGGTGAAGGGTAAGATGTGATCAACCTGCTATTTAAAGAAAATTAATATTTAACAGGGTCGTGCTACTCGTCTGTTTCATTCATCAGCAAAGGTAGTATTATGACAAGCGTTCTCATCATTGGTCTTGAAACTGGGTGTACTGGATTCATTAACAATGGTGGCGTTATAACAGTGTTCGTATCAGTGGTCTTGAAGCCTCGTCTGCTTCCTTCATCAACAATGGCAGTGTTTGTAATGTTCTTACCTGTGGTCACGAAACCTCGTCTGCTTCATCAAAAATGGCAGTGTTATGAAAATTGGTAGTGTTAGACAGTGTTCTTAACAGGGATCTAGATGCCTCGTCTGCTTTATATTCATCAACAATGGTAGTGTTTTGACAGTGTTATTGCCAGTGGCATTGAGGCCGAAATAGTTATCGAAAAGAAAAGATGGCAAGACTTGAACAAAATCGCTAAATGCTGCTCTAAATAGAGGCAAATCCATTGCAAACGACAGGAACTGATGAGTGTTGACTAGACTACTAGTTCAACAGGCTCGTATATATCACGTTGAACTCCTATGTTGAAAAAAACTTATTTATATACGTAACCCACAGTTTTACTCATGAAGTCTAAATGTAACACTGTATGTTAAATGTTAATAAAAGCAAAAAAGTAGTGGTTATATACACCGAAAGGTAGGTAGGAATGTTTGTCTGGAAACAGAACATGTGTTTCC
>NonamEVm027247t1 
GTGGCTCCTCTCACACATCAACACCAATAACCACACAGTCTTTACGACCAACACATCCACGTCGCTTTCGAAAGTATTCAAAACAAGACCTCATTACTGCACTGAACTTGGTTCGTGATGGGCACCTCGGGATAAAACCAGCTGCCCGAGCTTTCAACATTCCTGTAGCTACGCTCTACAACGTTACCAAAAGGCACAACGTCTCCAGCCCCATGCAGCAGGTAACAAAGAAAACTACAAATGAGGCAGTCAAGAAACATTCCGGGTAAACAGAGGGAGCTAATGAGAAAACCTGGCGAGATAAAGGCTCTCTTGTTGTTAGTACAGATGGCCGACACTTCCAGTGTCTGCCATCTTGCTCTTCTATGCTGCCTGACTCTTAAGTCTACCTTTTATTATTGTTTACAAAACATTGTAGGTAATTACTTGTTGTCTATCTTGCCTGAGTTGACTGTCTACTTTTTGTTTATAGAAATATAACATAGAAAACAAACTGTAGCTACATTTATTCTTTGCTTTGGATAGATTGTTATAACTTTGGATAGATTGTTATAACTTTGGATAGATTGTTATAACTTTGGATAGATTGTTATAACTTTGGATAGATTGTTATAACTTTGGATAGATTGTTATAACTT
>NonamEVm003573t1 
CTAAGGTATTTCAGTCTCTGGAACACGAGGTGGAGATGGAACAGCAGCAGCAGCTGTGGACACAGCTGCACTACGAGAGACAGCAGCTCATTCAACAGCTGATGAACTTTACGAGCTTACAGCAGAGACAGAAGCAACAGCAGACCCATGAACAGCAGCTGCAACAGCAGACCCATGAACAGCTGCAACAGCAGACCCATGAACAGCAGCTGCAACAGCAGACCCATGAACAGCAGCTGCAACAGCAGACCCATGAACAGCAGCTGCAACAGCAGATCCATGAACAGCAGCTGCAACAGCAGACCCATGAACAGCAGCTGCAACAGCAGATCCATGAACAGCAGCTGCAGCAGCAGATCCATGAACAGCAGCTGCAACAGCAGATCCATGAACAGCAGCTGCAACAGCAGACCCATGAACAGCAGCTGCAACAGCAGACCCATGAACAGCAGCTGCAACAGCAGAAGATTCAGATGGAGACGGGGACATCCGGAGAGAAGACGAAGGCAACCGGAGAGGAGACGAAGGCATCCGGAGAGGAGACGAGAACATCCAGAGAAGAGACGGATGCATCCAGGGAGGAGGCTCTGGTGTCTGAGTGGTTGAGGAGATACGAGGAGGTACTATTGGAGGCCGGAGAGCCACTCCAGCAGGAAGAAGAGCTTCACTCGAGGTGGACGTACACTCAGGCACTCTTCTTTAGTGCCACTGTCCTTACTACTATAGGTTATGGGAACATAGCACCGTCAACAGTGGGAGGTCGAGTTTTCTGTATGGTGTTTGCTCTAGTGGGTATCCCTCTAACACTCTCTGTTATTGCTGATATTGGTGACGTTCTTGCTTCTCTCGTTCCTGTGGCCACTCTCAACACACTCCTTCCCAAAGGGAAGCTACGAGCAGTATCAACAGTAGTGGCCACTCTCAGCTTGCTGGCCGGGTTCATAGCTCTTGGCGGAGTACTGTTTATGTGGCTGGATGGCTGGACCTTCATGGAGGCCACTTATTTTTGCTTCATCACCACCACCACCATCGGTTTTGGCGACCTTGTGCCTGCCACCTCCTCACTGCTCTGCTGCACGCTCTACATCATCGTGGGTCTGGCTCTAACCTCCACGGTGATAGAGCTGGTACGAAGACAGTACGCCTCTTCCTGGGAACAAATGAAGCATCTTTCAGCCAGGCTACACACACTGTCCGGCCCTCTAGCCTTGGCCATGAGGAAACTAGCCGAGTCTGGCACCGGACAGGTTGAGGTGGACCTGGACCTGGTGAGGGAGCTCAGGGACCTGAATGTGGCCCTGGCCAAGGTGCAGCAGCAGGAGAAGCAGCAGGAAGAAGGGCTTACTGCTGAAGCAGGGGGCGAGGACCCCTGGGAGGCCTTGCTTGACATGGCAGCTAGCAAGAAGAGAATTACCATTGTAATGTATGAGAGTAATGTGTGAGTGTCTCTCTCTCTCTCTCTCTCTCTCTCTCCCTGTGTGTGTGTGTTCGATACCTTAGAAACGCCTCTTCCAATCGTCTTCAAACTTCCACCAACGCTTCTGTAAGGGAGTTTTACGGTGCAGGTGTCGCCAGAGACGGATTTTGACCTCCTGAGACCCTGACCAAATCAAATTAAAGGTCTGTATACAAGGTATACAGACCATATCTGACATCAGTGACATACTACTATATAGAAAGTCGCTTGTTATGCTGAGCGTTTCTCGCAAATTGGGTCAGTTTTGTCCCAGGATGCGACCCACACCAGTC
>NonamEVm021892t1 
GTTTACAACCTATCACGTTTTCTTTCCAAACTGGATGACCCCAACCAGATCAAAATGGGTGACCCAACCAGGCCCGACAGTGCCACTTATTTCCATTGACCTCACGAGAGAACATTTTTCCCTTACAATCCAGAACACCGACTCGCTTTTCGAGCACTAAATGTTCTTTTTTTTCATGTTGCAGTTCATGATTACCTCTCTCTATCGCGTCAACATTATTATTACACATATTTTCCCTGGCTCTATACACATTAAAGAGAGATTAAATGAAAGTCTTGGCACTGTAAAGCAGCGGTGATCGTGGCATGTCAGCACACGCCACTAGAACAGACACTTGGCCTATTTTACACACCTTCTTGTATTTTAAAATATCATCTGCATGTTATTATGCTTCGTTGATTTATTCACGTTGCAAAATCATGCTTAAAATCTCAGTAGTGACTACAATAAGCACCATTTTGTTTAAGGCACAGATTTATTCATTATGAAAATTTAATGCAAGGCATTATGGAGCCACCATGATCTGTGTCTACCCAACGGTCATTATGCTCTATGCATTGAGGTTCTGTATACACGTGACTAAAGTCAACGGATTTACACTGATCAGCCATGCTGGGCGTCGGTTCAAGTGAGGTCGTACTGAAAAGCAATACGACTAACTTACGATGTATGTCCTTACGTGGTGAACAGTCTTTCTCAACGCTGGAAGTGATGTTGAAGTCTACAGAGCTGATATATAGCAGTGTATGGCACGGAGTTGTGCACCAAGCCTGGGAAGTGCCCGAGCTGCGCACCAAGCCTGGAAAGTGCCCGAGGATGGTAGGAAAAAGCACATATAAGGATAGCTTTCATTAAATACACTTCACCTACAAAAGCCTGTATCAAGTACTTCATAAGGTCTTTTATAGGTAAAATTTCGCATTTAATAAAAGAACTGCTTTTGTTACACACATGTCGTTTCAAGAAACTGTCTGCACACCACCTCACTCCAGCAACCTCTGCACATTTCCATCCCTTAACTTACAACGTTGGTAAGGACTGATGTGAGGATATGACGCACCGTATATGACGCACCATACATGACGCACCATATATGACGTACCATATATCACCCACAGTAAGGTACACTTATAACCCAGTAATGTGAAAGTTTGACGCACCATATATCACCCACTGTATTAGACAGTGGCGCCTCAGTGATTATGCATTCGGGACAAAATAAAGTTTGTTTTTAAAGTTTTAGGAGAGCAGACGAGCTTGTGCAGAAGCTAGTGTATCGCGCGCGATACCTGTATTTTGGTCTCCAGTAATTATAAATCTCGATGAGAAAATTAATGGCATTCGACTTGAAGGAAGCACCTCAGGTGGCCTCAGGTGGCTTCTGGTCGTTACCGAAGTACCTTAGAAATAGTAACAGAATCAGTATTTGCAAGAATGGTGGTATTTGGACTTCCAGGAGACAAGAGGGAGCCTTCAAAGCTCTGGTCGTACTTTTCAAGGAAATAAAATTTCACTCTTCTGAGCTGAAATATTTTGTGCTTGGCAAGAGCATGCTACAGCCTTGCTATATGATATTCGTAACTGTGATTAATTGTACAAAGGGACGACATATAAGCAGATGAAGAGTTACGTGTATGCTAGAAAACCTTTGACATACATGTCAGTAAAGGTGATGAGTAACTTTCAAGAGTTAGATCAGTTCTTGCAAGAAAGTGAGATGAGATCCTTAAGATATCTATGTTACTTCTGCAGTAAGATATATGAAAGTTATTGTTAGGGACATAGATGAACAATTCATAAGCTTGAGGTGAAGAGGATCAAACGAAAAAAAAAAAAAAAAACTTGTAACCTGAGACACAACTAAGTGCTTCCATAACGTAGACACAAGTGCCCAGGAGACATCAGTTTCTTGACGCCTATTTTCTTGTTATCTTTTTTTTTTCTGTATTTTAGGAAGCCTTATTGTTGCTTCAGAGAAAAGTTATTTACCCTGAATGTTGCCTTCCCGTATTATACTAGAATAGTGTGTTTGACCTAAACATTTCTACCATAGGTGGAAATGTCTGTTAACAGAGTAAGATATGCATCGCTTAAAGGAAAAAAAAAAACTATGCATACGATCTCAGCTCAGAGCGGAAGACAGGTCAATCCGGAGTTTTTGTGTCTTCTTTTACATATCTCTTCTGACAAATTCTACGTGTATATGTAAAATATTACGCCACAATGTATATGTTAAATATTTCACCAAAATGTGTATGTAAAACATTAAACAAGAATGTATATATATAAACAAAGGCTGTGTATGTTTCAGACAATTTCCTCGTGAGTGATCCATGATTCTCTTTGGTTGTGTAAAATATGGCACCCTAGTTGCCATGTTTTAAATGTTAGTAATAACGTAACATACATGTTTATTATATAACGCCAATAACTCATACAATATATCTGCCCCATATATGTATATTTCATTATTAAACAATAGACAGCCGATTGGTGTCCATTGGATTATGATACTTGTTGTTATTATTATTATTATTATTATTATTATTATTATTATTATTATTACCATCATTATTATTATTAGCCTTAATTAAAGCCAGTCACCTCTTTCAGTGTTTATTATACAGTGCGTTTAAGCAGTGTGTTGATCTTACAATGTATATTACGTCATATGTATAGATCATTATGAGGACAAAATGTACAAGAGAGTCCATGTACTCCCCTATAAACCCCTAATCCAATCATCTTTAACGTCACTTCTCTTCATCCACTTCTCGCACGAAACCTTCTCTACAGAATTTGGGAGCAATGTAATGATACAGGGCCAAGCACGGTCCTCTCCCTCTTATATG
>NonamEVm015656t1 
TGTCTACGTTATGGAAGCACTTAATTGTGTCTCAGGTTACAAGGTTTTTTTTTTTTTTCGTTTGATCCTCTTCACCTCAAGCTTATGAATTGTTCATCTATGTCCCTAACAATAACTTTCATATATCTTACTGCAGAAGTAACATAGATATCTTAAGGATCTCATCTCACTTTCTTGCAAGAACTGATCTAACTCTTGAAAGTTACTCATCACCTTTACTGACATGTATGTCAAAGGTTTTCTAGCATACACGTAACTCTTCATCTGCTTATATGTCGTCCCTTTGTACAATTAATCACAGTTACGAATATCATATAGCAAGGCTGTAGCATGCTCTTGCCAAGCACAAAATATTTCAGCTCAGAAGAGTGAAATTTTATTTCCTTGAAAAGTACGACCAGAGCTTTGAAGGCTCCCTCTTGTCTCCTGGAAGTCCAAATACCACCATTCTTGCAAATACTGATTCTGTTACTATTTCTAAGGTACTTCGGTAACGACCAGAAGCCACCTGAGGCCACCTGAGGTGCTTCCTTCAAGTCGAATGCCATTAATTTTCTCATCGAGATTTATAATTACTGGAGACCAAAATACAGGTATCGCGCGCGATACACTAGCTTCTGCACAAGCTCGTCTGCTCTCCTAAAACTTTAAAAACAAACTTTATTTTGTCCCGAATGCATAATCACTGAGGCGCCACTGTCTAATACAGTGGGTGATATATGGTGCGTCAAACTTTCACATTACTGGGTTATAAGTGTACCTTACTGTGGGTGATATATGGTACGTCATATATGGTGCGTCATGTATGGTGCGTCATATACGGTGCGTCATATCCTCACATCAGTCCTTACCAACGTTGTAAGTTAAGGGATGGAAATGTGCAGAGGTTGCTGGAGTGAGGTGGTGTGCAGACAGTTTCTTGAAACGACATGTGTGTAACAAAAGCAGTTCTTTTATTAAATGCGAAATTTTACCTATAAAAGACCTTATGAAGTACTTGATACAGGCTTTTGTAGGTGAAGTGTATTTAATGAAAGCTATCCTTATATGTGCTTTTTCCTACCATCCTCGGGCACTTTCCAGGCTTGGTGCGCAGCTCGGGCACTTCCCAGGCTTGGTGCGCAGCTCGGGCACTTCCCAGGCTTGGTGCGCAGCTCGGGCACTTCCCAGGCTTGGTGCGCAACTCCGTGCCATACACTGCTATATATCAGCTCTGTAGACTTCAACATCACTTCCAGCGTTGAGAAAGACTGTTCACCACGTAAGGACATACATCGTAAGTTAGTCGTATTGCTTTTCAGTACGACCTCACTTGAACCGACGCCCAGCATGGCTGATCAGTGTAAATCCGTTGACTTTAGTCACGTGTATACAGAACCTCAATGCATAGAGCATAATGACCGTTGGGTAGACACAGATCATGGTGGCTCCATAATGCCTTGCATTAAATTTTCATAATGAATAAATCTGTGCCTTAAACAAAATGGTGCTTATTGTAGTCACTACTGAGATTTTAAGCATGATTTTGCAACGTGAATAAATCAACGAAGCATAATAACATGCAGATGATATTTTAAAATACAAGAAGGTGTGTAAAATAGGCCAAGTGTCTGTTCTAGTGGCGTGTGCTGACATGCCACGATCACCGCTGCTTTACAGTGCCAAGACTTTCATTTAATCTCTCTTTAATGTGTATAGAGCCAGGGAAAATATGTGTAATAATAATGTTGACGCGATAGAGAGAGGTAATCATGAACTGCAACATGAAAAAAAAGAACATTTAGTGCTCGAAAAGCGAGTCGGTGTTCTGGATTGTAAGGGAAAAATGTTCTCTCGTGAGGTCAATGGAAATAAGTGGCACTGTCGGGCCTGGTTGGGTCACCCATTTTGATCTGGTTGGGGTCATCCAGTTTGGAAAGAAAACGTGATAGGTTGTAAACATTGGCTCCTCACGCTAAACATATAAGATGTAGAGTTATAGAAATGGGATACAAAACCA
>NonamEVm029120t1 
CATAATAGTGTTATCTTCACAATAATGTGAAGTTAACAGTTTTATGGCTGTTTTATGAGGGCCTTGGAAAAGAGAATGATAGGGCATTCTTTGACTGGTTTCATAACCTTTGCAGCCCAATCTGAGGCCAAACCTAGGAAGCTTGAATATTTTGCTTCATCCACCCTACTAATTATAAATACATACATACTGTATATAATATGTAATTGCTATTATTACTAGCAAAATGGGAAAACAGTTTAATAGGCCATGTTATACCCATCATGCAAAACAGATTTTGTACTTTACCAGTAAGATTGTTTACATCAAGTGAGGTATTTATCGATCTAACTGCATATATTATCTTTTCATCACTCTTGGACTAAGCCAAAAGATGCAAAGCAAGTTTACTGCACCAAGCTTGTAAATCTAAACAATACTTAAGCCCTTTCGTGAGGGATTTTTTAATACTGCTACATGGTCCTAAACCCTTGTACAAGCCTTGTAATTACCATCTACACCTAGTAGAAAGCTCAGATTATTTATACAATAGCACATACCGCACAATAACACATACACAAGATATTTAAGATGTTTATTTCTAAACATGGCATAGTGATTCAGCAGTTGGTGCTCAGTTCAAAAAACAATACAAACCAGAAGTTCTTATTTTATATTTAATTAACTGTTATGTGGGTAACAAAATAAATGTAACTACTGACTCCAGTTTCCTATTCATACACCTGTGTGACTGCTCAATACAAAAGCTCAGTAATTCTAAAAAAAAAAAAAATATATAATTTTATAGTTTTAGACACCACAGATAGAGGAAAGCTCTTACATGTCATGTAAGAAGTTAGGTGTCATCTGTGCTGCAGATTGGCCTAGCCCTTCTTTGAAGGTAAATACATTTATACAGCACATATTCATCATGTTGGTTGGATAAGTGAGTAATGGCTTCTATTTTGCATAGCAAGCTTGTGTATGTACTTTTTATATATTCAGAATTACAAATTTTGGATTTACTGAATAACAAATATTTTTGTTAATGAGTAATACAAAGCTTGAGAATAATGAGGTTAGTATCGGTCATGTTGTTGTTGACCTTGTTGACGTAAGTCACTGTAGATTACAAACATCGTCCCAAGACACAATGTTAATGTCTGCCAATTTTTACTGAATAGTTAATGGAACTCATATTTTATGTGAATAATGAGATAGTACTTCATATTGATCATATTTTTGAGTGGTAGCATGCAGAAGAGTGATTTCCCATTTTAACACTTGTATTCATAATTTTTGTGATTATGCCAGACATAAATGTAATGGTAAAGCTTTATTTTATTATGGTTTATAAGGCTTTATTTAAATGGATGTGCCATAAATTATACTTTTTGTTGTGTAATCTTTTGTAAAGGCTAGTGTCTCTGGCATTTAATTTCCCCCACCTTTTACTATTTGTGTTGATTTTTTTAAAGTTTGTAGATAATTTTAAATGTTTATCTGAATTGTAACATGTTCAATAAAATATATTCATCCTGTGTTTCATAGACAGGAAATGTTTTATAAATTTTGTTATTTTCTCATGTTCCTCTGTGTGTATTTTGAGCAAAACAAGAATGACTATCTTTTACATTCTAAGGGTTGCTAATACAAGCTGGGTAGCATTTTTTTATACAAAAATTCTAAGTAGCCTCCTCAGCATCGTTTGTTTTGAAGTGAATGATGCTTTTAGAATAATGATCTTTTATACAAATCTGTATAAATACTATTTATCTTCAGAAATGTTTCTGATATATTATTATTATTATTATTATTATTATTATTATTATTATTATTATTGATATTATTAGATCCAACAACCAACTATGCTGAGGATTAGTAATTTATTTCTTTGAAAGGATCCCTTACCAAGGAGAAATGGAATGAGCTTAGTAGGATTAATTTAGCTTTGAAGCCTCTATTGTCTCACCCACTGTTAGATAATTATTTATTTATTAAAAGCTTACAGAAACAGGTGATGAGTTTGGGATTAGAATTCATTGCTGTGTTTAATGGTAGGAGGCAAAATTGCTTGTTGGTTGATGCGCTATAGCATATCTTAAAATATAATTTAATCCAAAGACAATAATAGTACAGTATACTCAATATGTTGATCTCAGTTTGCTGCAATCTTCTGAGAAAACATTCTTGAGGTCACTGCCCCACAATGACTTTTAATTTAGGGACAGGCATGTCACTACCATCTTCATTATAAATTATATTCATTATATTATCCTTTTTATTTGTACAGTAAACTGATAATTGAAATCATTATATT
>NonamEVm000921t1 
CGGACATCATGTACTACGTGCAAGATGCTCATTCCTTTTGGGACTGGATATATTTTGTCCTACTTATTGTGATTGGGTCATTCTTCATGATCAACTTGTGCCTAGTTGTTATCGCCACACAGTTTTCAGAGACTAAGAAGCGTGAAATGGAGAGGATGAAGATGGAACGTGCCAGGTTTCAATCGACTAGCACACTAGCATCAGGCTCCACTTCTGAGCCAAACTCATGCTATGCTGAAATCATCAAATATATTGCTCATTTGTGGCGACGAGGAAAGCGAAAATTTTATGTTCGATACAAACAGTTTCGTCGGAGAAACAGATCTGAGCATCCTCGACAGCTGAGCCTCAAGAAGCAGCGTCGTCGTCGTCAGTATGAGGCAGCACAGAGTGCCCTAATCAGCCGTGAAGGTGGCATTCCTTTGGTACCAAGTACTGTAGTGTCTGTTCCAACTACTACTGCTGGTGGTGTAGGTCCAGGTGGAGCCTTTACTGTGATGAATAACATAAGCCCAACATCTCCACAGTTGTTGTCACCCCCAGAAGTACATGAAGCTCCTGACGATTCACGAAATAACAATGCTCCTCGTGCTAGTCCGGAATTTTCTGATGCAGATCCTCAACCATCCCCGCATCGTCCTGTCGTTCTTAAAATCTCGAGTGGAGATGGGAGCAATGAGCTCTTACCACCATCACCAGGGGGTCAGGGTGCTTGCACTCCACGACAACGTCGACGCAGCTCTGTCATGTTTAGTGATGTGGTGCTTCTCCATGGCCATGCTGGGGAGACTGCCACAAAAAATGTCTGTCACAGTGAGAAAACTACACAAACTGATGATGAGCAATTAGATCCAGTATATTTTCGTGAGCCTTTACCACCATCACCTCACACACCAGGACCTCCCTCCCTCATGCCTCCTGCTCTTCTGCCCCCAGTTCTTCTTCCCCCTAACAAGACTAAGTCTTCCCTGCGATCTGTCTCGCGGACACCCTCGTATAATGGTTCAGGGGGAAAGGGTTCTCTCACTTGTGGGGAACTGCTGGCACTGAGCGGTGCTCTCTCTGCTGCGCTGCCCACACACTTAGGTATTGACTCTCGCTCCGTCCACACCTTGTATTCTTCACTTGCCAAAGGGGTAAAGCACTTTTCAGCACCAACTTTATTTTTCTCCGCTGATCAAGCACCTGCAGGGTTTACAAGTTACTATTCAGGATCTGACTCGTGTGACTCAGATTCTGATTGGAGTGATGAAGAATGGAAAGAGGAGGAGACAAAACCACCTTCATTAGCACGTAGATTCTGTTCACGTATTCAGGTCTGCATCAAGAAGCTGGTGGAGCATCGATACTTTCAGCGGGGCATTCTTGTTGCTATACTCATCAATACACTCAGCATGGGTATTGAGTACCACAACCAGCCGATGATGTTGACAATTATTGTGGAGCTGAGCAACTTTGTCTTCTCAGCTGTATTTGCCATAGAAATGTTGCTCAAGATTATTGCCGAGGGACCCTTCGGTTACATAAGCAATGGTTTCAATGTTTTTGATGGTATCATTGTCATCCTCAGCATTGTGGAGATGTATGAAAGCTATTCGTCATCATCAGCAGTATCAGACCAGCAAGCAGGGCAGGGGTCAGGACTATCAGTGCTTCGAACCTTCCGTCTTCTGCGCATTCTCAAGTTGGTCCGGTTTATGCCCCAACTTCGCCGGCAGCTGTTCGTCATGCTCCGCACCATGGATAACGTCGCTATCTTCTTCTCTCTCCTTATACTGTTTATTTTTATATTTAGTATACTGGGCATGAATCTTTTCGGTTGCAAATTCTGCAAAAAGAACCCGGACAATTCAACTTCTTGTGACCGCAAGAACTTTGACAGTCTCTTATGGGCCAGCATAACCGTGTTCCAGATTCTAACTCAGGAAGACTGGAATGTGGTTCTTTTCAATGGAATGGAGAAGACAAGCCATTGGGCATCACTCTATTTTGTGGCTCTCATGACCTTTGGCAACTACGTACTCTTCAACTTGTTGGTTGCCATTCTAGTCGAGGGCTTCTCTGCCGAGCGGAATGAGCGCTTAGAAAAAGAGCAGAAACAACTGGAAAGGCAAAAAAGAAAACAAGAGAGAGCATTAGAGCGGGGAAGCCATGACAGTAATAATGACAACCCAGATGATGAAGATAAGACATCACTCTCAAAAACCAGTGCATTGCAAGTGGCCAAGGACAATCCTTGTGATGTTGCCAAGGCTGCTTTACGGGAGTTATCAAAGGGTACACCTAGTAAGATACCAAAGTCTTCTCATACCAAGTTGTCCAAAGGCTCAGCCTCTGAGTTGCATAAAAGCATATCATCAGAAGTGATATCTAATGATGCTCTGAATGAGGTATCTGTAGACCCTACTGTATCAGTAACATCCAAGGGCTCATCTGAGGTAGTGGCTGAGAGCATATCCAAAGAAGCTGTATCCAAGAGTTCACCATCAGAAGTGACTGAGGGCTTACCAAGACCAACAGTAGCATACAAGGGCTCCTCAAAACCAGCACAAATATTAAGAGAGTCTCCAAAATCATCAGAAGACTTTAAGAGCTCATCAAGCACGTATAAGGGCTCGTCAAAACCACGAGAAGCATCTAAGGCCTCATTATGTAAAACTTCCAGAGACGCTGCAGCTGAAGATATTCACATGGTCATCTTAATGAAGGCACCAAAAAGTACATTTACAGAGGTATCGAAAGGCAAAACTTTGCAGCAGTTTCATGGCCTGGAAGCAACAGATGGCATGCAAGAAGAACAACGGTCATCTGTGAGCTGCCAGGAAGGTGTCCAGCCAGCAGAGGTACCAAAATTATAGATGGCTGCACCTCACTTTGTGTCAGCATCAGGTGGCTAGGCGTGTCCCATCCTTATATCATGTTACCCAGTGTAGCAGTGAACACTCTGAGTAGCCTTATAATTTGGCTGTACATTTTGTGTTATTTTTAATCAGAGTGTCAGTTTTTGTTAGATTTGATTGAATACTTGGATTTGGTCTGTAGTGACCACACAAGTTTTATATGTATATAAATACAGTACGTATATATATGTATGTATGTATGCTACATTTATATGTGAAACAAAAGCAGTGGACATTATTGCAACTGGTTTTACTCACAGCCCAAGATCATTTTGGCAAAATTTATGGATATTTCACCTTATCTTGGGATTTTAGGC
>NonamEVm024502t2 
TCACCAACCTTAACAAGACATATGACCATAACACAAGACACAGATCTCTTTTTGATGTACATCTTGTCCATATCACACTGTGTAAAAACTCTAATCACATAAAGGGCCCCAAAACATGGAATTCATTATCAGAAGATATTAAAGTAACCCGGTCTGAAAATCAATTTAAGACTCTTCTCAAAAGCCACTTAACCACCCTAGACTAAATGCTAAATACTCAGTACACACTTACTTATGTTCTTCCACATCATAGCTTCAACAATCACTTTGAACCTTTTATCCATTGTTGACAGGAATATAATTAAATCATTGTTTTCACAAAAAGCATTTTTTAATATATGAATATATCTTTTGTCTTATACAAATTTGAA
>NonamEVm002078t1 
ATCTCGCATAGTGACTGGAGTTCAGACGTGTGCTCTTCCGATCTCACATGTCTGCTGACATGTCTGTCTGAGGTGTTTTATAATATTTATTTATTAACACCATGGCGCCAACTATTCAGAAGAAAATATTCATGAGGAAGCTCAAGAACAGTCAGAAGAATAAACTGAAATTGTTGAAAGTTAAAGAAAAAGAGAAAGTCTCTGTTGTTTCTGAGGAAAAGTTACCTGAGGATGAAACTGAAAGGTTGATCCACTGTCATCCAGTCCTCGGTAAACGACCTGCTGGAGATGAACCTGTACCCAAAAAGAAAAAGAGGAAGAAATTAAAGATTGTAGAGGAAACACTGGATGCTGGAGCTGATAATGAAGTCCAGCCTGAAGCACAACCCAAAGAAATTAAGGCGGCTCTCACAGAAAAAACAAAGATGAATGAATCTCTTGAAGAGAAGGAAATGGATAAAAGCAAAACAGAAAACAATGATGAGGAGGATGAAGGAGAGACTGGCTATGAAAGTGAAGAGGGCAAAAATGGTACTAGCACACTTGGGTTTGATACAGCAACAAGCAGATCATTTGATAGTCTTCGCAGTGTTATCTCTGATGAAACCATGAAAGCCATCGATCAAATGGGGTTCACAGAAATGACAGAGATTCAAGCCAAAGCTATTCCAAATTTGTTGGAAGGACGAGATTTACGTGGAACAGCCAAAACTGGTGCCGGCAAAACCCTGGCTTTTATTATTCCTGTTGTAGAATTAATATACAAGTTGAAGTTTAAGCCAAGAAATGGTACTGGTGCCATCATTGTGTCTCCAACACGTGAACTGTCCATGCAGACCTTCGGTGTATTGCGAGAAGTGATGCAGGAACACACGCAGACCTACGGGCTCATTATGGGAGGTGCTGATCGCAAAAGTGAAGCACTGAAACTAGCCAAAGGAGTAAATATATTAGTGGCTACTCCAGGAAGGCTTATAGATCACTTGCAACACACACCACATTTTATGTATAAGAACTTGGTATCTTTGGTTATTGATGAAGCTGATAGAATCTTTGACGTGGGATTTGAGGAGGAAATGAAGCAGATTTTGCGAATATTGCCTAAAAAAAGGCAGACAATGCTTTTTAGTGCTACAAAAGACAGTCGAACTGATGAGCTGTCTAGACTTGCTCTGAAAACTGAGCCTATGGAAGTGGATGTTGATTGTAACAAAATCACTGCCACAGTAGAGGGTCTGGAGCAAGCTTATTTGATTTGTCCAGCAGACAAAAGATTCCTGGTGTTGTACACATTTATTAAGAAAAACAAGAAAAAGAAAGTTATGGTGTTCCTAAGTTCATGCATGGCTGTCAAGTTTTACCATGAACTCCTAAACTACATTGATCTCCCGGTGATGTGCATACACGGCAGACAGAAGCAGGTGAAGCGGACCAACACATTTTATCAGTTTTGCAATGCGGAATCAGGCATCCTGCTGTGCACAGATGTGGCAGCTCGAGGTTGGGATATTCCTGCTGTGGACTGGATTGTACAGTATGATCCTCCCGATGATCCCAAGGAATATATTCATCGTGTGGGAAGAACAGCTCGTGCTGGTGGTAAAGGTCACGCTTTACTGTTCCTTCAGGAGGAAGAGATTGGGTTTGTGCGCTACCTCAAGGCTCACAAAGTTCATGTTGATGCAATGGACATTTCATGGAATAAAGTGGCCAACATCCAGCTTCAGTTGGAAAAGTTGATGTCGCAGAACTACTTCCTTCACGCCAGTGCGAAAGAGGCATTCAAAGGCTACGTGCGGGCATACCACTCCCACCAGCAAAAGGATATTTTTAATGTTCACTCACTCGACTTGAAAAAGGTTGCAAAATGCTTTGGTTTCCAGGTCCCTCCATTTGTTGATTTGGGCGTTTCACCTGGAAGACGACCAGTCAAACGCGGTGGTGGAGGTGGTTATGGAGGAATAAACAAGAAGCAAGTGACAAAGACCAAAATCTTTAGGCAGTTTAAAAGCAAGAATTAATTGGATAACTGATTTTATGAGTAACATTAAAAAATAATAATACACTTTGTTTTGTTCTCAGTATCCAGCTTTATGTAATGTTAATTAGATATAGATGTACTACTTTGGTGTTTAGATATAACTATGCTAGCAAAATATTGTACCAAAATATTTAATGTCGGCAAAACTATAATTTAACTGTAATGTTAATGCTGAACACACAGTATTGTACTACTGTATCTGAGAACACACTTTTTCTTCACACAGTACTAGAGTTTGAAGACAGTATTAAGGGACATTATCAACATATAACCTAAATAAAGCAACTGCCTTCAGTAATTT
>NonamEVm005321t1 
CTTGGTCTACCTGCTCCAGTCGTCACGAAGCTACTTGACTCAGACTTCATATATGATGATGATGTACGAGGCCTAAAACCTGTAGAACTTAGTTTAGCATCTGGACTGACTTTGAAGGAGAGTGCTGAGGTGGTGAGGATGTCCACAGTTTCCAGTGCAGAGCAACCGGTGTCTGTACTCCAGATAATTGAAGATGAGTGTGATGTGTCTCATATTGTCACATTTTGTAAATCTCTGGATGATCTACTGGGTGGGGGCATACCTTTGTGTGCTATTACTGAAATATCTGGAACTCCTGGCATTGGAAAAACTCAACTGTGCTTACAAGCCTGTGTGTCAGTGCAGCTTCCCAGCAGTGTAGGTGGAGTAGGAGGAGAAGCAGTGTTTATAGACACTGAAGGCAGTTTCACTGTGGGAAGGCTAAAAGACATGGCTACCTCTGCAGTTCATCATGTGCAGACTATCGGCAGTGACTGTGCTGATTTGTCAGGCTTTACTGTTGAATCTATACTAAAGGGAATACATTATTTTAGATGCCATAGTTATATTGAGGTTTTGGCAGTAATAAGGCACATACCATTACTTCTTCAGTCTCACCCAAAAATACAGCTAATTGTCATTGATTCCATCGCATTTCATTTTCGGCATGATTTTCCTGACATGATGGCTCGAACAGGATTGTTGTGCCGCTTGACTCAAGAACTCATCCAACAAGCAACAAAGTTTAATATTGCAGTAATAGTTACCAATCAGATGACAACTAGGATAGAGAGTGCAGGTTCATCACAGTTGGTAGCAGCATTGGGGGAAACCTGGGGTCATTGCCCAACATTACGACTTACTCTTCACTGGTCTGGGAGAACAAGGGTTGCTACACTCACTAAGGCACCACATCGGAATAATTCATCTGTCAGTTATCAGGTGACGGTGGCTGGTATAAGGGATTTGTCCAACTTGAGTCATGAAAAAGCAACTAGTATACCTGAAGAAATACCAGAGGCTAAGAAGAGGAAGCTAACTAGTGACTGATGTTGAGGCATCATACAGTCAGATAATTAAGTCACAATATCATATATCATAGCTAGAACAATTCACAGCTAACCTACAAACTAATGAAACATTGCCTAGTTTCATCTCCATTATTTTGATTAGATGTGAATCAGATAATTATGGTAGTAACATTCTACTTTAAACTTCACACAAACTTGTTTGACAAATTAATAACTATATATCATCCACCTGACTTCAGTTCCATGGTGGGAAAGGGGTGGTATCTACCCAAAAAGTATGGCTTGTCCACACTTCTAAGTTAGGAATTCCAAGAAAAATGAGATACAGTACAGTGGACCCCCGCATAACGATATTAATCTGTTCCTGAGAGCTCATTGTTATGCGAAATTATATTATCGTTATGCGAG
>NonamEVm014394t1 
GTGTGGTGTGTATGTGTGTATGGCTGGGCTCACTCATGTGTACCCTCACATAAAAGTGCGACAAAATGATTTTATTTGCAATAATGAGTGCTATGTGATAGTTGTTGACGAGCAGAGAACCCGTCGACATGCCGCTGGTGAAGCGAAAGATTTCGCCAGTGAGACTGGCGCGTCGACCCATCACTTGGGGCAGCACGGAAGCTGGAGAGGTGACCTTCCAGGGTGACTATGACCTGACAGCGGTGACCAACGTGACCCTGTGTGGTGCCCTGCAGCAGCTGGCGTCCCTGGTGGTGGCAGCCCAAGGCATGTCACGAGGGCTGGAGGAGGAATTGGTCAAAATCAACGCCCGTGCTTCCTCCCTTACTTCCCGCCTCGCCACACTGGAACATCTCGCCGTCACTCACAACCCTCGCACCGTCACAGTCCCTGAGGGTGACCTGCGAAGTTTCAGTGAGCGTGTTGAGCACTACACGCACACTGACCGCACAGACACCGACCTCTTCACACAACAGTCACGACCGCCGGAGATCCTGGCGCTCTACCACCACGCTAGCCTC
>NonamEVm007970t1 
TAGCCTCACGCCTGTGCATATCATGCGTGAGATTGACCAACTCAGAGATGACGGGTTGAGGAGTTCACGGTACTTTGTGTGTGAGCCTGTCCTCGGCGACTCCCTCAAGAAGGAGAAACTACGGAAGCTCAACCTTGACATCGAAACACGAAGGCCAGCGAGTTTTGTTGCGCTGCGGGAATGGTGCTCTGACGACGAGACCTTAACGGAGGTGTCGCTGGCACCAGTGTCACCGTCCGTGCCGGCGCCCGTGTGCCCACCACAGCGGGAACCAACGCCCCACAAACTGCCCTCGCCCGAGCAGCGCGTACTAGCACTCTCCCTCAAGTACCCACCACAGCTAGTACCCATTGATGTCTCCGGCACAGGCTTCAAGCGGCTCGAGAAGTTCCGCCAGTCTCTAGTCCACTTTGAGTACTACAAGGGCAAGCGTCGTCGTAAGAGAGTGAAGAGACGAAACACCATAGCTGACACCCGTGATGCTCGCATAGTTCTTGCTGACAGAGAGGCTGCATCCACCTCGTCAGGGCGTGGGAGGTCATCACCTCGTTCAGGGTCACCTAGCTCACGAGGGGGAGTATCTTTCACCGACCGATCCTTCGATACCACAGAAACATTAGAAACAACATCTAATACTACTAAAACAAGCTCTGACAGAGAGAATCATCTTCATGCATTGGGCCTTGAAGTGAATATTCCTTTACCTCCTCGCAATGTTCACACCATATCACGTCGTATGGCCAAGGAAAAAAACACA
>NonamEVm001899t1 
TTTGTGAAGTCCCGCCTGCACACGCCTGGCTCTCCCCTCTAGTGCACAGGCGTACAGCCACACACTCCATGACGTCAGTGCCAGACTTGCGCCTCTCCCCTGAAGTTTATAACCAACTTAGGGTATTACAGAAGAAGGCTAAGGAGCTGAGAACGGACGTCAGAAATCTTAGAAAAACGTCTCAAGCTAATGCACTTACTATGAAAGAAATTCTCCGAGATACTGTCACTAAGATAACGACGCTGCTACAGTCCAACGAGGCGTGCTTACTGCAGGGGTCAGCAGATGCAGAGAGGGTCAGGATACAGCGGGAGGAGGCCTCATACAGGCAGGATATGACCAAACTGGATAAGGATCTCTGTGATTTGGAGTTGAAGGTTGAAGAGCTGCGCAACAATGTAATAAATAGACGGCTACGTGTTAATATGTCAGATGTAGAAAATATGGCACTAATATTATCTAGATCAAGCAAAACAGTAACTGACCTGAAGGCAAAATTTCCTATACTTCAAGATGGTTTAAAAGGTCTTATATCAGCTGAAATGGAAAGAGCTATTTGTAATGAAAAGTTCCTGAAAGAAGAACCTGATAAATTAGAGAGTGCATTGCGGCGTTGTAAGAAGCTCACTGGCACTTTAGTAACTCTTAAGAGGTTAGCTTCAGTGCAGGAGCAACGAGTTCCTCCTAATGCTCCTGGTGGGGGCTCAATTGTTGGTGTAGCCAATGGTGATCCCAGAGCCACTTCTCCTACTCCTGCAGAAGATATACGGGCATCATCAGCTAAGCAGCCCGGTGTTGTCACGGGCCCTCACCTGGCATCCTCCGCCGGAGTCGGAGCAGATGGACAGCCGCGCCTACGTGCAGAGAACGCACTCGACGCTCTGTTAGACGAACTCCAGACCTTTGCTCGGCCGCCATCAGAAGCTAGTAGTCGCAAGAGTAGTGTGGATGTGACCCCTGCCACACCCCTGGCCACTGCTGCACCTGCCTCACTCACTGTCACTTCTACCCTCACCACAAGCACTGGTGTAAGGCGATTGCCATCTTTTCCCAGCTCAGACTCCCAGTCTTCTCCAGTTAAGACACCAGCAAACATATTTCCTGGGGCATCCAGCACTCTTCCAAGGATAGCCAATCAGGCACCGCCTCCACCCCCTCGAGATGATCACCGCCTCAGCTTTACATCATCCACATCTTCAGGTTCATCAAGGTCATCACCACGTTGTAGTATTAGTGGAGAACCTCACCGCTTGCCACCTCCGCCACCACCACGTACATCATCCAGGTCACCAATGTTGTCACCATCATCACCAATAAGTCCAGCTCTGAGGTCAGTGTCAATGCCTCCAGGTGGTATAGTGGCCACCATGGTGGGTGGGGTGCTGAGAAATGCTGAGGGCCGTGAACTTTATGGTCCTGTTCTGCGGTCAGTGTCAATGCCTCCAGGTGGTATAGTGGCCACCATGGTGGGTGGGGTGCTGAGAAATGCTGAGGGCCGTGAACTTTATGGTCCTGTTCTGCGCCAACGGCCTCCACTAGGGCGAGGGTCATTTAGCGAAGAATCTACAGCATCATCTGCCTCCACCAACAGTTCTACCAGTAGTGCCAAGGCTGGCCAACTATCCTCCAACAGTAGTAGCACTGAGAGTGTCAACTCTCAGGAGGGTGCAGCAAGCTCTCGCCAAGAAAATACTAGTAGTGTGCCTCCAACACCTCCACCCAAACAGAGGCAAGAGAACCTAGAAGCACGACATTTAGAGCTGTTGAGGCGGCAGAAGCAGCTGCAAGAACAGTATCAAAGGTTGCAGTCACTGCAGAGGTCAGGAGGCCGTCCAACACCTTCAAACATTGATCTGAAAAAAACAGGAAGTGAAAGCAACCTGACAGCACGACTGGGGCTGTCTTTGGCTCCTGCTGCTCATGGATCACTCTCCAACCTCACTTCTCCCAACCCTACACACATCTCCAATACAAATACCCTCCCTAATCCTAAGACTTCTTCTGCAACCTCCACTGGTGGGGGTGACAATCACCCCACCACCAAACGCAGCAGTGGAGGCATTGTTGAGACAGACATTCTCTGAAGAGAAGCACTGTTGTTGATAAACCAGATAAGATAATGTTCTTCCCTTTCTCACAGGGTAAGGAAATGTATATATGTAAAGTTTTTACATACACAAAAACTGCCAACAGAAATAATTAAGGAAGAACCTACCTTGCAACATACGCTTTTTTTTAGGGCTCATTTTGCATCATTTGACAATGCATAATTTTTGTCATGTTAGAAAAATCAAAAACC
>NonamEVm001116t2 
AACAATACGTTAGTCACGCCATTACCCACAGGTCTAGAACGCCGCTCCAGCGCCCAAAGTTTACCTGATCTTTCAGGGCCTGCACTCGACGACCTTTGCCCTATTACTGGACCCTCTACAGCATGTAATTCTCGGCCATTTAGTCCCCCAACATACACTCAGGTTCCTTACTCTGCCTCCCACCAGCACCAGCCGCCACACCTTCAGGAATATACCAGAAAAATATCTTCCTCCTCACAGCTGCCTGAGACCACAGATTCTGAGAGATACAGAACCCGACCCTCTCTGCAGTCGCCTCCGAACAGTAACATCAAGAGCGAGCAGGACTCGCCACCGCCGCCATACCCACGCCACAGGACGTTAGGGGATTCAGCCAAAGGACAGCTACCCGGACTGGAGCGGGTCATACCCTCCCTAGAGAGAGTCCTAACCTCCCTGGAGCGAGGCCTACCATCCATGGAAACCCGAACAGTAGCTGGAAGCTCCAACCTGGTGGTGAGCCGTCTGAATGACAACACAGGAGGTCGCAGGATGCACCTGGAGGAGTACAGCAACAGCCACGCGGGGTCTCCAGAGCCCTTGATACCCTCAGAGCTGACCTCATGTGACCTGGGGGGCCTCATCAGTCCCCTCGGAGACACCTCTCATGCTGGGTCTCCACTGGGTCCCCCGTCAGCTTTCTCCCCTCCCACCATCAGCGTGGAGGCCCCGCACGAGACAGGGAGCTCCACGTCCCAGCTCTCCACGGCTATGACGGCCCTCGGGGAGCTGCATGGAGACCTTTACCTAGCGGGGGATGAGTGGCCACCCTCCTTGGAGAATCTCCTAACGGCTCTACCCGGTGGCTCATCTCTTCCTGAGTTAGTTGTCACCGATCCCCGGCCTCCAGACACACCGATATTCTCCAGTCCAATGCCTCCTTCTCAACCTTCCACAGACCTCCTTGACTTGCCCTCCGGCGAGGGTTTGGAGTTGTACCTCGGCAGTAGGTGTTCAGCTTCTCCTATGAGTGTCTCCCCCGGCGGATCATCACTGCCCTCTCCGTTTACCTCCAACCGCGGCTCCTTCAGTTCCACCCGACGGAACAAACGGCCCTACTCCACCTCCCCCATGAACGTGGATGGCGTCGACCTTAACACCATCATTAGGTCTTCACCAAATTGTCTCAGCGGCGGGTCCCCCACTACCAGTATTCCGCAACTCTCGTGTTCCCCGTCAGGAGGAAGCTACGGTCACCTCATCCCTCGCCCTGAGGCTAACAATAACCAGCCACCGCGAGCCAACCTCTCCTTCCAGACACTTGTTAACGACGACGAAGTCATCAAGAACAACAACAACAACTCACAGGTAAACAGCCTTCACTACTACAAAGTTGAGCCTAAATGTGAGCCAGACGACCAGCGGACGTCGTCTCCATTCCATGACCACCACAAGCATCAGCAGCAGCAGCAGTCATCGCCGCCATACCACGACCACCAAGACTTCGAGGATGGTCGTCCGTGCAGCCCTCTTGAAGACGACGGTCCGCGCTACTGCCGTTGGGTAGATTGCAATGTGCTCTTCGCGTCCCGAGAGACGCTCTCCCGACACATCGAGAAAGCCCACATCGACCAGAGGAAAGGTGACGACTTCACATGCTTCTGGGCGGCGTGTCAGCGGCGGTACCGGCCCTTCAACGCCCGCTACAAGCTTCTCATCCACATGAGAGTTCATTCTGGCGAGAAACCCAACAAGTGTACGTTCAAAGGGTGCACTAAGGCATTTTCGCGACTGGAAAACCTGAAGATCCACCTACGAAGTCACACTGGAGAGAGACCTTATATCTGCGTTTACCCACACTGCATGAAGGCCTTCTCTAACTCCTCTGACAGAGCCAAACACCAGCGGACACACGTTGATGCTAAACCATACGTGTGCTCGGTACCCGGGTGTAAGAAGAGATATACCGACCCATCATCCCTCAGAAAACACGTCAAAAATCACTCGGCCAAAGAGCAGGCGCTTGCTAAGAGGAAGATGAGAGCCCCAGAGGAGGATTTTCGTGGGTCGTCCCCAAACTGCCTAGTTGGCCTACCTCTTGAGACCGACACTCCTCTGATGGATCACGATGCTCTACAGTACAGCGACAGTGTCGTCCCCGAGTGTGGGTCCAGGGGATGTGGTCCGCTTCAGTCTACGGTGCCATGTGCTCTCCCGACGGCCCTCGGGGGAGAGCACACAGATGGCACTGGGGCTGCCGGAGACCTTAGTGCCCGAGTTTTCCCAGGAGGACCTCGACGCATGGGTCAGCATATACTGAACTACCAACACCTGCCAAACAATACTCTCTTCGTGTACGGACAGGATTCTCAGATGCAGCAGCAGCTGCAGAGCAAACTTTTGGGAGGAAATGACGAGTGTGAGATAATGTATGAATCTTTATCACCGTCCTACTGCCAAGCCCCGCCCTACTCAGCTGGTGCCTCGTCTCATCTTGCACACTATACCATCACCACTCCTGCTACCCACTCGTCCTACCAGACGCCAGTATTTACACAGCAGCAGCAGCAAATACACCAGCAGATGTCACCGTACTCGACACAACAAGGAACTTGAAGTGATAGTTGATTATCGGTGAACACAGGAATGGCGAGGTAACTCTGAAACAGTTGCCTTGTAACTCCGGGAAGCGAGGACAAGTTCCACGAAGCTTGTCAGCACACAGTGGGCCAATAATATACTATGTTGTTAAAATGTATCTAACTGTTGAGGCTGCAGTTGATACTTTATTAACTGACCACATTGTACACTGAGACCCACTCTTCCAGTGCCTATTTTTGTATAGTTTTTCTAACTGTTTGAAGGTTGTGTCCACTGAGGTCAGTCATGCCACACCTCTGCTGGATGCAACATACAGTTTAATTGCCTTGAAAGCAGCATTTGTACAATCCTTTCATACACACACAAACACACTGTGTACATACATACATATATACATACGTTGGAGCGTCAAAGTATAATGAACACTAGTCAT
>NonamEVm008096t1 
TAAGATGGGTGAAAGATCTGCTCTCAATAGGTATGTGATAATCAGAAATTCCATTTTAGATAAAATTTACTTTTTATATTTCAGACACAGCTATAACTATTATAACATACAGGAAAACTACTTCACTGTATACTGTATAACCTATTGAACAAGGAGCTGTCTTTGTAGCTATAAATAGTTTGCAAATGGAGCAGGAAGAAAGTGTTGCTGTTTCATCTTGGATTAAAAAAGAAATTCAAGAAGATGTAAACTCTGATAACACCTCACAAAATGAGCAGGAAGAAAAGACAACTGATGCAACTTCTGCCGACGCAGTGTGTGAGACAAAAAACTCTGTTGACCCAAGCCTCTTTGAAAGTATTGTCAGTATGGGCATAGACAAACGACTGGCAGCTAAGGCCCTGGTTTGCACTAGCAATAAAAATGTAGAGGCTGCTTTGTCATGGATAGCTGAACTAGGTGCTGATGAAATGGAGGCTTTATGTGGTAGTAGTGACCATGGTTCTGTTGAGAGTGATGAGTGGGAAGATTGCGAAGAGGAAGATGACGAGGATACTTATTATAAAATGGTGTTTGTCGTCAACACCGAACTTGGCATGGGGTTTGGCAAAGTGGCTGCTCAGGTGGGGCATGCTGCATTAGGGCTTTACCGGCTGCTCAAGGAAGACGGAGAGAAGTATGATGCTAGCGTCGAGGAATGGGAAGAATTTGGAGAAAGGAAGATAGCATTAAAAGGAAAAAACTCTCAAGAACTCATTGAACTTCAAAAGAAAGCAGAAAGTCTGTACCTTCCAACGTACCTGGTCCATGATGCAGGTAAAACTCAGGTTCCAGCAGGATCAACAACTGTCTTGGCAATATTTGGCGATGAAGAGGCAGTGAATGAAGTCACAGGGAAACTAAAGCTCTTGTGATGGTATTCAGGTTTAATATCCTTTTATGCAGTTGCATTAAAATATCTTTAATATATTATTAAAGAATGTCTTAATTTAATTACACCAGGGAGACAAATATAAAAGGATAAGGTTTCCTCGGAATAAAAAACTTTGGTATGGTTTCAACTTGGAATTTCTAGTAATTTGAAGCTGGAATTTATTTTATGATGTATTAATGTTTATATTATTATAAGGTGTATTGTAAATTGCAGCATGTATTGAGG
>NonamEVm008666t1 
CAGACATGGCTGACGTGGATAACACTAAGTTGGAGATCTCAGATTTTGTAGACCCTGGAGGTTATGGAGATGTGTCAGGAGAGATGGCCATTCCTGGATCTGTGGGAAAAACCCAAGCAGAGGATTACAACACACTTGATGAACCAGTCAGAGAAACTATTATGCGTGACTTGAGAGCTGTGGGCACAAAATTCTACCATGTTTTATACCCGAAGGAGAAGAAGGCACTTTTGAAGGAATGGGATCTCTGGGGTCCACTTATCTTGTGCACATTTATTGCCATGATGGTTCAGGGCTCTGAAGATGCAAATAAACATGATGGTGGACCTGAATTTGCCCAAGTCTTTGTCATTGTCTGGATGGGTGCTGCAGTTGTCACCATGAATACCAAATTACTGGGTGGCACCATATCGTTTTTCCAGTCCGTATGTGTCCTGGGTTACTGCTTGCTGCCCTCCTGCCTGTCTCTCATCTTATGCCGCCTCATACTCATCGCCAATCCGACTAAGATCCTTTTTGTCCTCAGATTCATTGTCACTTGCATTGGATTTGTGTGGGCCACTTTTGCTGCCATGGTATTCCTCGGAGATAGTCAGCCAAGCACTAGGAAAGCCCTAGCAGTATATCCAATATTTCTTTTCTACTTTGTTATATCCTGGCTCATTATCTCCCATTCTTATGTATGATGTTTTCCTATCAATCAACACATTTTGGTTTGACATAAGAGTTCAATTATTTATTCTGGGAATATACTTTTTTTTTTTTTTTTCTTTAAAACACATAAGCACCTATACAAAGAAATAATT
>NonamEVm018641t1 
TGGGTGAGTCTGAAACAGAGTGGCGCTGCGGCTGTTGTAATATACCGCTCTCCGGTTTGTTTTATTGTGCAAAATCTGAAATATTTTTGGTATCAGTCATTCATCAGCATTAAAATATAGTATATTCAAGATTCTTTATCATGGTACAATGTTTATACAGAGATGGATGACATTTAGGCATGCATGCAGAATGTCCCTTAGTAAACAGAACATTTCGGGCAACATTGATCTGAATATGGTACAGTATACTAACATTAATAACACACTGAACGATACAGTAGAGACTGGTTAGTTCAATTCTGCTATAGTTCAAAAAGTGCCCTATTCATAATTAAAGAACTTGTACAATGGGTCTTTTATTTCGTGAATCATCATACATATGACTGATTTTTAATATTTAAAAAATACATTTGTACACTTATGTCATATCCCCTCTAATTCTACAACTATTCAGAGAACAGAAATTTGGTGCTTTTAGCCTGTCTTTGTATGGGAGATTCTTGAATTAAAGGGTCAACTTTGTCAACCTCCTCTGTAATGAGATTACAACTTGGCAGCATAATATAAATAAAGGCTTACCAAAGAAATATATAGCTGAAGTATAACATCAGAACTTCCACTAGCATTTGCTTGTTTTTGTGTGCAGCTCTCTCTAATTCCTTGAGGATCTCTATGCCCTTTCTAAATCTAAATTTGATCAACTTGAATAAATGCTGCAAGTTCTCTGGGCTAGATATTTTCATCACATTAAGAACCGAAAAGGCACAATACCGTGACTGGAACAATACACAAATAACCCGCACATACAATGTGTGGTTTACACATTATAAAATATTAAGTAATTACAAAAGAAAGCCTCTAGCATGCCTAGGTAGTTCGGACCAAAACGTCATCATGAGCTCCTCTCTCCTATGTGTGGGTTATTGTATTTTCATCACTATTTATACCACTATTATTAATTCCAATTTTCCATTTGTACACCTCAATCATATTCCACCTAGATTAAACCCAGGGTAATGCAAAAAGCCAGTGATTAAATTAAACTGAGGCATTTCTTCAGGCATGATTATTAATAATTAATGTCCAAATAAAAATGAATAAATAAATAAATCTTCAACTTTAAAATATGTAACTTAGGAAGGTGCACTACTACATAAGAACATAAGAATGGAGGAACACTGCAGAAGG
>NonamEVm007709t1 
GTTCAGAGGTTTCTGTTTTACAAGCGGACGCTTCCATAACTCGTACAGTGTCCTCTTCAAAAGTAAGAGCTCTTTTTGTGTCAAATGAACTTCATAAGAAGAAAATAGAGTTAAGAGTGCCTCATGATGGGTCTCTTCCAGAAGCTATAGGTACAAAGGAATCGAAAATTTCTCTTTACGAAGGAGTAACTCATGTGGTTTCCGAAGACCCATGGACAAAAGGCCTTCACAGTCAAGAAAATATTCTCATGGACTCAAGATACACACCTACAGAGGCTTCCTATTTAAAACCGACCAATGGAACGGTTCCTGGAGACGTACAAAGAGAAATAACCATGCCACTTGTTTCTGAAGGATCTTCAGAGTCAAAAGCGTATTTAGTTAAAGGCTTTCTTCCAAATGTAGCGAGTGCAACCGAATTTCTTCCATCCAGCATTAACGCGAATACAGAAGACTTTGTTAGAGCTGCAACTTTGAAAGACCACATACTTATAGACATTACGGTCAACTTAACAGGCGTGTCTTTATACGTCGATGAACACCAGGTATACAGCTGTCTTAACAAGACAATGATATGGGGTAATGACCACGCTCGCCTTCACGCAGGTCTACACCTGATTACATTGCACCAGGTTACAGGTCAGGTCATGGCAGCGTATTCTTACATGACCTGGCAACCCACAAGTGATACTCAGTTCCTTGAAGCTGTTCGTGAAATGCAAGACGGTCGCTTACTGGTTATTGTTGGTGCAGTAAGTACTTGATTACGATATGTAACTATTGACGGTGCAGTAAGCACATGATTCCTATATATAGTAACTATTGTTGGTGAAGTATTCGATTACTGCATGTAACTGCTGTCAGTACAAGAAGTACTTGATAATTCTATATAACTAACTGCTTTATGTGGTAACTAAATGATTACTACTAATATATGTAGCAACTCACTAATGATGCTACCAGATGAAGCAACTAATAATCACTACTACTTACAG
>NonamEVm004262t1 
CAGTTCAAAACAGTGGTGACAGAGGCGACCAAGTAGGAAGATGTTGTCTCCAGACGAGGAAGTGGTGGATTTACTGTGTTGCAAGTACCTTTTTAACGAGAATGAGGTGCAGCTGAACGCCTGGAACCTGCAGATGCTGCTCAGGATCTACCAGAGGCTGCTCAGCGTCTACGATTACACCTTCGACTACCATGATGACTCTACTGCCTCAAGTAACTCAACCCACCGCAAGTGTACCCATGTTCACAAATGCCTACGCTTATTAGGGATCGACTACCTAGTTCCCAAGATAAAGGAGATGTCAGACAAATCAAAAGCTCTTAGGATCATCTCCGCCATCAATGATAAGATATCGAGTCGTTACAGCAGTAGTGATGTTGCCAGAAGGAACAGAGTTGTGATTAAAAAAGAACAGAAAAATAAAACTGCAAAGGTGAAGAGTATTAAGGAAACAAATGCAGACGAAGGAAATGTTGATCCTGGTGTCGCTAGTCAGGGTTCGGCTGTGTTTCAAGAGAAGTGGTTGATGGCAACTAAGAGTTTTTCCTCTAGTGATTCAGCTGAGGAAGACATGATTCCTGTTATACCAAAAGGACGTCAGCTGCCAAGGACACCAGTAAAAACATCAGTGGAAACAGAAGAGGAGCTACAAGTTTTATCTGTTGACAAAGCAAGTGGAAATTCCACCTTTAATGTTGAAAATATTAGTGAGGTTACAGACTCTGAAGAATCGTCAAATCATGACATAAAAAATCTTTTAGACCAAAGAGAAGCAAATTACATTCCCACTGGAAAGCAGATACCAAGGACTCCACATTTGCAGGAGGAATTGCATTCAAGTGAAGACTTGGAAAGCAATTCTTTCGTCTGCCATAATGCATTAGTGCTACCAACAAATAATAATCTTACAGAAAACAGTAATGGAAGTGAGCTGAAAGAAGAGGCTTTAGGAAATGAAACAAACCATGCAGTCCCATTAATTTCTAGAGAAGTGCTATCACTTTCATCATGCAGCACTGAAATGTCAAGACAAAAATATCATTCAAAAGAAGAATGTTCCAAAATAGAAGCATCACAATATCCAGATTTTCAAAATGATCGGTTAAATGCTGAAGTTGTTGAGCAGATACCTGTTGCTTCCTCGACTCTTCAGAATGATTTACCTGAAGCTAAAATCCTCAAACTTTTAAATGAAACTTTTTCTCTCTCTTCCCCAGCTGTTGAAACTTGTAATTTTAAAATTTCTGCAGAATATGACAAGATGCAAACATCTAATGTCACCTCAGAATTTTATG
>NonamEVm025120t1 
TGGAAATTATCCTGTGCATCTGAATACAAACATGTGGCTACTCTGTAGCTACTTGTAGATGAGTGGTAGTATGTTCTGTTCACTACCAAAGGACCCATGTTCAATTCAGGGCAAGCCAGGGAGTATGAGCATACGTATTTCCCTACACCTACTTGCCCTGTTTACCCAGCAGAAAGTCCCTGTTGTTAGTCAGCTGTTGTGGGTCACATTTTTAGGAAGGGGATCAAAAGACCCCAGTGGAAATAAGCTTCATTGCTTAGCTTTTCCGAGTTATCTTGGGTTACTAACCCTTGTTAGTTGGACTGTCATTTGTTGAGCTATACTCCAATTCCCTTGCGAAATGTTTGTTTACATTATAATAGAAGCTGCAAATTCCATTCTTTGAAAATGTTCATTTACACAATTATTGAAATTTGTTTAGAAAAATACTTATTTTTATGCTTGAATATTTTAGAAGCATCTTATTTGTAAACGTTTTGTAGTTTAATGTCTATAAAAGCAGATGCCC
>NonamEVm020120t1 
GAAACTCAAAAGTAAACAATCTACAAAAAGTGTTGTGCAGACTTTATTCTGTGGTGGTAAATCAGTTTCCATGGCCTTTAGCAACATAATGCTTGCAAATTTGTAGAGATGACTTATTTCACTTGATTTAACTTTACTCTCTAGTGAAAAAATGAATATGGTTTACATTGGAGATACATATATTAATGCTACCATTGAAAAAGGCATTATGCAGCAATGTGTGTGTAAAGTGCTTAATGCAGCAGTGTCTCTCAGATGTTGACATGGTGGCAACAGATGGGCTGCAAGATGCTCTCATTCAACCATAAGCATAACCTACTCATTCATAACATCTTTCAGAAAAGAAAAAAAGACTTTGTAAACTCATACAATATTTATAATTCTTGCCATACAAGACCATCCAACAAAGAAAAAATTTGGTATTTATATTTACAAAATGAAATGGAAACATACAACTGTTATTTACAAATTAACAAAAAGTTCTTACAGCAAAAAGTTTCCCAAACTGTGCACATGTTGAGCCTTAGACTTATAATAATAATAATAATAATAATAATAATAATAATATGGAGTTAACTTTTCCATTGGTTCTGAAGACCAAG
>NonamEVm040731t1 
GCTTAATTCGGGGAACTGGAGCACAGATCCAATTCCCTAAATTAAGAGCCCCTCACTAACATCAAGGAACCTTCCTTGAGGGGGAATGTCAGGAGCACTATACAACAGATCACTGACAGGAAGACGCTGCAAAACTTGAGAAATATATAACGTCTTGTATACTAACATGTTTTTGTAACACTCGCCTCATCAAGGAAGGAGTGAATGTGCCTGGATACCAGTGAAGAACTCTTTATCCAAGAAATTGGCTCTACCCTTCCATTTCGTGGATCAACCCTGACTGCCACCCATTCCCTAGGGACTATATGGCCCTTAATGATTTAGCGCTTCCCTATGATTTTTACATTCACTCAAAATGGCAGTCATTGTTTTATGTATATAATGCTACTCTAAATATAATGATTTTAGACACGGATCTGCACAGTTATGGACGATTTTGTTATCCAGACAGTAGAGTTGATAATCCACAGTAGAAGAGATCAACAACCAGAGTAATAAATATGAAGCCAGAAAAATATTGTGATATGATGCTGTAAGTATTCAAGGCTAAGTTCCTGATGTCGCTGAAGAGCTTTTGATTAAAGGAATTGGAGCTATCCTTTCCTTCCTTGGATCAAATCTGATTACCTCATGTTTCCCACTCACTGTATTACCCCACTCTGAGTATAATAATAATAACACA
>NonamEVm017380t1 
ACTATGCCTGCTGTCATATCAATTCATTTCCCATTGGCTACCACAGCAGTGAAACTTATGATTGCGGTAGACTCTCTCTGCCTCATGACCTCAACGTGGAGAAGATGTACCGAATGTACAAAGAGCAGTGTACCATGGACAAGAGGGTTCCCATTGGCAGTTTTGTCTATAGGAAAATTTTGAAAGAAAGATTCAACTGCTTCATCAAGTCTCCAGCTAACAAGACCCCGGAGAAGGACCTTGAGTATGCTTATCAACACATCCAGTCCTCTCTACTGGAGTCAGTAGGTATGGAGAACACCCAGACTTAAACAACTAGCTAAATGCTGAAATGAAAGATTTTCCAGTATATTTTATAGTATTTGATCTTTGTAATACAGTAGACCGTTATATTACACGGTAATTAC
>NonamEVm005384t2 
AGGGACTGGGACCAACACAAAGGTGAACACGTTAAGCACTACCGCATCAAAGTCACAGACACTGGGGGTTACTTTATCACTTCTTCGCAAGCCTTCCGTACCCTCAATGATTTAGTCGATGCCTATAAGAAGAACAACTATGGGCTGGCGTGTCTTCTACAATATCCTTGTCCGCGTCCACAGCCCCAGAAGTGGGACTTGTCACGCGAGACAAAAGACCAGTGGGAGATTGACCGTTCTGTTCTTTCCATGGATAAAAAATTGGGACAGGGTTCATTTGGTGAAGTTTGGTATGGAATGTGGAACAACTCAACAGAGGTAGCCATCAAAACTCTAAAACAAGGAGCGATGAGTCCCTCGGCCTTCCTCGAAGAAGCAAGAATTATGAAAAAATTACGGCATCGAAACATATTAGTTTTGTATGCAGTGTGTACCAAGGAAGAACCGATCCTAATTGTCACCGAGTATATGTGTAATGGTGCTCTGCTAGATTTGCTCAGAAATGAAGGCGAACGCTCCTTAAAACTCAATGATCTTATATATGTGGCTACACAGGTTGCAGCAGGAATGGCATACCTTGAGAGCCTACAGTTGCTACATAGAGATTTAGCCGCACGCAATGTGTTAGTTGGCGAGTCTTTGCTGTGCAAAGTTGCTGATTTTGGCCTTGCAAGAATAGTCGAGGGTGAAGATTACTGTCCTAGCACTTGTAACAAATTCCCTGTCAAGTGGACAGCACCAGAGGCTATGCTGTACAACCGTTTCACTATCAAGTCTGACGTGTGGTCGTTTGGAGTGCTTCTTATGGAAGTCATCACATACGGTGCTAACCCATATCCAGGGATGAACAACCGGGAGGTGATAGAGCGAGTGCAAGCAGGTTACCGGATGGCCAAGCCTCCTAGATGTCCGGATGAATTATACAAGGCGATGCTCCACTGCTGGGACAAGGATCCTGACCACCGACCCACCTTTGACTTCTTGCATCACTTCTTCGATGACTACCAGGTCTCCTCCGAAATACCCTATCGCGACATCCACGACTAATAACAACATGACCCCTGCCTGACCTCCACCCTCTTATTCAGACCCTCCCAGGCCAGGACAACCTGGGTAATAAACAGTCAGTAAGTTTTTGTAATTGGTCACCCAGAATATGTAGCTGGGTAAGGTTCATAAAATGAACCCTAAAAAGTCAACTTAACTTTAATATGGTGGAGGGTA
>NonamEVm002173t1 
AACAAGTAAGTTGTGGTGGTCCTTAACAACATCAACAAGAAGTAACTAGTTACTAGTCACAGTTTATCATTGATCGACTTATTAACCCCATCATAAGAAGAGAGAAACCTCTAAGCACGTATGCTGACAAAGAAGAGAAGGAGAAGAAACCTCTCAAGTAAACCACCTGTTGTGAAGAAGGATATTTCAACTTGAATAACTAAACAAAACCACTTGAGTTTAATTGGTTTCTCTCATGATTGCTGAGTATAGACTTATACTAAACAGAGGCTTGATGATGGTGACTTAGAGGACAGCTCTGCTGGTCACTGGGACATTCAGTCTCTAACATACACAAGACTATATGCTTGAACTCCTGCAACACAAAATACCAAAATGAGTACTGCTAGCCCCAAGACAGTAAAGAGGTACCGACGTGAAGATCCAAAGTCCAGTGATGATGATGAAGAAGACTACGAGCCCTATGTCCCTGTTAGGGAGCGCAAGAAGCAGAAACTAAAGCAGATATTAAAAATTTCACAGGATGATGATGAAAGTGGTGGATTTAGTGGCCATGAGAAAGATGGTGAGACACAGGAAGAGGATGTTCAAGAATTGGCCCGAAAAAATAACATTTCCCTCCTTGACCAGCACACAGAACTCAAGAAAATTGCTGAAGCTCGCAAGGAATCTGAATTAGAGAAACAGCGCCGAGAAGAAAAGCGCCTCTTGGAGGCTGTTGCAGAGAAGCGAGCACTAATGGGTGTTTCTGAGTTAGCCCGTGGTGTACAATATGAGGATCCTGTTGTAACAGCATGGAATCCTCCTAAACGCATCTTGGCCATGGATAACAAGCGCCATGAAAGGGTTCGCAGGAAATACAAGATCATGGTGGAAGGAGAAGATGTTCCTCCCCCACTTAAGTCCTTTGCTGATATGAAATTTCCACGCTGTGTCATTAAAGCACTTCAGAAAAAGGGAATAGAGAAACCTTCCCCAATCCAGATGCAAGGCATCCCAGCAACTCTGAAAGGAAGAGATATGATTGGCATTGCTTTTACTGGCAGTGGGAAAAGTATGGTGTTTATCTTGCCTATTGTTATGTTTTGTCTAGAACAAGAGAAGAAGCTTCCCTTTATGAGCAATGAAGGGCCATATGGTCTCATCATTGTGCCATCTCGTGAGTTGGCAAAACAGATAAAAGACAACATTGATTATCTCTGCAAATTTGTTGAGGCTGATGGTTTTCCTGAACTGCGAACATGCCTTGCAATTGGAGGAGAGCCAGTTGCAACAGCGCTTCAAATCATCCGAAAAGGTGTACACATCATGGTATGCACACCTGGTCGACTGATTGACATGCTTGATAAGAAGATGGTGCGTCTTGATGTGTGCAGATATCTGGTTATGGATGAGGCTGACAGAATGATTGATATGGGCTTTGAAGAAGATGTTCGAACTATATATTCATACTTTAAAGCACAAAGACAAACTCTTCTCTTCTCGGCCACTATGCCAAAGAAGATCCAAAATTTTGCACGATCAGCTTTGGTGAAACCTGTAACAGTGAACGTTGGTCGAGCTGGAGCTGCATCCATGCAGGTCATCCAGGAGGTGGAATATGTAAAGCAGGAAGCCAAAGTGACACACATTCTGACTTGCCTCAACAAAACATCTCCCCCAGTCTTAATCTTTGCTGAGAAGAAACAGGATGTTGATCTTATACAAGAATACCTATTACTGAAGGGTGTCACAGCTGCAGCCATTCATGGAGGCAAAGATCAGGAGGAGAGATCTGCTGCTGTTCAGGCATTTCAGAGAGGAGATAAGGATGTTTTGGTTGCTACTGATGTGGCCTCAAAGGGCCTTGATTTCCCTGGCATCCAGCATGTTATTAACTATGACATGCCAGATGACATAGAAAATTATGTTCATCGAATTGGCCGTACTGGTCGGTCTGGACAGCAGGGTGTGGCCACAACATTCATCAACAAAGCCAATGATGAATCAGTATTGTTGGATCTCAAGCATTTGCTAATTGAGGCCAAACAAAAGGTTCCTCCATTCCTAACAATTGTAGGCGGTATGGATGAAGACTTACTGGACTCGCTTGAAGCTAATGGAGGTGACGAACGTGGATGCTCATATTGTGGTGGTCTTGGCCATCGTATTACATCCTGTCCTCGCTTGGAAGCCATGCAGAATAAGCAGGCAGCAGGAATTGGGCGTAAAGATTATCTAGCAGCCAATGCTGCTGACTATTAACCATGCATTGTGTTCTGTTAGTGCATTATGTTTATAGTATAACATTGATTATTATGTGGTGTAGTGTTGCAGTTACTGTAAGGGGACAACACTGCAAATAGCATATTGCATGAATTTCTCAAAAGGTAAATAAATTAAGCTTATTGCAACTATACTATCAAAACAGCTTGGTTTTAATCAAACCATCTTGCCTTTCAAAGCAAATTGATTTACAGAAAGGCCCCATATATTTGGCACCCTCTTGTCAGTGTCCCATGTTTATGTTGGCTTTTAATTGAGCTATTGTTCATTATGTTCGGTGCTTTTACTTCTTTTCTACCATTTTGGTTCAACAGTTGCATAAGGGAAGGGTGACCAGCACTATATTTTAAGGTAAGTATTGTATGTACTATGTATTTATTTTACTTTTTTATGTTTTTTATGCCTAGCTGTACTAAACACTTAATACGTATATGATAGTGTAAA
>NonamEVm016977t1 
ATACACAACAAGGGTCATTACAAGCGATAGGTCTATGATGGTCGCAGTCAGGTTAGGCCAGCAACCATTGGTACAGTCCATCTGGAGATGAGTCACAGATGTTTTTGTATTCAGTATGCAGGCTTGCAGGTATGTAGGTCAAGACAGGTGTCGAAGCAACACTTCTGGCCATAGGGACAGTGTCCATCATGTGGACAAATCTGTCAGGGAGAAATATAGTGCATAAGGTAAGATAGACTTTATTTAGGCTATAAGACAGGCCAAATTTAGGATAAATGCGGGTCGTTTTACAACCGTTATGATGTCTCCAGTGTACTGAGTACATAGTTGCTGTTGACATACATTTATGATAAATTATGAAAATGTATCCAAGAAATGGCCAGCCACTTATATATATATATATATATATATATAGCTGTTAAAACAAATACAAAGACTTACCTTTGGTATAAATCCTCTGGTGCATTCCTTGAGCGGAGGTGGGCACCTACCAGGGTGTTCTGTAGAGAAGACAGTGAATTACTTCACCCGACGCTAAGGGTCATGATAGGTCAAGTTAACCTGGGATATATTAACAAAACCAACAACTAGTAGTGCTTATGTATTATCAAGGTCTTGCCCTTTGGATGCGACCCACATAGCCTTACTAATTCTCAGGTACCTATTTACTGCTGGGTAGCAAGTGTAAGGAGACTTGCTCCTACGCCTTACCCTGCCCTTGTATCGGATCCGAGACCGTTCGGTTGTAATCCGAATGCTCCCCACTTAGCTACTGGTCATTTTTAGTCTTCTAATTGCTCTCAAGGGCCTCTTGATCCAAGAAATTGGACCATGCCTTCCCTTCCTTGGACTGAACCCTATTGCAAGCCATTCCTTCAGCTACTGTAGGACTCCTAAACATATTGGCCTAGAACGCGTCCCCCCGTTATGGATGCAGTAATTACGTTACATGTTTTATGTGTAAGTAAAATGCAGGTTTGATACTACGTAACCACTTGGAGAGCATTATGAAACACGGTATGACCCAGGCCAGGATACATAGATTCCCAGTTCGAGGCCATGTATATGAAATTTTTTTTTTTTTTTTTGCCGATTATTAACCTGCAGTGAGAGCATCCCAAGAAAGCCAATCATTGTGGCTTATTTCCACTTGGGTCCTTTGGTTCTTTTCCCTATGATATTTCCTACAACAGTCGACTAACACCCAATGCCCTACTTATTCTACCAGTCCCAGGATCGAACCCGTGTCCTTTGCTTGTCAGTCATCCATGTTAAAAAGCATAATGATATTGTTTTTTGTTTTTGTTAAATACTGGCTTTTCTATCATTTATTTTCGCGTCACTGTGATATTATCAGGAGGAAACAGATATTTCTAACCCGTGTTTCCCATTCCTGTCTGCGTGATTTACTCAGTGTTGCAATACTCACTCTGTTCTGGAAGCAGTGGAACGTGAGGTGGACTACAGCAGTAGCTGGCGCCCTTGTTGGGCCCTTCTGGTTTAATACAGTAGTAGCTGCATCCTGGAGCAGGTTTTGGCCTGAAGGGAGGACTCAAGCCAACCACAACCACCACTACCATAGCCAATACCACAAGACGAAGCTGTTGATATACGAGGTCATGTTAGGTCAGGTCACACGGACCAGATAATATCTAAGATCAGCTCAAGTCACATTACTCAAGCCATCTTCATAGTGTTGTAATTAATGATGGTAATCTTCCGTCATATTATGATCTTTGCCTCGGATAGATATAATTACAAATATTTAAAAAAATATATTGATAAATGCTTATGTAAAACCTTAAATTGTATATTTGTATGTCTTTATATTATAGAAGGAAACCCCACATATTGACCAAAACAGGAGAGTAGCTGATCCGTATGTTTCGATTTTGGTCTGAGATCCTCATTACAGGTCTCAGACCGATATCGATACATACGGATCACTTGCTCATATATTATATCCACAAGTGGGTTCCCAATATCTCTGGTGCCGACCGTCACCCTCCTGCGTGACGGCCGACACCAGAGATATTGGAAGCACTTAGACATAAAAGGTTTTGTAATTATTTAGTTGGCCACAACGTCAATAGAAGCTTGACAGCAGGAGCTGATGGGTATTATTATTAATGCTTTGTGTGAGTTCTGGGGACTCAAGGGGCAGCCTTGCCGTTGTAAGCAGACGGCTGTATCTTGGGCTGCCACAGTGACGCGGTAGATGATCCAAATTACATACTGCCGACAATAATGAAGAAATGACACATGTTGTAGAAGAGGCTCTTATTGTGACAATATATCGCTCTGTGTATATCTCTGTCATGTTATTATTTGACAATGCTCTAATCGAAGCTCCTTATAAAACGTATCTTTTCTTCTTTACATCTTATGTATGATTAATTGTCCTGAATGATAGCTAGTCATAAATCACTACAGTAATAAAACTGTGAAACACAAAACTGGAAATCCTTAAGAGTACAAGACAATGTGTCTACATATATATGTGTGTATATATATATATATATATATATATACACACATATATATGTAGACACATTGTCTTGTACTCTTAAGGATTTCCAGTTTTGTGTTTCACAGTTTTATTACTGTAGTGATTTATGACTAGCTATCATTCAGGACAATTAATCATACATAAGATGTAAAGAAGAAAAGATACGTTTTATAAGGAGCTTCGATTAGAGCATTGTCAAATAATAACATGACAGAGATATACACAGAGCGATATATTGTCACAATAAGAGCCTCTTCTACAACATGTGTCATTTCTTCATTATTGTCGGCAGTATGTAATTTGGATCATCTACCGCGTCACTGTGGCAGCCCAAGATACAGCCGTCTGCTTACAACGGCAAGGCTGCCCCTTGAGTCCCCAGAACTCACACAAAGCATTAATAATAATACCCATCAGCTCCTGCTGTCAAGCTTCTATTGACGTTGTGGCCAACTAAATAATTACAAAACCTTTTATGTCTAAGTGCTTCCAATATCTCTGGTGTCGGCCGTCACGCAGGAGGGTGACGGTCGGCACCAGAGATATTGGGAACCCACTTGTGGATATAATATATGAGCAAGTGATCCGTATGTATCGATATCGGTCTGAGACCTGTAATGAGGATCTCAGACCAAAATCGAAACATACGGATCAGCTACTCTCCTGTTTTGGTCAATATGTGGGGTTTCCTTCTATAATATAAAGACATACAAATATACAATTTAAGGTTTTACATAAGCATTTATCAATATATTTTTTTAAATATTTGTAATTATATCTATCCGAGGCAAAGATCATAATATGACGGAAGATTACCATCATTAATTACAACACTATGAAGATGGCTTGAGTAATGTGACTTGAGCTGATCTTAGATATTATCTGGTCCGTGTGACCTGACCTAACATGACCTCGTATATCAACAGCTTCGTCTTGTGGTATTGGCTA
>NonamEVm019971t1 
AATCATCACACTCAGCTTGTGCGCCTCGTCATCTCACCTGCACCTCTGTAACCATGCTTCGTCTTGTGGTATTGGCTATGGTAGTGGTGGTTGTGGTTGGCTTGAGTCCTCCCTTCAGGCCAAAACCTGCTCCAGGATGCAGCTACTACTGTATTAAACCAGAAGGGCCCAACAAGGGCGCCAGCTACTGCTGTAGTCCACCTCACGTTCCACTGCTTCCAGAACAGAAACACCCTGGTAGGTGCCCACCTCCGCTCAAGGAATGCACCAGAGGATTTATACCAAAGATTTGTCCACATGATGGACACTGTCCCTATGGCCAGAAGTGTTGCTTCGACACCTGTCTTGACCTACATACCTGCAAGCCTGCATACTGAATACAAAAACATCTGTGACTCATCTCCAGATGGACTGTACCAATGGTTGCTGGCCTAACCTGACTGCGACCATCATAGACCTATCGCTTGTAATGACCCTTGTTGTGTATTATCTCTTGTTTTCTTAATGTTTATTAATAATGAACATCTGTTTCGTGTGTAAAGGAGAGGATATTTCTATGTTCAATAAAACTGTTTTCTCCTTTACACACGAAACAGATGTTCATTATTAATAAACATTAAGAAAACAAGAGATAATACACAACAAGGGTCATTACAAGCGATAGGTCTATGATGGTCGCAGTCAGGTTAGGCCAGCAACCATTGGTACAGTCCATCTGGAGATGAGTCACAGATGTTTTTGTATTCAGTATGCAGGCTTGCAGGTATGTAGGTCAAGACAGGTGTCGAAGCAACACTTCTGGCCATAGGGACAGTGTCCATCATGTGGACAAATCTTTGGTATAAATCCTCTGGTGCATTCCTTGAGCGGAGGTGGGCACCTACCAGGGTGTTTCTGTTCTGGAAGCAGTGGAACGTGAGGTGGACTACAGCAGTAGCTGGCGCCCTTGTTGGGCCCTTCTGGTTTAATACAGTAGTAGCTGCATCCTGGAGCAGGTTTTGGCCTGAAGGGAGGACTCAAGCCAACCACAACCACCACTACCATAGCCAATACCACAAGACGAAGCATGGTTACAGAGGTGCAGGTGAGATGACGAG
>NonamEVm008130t1 
GCCTATCTTCCTCCATGAAAACAACCCATCAACTTTTGCCTTTATCTCGGGACGGAGTGCCACGACTGTGCCCTTGCTGACCATGGAAAGCTTAGAAAATCTACCAACAGAATTGCAGCGGAATTTTAATTTAATGAGAGATTTAGATCAGCGTTCACAAGATGTCATGCGAAATATTGATCAGATCTCTGATGAATACCTGAGTACAGTAAAAGGCCTGAGTCCTGAGAAGCGGTCAGAGCAGATGAGCAAGATCCAGAAAATGTTTAATCGAGCGAAGGAATACAGTGATGATAAAGTTCAGCTAGCTATTCAGACGTATGAATTAGTCGACAAACACATACGTAGATTAGACTCGGACCTTGCAAAGTTTGAAGCGGAAATTAAGGAGAAAGCTCTCAATAATAATAAAAAAGAAGAGGAAACAAACAGTAAGAAAAAGGGAAGAAAGAAAAAAGAAGAAAAGGGTAAAAATAAGAGGAAAGGCGGGAACCTGTCTGATGAAGAAGAACAAGCGCCAAAAACAGGACGCAAGAAACAAAAGAAAAAACTTGAAACAGATTCTGCAATTGCATCTGTTCTTCCTGGCTTGTCAATTGCACATCCTTCTGATGTTTTGGATATGCCAGTAGATCCTAATGAACCTACATACTGCTTATGCCATCAGGTATCCTATGGGGAGATGATTGCCTGTGATAAAATGGATTGTCCCATCGAGTGGTTCCATTTTGCCTGTGTGGGCTTGACTACAAAACCAAAGGGAAAGTGGTACTGTCCAAAGTGCTCAACAGAAAGAAAGAAGAAGTAATATTATATATATTATTTGTATGATGTTCTATTTTTTCAGAGAATATTTGATTAATGTTATTTGTTACATAGGTATATAGCTGGTGAGGATTATATATGAATTATGAACAAAATACAAAAATTTTGTTAGAATAGACTTTTTTTTTATTATAATGTGCTGAAAGTATCTCATGAAATTTTTTTTTTTTTTTTACTATTCTATTCCTTTTGTACAGCATGTTTACATATACAGT
>NonamEVm001500t1 
CTCCCTTCTTCTGTTTATTGAGTACGAAGTGAATTTTAAACTATTATACAATGTATGTGAAAAGCGAACCAGACTGTGACTTTGACATAACTATGGAAACGATGACAGACATAGAAACCAGCCTGCTGCGGGAAGAATTGTTTGGACATAGCTGCGTCCCGTCGGATGTGTCTGAATCCAGCAGCGATGATGACCTTATCCACAAGCTGTCACATGACCTTGAGCTTCCCTTGGCTCTGGATGATATGGAGCCAGTGTCATCGTGGTCTTCAGAGTCTGGAGACTTATTCCAGTCTCTTGTTGATGACAGTGTACCTAATATTCTAAAAAATGCTGGTGACTTTACAACAGAGGCATTAACTAGAGCTTTGTATCCAAATTTGGCAGCCGAGACTATGGTTAATGCTCAGAATGTCGCCCTCACGAGTCCTGGAAAGAGCGTGAAAGATGAACCTTGTTCTCCAGAGCACTTCTTACAGATGCCACCAACCCCGGATGACACTCAGGATATTTGGGAATTGCTTTGTGCTCCAGATGTGAAACCCAGTATCGTAGACATGGTGGACACTCCACCAATCACACCACCGCACGTTGAGAGTTCACCCCCACATAGCCCACAACCACCTTCACCAGTTAGTCTACCTGCCACCACAGTTGTGCTTTCTCCTGCACAACACCAACACCAGACAAGACAACCAGGGAATGGTACCACTGCCAGTCAAATCTCTCGGCCAATCAAAGTTGTAACCATCACTACAAGGAATGGAACCAATGCATCAGGAAGCACGAAGGGAGGTCGCATTACTAAAACTATGAAGATTCAGCCAAAAGTGGTCACTACTACTACAACACAACCTCAGGTTATTAGCATTGTCAACTCCTCTAATGGGCCAAAGCTCACACTACCAAAGACAGCTGTAAGCAGAAGCATTAATGCTGGAAGTACAAGAATAGTTCAAGTAAAAGCACCTGCCGTTCCTGCCCAAGTCAGTGCCAACACCACGCTTGCCAACCCACTCGCATCCATCCTTACTACACAAATTGGGAGTCATCCAACAGTGGTTTCATCTCCACCACCACCCCTAACAACACCCCTGGCACCACTGGCTCCAGCCCTGGCTCCTGGTATGAAGCATGGTACCATGCCAGATCTGAAGGCTTTCAAAAGGCAACAACGGATGATAAAGAACAGAGAATCTGCAAGTCTTTCACGAAAAAAGAAAAAAGAATATCTAACTGCCCTTGAAGGAAACATTACTGATCTTCAAAAAGAAAACCAAAAGTTAAAAGAGGAAAATTCGCGTCTGCACCAAAGAATTACATCACTTGAAGCTGTGTGTGCAAGTTTACGACAGTCAGTCAGTCGCAGTCCTAGCAGAAAAACCACAACTGCACTGTTTGCTCTCATTTTCCTTTTTTCTCTCAACCTGGGACCTTTAACGGGTGTTCTTCTCAGCAGTGAATCAAAATTAAACTCCCTGAAGACAATGATGCATGGGAGTAAAGCATCAAGTATCACTTCAGGATTTCATCAACGTTCACTTCTTTGGTCCAGTGATGACATCTCATCAACTGAGGATGGACGTACCCCTCAGTTAGCTACTAATAATTCTCGTACATGTCCCATGTACATAAATGCCACAGAAAGCTTAAGGTTAGAAACTGAGCTTCGTGGATGGTTTGAAAACAAATTCAGACCATCAAAGACTGATAAAAAGAAGGAAGAAAAACGCCGAACATCTCATCCCAAAACCAAAGAGGGCAGAAACAGACTTACCAGTCATACACATGTCATTCCAGAAACTCAAGAGCGTGTTGTCAATGAAGTATGGAATGCCTTAGTTCCGCCTTCCCAGCCACCTACCCGTCTCTACCGTTACATTCACCCTGATGTGTTGCAGGTGGATCCCTCTACCAGCAGTGAGGAAGAAACAGCAGTAATGACAACAGTGCCTAGGCTGTCCTCATTCCTAGAAGCTATCCAGCGTCGTGATGACACGTATTACGTTGTGTCATTTTCTCCTGATCATCTATTGGTTCCTGCCACTGCACGTAATGATTCTGCTCGGCCTCGTATGTCCCTGCTCATGCCTACACCTCGCCCAATAAACGAGTCTCTGGCCCCTCCTGATGCTCACATTGCGATGATGCAAATTGATTGCGAGGTTATCCACACCCGTCTTGTGCATGTATCTGAGGAAGTTGTGCCTGCACATCTACGTGCTGGTGGCAACAATGCATCTCATCCATCATCAGATGGCTCTTCTACTGGCCGTCAGGAGAGACGTAGTGGCCATGCCAGATCGCGCCCTTTCCTTTCCAGACCCATTTACCCAACCAAATAGTCTTTATGTAATACTAAATGCAAAATTAGTCTGATTGTACATAACATTAAATCATACATAAATGAAAACTTTATCAAAATATTTTTTTTTTTCAGGGTAATCAAACTGTTAGGTGCAAATTGAAATTAAGAGTATTTGACAACTATTGTTTTGTGTTATATGAATCTGATACTGTTTTATCACTTTGGCATGATAGAGATAAGAATCAAATTCTGGTTAAATGTGTCAATTTTTAAACTGTACAAACTTGTGTGAATATATGATAATTTTATAAGCTGTATATTAAAAGATCTTATCTTATTTTGACTTTAATGCTGAGTGGTATACATTACAAAGATAAGTTGTATGTTTGCTTTTTACATTGGTATATTACTGTAGTACAGTATATAAAATAACCTTCAAAATAACATTCCATTTCATGTCGTTCTTCTCACTTTCTCATAAATTGTGTAGAGGTTGTTGATTATACAGAATTTTCAAAATTGGGTTATATCAATGAGTTAAAGTAAATCGATTACCCAATTGTATATTGTACAGTACCTGCTTTGTGACTTTAGAATAGCAAACTTGTGAAATAAGTAATGCAACCACAGTATGTTCGTTTTAATTTTCGTGTGTGTGCATGTGTGCGTGCTGGTGTAGGGTTCATTAAGGTCTTTGACGAAGTAATTTTTTTTTTTTTAATTGTGTTTAGCACAATTCTCCTTTAGGTTACTTTTCAGTTGTACTGAAGTCACCCAGATACTTCTATCATCAAAGCATAACCCTATATTAACATTTACATTGCCTGTTGTACTGTAAATGCAATAGTTTTTGTAAAATGAAAATTAATAGTTCAAACTTACCATAATGCATTTCCCGTGGATGTTTTTGTATATATATATATAAATATATATAAATATATATATACATATATATTTATTAATTTTGTTTGTTTTCTATAGGATTTATATTGCTGTGAACTTCCGTTTTTCCTCACATG
>NonamEVm031436t1 
TCTATAGGATTTATATGGCTGTGAACTTCCGTTTTTCCTCACATGTTAATGTGAATATAAAAATTTATTTTATTTTGTATATTAAATGCTCACTATATTTTGTTTCAGAGAATAGTACAATACTCTCATTGTACTTCAAAATGTTCAATTATTAATGCAAGTTTAGAGTTGTATAAGGGCGCTGAAAATTTCTCTGGTTAATGACGTGGTGAACAATTCATAGTTGACAGGGTGGTTTTGCCTCTGTTCAACTTCTATTATTGTAAGAAATATTGCTTAAATACCAGAATTAGCTACCTGAAGATGATTCTAGGGGCTTACCTTCTCTGCAGCTTAGTCCCAGGTCAGGTCTCTTACTTGGTCTGATGAATATGGTTGTTTGGTGCTAGCTGTATTGCAATCCAACATAGGCACCACAGCCTGGCAAATGAAGAATTAACTTGAATTTTTCCATTTCCCTCTTGAAGACAGCTAGGCTGTGATTTGTAAGATTTATTGCCCACTGATTGTTTCTAGATTTGTATTAGGATTGGGACAGCCAAATCTCTTGATGTGTTTGATTAGTGTACTGTTCTCGTGTACTTCATTGCTTACATAATTTATTTATTCTGTAACGGTAGTCATATCAGTTTTGTTTAACTTAAGTGGCATTTTGTTCTTATCTACTATATCTCTGTTCTGTGGGGGTCACCCCTTGTATGTATTCATAATTCATATTGCGTGTCAGAGTAGCCTTGGATTTCATGCAAAGTATTGGCTAGTTCAGAGAGATCAGGCAAGAAATTCTAGATTTAGAGAAGAGATGCTGGTCAATATTTCAGTAATCTTTACAAATATACTGTTATAGCCAGTAAATTATGTGGTAGTTTTGAAGACTCTTTTCCTGTCTCTCTGTCAATTTTTTTATTTGATGCTATTTATTGCATTATTTAATATCTAATTTATTGTTTCTCATGGGTGCTACAAGAACTTGGGTGCCCTGATATTTTACTGTGACTTGCATCTTTGTTCATGTAATTGAAAGTTCTTTATCTTTAATGGTTCTCCAGGTATATATATATTTAGTTACTGGTGCCAGGAGTGTCATCTTACTCTAAAGTATGGAGGATGCTTTGATGTAGGTATTACAGAACTAGGAAACTGTTCCATGGTACTTGATGTACGAGAAGCTAATGCTTTTGCACTTTTATAATTTATTGTTATGAAAATAAATTATAAAAGTGC
>NonamEVm002809t1 
CCTCACTTTCCCGCCACTTGGGAGTGTGAGGAGGCTGGTGGGGGCCCCTGGGGAGGATGACACGCCTGTGGAGCTGCATGATGGGCCCCAGACTCTATAAGATATATGGAGACTTCCCGCGTCTCCAGAGCGAGGTGTACGTGCCTAATGCACTGGAGAAGATCGGAAACAAAATCATTCAAGGGCTTAACATCTTGTACAACATCGGGCTGTACACGTCGCCCTTCCTTGCAACATCTCTGTATCGCTGGGAGCAGTTCACTTACATCTCTGCAGTAAAATGCAGCACAGGTTTGGGGTTGCTGTTGATCGTGGCTATGGTCTTCAGAGGCTTTGGCCGTCGTCTAAACCCCGTGTACATGTCTTTCTTGAAGATCTTGGCAAAGGCTCAACAAAACAGTCCAACAGATAAGGTGATGGAGCCACTGCGAAAGTACGAGTTTGATTTCTCAGCTTGGCCCATTAACTTCGACTGGACTGAGACAGAACGGTATGAGCGCAAACCACGTGTTTATGTGGACAGAGGTCTGACACGTAGAAAGGGCGGGATTATCAACCAAATTGCAACGATGCCTTGCCAGATAATAGCTTGGATTGTCACCATCCTTATTGGCAAGAAAATGATTTACCCTGGCTCTATACAGCTGTTGCAGATTGCTGTTGATCAGTATCTCCTCCAAGGAAGAGAGAAATTAATACAAGAACAAGGAGGACTTCGCAACAAAGTCACTACTCGAGATGGAAACAGCATTGATACAATGCTCGTGGATAGACGAGGAAAAAAGCAGTATCCAAATGGAAAGACCTTGGTGGTGTGCTGTGAAGGAAATGCTGGCTTCTATGAAGTTGGAATTATGTCGACACCATTAGAAGCCGGGTTCTCAGTGCTAGGATGGAACCATCCAGGATTTGCTTCCAGCACAGGAACACCATACCCAAGTCAAGAACAGAATGCAGTAGATGCAGTGATGCAATTTGCAATTCACGGCTTAGGCTTCAGAGAAGAGGACATCATTATTTACGGCTGGAGTATTGGTGGATACACCAGCACCTGGGCAGCCATGAATTATCCACAGATACGTGGGCTGATCCTGGATGCCACTTTTGATGACATCCTTCCACTGGCTCTACCTCGGATGCCAGCGTGCATGGGCAGCATTGTCACTGCTGCTATTCGCAATCACATGAATCTCAACCCGGGCGATCAGTTATCTCTCTACTATGGTCCCGTCACTCTTATTCGGCGTACTAAGGATGAAATAATCACCACAGATGAGACTCAGCTGCGATGCAACCGTAGCAACGATCTGTTAATGAAATTAATGCGTACCAGATATCCAGAGTTGTTGTGCACCCAGTCCATAGAGGTGCTTGCTCAATGGATGTCAGAAGAACCTGCACTCCAAGGAGCCATCATGAGTGAATGTGGGGTGGATAATGACTTGTGCTCGACACTTCTGGCAACATACATCACAGAACAAGGTGAATCCCACCCGTTAATGATTGGAGAAGATATGACAGACAGTGACAAGAGCAAATTACTTCTATATCTTGCTAGCAAGTACCTGGTGGATTACAACAGTCCTCATAACAACCCTCTCGAGCCGTGCTATTTCCGTAAACCCTGGAAGCCGCTGAGTGATTCCTCATACGTCCAGGTTGACTGAAGGAGTCCTTGAAGTTAGACCATCGTCTATAAACAGAATTAATCATTACTTAAACCATGTCACTTGGGTTTAATATTTACCATAGTTGTAAAGTGAAAGGACACAAGTGCAACTAATGTGACATCCTTACTGCGGCAACATTTCGCT
>NonamEVm004115t1 
GCTAACTTGGAGCAGGATCCCATGTTGCAGGATGATGATCCTGCAATGCGTGAGGTGGGAGCAATGTCATCTGATGACATCATTTCCAGGACACGTCTTTTGGAAAATGAAATTCGTATTATGCGCCTTGAACAAACAAGAATAACACACGAGATCCAAAACCAGCGAGACAAAATTAGAGAAAACTCGGAAAAGATCAAGGTCAACAAGACGCTGCCGTACCTGGTGTCTAACGTCATAGAGATTTTGGATGTTGATCCCAATGAGTATGGTGAAGAAGATGGTGCTAATGTAGACTTGGACTCTCAGCGCAAGGGCAAATGTGCAGTTATTAAGACCTCTACACGCCAAACATATTTCCTCCCTGTTATTGGCCTTGTAGATGCTGAGACACTGAAGCCTGGAGACTTAGTGGGTGTCAACAAAGATTCTTATCTTATCCTTGAAACTTTGCCAGCCGAGTATGACTCTCGTGTCAAGGCTATGGAAGTAGATGAACGTCCAACAGAACAATACAGTGATATTGGTGGATTAGATAAACAGATCCAAGAACTGATTGAAGCTGTTGTCCTACCTGTCACCCATAAGGAACGCTTTGAAAATCTAGGTATCCAGCCCCCTAAAGGAGTTCTGTTATATGGACCTCCTGGCACTGGAAAGACCCTTCTGGCTCGAGCATGTGCAGCACAGACCAAGTCAACTTTCCTTAAGCTGGCTGGACCACAGTTAGTTCAGATGTTTATTGGTGATGGTGCAAAGCTCGTTCGGGATGCCTTTGCCCTTGCAAAGGAAAAAGCTCCAGCCATCATCTTCATTGACGAACTTGATGCAATTGGTACAAAACGTTTTGACAGTGAGAAGGCTGGAGATCGTGAGGTACAGCGTACTATGTTAGAACTGCTCAATCAGTTGGATGGCTTCTCATCTACCACAGATATTAAGGTTATTGCAGCCACCAACCGTGTTGATATCCTTGACCCAGCTCTTCTACGTTCTGGTCGTTTGGATAGGAAAATAGAGTTTCCACATCCTAACGAAGAGGCTCGTGCCCGTATTATGCAGATTCATTCTCGTAAAATGAACATCTCATCGTGTGTCAACTTTGAAGAATTAGCAAGGTCTACAGATGACTTCAATGGTGCACAATGTAAAGCAGTTTGTGTAGAGGCGGGTATGATAGCATTGCGTCGTCAAGCAACTACAGTGACACACGAAGATTTTATGGATGCCATCATGGAAGTTCAAGCCAAGAAGAAAGCTAATCTTAATTACTATGCATAGAGTTCTTTATCATATTTTATTTTGCATAAAAATTTAACCCATAAATGTTAATACCATTATTTATTCATAATTTTTCATTTATATACATGTAATACTGTAATGTTTTGGAACAGGATGTCTTTAAATGTACTAAAAACAATAAAAC
>NonamEVm033178t1 
GGGCAAGAGGGGTCTACCTCAGAATATTATCCAGTTGGACGAGTAGCTGCCTGGGGCTTCTTGTATTAACATTTAACTAAAGAGTTCCATACGTAAGATTTCTTAGAAATGTTAAAACAGTTGTTTCTTATGCAATCTTGAATGCCTTGGTATGTTTACGGCACATTCCCAGTGATAAGTAGTGTTACTGTTTCGGGGGCTAGCTACTCGATTTTTTTCTCACTGCCTTGGTTAGGAGGTTTTGCCGTCCAGGTAGCAGCACTCTTCCTTGCCCGCGCCCGTTAGCGTCCAGTACTCTTTTTTCATCATTCCCATAATATACAGTGGTAAACAAAACCAACCCTTGGAGAAACACTGCTGGCTCGGTGTCCTATGCTACTCCGCAATGTTTTTACACTGCTTTACAGTGTCCTCAAAGCTGCTTATCCATGCCCTATGATGTTCAGCTAGTTTACAGGTGCCACTCATACTCTTTAATTTCACTCATCGTCACTTATCTAGCTGTTGAGCCATTTCTCTTCAGTCTCTGGCTATTTGCCATCATCTGCATAACTATGCTTCATTTTCTCTTGCTTCTATTCATCAATGCCCTGCGCTTCTGTCAGTGTGATGATTCCGGCACAGTGTAACGCCCCGGCAAGGCCGTGGCTGTACTCCTCTGGGAGTCTTTGCCAGATATGAATTTTTATATTTTGTTTTTGTTTTAAGCGGGAAAGGCCAGCTACTTGTTGCTCGTCTTGGTCATGAGAGCGTCGATGTGAACCATCACTCCCCGCTGTGGCACAGTGCCAGAATCATTGGGCCCTGGTGAGGAGAGCGTCACTGTGACCCATCACTCTCTGCAGTGGTCCGGTGCCAGAATCATTGGCTATTCTTTCGTTCTTGTTTTCTATGTTGCCTAACGGCATTTTGTTGTAAGTATTAATGCTCCTGGTGTTACTACTTTAACTACTCTTTCCAAGGTACAAATGAAGTAGCTCTTGACGTATTTTTGTAGAAGGGCTTTGTAAAATAAATGACCACCGGGAGGGTTGCAAAGGATTCACCTGATAAGACCTTCTGGCATAAAAAAAAATATATATATATTGTCCATTACTTATTGAAATGGCACAAATGCCCTGCTTTGTTTATGAGTTGGCGTCCAGTTGAGAGAAAATGATTGGTAAGTTTTGGACCAGTGTTGATGGTTTCTTTAGTATCCAGTTCTTGGGTCGAGGTTGTGTAAGTGAAGAGCCTGTTGGTCACGTTATAAACATGAATTATAACCTATTGGACCCAGTTTGTGACCACTCGGGCTTGTGGTGTACACCACACACATGATGAATATAAATATGGCTTGTGTAACTTAGCTAAATCTTCAAACTCAACATTTTGCACTTAGGAAAAACGAGGAATGTGGCCTGTAGAAGCTGACTTACATTGGGCAAGACTTTATTTGTGATCTGTTGATTCAGTTATGATGTTGACAAGCCTGAAAAGAAAATTATTTCTTTAGGGCATATCAGCATCCCTGAGGGCCGAAAGGCACTTAACTGTGCTGTCATCCCCCCCAGGATAAGCTGCATTGTGGCCCAAGGCCTGCCAACCTAATCCCATATCAGGCAGCTCTCCAGAGTTTTGTTTCACTCAGAACCCATGCAGCAGCTCCTACCGGCCTCTTAAATCCTCAAACCTCAAGACCTAAAGAGCGGGAGGGAGCTGTGACGTCATAGACAATGGAGAAAGAACGGGCCTCTGGTTTGCCGGAGACGCCCAGTCCCATCGACATAAGCTGTACAGTAATCTAGGCTGCCCGTTAATATATGGCATCATACATATTGGTTTATGTATGGTTTGATGTACCTGCTTTTAAGATATATATACAAATTGTTGCCATTGGGCGACTTTTAATACCTGTTCATATGGATGTTGTTGGTCTCTTATTATTGTAAAGGGTGTACAGTGAACACATGCATAGTATAATTATATTAAATTATATTACCTGCCGCAACCATTATCACTGCTGTTATGATCAGTGTTATTTTCTCCTTTGTATAAATCCGGTCACAACCACGTGGTGAGAAGTGTGTGCCATAACCTGGTGCAAGCAACAGTGCAGCAACGCAGTAATAAACTATT
>NonamEVm003363t1 
GTTGTGGGTCGTAGTGACAGCGATGGTGATAGTGGGTGCAGAGGCTTTCACCTACCTCAAGAGGAAATTTGGGCCAGACCCCATCATCACATACACAAACCCCTCCTGCCGCTCATTACCTCGCCACAACGAGGTAGTGTGTGAGGGTCTCAAGTCCCTAGAGGAGGTGACATCACTTGTGTCGAGTGAGCAGCTACCTCAGGTTACTACACTCACCATTGCACATGCCAATATCTCCTCTTTCACCTTAGATGATTTAGTGAGCCTTACTTCCCTACACACGCTTATGTTCAACTTCAGTTATGTGAAGAACTGGACGGCTCCACATCTTGATCCTCTGCCCAGCGTGACGACACTGCTGCTGAACCACTGCTGGGACAATAACATGCTCAAAATAATTGAGAAGAAACCAACACTTGTGCTCACTTCCCAGATGTTGAGTTATGTACCATCATTGGAGGAGCTTTACCTTGTCGATTGCTTCTTGATGCAGCCGGAGAAATTAGAGGATGTAAAACACTTACGCAAACTCCACATAATTGATGGTGGAGTTGGGTGCGACAGCAGCAACTTGTGGCTGCTGGATTGGTTTGAGAGTGGAAGAGCCAGCATCTCAAGGAACACCACCTGCTACATTCCCACAGTGCATGACATGGCCACCTTGTTCAGTCTCAGTGGCCGAGAACTGCTCATGTGGTTACGCTACAAGAAGGAGACAGAGAGAGAGTGTGTAGCTCCATGCAACTGTTCTGTGACTGGGATAAAAGAAAATTTGGACCCTATAATTCATGTTGACTGTCAAGAAGTTGGTCTGACAGAGTTACCAATAATCCCACACAATACCACACGGCTTACACTGGACAGAAATAATATCACAAACATGAGTTTGCTGTTCACGAGCGAGCTTTACCATCACATAGACAGCATCGCACTCAACTACAATCGTATCTCCTACATGGATGGTGAACTTTACTATAACTACATAAAGAACCGTTCCATGGACATTATTATCAAATTGGCATATAATGGGCTTAAGACGATGCCTGTGAAGATAATGAAACAGGTGCATAATGAGGCTGCCAAGGAGGGCAAGAATCATTTGCCCATGTTTGATTTGAGCAACAACCCATGGAACTGTGATGATTGTTCTTTTCTTCCAGATTTTCAGGAACTGGTGTACTACCAGAACTATGAGATGGACCCCTCTAATATTCGATGTGCAAACTGGACCTCTACTGCTGGGCAACAGGTGGTCAAGCTCGACGTAAATTCCTTGTGTGCGCCTGATCCACCACTCCTTCAGCCACTGGACATTCTCAACATCTGTATGGGAATTCTCCTCCTGATGCTCATCTTTAATTTCCTTCACAATTTTGTTCAATACAAAAGGCATGGCAAACTTCCCTGGATCATCACCAAACTACCTTGTTGCTGATCTATTACACCTTTGCTGATCTGTGAGCTCCCTAGGTGAGAGACACTTTATGGTCAACATTATAGCCTCATCTCATGTACTTGCAGCAGCCTGCTGGAAATAGCCTTCAAGTTTTACCTGACATTAACATATTTTCTCCATAGTCTTGTTTTCACTTATGTTGCAACAATGGTTGGAAGGTAAAACTTACTGACAGTTTCATCCACACTATGTTTTTTGGCAGAGATTCTCTTTGTTGTCACCAGAGCTAGAAAAAGTTTTGCATTCTAATCTCCATACACTGTTCTAGTACAAGAGATGATGCCATAGTATTAAGTCTGATTAATCAGATGTTGACAGTGTCTTGTCAGCACTGTATGACCCATTATGGGTTTAGTGCTTATATTGATTACATTATTATTAGTGATCTTGTGTTCATATAGTGAAGAGGCAGTAATTAAGACTGACTTGTGTGCTACTAAACGACAGGACACAGCACTGCTCTTAATAAGCTCTTGGTTGTCCACATTTTGCATTTTTCTAGAGAACTATATACTGTAAATGAAATTAAATAATCAAATAAAGCACTAAACCTGAAAGGGTCATACAGCACTGCAGGTAGGAATGTATAAATGGAGAAATGGGCAAAAGTAAATAGGGAGTGAGGGGAGGGGTTAATGGGGAAGGGGGGAGTGCACAAGAAAAATTAAAATCACATTTGATGTAATAAATTAGTGTGTTAAATAGTCAGTGTGTGTGTCAAAAGTGGAACTTT
>NonamEVm001481t1 
CAACATAAGAGTCCAAGATGCAGGCAGACGACGCAAGATACCTGAAAAAGAAGGTGAAGGTCGGCTCCCTGGATGTGCATCCCACTGAGAAGGCGTTGGTGGTCAACTATGAACTGGAGGCCACTATCCTGGGTCAACTGGGTGATGCCATGCTGGGAGACAAGAAGGAATGTCAAAAAATCATTCGGTTGAAGAGTCTGGACAACAACACAGACATTGCAGTACTTGCAAGAGAAGTGGTGGACAAGTGCAAGCTGATTCATCCATCTAAACTGAACGAAGTTCAACATCTCATCACCTACTTGCTCTCACGCAAAGACACTGCTAAAGATGGTCAGGTATCCTTAGATCATCCATCTGCTGGTCTCCCAAATGGCATGACTGAACAAGCTAATTTAAATGAACTGGATTCTTACATGGAAATGTTATATGAAGACATGGCTGAGAAAGTGCGTGGAGCATCTCTTATTCTTCAACTTGCCAGGAACCCGGATTATCTGGAAGAACTCTGTCAGAATGAGACCGTTTTAGGAGCCCTGGCGAGAGTGTTGCGTGAAGACTGGAAGAAGAGTCTGGACCTGAGTTATAACATCGTCTACACCTTCTTCTGCTTCTCTGTCTTCTCAAACTTCCACACTGTCATCTCTCACTTCAAGATCGGGTCACTGTGCATGGACATTATTGATGGGGAGTTGCAACGGACAGATCAGTACCGTGAACAATTGACCAAGAGGAAGAAAGGTGGAGAATTGGCTATTGATCCAGCCAAGCTGCAGCAGGACTATGAACGCAACCTTAAAAAGTACCAGACTGTTGTGGAGAAGCAAGATCAGGTGCTACGAGTGTGCACATACCTTCTCTTAAACATTGCTGAAGATGTGCGCGTTGAGGAGAAGATGCGCAGGAAGAACATAGTTGGTCTTCTCGTGCGCATGCTGGAGCGCGACTCCACAGATCTGCTCTTATTGGTCGTCTCGTTCCTTAAAAAACTCTCCGTCTATATGGAAAATAAAGATGACATGGCTGATCTGAACATCGTGGAGAAAGTGAGTCGCCTGGTGAGCACTAACAACAGCGACTTGGTGAATGTGACGGTGCGGTTGCTGCTGAACTTGTCATTCGATGCCGGAATGAGAGGCAAGATTATTAAAGTGGGTCTCCTGCCCAAGTTGGTTGCTCTTATCTGTGAGGAGCGTCACCAGCAGGCAGTGTTAGCAGTACTCTACCACCTCAGTGTTGATGACAAGTGCAAGTCTATGTTTACTTACACTGATTGTATCCCCATGGTGATGAAATTAGTATTGAACTCCGCAGGGCCTCAAGTTCCCTTAGAACTGATGGCTCTGGCGGTCAACCTGGCGGCTAATAAGCGCAACGCTCAGCTGGTGTGTGAGGGAGCTGGTTTGAAGTTGTTACTGAAGAGAGCACTCAAGTACCGGGATCCACTGCTCACTAAGATGATTAGAAACATTGCTCAGCATGAAGGACCAACTAGAGCTCTCTTCACAGAATTTGTTGGGGAGCTGTGTGAGGTAGTGAGCAGCGGGAAGAGTGATGAGTTTGTATTAGAGTGTGTGGGTGTGTTGGGCAACCTGTCCTTACCTGACCTGGACTACACTCAGCTGCTTTCTAAATATAACCTTATTGACTGGATCAAGGAGAGTCTGCAGCCAGATGCCGTTGAGGATGACCTAGCACTGGAGGTGGTGGTCTTGTTGGGCACTGTCGCTGGTGACCAAGCTGCAGCTGAACTTATTGTGGAGTCGGGCATACTCCATTCTCTAGTTAACCTTCTCAACGCCAAACAAGAAGACGACGAAGTTGTGCTGCAGATTGTTTATGTCTTCTACCAGTTGACCCGACATGAAGCAACACGACCCCAAGTCATATCTACCACTGAGGTGCCAGCTTACCTCATTGACCTCATGCATGATAAAAACACAGAGATTCGCAGGGTGTGTGATACTACACTGGATATTATTGGGGAGAATGATGAAGACTGGGCAGTAAGAATCCAGTGCCACAAGTTTCGCTGGTACAACAGTCAGTGGCTGGACATGGTTGAGGAGGCCGAGAATATTGACACCATGGGTGGTGAAGAAATGGCCGGAGGTGAAGGTCTTGGCCACTCTTACCTTCACCACTCTGATGTCCTTGACCACCATGGACTATATTCAGATGGATTATCTTCTCCTGAGAGTGAAGACTATCCTGGCATGAATGGTCATAGTGAAGACTCTCGTCCATCCTCAAACTACACAAATCGATTTAGTGCTGACTTGGAGCAGTTTGCAGATGAGCTGTTAAAGAAAGCTGGTGTATAAATTGTTAAGTTTACCTTCATGTAAATTATACAAGAAATACAGTGAGAATCTAGTCAGGTGTGTATGAACTGTATTGTATTATACTCAGGTTTCATATACCCCAATGATTACATTAATGTTCTTCATTTAAAATTTAAAATAAAAAGATGTTTTTAAAGGGTTCCTAATAAGGTCACTTCCAGAGAGTAGTAATGTATTAACAAGAAGTAAAAAAAAATAAACTCTCTTAAAAACATTCAGGTATGCAATAAGATCATAGTAAATAGGTGATATCGCATTATGCAAAATAACTGCTGTGAAAAACAAGTGAATTTCCAAGCACATTCACAATTTTTTACATTATCAAGGACCTGTAACAGTTCCTTGATAATGTGATAAATCGTGAAGGTGCTTGGAAATTCACATTTTTTTCACAGTGGTTATGTTGCACATTGAAGTATGTTTGAGTATGATTTATATTGTCCAGTGGATTCAGATCACAATTTGAATAACAGCACATGATATTAAAATCCCCACTGGTAGACAAAGAGAATTTTGAAACTTCATCCACAAAAGGACACCAGTAGATACCAAAGTTGCTTCTTAATACTATATATATTTGCCTAATATATGAGTTTTATTTATTTAATGTCAATTTATATAGATTACTGAGATGCTCAAGTACATGATTTATTTATTATTCTGTCACTTAAGCAGATAATGTTGCTAAGTAATTTTACATATATTACACACCAGAATTATCTTTAATCTGAAATATTTCTTTCTTGCCACTTATGTGTAGTGTTTACAAAGGTAAGACTTGAGTGCTGGGTAGCTGTGCTCACATGTGCTAACATCTCATATTTCTAGTGCTGGGCATCTTTGATTTTGTTTGGCAGAAATGTCAGTCCTGAGAGAAAGTGTTTGGCCGGGGCATAAATCATAGCCTAGCTAAATCAAGCAGCACTAATGGTGAGCAGAGTTCGTGAAATGGAATCCCAGTATTTCGATTTTTCAGCTTGTAACCAATCAGATCATTCCTGTTTTCTCGCGAATCTCATTGTCATTTTCAGCATTAAGATTTTGGAAAACCATATGTTTTACCAATAATTTTATCAGCCTTTTTATAATCAAATATTCCAGAGTAATGTTAACTTAATACATTAAATTGATTTACATGGTTATCATGTTAAGATGACCTTGTATGTACTGTACTGCCATAGAGTGGACACAATTTGCTATATAAACATATTGTAGTGCAAAGTCTTCTCTGTTATGTACTGTACGTTTTATTTTGATATAAAATGTGTGTACAGTAATGAAGTTTTACACATGTAAGATAATAAAAG
>NonamEVm015438t1 
CCAAAACAAAGAACACGCATGACTTAACCTCATTCTTTTATCTCCTCTTTCCTATTTTTTTCTTTTTCTTGTTTTGGGTTTCTTTCTGCCTTGAGTGTCATATCCTTTACTTCTTTTTTTTTACCCCCTTCATTTTTTATCTTACCCCTTGTGGGCCCTTAACTCTCCTGCAGTGCTCCTCTTTCATGGCCTTTGACTCCACTACTACTACTATGACCTTCACTTTTGCCTCCTTTTTCTTTTCACCTTTCTATTTCTTGTCCCACCAATCACTCTTCCTACTATGCACTACCACTACTGTTACATTTTCCACTATCTGCCTTACCTCTACTACTGCAGCTACTCCCATCTCTCTTGTCCTATCCCCGCCAGCTTGCCTATATATGTATACTGGCTCTGCCTCTCCTTTCTGTTAGGGTGACTTTATAAATGGTCAAAGTCGAACCAAAACGTCGTCATAAGCTCCTCTCTCCTATGTGCAGGTTATTTGTATATGGGTGTGAAGCTTGGGTTGTAAATGCTGCAATGTGGTGTAAATATTCAGAAAATTTGGTGTGTGGAAATTAGGTGTGGAGTTAAAAGTATTAGAGGTCTGAAGAGGGGTTATTGAGGTGGTTTGGACATTTAGAGAGAATGGATCAAAGTAGAATGACATGGAGAGCATATAAATCTGTAGGGGAAGGGGTTGTCCTCG
>NonamEVm034134t1 
TCCAACCTTTTCAAGGAAGACCCCTGCCCCACCTTCCTTCCCCTACAGATTTATACACTCTCCAAGTCATTCTACTTTGTTCCATTCTCTCTAAATGACCAAACCACCTCAACAACCCCTCTGAATAAGTAATGTCATTTATGGTTTTAGACAATTAAAAATAATGTGCTCACCTGAGAGACTCATCTCTTCCATCCATCCTCTTCCCTCCCATTGTATGTGACACAAGGCACACTATGTATGCTCCATCCCTTACTGTTATGGTGAGAGTGGTTGGGGGTGTGTGTGAGGCTAGGAAGTTCCTGGAGATACGGCAGGGAGGGCTGTAGTCAGGATAAGAATATCACCAAACCTGTGATGTGGCAGAGAGGGGTGTGGTGTGGGTCACCTCTTGCCACAACAACAGTAGAGCCAGTCTTGAACACACACATGAGACAACTGCCTCCTCCCACCCACACCCCCAAACTAAATAATTTTATCTTCAGTTCACAAATAACCTGCACACATATGGGAAAGAAACTTATGACAGTGTTTCAATCTGGCTTAGACCATTAACTGTGAGACTAGTTAATGGACCAAGTCGGACCAAAACATCATTA
>NonamEVm033265t1 
TCGCATACGTACACATATGAACTAAACACTGAAGACTGAATATTATGAGCATAGCTCTGCTTCTGTAACTACAAATAGGTAATCACAAAATAGGTTCTCTCTCTTTTTCTCACATGCACATACCTTCACAAAAGGGTAATGTCTCCCAAACATATACATGCATGCATGTGCACACACATACAAATATACATGTACACATACAAAAACACTAATAATAATAAAATGCTAACATTTATTTGCATTTTATTATTATTAGTGTTTTTGTATGTGTACATGTATATTTGTATGTGTGTGCACATGCATGCATGTATATGTTTGGGAGACATTACCCTTTTGTGAAGGTATGTGCATGTGAGAAAAAGAGAGAGAACCTATTTTGTGATTACCTATTTGTAGTTACAGAAGCAGAGCTATGCTCATAATATTCAGTCTT
>NonamEVm001282t1 
TTTTTTTTTTTTTTTTTTTTTTTGTGAATTATTTTCACCTTTCCAATCTTTTATCTCCTAACAGTTATTTTGTCATTATACTAAGTTGTCACCCTCATTTGGCTAAATCATCATACAGCAAAAAGGATGGTGGTGGATGTTGCTCACCAAGAATTTTACAGCGGTGTTGTGTTGTACGCTCTCGTATGCCCGTTCGAGAAAAGAAGTTTCCGCGGAGTGATTTCGGGTTTTTTATGTGAAATATCATACTAACGTATGGGAAAATGGTGCGGCTTTAAAGATGTGTATTTTGTATCTGTTTGTAGTGTGGAGTGTGAAGTGATGATGAGTGATGTTAGCCCATGTGATGTGCACATGGTGCCATTTTGCCTGGACTTCAGCAGCTAACAGTGCCCAGTGGTGGTAGCTGCAAGTCCAGGCAGTTTAGTGCACTTTCTGATGCCCATGACAGGTGCTATTCAAGAGTCTGCAGGAGCCTCGGGGACTGCTTGCCGAGTCTCCCCCCCCAACGTTATCCATCTCGCCTGGCCGGCTTGCTGTGGCAGAAGACAGTTCAGCCCTGGAGTGTTTCATCAGCTAACTAGGATCCCTGCCATTGTGGCAGCACCCCTTCAGCCACATTCAACACCCCATCTCGTCCAGTTCTGACACACCACCTGTTCCTTTCAGAGTGGTGTGAGCTCTGCTCCCCTCACTTTAGTGTGGAGTGCTGATTTCTACCACACTTTCAGGATGTACAGAAAACATATACCAATGAAGTAGAAGACACCTTAAAAGCCACTGTACACCATACTTTGGCAGTCTGTTTTCAGTATATGGTAATCTTCAGGATGTCTGAAAGATATAGTCGTCCACGCACTCCCCCTGGTCCACCTCCTGCCCAAGGGTCTCGAAAACTGTCTTCTCGAGGACCTTCATCTTCTGCCACACCCTCCAAGTCTGTGCCTCCAAAGTCTTATGAAGAAAGACCATATGATAAATATAACAAGTCGTACACTAAGCCTTCTTCCTACCCATCCTCCAAGCCATATGCAAATGACAAATATAAAAGTGCTACAGTGAGGAAAGTCAGTGATAAAGTGGCAAGTAGTAAGTTTATGGGTAAAAGTGATGTGTATGCTAGTGATATATACAAGTCCAGAGATATTGGTTACTCCAGTGATAGGTTTAGTGAAAAAGACAATGTTTATGTGAGCAGTTACCCTGAAAAAGGGCGGTATACTGAAAAATACCCTGCAGGTGCTCCGTATACTGACAAATTTTCCGGAAAGAAATTTGCTGATGATTTTGATACCTATCCAGAAAAGGCAAGTAGATATCCCAGACATGAAAATGCCTATTACAGTGGCTCTGTAAGCTCATACAGTGCTTACACCTCTTACGATGCTTATAACTCGTATGGTGGTGACAGGCATGGTGCTGGGAGTTATAGTGCAGACAAGCATGGAATTGGAGTGGGAAGTTATGGCAATAAATATGGAGGAAGGGGAGGAATGGGTGGATATGGAGGAGAAAAGCTTGGAGGGCCTGGTTATGGAGGGGACAAATTAGGCAGAGGTGGAGGTAGTTATGGTGGGGAGAAGCACAGTGGTGGGGGAAGTACCTACCCAAGGGACAAGCTCAACACTCTTGGCTATGATGGGAAACCTGGAACAAGGCCAAGGATCTACCCAGAGGATGATCGCCGACCTTATCAAGAATATGCAACTCAAAGCACTGGCAGATCACCTTTACGAGGCACCAGTGGGAGTTATGGAGACTATGACCGGTACTCTACTGCCCAACGCTCTCCTGAGCGTCAGTATTTAGACAGGTATGTGATCGGAGACAGTGTTGTGTATGGTCCGCCAGGACAATACCCACGTGACCTACGTCCAACCTCACCCCATGCAAGACCACCATCACCGCCATCCCCACAACCTTTGGTCACTCGCAGCTATCCCAGTTATACCTCGACAAGTCCCAGAAGATATGCATCAAACAGTAAAAGGAGCCCAACACTCCAGGCCACTGTCTCCAGACAGTACCGTTCCCCATCACCCTTGCGACGTGTAACTTCTCCTCGACGGCCCCCATCCCCTCCTAGCAGAAGACCCCCCTCTCCAAGGAGTCCGTATCTCAGAGGGCAGAGAAGTAGCAGAGAGCGAAGCTTTGAGGGTACCAGATCAAAAGAGAGGTACAGCAGCAAAGCGAGTATTTCAGGCACAGCCAGGAGTCTCAGTCGAGATAATAGAAGTGTTGCTAACAGAAGGGGCAATGATAGGAGCAAAGGTGACAGGGATAAGAGAAAAGAATCAGACAGAAGGCTTGGCTCACGTGAGCGAACTCATGATACAGAATCTGCAAAGCGACTAAGATCTGGAGAACGTGAATCTGAGTATCGTAATAGTGATGTCAGGAACTGGGGTAAGGATGGCAATCACTCCAGCTCTAGCCAAACACTCCCAAAAAATCGGCCGCGAGATGAAAGGCACCTCCGCTCACCCATTGGACGCAGTGCTCGTGGGGATGGTTCCAGGGAGAGAAGAAGAGAAGGAAGCAGAGATAAGGATAAGAACAGAAGAATTGAAGACAGGTTGGGACCTTCACCTGTTACTCAGACCACAAGAAGAAGTCCACTAGCAAGACCCAGAGTGCCTCGTAGACCTGTCTCACCCCGAGATAAGAAAAGGAGCAGACGTCCAGATGATCTAAGACTTTGGATTGAATCTCGTAAGTCTGAAGGAAGTAAGCGTCCACTGTCACCCGGTAGGTCACGTCTTCTTGCTAGAAGAACTGCGAGATCAAGTGATAGATCAACCTTGGTTAAAAGATCTCGGTTGGGTGATCCCAAGAAAAGGTTGGGAGGGTACAAGGCTCGGAGAAGAGCCCTACCACTCAAGAGAAACAAAATATTAAAGAAATATCAGCGTTTAACAGTGAAGCGGGGGCCTAGAAGTGGGGGAGGTACCGGTGGAGGGAGAGCTGGTAACAGATCCAATAAAGATAGTGGCGGAAGTCGTGCTGAAGTGAAAGCTGAAGGTGGTGGTGATGAAGCAAGTAAACCAGGAAGCACAGGAACAATCCGTAGGGTTATTAAGATGCCGACTTATGTAAGCATGGTCAATCGTTTAGCTCTTAAACCACGGGTCATTAGGAAACCTGCACAAAAATTATTGAGAGATCCCAAGGAAGTAGACACAACAAACAAGGAGAAACCAGTAATGCAGTCTTCCAAAGAAGAATCTTCGCCGAAAGATGAGAAACCCTCAAACATCACTTCTGAGCCAAGTAAACGAGCTGCACGATCCTAGAAATGTTGGATTGCTAATAGTCAAGCTATTTTGAATTTGGCTCTTTTAATTCAATCTGCTTTTGACACTACATGTACATGGCAATGACACGAGATCAAATATGCTAATGATCATAGTGTATGGGTTATCTTGTCAACAACCTGTAATGTTACGTCATTTTGAAGAAATTAAGGAAAGTACATTTGTGTTTATAGATTCTTTATGTTGAGTGCCAGTCTTTATGCCTTAAGAGTGTAATTCGTGATCAAAGTTGCATCATGGCAAGTGAACTGTGATTGAGGTTGTATGAGAAGAGTACCAGTGTTGTGCGCATGTTTTGGTAATGTTAAATTTACCCGAGTGAAAGATCAAGAGATTGTTAAAATGTCTTTAGCTATAATAGCTTCTGGTGATAGCTGTGCTTGCCACCTTTGTAACCATGAACATTTGTGTATACCAATAATGACCTAAGACCATGAAGTGAATGAATGTTGCAGCTAGTAGCATCATCACAGCCAAGGTCAGGAAGGACTGGTAGTGTAGTTATTGTAGTAATCCCAGATACCCATATGCTGTGAGAGCCATTAAGATAGTTGTATAATTAGTTACTTAAGTGTGCCTTTCGTCACAGTGTTATACCATATATAACTGAAGTTATGTATTAAGATTTTTTTTTTTTTTTTTTTTTTTTTTTTTTTTTTTAATT
>NonamEVm020225t1 
ATGTGGCCAGCCATGCCCAATTGCCCAACAATATACGGTGTGGCTCTGCCCTCCACCCCAGCCGGGGAAGGGTTGTCCCCCGTGGTCACGTGTTGCCCCCCTAGCAGTCTACCCCAGGGGGCACCCTTGTGGGCAGCCCCACAATCTGACGGGCAGTTGCCTTTGGTGGGCCTCATTGGGGTTACTTGATACATGGCCTACTATCTTCCCAGCCGATCCCAAACATCACCCTCTTCTCACCACCTCTCACAGGAACTAGCCAGCTTAC
>NonamEVm013074t1 
CTTTTCCTTTGCGGTGCACTTGCCCCCTTTCATTTGCGGTGCACTTGCCCCTCTTCCTTTGTGATGCACTTGTGCCCCCTGTTCCTTGGCAGTGCACTTACCCTTTTCCTTTGTGGTACACTTGCCCCCCTCTTCCTTTGTGGTGCACTTGCCCCCCCCTTTGCTGTGAATTTCCCCCCTCTCCCTTTGCAGTGCACTTGTGCCCCCTTTCACCTTTGCAGTGCACTTGTGCCCCTTTTTCCTTTGCAGTGCTTTTGTGCCCCCTTTTCCTTTGCAGTACACTTCCCCCTTTCACCTTTGCAGTGCACTTGTGCCCCTTTTTCCTTTGCAGTGCTTTTGTGCCCCCTTTTCCTTTGCAGTACACTTCCCCCCCTTGCCTTTGCAGTGCACTTCCCGCTTTGCAGTGCACTTGCCGCAACCCTTTGCAGTGCACTTGCCCCCTTTTCCTTGGCAGTGCACTTACCCT
>NonamEVm020871t1 
TGCAGTGCACTTGCTCCCTTTCCTTTGCAGTGCACTTGCTCCCTTTCCTTTGCAGTGCACTTGCTCCCTTTCCTTTGCAGTGCACTTGCCCCCCTTTGCAGTGCACCTGTGCCATTTCATTTCCTTCTGCAGTGTTGCCTCTAAAGGACAAATCTCCAAGGTAATCTATAGGGCACTGATCCCCCACCCCTCCTGTTAAGGCATTCTCTTGTAGTTCAGGTGCCTCCTTTCCTTGTGCACCTGCCTGGATCTTTTACTCTACACTTGGTTTTGTGGGGGGCAAAGGTTCTCCTGAAGAGAACCTTTGCCCCGTTGCAGTGCACCTGCTTACCTTTTTCCTTTAAGCACTCCTATCGCCTTTAATTTTTTTTTATCGTACAGTTGCTCCCCCTCACCTTATCTACCTGGAGGGCACCTAATCTTTAATAGCACCATCCTACATTTTAGTGGACTTTTTTTTTATATTGCACCTATCCTACCTACCTTCATTTATAGTGCCTATGTCCAACCCATCCCCCTCCCTATTTAAAGTGGACCTACCTTAACCCATTATATAGCAGTTTTGTCTTTTCTTTAGATCCTACCCTTATTTTATAGTGTTGACCTTTCTTTTGTGCAACTAATCCCATAATAGACAGCTTAAATAATTTTTTTTTTTTTTTTAATATTGCTTTTATCCTCCCTCAGTTCCCTTTGTGTAATTCCCATTCCTCCTGCTTTTCCCCATTAAGTGTATCAGCCCCTAACTGCCTTTACCATGCATTTACTCCCACCACTTTTACAATAGTAACACACTATCAGACTTTAACTCAGCTGTTGTAGACTTTCGGTGAAAATATGCTCTGGTGGGATACATGATGCTGACACTTGACGTGATTAAAAACAAGTTTGAGTAAACTTGATTTACACAATTATTAACTTGCACATAGCATATTCAGATTTTCTTTCTAGAAAACAATTGTTTTTGCAGAAAGCTCTCAAATTACTCTTGAAAAGTACCACCATTCTTGAGAAGCTTTGTGTATACCCACTTAGACATTCTTGTCTGTAACTGCTACAAAGGCATTGTTCATACCTTCATTCCCTTCAGAATGATAACATGCCATTCCCCTCACAAGGTTAACATGCCTACCTTAGAGCCTTGTAGTTTTTTTTTTTCTTTTTTAATTTAATTCTTATAGGCTTGTGCTAGTAGTTTCTACAGTATCAGTCGTAGTGTAGGTGTTCTTAAGTGTTTTGTGAAGCACTGAGAAGAAAATTGATGAACTTGCCTTATGTCACTTTTGTGAAAATAACCTACAAAGCTTAGCAACAAAAACCCAATGAATTTGCCAAATGTCACTTAAATTACCTACAAACATTTGCAGCATGTTTGCAACAATATATCAGTAGCCAACCATTGTTTTCATCGGAATGGTGTCATTTTACACGTTAACATTTTTGCTTGCTACACTTACTGACGGGTTTGTAGATTTTCTTCATTGCCTCGTATTTTCTTGTCGACTGATTTCGCAAGTTATAGCTTGCATCTATACTCCTGGTCCCTTGTACATGATGAATGCAGGTGTGTGAACATGGTTTAAACTTCACTAATGACTCATTTGTTAGAACTAGAGAATGTTAATAATCCCTACCCATTACTACAATATTAGGGCCTATCCCATTAGTGGCCACCTCATGTACATGCATTGTATATTGTGCGGGCACTGTCGTTGCTCATGTGCAGGCACTGCCTGTCGTTGCTTGTGTGCGAGCACTGTCTGTCGTCACTCGAGTGCGGGCACTGTCTGTCGTCGCTCGAGTGCGGGCACTGTCTGTCGTCGCTCGAGTGCGGGCACTGTCTGTCGACGCTCCAGTGCGCCCCCTGTCTGTGGACACGGCGGTGCGCGCAGGCTCGGTCGACGCGCGGGTGGGGGGGCGGGCGGTGG
>NonamEVm003634t1 
TGAACAAGTGTTGATGATGCTGGTGGAAACTGTAATGGCATGGGTGTCTGGCTACGCCCTGGAGACCAACACCACCATGCTGGCCTCCGTGTCCTCCCTGGTGTCAGGGCCACGTCTCCGGGACTACTGGCACGAGGCGGGGCACCTGATGGGTGCTAGCCTGGGCCAAGGGGTACCATGGACTCTCCTCACCTACTTGGCCCTGGCTTTCCTCTGCTTCCTCGTCTATAGACTCGCCTTCTCTCCCCTCGACAGGTTCAGGGATATGACTGATGTTGGCTGGGGTTGCCTGGGAGGAGAGGGCAAGGCGTCCCTGGCTGAGAAGATAAGAGAGGTGCAGAGACTGAGGAAGACTGGCAACCTACCTCCTGTCTACCCCAACGGTTGGTTCGCCGTCATGGAGTCGAGACAGCTCGCCAGAAGTCAGGTGGTGTCGGTGCAGATGTTGGGGGAAACACTGGCAGTGTTCAGGGACGAGGGTGGCACTGCCCACGTGACCGATGCCTACTGCCCTCACATCGGTGCCAACCTGGCGGTAGGCGGAGTGGTGAAGGGAGACTGTCTGGAGTGTCCCTTCCATGGTTGGCTTTTCAGGGGTTCGGACGGTGCCTGTGTCCACATCCCCTACGCTGCCAAAGTGCCGAAGACGGCTGGGGTGAAGCACTGGGAAAACCGGGAAGTGAATGGCTTCATCTTCGTGTGGCACGACGCTGAAGGTCGACCCCCGCAGTGGCACCTGCCGGAGGTGGAGAACATCACCCGCTGCTCCTGGAAGTACCGTGGCCGCACTGTACACCACGTCCTGGCACATATACAGGAGATTCCTGAGAACGGTGCTGACCTGGCTCACCTCGGCCACCTACACGTGCCCAGCATCTTTAAAGGTTCTGACCTCAGACACATCTTTGCCAACAGTCAGTTGTTTGACTTCGCCAAGCACTGGTGGAGTGGTGAGTGGCAGGTTCGTGCAGCACCTGAGTCTCACATCGCTGATCTCAAAGTCACTCACGCGTTCTCTCTCTTCGACGGCAAGTTCAAGCTCTTCACCATGGTTGTCAGAGTCGAACAGATTGGACCCGGCCTAGTACACCTGCATTTCAACACTGGTTTGGGCTCCGGGTTGCTCATCCAAACCGTCTCGCCCATGGAGCCCCTCAGACAGAGAGTCATCCACCAGTTCTACTCCTCCAGCTCCTTCATCGCTCCATATGCCAAGTTCGTCCTCTTATCAGAGGCCCGCCATTTTGAGCGTGATATAATGATCTGGAACAACAAGCAGTACATGTCGCAGCCGCTGCTGGTGTCTGAGGACCGCCTGATCCTCAGGTTTCGTCGCTGGTACAGTCAGTTTTACTCTGATAATAGTCCCAAATTTACATTCAAGAAGGAAAATATGGAATGGTAATTTAGTCTGGAAATAACCCAGTGACGAGGATAGCTTGGAATGCAAATTTAGTATAAAACATCCTTCTCGGGTGGAAACTATAAACTAAATGTTCAGTTTTGTTGTACGTGTATAAAGAATTACTTAAAAATGAAACTTAAGATGGAAATAGACCCAGCAGAATGAACAAATTAGAGTTGAAGCACTTTACAAATTTGATGCGAAAATTATCAAAGTATTTCCTAAAAT
>NonamEVm006459t1 
TTATTATTATTATTATTATTATTGTTATAATATTATAGGACTTTTTTGGGTTAATCCTAGGTAATCTACACATATTCTAACATGTATGATGATTTATGTAACTGCATTTATATGTACCTATACCTGAATAAACTTAAAAAAAAAAAACTACCAGGTACAACAAGTAACAAGTATAAGAATAAGTTGAGAGTGTACGAAGGTTGTGTGGTGGTGGTGGTGGACCAATCAGAGCGACGGACGTGTGTTGACGTTAGTGACGTCGTCACTGAGGCTGCTTCTACTCACATGTTATATCGTGGATGTGTTTTCCTTAAGAGAATATTATTTTCAGCTACAATGAAAATACAAATCATTTGTCTTTTCACGCTCGTGGTATGCGTCTATGGGCGTGGAACTCAACATGTTACATGTGGGTCAGTTGTGAAACTCTTCAATGCGTACTATAAGGTGCGGCTTCATTCTCATGATGTGAAGTATGGGTCAGGTTCTGGACAGCAGTCTGTAACAGGAGCCCCACAGCAAGAAGATCACAATTCCAATTGGCTTATAAGGGGCACATTAAAGAAACCATGCCAAAGAGGGAACCCAGTTGCTTGTGGTGAAACAATACGCTTGCAGCACTTGGCAACAAGGAGGAACCTGCATTCTCATCACTTTTCATCTCCACTGTCAGATAAGCAAGAGATATCTGCATTTGGAGAAGAAGGAGAAGGTGATTCTGGGGATGAGTGGGTAGTCATATGTGATGGTGAAGAATGGGGTCGCCACCAGACAATCATGCTTAGACATGTTGACACTGATGTCTACCTTGGTGTAACAGGACAACAGTATGGGCGTCCCATCAATGGACAGAATGAAGTAGTAGGACTGTCTCGACCAGGAGTACAAGCTAAATGGCAGACAATGGAAGGAGTCTTCATTAATCCCTCTCAGTTCTCAGATGACAGTAGAATATTTCATGATCCATCAGAACTCTGATAATTTCTAATTTTCTTTTCTTGTGTGGATTATGTTAGTACTGTAGTGTATTGAAAGAATAACTTTTTT
>NonamEVm000234t1 
CCTACCTTAGTTGAAGACGGGCATTATGATAAAATATTATTACTTCTATTGTTACTATTATCATTATTATCAGTTACTATTATGATGATGTAGATAGTGGTATATATTAAGTGCATCACTCCCTGCAGGAACTATTTGGACATGGTGAAGGTGGTGGTCTTCTTTACATCATACTGGATCACTCTGGCTGTTATGTTCCTTGGAGGTACCAACCGTGTGACACTCTTTGCCATGGGCTATGTCCTAGGAGCCTTCATATTCTTGTGGCAGGGCAACGAGTTCTATCTTCGACCTTTTCCTACTATTCTCAGGCTGTGGAATTATTTGCTTGGGTACAATGTAGGTGTGATCGTAGTGAAGACATTATTGCAGCTGCTGGGATGTGTGTTCCTAGCACCACTCTCCATCAATGTTTGCTGGCTGGTTCAGCTCTTTGGTATAGCTTGTGTCAAGAAATTTGGAGATGATTCTGATGAAAAAATTGTGGCAGATTTGGCTGATCATTGTGCTGTTCCTAAGTCTGAGGCTGGGCTTATGTGGGATGGCATTTGCTTTGGATTCTTGTTGATGCAAAGGAGGTTGTTCTCTTCTTACTACTTCCAACACCTTGTCACAGAAATGAAGGCTCAGACCAAACTTGCCTCCAGGGGAGCTGAGCTAATAGCAGAGCTGATGCAGAAAGAGATCGCAGAGCAGCAGGCAGCAGAGCGAGAGGTTCTTAACAAAATTAAAGAGAAGATGGAGCGTATCAAAGCATCGCAACAGCTAGTGAATTGTCAACAGCCCCGGGAACCAGCGAGCCATTATGAAGAGACCTGGTTGAAACATGACCTCACCAGTGTATTCAGCATACCTGGATACTCGCCCATCCACAGCTATAGAATAAACAAGAAAGGTCGAGCTATCCGCTCTGGTGACTACTACATGTTTGAGGAATACGGCGACTATGAGGGTCTGGCACCTTTAGAGATTCCTGAAGAACCTCCTCAAGACGACACCACTCAAGGGTTGACGGTGTCAGAGCTGTTGAGTTCAGCGCTGAAGACAGACATTGTAGAGGCTGCTGAAGAGGCTAAAATTGCCCGCTTATCGGAGACAGATGCAGAGTCACGAAGATCTTCCTTTGTACGCAGGCCTGTCCATCGAACACTTTCTGGCCGATCCCAAGTATCCATGATTTCACGAACTTCACGCACAACATCAAGAAGTGTAAGAATTCATCCTCGTCCTCGCTCCCCTCCAGCAGTTCCTCACTCTCCCCCACCTTTACCATTGTCACCCCCACCACATAGATCACCACTGGCCTTGGGACGTCCTCCTCCACCTTCCACACTGCCACCTCTGCCTCCCCTCCCTCAGTTAGATGGAGGTTACCTGGCTGATGACTCCACTGCTCATGACTATTCTGAGATTGAACCTGCAGAGCCACAAGGCTTGGCACCCATGCTGCGCAAGATAGTACACTGGGCTAAGTTTGGGTGGGAGTTACTGGAGTCGCTGATGATTTCAGCCACACAGCAGCTAAATAAGCTCTCCAAGGATTACCGTTATGTTGCTAGCTGTCTGTCTGAGGAAAAGAAGAGACTAAAAGAAAGTGAAGGGTTTCGTGTAATGCCTGGAGTTGCTACTCAACCTCCTCCACATGGACAAGATTGGGCAGACCTCCCAATCAACCAACATGGGTACGGTGGGCAGGAGCCACTTGAGATTCGTGTTGAGAAGGCTAGTGAAGATAAAACTGATGACAGTGTGGATTTTGTAGACCCGACAGAAGGTGCAGAGAAGGAATTCCAGAAAGAGCAACCGCCCGTCGTTAAATTAATGATTGCATTATGGTATGCCATGCTGTCTCGCTCAGAGCTGGTTTCCTACATTATGATCTTTGTTAACCAAATAAAGTCAGCAAGTGTGTTGTCTCTACCGTTACCTTTCATGGTGTTTCTTTGGGGGTCGCTTAGTGTTCCTCGACCCACAAAGACGTTCTGGATCACTGTTATAGCTTATACCGAGGTAATAGTGGTGGTCAAGTACTTGTTTCAGTTTGACTTTTTTCCTTGGAACCAAGTTGAGCGACTCAATGCACCATTTTGGCCACCTCGTATTATTGGTGTGGAAAAGAAGAATCGGTACGCTGTTTACGACCTGGCCCTTCTCCTTGTTGTCTTTTTCCACAGGTTTATGCTGAAGAGTTTGGGATTGTGGAAAGAAACATCTGACATGAGTCCGTCTGCCAGTGCTCGCTCCTCACCGTCTCCCTCATCCTCGCCATCATCATTCACTCACAGTCGTATGTCTTCTGATCAACGGCAGAGAAAGATGGCTGTGTCCACCACACCAGTACCTACATATAAAGATGATGGTTCTCATTTTTCAGAGTCGGGAGATGGATCGACACTCTCGTATACCAAAGATACTTCACTCTTATCAAAAGACACAAAAGATAGCTCTTTAACCTCTAAAGATACTAAAGAAAGCTCACTGACATCAAAGGATTATAAAGATATATCACTAACATCAAATACTAAAGACAGTTCTTTCTTTTCTAGCACAAAAGACACCTCCAGTACAAAAGAAAGTTCTTTACCAACAACATTAAAAGAAGGTTCATTAACCTGGCAGGAACAGGAAAGCGCACTCCTGTTAAATATAAATGATGACACGCTGATATCCCGAGCGTCAGAACCTATGCCAGAATCTATGCTGACCCATTACCAGCAGTTGTCAGAAGATGGCCAGACTGTCACGGCAGGCTCTGGTTCAGACATGTCAAGAGCGTCCCGCCAGAGATCTGGCAGTGAGGTTGACTATAGGAAGACTTGGTCGCCTCACCATTACCATGCCCGACATTCATCGCTGGTATCTCAGGTACCGGGTGGAGGAGGAATTGGAACTCGAGGTTCGTCGCTCGTGGTTCGACCAGAACATCGCCGCCACCTGTCAGAAGGGTCACACGTTTCTTTCAATCAGCGAGCCCTGTCAGAAACTTCTCACTGTACGCACGTCTCCCAGTCAGCAGCTTCAGACTCGGTCCATGTCACTTGTGCTGCTTGTAATCTCCAGGCATTCAAGGACTTCCAGAAGCCTGACATGGAGGAAGTAAAGGAAAACATCCAACAACTTCCCAAGTTGGCTAAAGGAGGGGCTCATCGACTGACTGAAAAGATACATTCGTTCCTGCATTCTCTGCTTCATCAAGAGTCTCACGTCTCGGTGGATGTATATGCTTACATGTTTTTCTGTGATTTCTTCAATTTCTTTGTACTCATAGTTGGCTTCTCAGCTTTTGGTACCCAACAGGGTGATGGAGGAGTAAGAGCCTACTTGGAGGATAATCGTGTTCCCATCCCTTTCTTAGTGATGCTTATTCTGCAGTTTGGTCTCATCATTGTTGATCGAGCACTCTTTCTCAGGAAATTTATTTTAGGCAAATTAATCTTTCAGGTGGCTCTAACATTTGGAATACATATCTGGATGTTCTTCATCCTTCCTGCAGTCACAGAAAGAGAGTTCAATGCCAAGCGGCCACCTCAGATATGGTATATGGTGAAGTGTCTCAACTTGCTTCTGTCAGCCTACCAGATTCGCTGTGGTTACCCAACACGAATCCTCGGCAACTTCCTCTGTAAACAGTTTAACTACCTCAATCTTTTCTCCTTCCGACTGTTCATGTCGGTGCCGTTCCTGTTTGAGCTGCGGACATTGATGGACTGGATATGGACAGACACAAGCATGAGCCTCAGTGACTGGATGAAGATGGAAGACATCTTTTCTCATATATTCCAACTTAAGTGTGAGCGTCGTGCAGAGATAGAATACCCACAAGGCCGCGGTGAGAGCAAACGCAAGATAATAAAGTACGGTATGGGTGGCTGTGCACTGTTTGGAGTCATTGCCCTCATTTGGTTCCCACTGGTCCTGTTTGCCCTGAGTAACACTGTCGGTCAGCCTAATCCACCATACGACGTAACAGTTGAGATCACCATGGGTGCATACCAGCCTATTTTCCGTATGACGGCTCAGCAGCAGTCTCTACACAAGTTTACACAGCAAGAATGGGATACATTCAATTACCATTACCGAACTAATCGTCAGGCCCAGACTTTCTTGAGCAATTATGACTTCCCCGATGTTGTTGTGGCAAAGCTAAATGGTAACTCGACTGCAATATGGGGCATATCCCCGCCAGCCCAGGGAAGTTTGATTGAAGACCTTAAGAGCAATCATACCATCCGGTTAAAGGTTAACTGGAGTGTAAAGCGGCCGTCTAATTCTCCTGACATATCTGCAGAGTGCAAAAATCAAGTAGAAGTGAATCTAGAGGCTTACAAAGGATCAAAGAGGAATCCCATTCGTGAGGAGTTTGCCCGCATCTTGGAGGGGGAGGTAAACGAAACGGCAGTCCTTATTCCAAACTTGTTTCCAAAGTTCATCAAGGTCACCAATAAAGGTCAAGCTGATTACGTCGTTCAGCTTGAAGAAAAGAAGAGAGGCTTTGTAGACCTGAAGTTCACTCTGCAATCTGCCGGGTTCAAGAATCTGTCATCAAGACAGCAGTGGTGGGAGGTAGAGGAAGATTGTACCAACGGTTACTATGACTGGATGCCTGGTGGGCGTCAGTGCCACTTTCTCACTGTATACACATTCAGTGACAAAGCATTCCCCAAGGGTCTCAGTTTTATTTCAGGCGGCGGGATTGTGGGGATGTACACTACACTAGTGCTGGTGGCTGGAAAGATGCTGCGTGGATACTTCGCTGGATCTGCCATGAAAATAATGTTCGATGATTTACCCAATGTTGACCGTATTTTGCAGCTCTGCCTTGACATTTACTTAGTGCGAGAGAGTAGTGAACTTGAGCTTGAAGAAGACCTCTTTGCTAAGTTAGTCTTCCTCTTCCGCTCACCGGAGACTTTAATCAAATGGACTCGACCGCCAGAAGAAGAAACCCCTGAAGAAGATGATCCCCAGCTGGAATAAAGTGGATAAGCTTTGTATTAGACATTTTATGGCAGGAATGCCAGAAGAAGAAACCCCTGAAGAAGATGATCCCCAGCTGGAATAAAGTGGATAAGCTTTGTATTAGACATTTTATGGCAGGAATGCCAGTGAATATTATCAAAGCTTTGTATTTTGTTAGTTATCTATCACTTTTTGTTTAAAAAAGACTTGCAAATGAACAGTGAAAAAAAAATTAGAGGAATTATTTTGAACAAGGGCAGGATAATCTTCCTTGCCATTGAATAATCAGTCATTATTTGACCTTGCAACTGTGAGAGAATGAACATTAACTTGAGACTAAGTTGTTGAAAATTAAACGGAGCAAATTCAATATGCAGTTATTTTGAACAAATTCAGTCCGAAGTCCTTTTGAGCAAATTTAATGTGCAGTCTTTGTAAACATATGCAATATGCAGTCCTTGTGACCTTTGTATTGTTGAAGTGTTTGCAAGTACAGTAGTCAATTTTCACCATTTTTTTTTGTCAGGCTGCCATAATGCATGTACATTAAGCTGTAAATAAGAAATATCACACACACGCACAAAGCTTTTTAAGTAGGGTAGTGTAATTTACAAATTTTATGCGATATGCTAGGCAGAAAATGTAACGATTTAATGTCGGTTTTACAATGTAAATGGTAAATTTTACTTGATTAAACATATAGGCAATGAAAAGGTTCCTAATTCATCATTGATAGATATTGAGTTAGCTTTAACGACTGTGGGTAATTATTGTGAGCTTAGAGTAGTATTGGCTGAGAGAAATTTTTAAATAGCTATTTGTGGAATGTGGCTTTATGATTAGAATATTTTTCATAGATATTTGATTCTAACCAGAATTAACCATTGTTAGGAACTCATAGGAAAATGATTTTGGGGCCTCCACTTCTAACCCCATCCCCCCCATCATACACTGAATCAAAAAATTAGTAAATTATATTATTATGATACTTAGCAGTTGTTTAAGTCAGCTAGAGTGGTAAATGGTTGGCCTACAGCCATTTTTATACATGTCTAGTATTTTTTTACAGCTTGGTTTTCCCCAGGCAAGACTCAGAGGTAGCTGCCAGATAGTGTTGTGATGAACTTCGTTTTATGATTGAGTATTTCTGAAAAGAACAACTTTAAACTTGATCTTCCTCGCTGTCCTCGAGTCACAACTACAAGTACTTGTATTACACAGGTTCTTAACTTAGTTTCACTTTTTCATTAATTAGGTAGTGAATGGGGAGTAGCCAGCTAGCTAGTAGCCTTTGTATTAGATGGTAAATAGGGCATTGTTTAATAAAAAGGCTCTTATTGGTACATGCTTCATTGTCCAATTATCTTGTGCTTTCACTGAAGCATAACTTCCCTTCCCCTACTGTTTTAACAGTTATTATCAACACTTACACAGTCAAGAACTACCACTTTTCATCACAGTTGTGGCATTATCCTTCCCTTTGCTGCTTCCACAAGAGAACATATTTCCTCATTTTTATGCTGCAAGATATGGATAAGCCTTCAAATTTAAGGGCTACTGTAAGATATGAATAGACTCAGATTGTAGGGATGTAAGATGTGGATAGGCCACAAAATTGCAGGGATGTTATAAAAGTGCATAATTTACATAAAATGGAGAGAGAGAGAGAGAGAGAGAGAGAGAGAGAGGGGGTTAGCCAGTTGTACAAAGGAGTGGCTAGCTGACTGGGAGTTAGTAGGAGTGAGCGTGCATGTGTGTGTGTTGTATGTGTGTGTGCATGTGAGTGTTGTATGTGTGCGTGCATGTGTGAGTGTTGTATGTGTAAAGACTGTATCAAAATAAAAGTACGTTTGAAAATAATCATGAATTGATGA
>NonamEVm023504t1 
GTATAACCCACCACAGAATAGTTGGGGGGCCAAGACAAGAATATGATGAGAGTAACAGAACGATGGTTGACATACTGGCTGAAATGGTCAGAAGGACCCATGTGGGCTGGGCAAAGCTACTGGTTGTGGTGTGACTTGTATCACAAAGAATTTGACTGGGAATACCTGAAACCACATGGAGGCCCAGAAAAGTGGAGGGTTAAGATGATGGAGGTAATAGTGGAAAACCTCAAGCATCAACACGTTCGGGACACTACCAGAGAGAGAGAGAGGAGAGGACGAAATAGCAAGACTGGACCCAGCATTCACCTTGAGTAGTGTGGGTATTGAAGACATATACGAAAGGCCCCTTGGAGATAGCGATCACTTGGGTCTGAGCTTCGAATACATAGTACAATTACAAGTGGAGAGGGAAGCCGGAAGGGCAGGAAGAATGAAGCCAAACTACAAGATAAATGGCTGGGAAATTAGTAAATGAGATAATGGAATTTGTGACAA
>NonamEVm016186t1 
AGTACAACAACACCGGCATTATATTGGTTAACACACAAAGCTTCATTTTCCACTGTTTCAAGAAATGGTAGAACTGACCACTGTTGCGATTGGATTTCTTGTCTCTCTTGAAGTTGGATACTTTTTAAAAGCTTTCATATATGGATTTGGCTCCAGGTATATCCTCTCCAGAATTAATACTTTATCGTCATCAAAACTTTACGGTATATGCACAACTCGAGATATAGACTTCATGCTCAACCACATTAACAATGCACGGTATCTCCGTGCCATGGACTTTGGCAGAATAGATCACTGTATCCGTGCTGGAATCTTCAAAGCAGTGTCAATGAATAAGGCAAAATTACTAGTTGCTGCTACCACTATCAGGTATCGCAAACCTGTGTACTTATTTATGCCTTATCGGCTGCATTCTCAGCTTGTGTACTGGGATGAGAGAAATTTGTACTATCGTCAGGA
>NonamEVm012678t1 
ACATCACACAGTCAATCAACTGCACCACAACTGGTTGGAGTTCGTCTAAACCATGCCAAAAAGCATGCATCGATGATCCTCCAGTGGCAGCGAGTAACATGACTAGAGATGTTCTGACTAGCAGATTTGTTGGTTCCGTCCTTCAGTACGTGTGTTATCCTGATCAGCTTATGATCATTAACGTAAGTCAAGAGGTGGGCAATAGCACAGAGGTGACCTGTATGGAAAACGGCCTGTGGTACCCTCCAGGTCCCATCTATGACTGTGCCATACCCACAAACTCGTCTCCAGCCTTGCTGCCCAAGATGGCTAGTGTATTGACAGGACCCAGCCCGCCCTACACAGTCAATTCCACCCTCACCTACTCCTGCGCCAACTCCTTCGTTTCCCTCACCGGTGCCACCAACACCTCTGTTACCTTCAACGGCGTTAACTGGGCTATGAGCGATCCCAGCTTCGTATGTATATCACGTAGGTATCCATGATATTCCGGTGCGTAAATAACTTTGCAATATAGCTACAGATGCTTAGGAAGGGACGAGAGCTGTGACCATGAGTAGGTGGGTAGCTTTTATGTCTTGAGATTACCGAACGGAGGATCGAGCTTCCACCATTGTTTACGTTGAATATCCCACGTGGATTTAGTGCCATTTAATTTTTACAACAATGAGGGAAACTAAACC
>NonamEVm036017t1 
TGTGTGTGTGTGAGGCCCATATATTATGTTGCCATGGCATGGAACACCCACCTGACGAAACGTGAAGGATACCTAAAAGATACAGAAACTGAAAGATTTAGTTTTATGACGGTCCTGAAGCTGACGGCTCTTGAAAGACTAAGATACACGATAATGGCGTATAAAATTAAAAGTAGAATCGACAGGATACACAAGGCAAAATATTTGAAAGAAGAGGTCTGAGGACAAGGAGACAGATGAAAGTCAAACACATTGATGCTCGGGTTGTTAACAGCAAACCGAGGTATATATTTATGGAGAGAATCGATTTTAAACCAACACTGCGTGTGTGCTAGAGTTTCTTTACCTTAAGACGTGATTTTAAGGTGTATAAGCTTTAACCTTGATTATTGCCTTGTGCTTGTGGTGGTTCCAACCCCTTCTCTGAAGCCTACATTGGGAACAACCTGATAGATCAAGTATAGGAATTTTCTCCAAGTGTCGGATCAACCAAGCTGTTATG
>NonamEVm001508t1 
GTGACGACGTGTTTCTTCCCGTGCAGGTCAGGTGTCCTTGGAGAGTCGGGGCCGCCAGCTTAGGCCGACGCACAGAAAACGGTGGAGCTCAGTGCTGGGTTGTGAGCGCGCCAAAACAGAGGCAGCGGCCGGTGAGAGCGCACGTGTGTTGCTCGCTTCCCCAGTTGGTCCTCATCCTCTCTTAGACACGTGTAGCCGCCAGGTCCTAGTGATGATCCGGCCAAGAGCAATACGAGGCCGGGTCCCCGTGGGCCGCAGCTAGCCATGGCGGGCGGGTCGCACCATTGTAAGGACTGCGGCTTGTACTTCGAGAGCGCGCGGTCCCTCGAAGTGCACCTTCAGTATCACAAGGAAAATCTCATGAACATGTGGATGGGCAGTGAAGAACGTGGGCGTGAGGGTGGTGCGCCGGCACCCTCACCTGTGCAGGGTGATCTGACGCCCTTGGGAGTGAGCAGCAGTGATGGGTTAGTGAGCAGTTCAGTGCAGAGTGTTAACGCGGGAGTGAGTTCGAGCTCCTTCACCGTGCCATCACCAATGCAATACGAGTACAAGATGTCCCCAGGCCTGCAGAGTCCACAGGGTGGAGTAGTGCCTCAGGGGCCGCCCTCGGGACACGGACTTACAGTGGGTTTTCCTCAGCAGTCGCCTGGTGGATTCTACGGGGACTTTGGTCAGCAGCACCACCACCACCAGCCACAACAACCACCTCAGCAGTTCGGTGGGTACCAGATAGGTGGTTTTCTCAACGGCGGCTTTGACGATGGTTTCTATGGGCGTGGGGCGAGCACAGCTCCGAGGTTTCACCCCTATATGGGTCGATCTCCGGCGCCGACGCCCTCGCCCGGCAACCCTCACACAGACATCAAGGAGGAGATGCCGTCAGCGGACACCCCGGAGATCCTCGACCTCGACTCTCAGAAGGTGTTGGGTAGCAGTGTGCCGCCTCAGACACAGCAGCAGTCTGGGCCACTGCCTCCCATGTGGCGACCTCACGAGCAGTTCCCTTCTCCGGGAGGCCTGACCATGGGTGGCCTTTCTCCCATGCAGACAGGCTACCCGGGGCCTCCCGCCCCGCCCCAGCACATCCCTGGACTAGGAGGTGGCAGCTCTTACCTCTCGAGTGGCGGAGGCATGGGTGGTTACCACCCACAGGGGATGACTAGCACCCCGCAGGCCATGAGCAGCCCCAGCAGCATGTTCGGGGCTCCGCCACCCTCTCCGCGAGAGACAGCAGCGCCTCCTTCAGAATTCGCTTCGAACGTCAAAAGACCGAAGAGCTTCAAGTGCGAAGACTGCAATAAGTGGTTCACGAGTCACGGCCACCTCAAGCGGCACTACAACACGACGCTACATAAGAACATGACCAAAGTAAGTGGAAACAGTGCCAATCGTTCCACGCCAGACCACACCAGGCCGCCCATACTCTCCCCGGGTGCCAAGAGCATCGGCGAAGCTTCCAATCTCTCCAGTCAAGACGAGGAGAGCAACTTGTCTGCGGCGGACGCCCTCGAGACTCCGCCACCCCCGCCCATGCAGCAACCTCCTCCATCCTACAACCCACCAACATCTCTGTCAGGGTACCAGCCTCCAGGGGTCCCGGGGCCCTCACAAGGGCTCCACCCTGCGGCACAGTTCAACCAGGCACCGCACTTTCTAGGTGGCGAACAACCCCCAACAGCACCTACGCTATACCACGGCCACTTCAGTACTAACCCGACGGGGTTTGGGAGCCAACCTCCAACTTCCATGGGAGGGGGCCCTCCTTTTTACCCGGGCAGCGGTAGCAACAATTTCGGTGGTTATCAGACGCAGGGGGGCCACCAGGGCCCGGGGTTTCATTCCATGAATGATTTCCCCGGGCCGAGCCTGGATGGCTTCAGTAGTTTCAAGCTTGAGAATGATCGTGTAGAGAGTGGCATGTCTCGCTCCCCGGAGCCAGCGGGAGGTGACACGGGCTCAGAGGCTTCCATGGACTCTAGCGAGTCCGGCGGCACCAGTAGCAGCGTCAACGCCGAAGGATCCTTCAGGTGTCAAGACTGCAGTAAACTGTTCAATCGCATGTGTTACCTGACGCAGCACCGCACCACCTACCACGAGGGCGAGAAACCTTTTAAGTGCGGCACTTGTGGCAAACGTTTCCCAGACGAAGTAACGTTCAGTGACCATCAGAGCAAGCATGCGGGGGATAAGCCCTACAAGTGTGAGGTTTGTCCCAAGCAGTTCAATCACAAGACCGACCTACGGCGTCACATGTGTCTCCACACAGGCGAGAAACCCTTCACATGTGAACAGTGCGGTAAAGGGTTCATCAGGAAGGACCACATGCTCAAGCACTTCCAGACACACCGCAAGAAAGCCATGGCAGCCGCTGGTTCTGTCACCCCCTCACACCCTCCCCAGGGGCCACCCATGAACCATGGCCCTCCAGTCTTCCCAGGCCACCACCCAGGCCACCGCCCAGGTGGTCCACACGGAGGTATGACACACCCGGGCCACGGCCCTCCTGGCCATCCCGGCCACCCTCCACACGTGGTGGCCCCTCCAGTTTACTGATGATGGCCCAACTGTGGCCCCGGAGTGGGCGGCGTGTACCCCTGTGGGTGACCTGGCCGCACACGCCCGCGCCCGTCTTCCGCCGGTGCTGAGTTCCTGTGGCTGCCTCGCCCCGCATCTACCTCACGCGGCTTCCGCCGCCCTGTGATACCGCGCCAACATTCCATGCCGCGGGCGGCCGCCCCTGTGCCATACTGTTCCCGCCGCCCCCTGGGGTGGTGAGGGCCGCCCCGGCCCGGCCCCGTGCCTCGCGTTCCGTGCCTGAGGCCTCCGTTACCTCGCA
>NonamEVm007322t1 
TCCTCTATTTGTGGTGGTTGGTGTTGAGTCTCAGCTCCTGGTCCCTTCTGTGGTGTTGTTACTGATGTACTCTGTGCTTCACTGTTAAACATGGATGAAAATTGTCAACCTGATATGAACTCTGAGTCCCCTCAAGGACAACAAAATACTTCAGTAAAAGAACAGTCACTTTATACTACGCCAGTTTCAAGCCATCGCTCTCCTTTTAAGGACATAGCTAATAATCCTCTAGAGGTTCGGACAGTCAAGGCAGACAAGACTCGCAAAATAATGTCTCGATATGATGTGGGTCGTGAGCTTGACGAGGATGAAAAGTGGCGTGATCGCACGGAGGTAATCACCCGCATTGATCACGATGCATATCAGATGTTTGCAAAGGAAGTAATTAATGAAGTTGTCAACGAAGTTGAAAAGGAATCGGTTATGCCCAAATTTCTAGCAAGTAAGCCACCCCACAGGAGTGTTGCAAAATTCCGAGAGGCTGCCATGGCAAGCCTTGGAGACTCAGAATCTGAATATGAGAGTGCAGAGGAACTGGAGGAGATTGACATGCCTTCTGCACCAAAGATTCTTTCCCCAGTCTTGCCAGTGGCAAACTCTACGCTGCTTAATGTAGCATCATCGGCTAATAGCACCCCAAATAGGTCGGATGCTGTATTTGAGAACTCGTTTATAAACAGTTTTGAAAAAATGAAAATTGTGGAAATTGATGAACCAGTTGAGAAGTTCCATGATGCTAGTGATTCGTTGGATGATATGTCACCTTCGAGTAACAATGTGCCTGAAGATAAGACCAGAGAAACAGAATTGTTTGATCAGTTTGTTACATTGTTCGAAAATAATATGAAAGTCCTTTCGGACAAACAGGACAATCACATTGCACAAGA
>NonamEVm016671t1 
TGCACTTACAAAGGTGATACACCACAACACTGTCATACAAGATGAGTAGTGAAGCATTGGAAGAGGGAGAGGAAAAGTCTCATGGCAGAGAAGGATATCTCAAACAGGTTGAAGAAATGGTTGAACAGATGCGGAATGTTGAAAGTTTTGACTGGGAAGATGACGTCAATGATCCATTTGAGAAAGTTGTTGTTAAAAAGGAGAGAACAACTAATGCCAGACCAAAGAGTGCTGAGGAGAATGTCAGACATATTGGAGGATGTGACCGTGGCACTGGCAGTGGCAGATTCCAAAGGTCACGGGGTAATTTCCTTCGGCAAGGCTCCCTTCAAAGTCACAAGTCACAACAAGAAAGTGATAGTGGTAGCGAAATTGACTCAAGAGAATTCAGGGAACATCGAACTTGGAGAAAACCAGGTAGACATTT
>NonamEVm036694t1 
ATATTTTCAACATGAAGCCGTTACACAAAGGAAATATAACAGTGATAAACTATGGGGTTTCTTTTGTCACTTCATAACCGACACATTCACTAAATCAGTATTCCACATATCTACATATTGATGCGTATCTACATATTGGCCCTCATTATAACCTGCTATGTAGCTTCTGAGAACACTGGACGTTGGTATATCCAGTTTGATGATGAATCTTGTGGCGTCACTACAATAATTTTATGTGGCAAGCAGCTAACCAGTGCTTGTCATCATAGAATATACAACAAGGCTAACCCTTCTATGTATATATAGTCAAAGTCACCTCTTCCCACCTGCTTCACTTGGTGTCCAATTTATCTTTGGTTTGATTATTTTGGGATACACATTACCTTTATTTGGAAAAAGTGATTTATTGGCCATGACGCGGGTTTCCGTGCCTCACACGGTGGCCATTAAAGTAAGCTGGCTTTGGTTCTCTTCTTCTC
>NonamEVm005520t1 
GAAAAACTCGGTTTCAGGTGAGCAAGATCTTGAAAAAAGTTGTTCGGTTCATAAACATAATAAGGCAAATAACACTCAAGGAGAAAATCTTTCCATTGAAAACTCAAGTGATGCAGTGGTTGAGGAAAAGTGCAAAAGAAGAACTTTGAGGAAAAAGGGAAGTACAGTTAGCAAGGTTGCTTGTGGCATTAAAACAGATAATTGCAACATAGATGATGATCCATATACACTAAATGGAAAAATGTTGAGCCATGTCAGCAAAAACCTAACACAAGAAGAACCCATAAATGAGCTGAAAGATAGTGAGACATGCATCATTCCACCTCTTGATGAAACTGGTTATAATGAGAAAAATGGCACATGTGTAATACAGGAGGCACAAACAGAGGAAAACAGCTGTGCTAAACATGTAAGAAAAAGGAAGAATGAAACTTTAGAAGAATTGGAGGAAAGTGGAGTGATTCAGTCAGTTTGGCCACCACCCAAGAAGAAGAGAGTAGCAAGAAAGAAACTGGCTAAGGCTGTTGCAGTACCTGGAAAAAAACAAGGCAGAACTTTAAGTAGAATTGTAAAAAAAGGAAAGAAGGCACCAGAGACCAAGTCTACTGATTCCACTGATGAAATACAACAAAGTGCGAAAAATAAAACTCATTGTTCAAAGCCCATTGTAGAGGATTATAATGAAATAGAAGACATAGAGGCACATGGCACGAAAAAAACTAACAAAAAGTCTTATTTGAGTATTGAGGAACGCTTTTTAAAGAAAGTTTCCACTGGAGCTTCCAATAATAATTATGTACGCATTAATTTAAAGAAAAAGACATTTGTTCGTGGCAAAAGAAGTATGAATGCTGCTAGATATAAAAGACAGGAATGGAAAAATAAACAGATTATGAAAAGTGCCGAGTCGGGAAACAAGGGTGCCATAAAGTCACTTACTTGTTTTAAGTGTGGTGACTTCG
>NonamEVm022467t1 
ATGCATTTATGTTTATTATCTATGGTTCATAAAACCTCACTACCAGAAAATGCCTTATATAATGTATTCATTCCTAAGATGTGTAAGGTAATGGCTCTGGTATTCCATTACAATATAGCAAAATGTGGGCAAAAATAGTAGACACATTGTCTTGCTAATTAGTGACTGGCAAACAATGTATTGGCTAGTGTGTCTTTATTCCCATCTTCCTCCAGATGGATCACCTATGTCTCTTACAATTCAAAATAATCTTATACTGGCTATGTAATAATTCACAGTTTTAAAGTTACTGTATTCATTACAGTTCAGTATAATTTTATACACTGAAGCAAAGAATAGTCTGTATATTTATTCAACAATTCCCATTCTCTAACTTAGAGGAGCTTTTACACGTGTAACTAATGACTACAACATTATTTGCAAGTGTATGGAAGGGAGTAAACATACAATGGTGGCTCATGGCATCACCTACATGCAAAATGTTTACACATTCTCTTTATCTTACCTACTTCCCTTGTTCACTTGTGTCCTTGCAACTAACTTTTCCTCATTTGACTCTTCTTCCATACTTTGCGATGATAAATGCATGGGAGGTGTCTTCTCACTCACCGAAACAAAACACAGTGATGTGTTACCTCCTTCCGCCAATTAAGAGCAAGAAGTGTCTGCTGTGCCACAGCTTCATGTGGTGAGAGGTATCACTTCACATCAAACTATCCATAGATTTTCTATATATTTCTGACACACACAGCAAGTGAAACTCTTTCATCATTCTAGCGCTTTTGGTTACGTGGAAACTGAATTAATAAGATAAGAATGTATTGCTATGCTGTACCACTAATTCAACACTTTGCTATAATTCTCCTATGAATACTTACTTATTCCTGAACAAAACAAACATGTACAAGACCATAAATTCTAGCATGAGATAGCATCAATAACAAAAAGCTGCTTATAGAGGTTCCCTGAACAGGGGCACTGAAGATAACTTCAGGCACAAATACTGGCCACACATCACACAAAACTACCCCTGAAAAATCTGAAAAGAACTGGCAAGCAAATATTTTTATAAATAAATCTTTATCATTTTTTTTTGGTAATGACTAGGGCCCCTAAGGACAAAGATATCCACTTCTAGTGCAGGAGCTGGAATAGTATTTGCAAGTCAAGACTGGAGTCACTATCACAGATTCAATGAAAAATGGAAGTACCAGGGTTCCCTGACTTATGAGCAAGTTATACCCCTGCTTTTTCAACTTACAAATGAGCTGCTTGATTCAAACTGAACCTATTATTTCAAGAGAAAAGAATACATAAACAATGGTTACATTTCCCATGAATTAATAATTGTGGATAAGTGCTTGTAAAACTTTAACTGATTCCTAGGCACCCCATTATTCAGTGAAGAAGATTCTTAACTCAGGGCATATGGAAGTCGAGGAGTCCCGTATATTTTTTGGCTGGATATGTAAACAAGCTGGGTTTTTGTAACAAACTGGCAAGCATCTGGAGTTATATCTTTTAACTACACTAGAAGCTAAAAGTGCCTACTTAGAAAGTCAATCTCAGGGCTGATGGAATGCCTTTCATGGTGGCCTGGTGGTCAACGCTCCCGCCCCACACGGTGAGGG
>NonamEVm008849t1 
AGTGTCAGTCGACTGGTGGGAGGCTCACTCAGGTGAGGGTAATAAGTGAAGCAAGATGATAAGTTGTGCTTCCCCCAGAGGTGTACATGAAAATGTTGTTTTCACTGCAAGTGTTCCATGTGAGGTGAAAACTCTCATAAAGACCTCACACAGCATGGACAAGCTCACATTCAGGAGAATGATTAAGTTGGGGCTGGGTTTCCTGCAGGGAAGTCTAGGACAAGAGGAATGTGAAGCAGTGATGAAGCAACTGTGCGAATCTTCCCACACTGCGACAGAAGAGTCAGTGTTGAATACTTGTATCCAGTATGCTGGTGTAGTGTCCTTACTACGGGCAGCACTTAGGGTTAATACACTTACCGCTCGTCAGGATGTATTCTTGGCTGATCTTACAAATATTGGACTTCCAGAAGAATTTGCTTCTGATGTGTGCAAGGTTGTCTATGGATCTGCTCGGTTAGATATTGACAAGCAACTTATTTCCACAACTCCTGCCCTCCCAGTCATGACAAATCTTAACTGGCGTGTTGAAGTCACGATTTCCAGCAGCTGGCTGTCACGTGTGCTAGATCCAGTGGTGACATTGAGGTTGGAAACGAGTAATGGCTCTTCACACACCTTTCAAGTACCGGTCTCCAGATTTCATCAACTTAGATTTACAGTTGCCAGTCTTTTACACCAAATGGAGGCCCTTAAATTATCTCCTATATGTAAAAAATTATAAATCATATCTGCATTGGTTCTTGTACAAAACAAAATTATATAACGTAATATTTTACTGGTGATTTTTCTTGTAATACTTGAGATTCTGAATACTGTATAGTATTAGTTTCCAAAATGCAAATATTTATTTTAATCTTGAAGATGTACACTTCTAGATATACCCTCTACTTGATTATGTTCTTACAAATAACAGTTCAATAATACAATTTAAAATCATCAAGTTAAGCATTAAACCAGTATGGGTCAGTGGTACTAAATGACATCACAATAGGTCCTGGGCTGAGATGTTTTACATTTATGATATTGGTGCAAATTATTTACTTTCTTCATGATAGGACGAATGAAAGTTGGGAAGGCTTAATCATTACATTGATTGATTGCAGTCCTGATAGGAATGCGTCCAAGACTGCTCTTGCTGCTGCATGCATTTGCATAACATGAATGACCAGAAGTAGAAAAAATGATGAACCTGCCACACCAGAGTTTATCTTACTCTGCTCTGACTACAACACACACTGGCACCTCCTTGCTGTAAACAAACCAGGCAAATATGCCTGGTTTGTGTACAAGTTACATTGTGCCCAAGTTGTCTCTACATTGATACGGTAGAATAAATAAAGAGGAACACTCCCATTCTCATGTAACACCATTTTTAGAAGAAACGACATCCTGAGTGAAGGCAAACGAAAGGAAT
>NonamEVm005418t1 
GTATCTCACTCCTGACGTCTTCGAGAAACTCAAACGTCGTGTTACCCCTAACGGAGCCAATCTCTTGGACGTCATAAAGTCCGGACTGGCTAATCCAGACTCTAACATAGGGATCTATGCTCCTGACGCAGAGTCCTATACCATATTTAGTGACCTATTCGACCCAGTGATTGACGAGTACCATGGCGGGTTTGGTCCAAGTGACATGCACCCTGGAATTGACTTCGGCTTTTCAAATTCCCTGGGCAGCCTCGTTGACGAGGGCAAATACGTGGTGTCGACGCGGGTGCGGTGTGCCCGCTCACTGGAGGGATACCCATTCAACCCACTCCTGACCAACGAGCAGTACACTGAGCTGGAGCAGGACATAGAGAGGGCCCTGGATAACTTGGACGGGGACCTTGCAGGCTACTACAGGCCGATAAGCAAGCTGTCTCCGCAAGAGCAAGAGGAGCTGCTGGAAGCTCACCTGCTCTTCAAGCAAGGTGACCGGTTCCTGGAAGCTGCTGGAGCCTGCCGCTTCTGGGCGAACGGCCGTGGCATTTTCCTTAACTCTGACAATACGCTGGTGGTGTGGGTTAACGAGGAAGACCACATGCGCATCATTTCCATGCAGGAAGGCGCAGACCTCGGCCAGGTGTATGACCGCTTCGTCCGTGCTGTCACAACTCTCGGAGACCGCCTTCCCTTCAGCTTCTCCCAGCGTCTTGGGTTCCTCAACTTCTGCCCCACCAACTTAGGTTCAGCGATCCGAGCTTCAGTCCACATTCGTCTGCCTCGCTTGGGTCGCGACACTCATCGTTTGGAATCCACGGCCAACAAATACAACCTGCAGGTTCGTGGCACCTCAGGAGAACATTCGGAAACTAAGGACTTCACCTTCGACATTTCAAATCGGCGGCGTCTCGGATTGACGGAGATTGAGGCTCTGCAGGAGATGTTCGATGGTGTTCAGGAGATTATTCGCCTGGAGGCATCATTGGAGAGCTCCAGTCGCCGTGGGTCTGTGAGCTGAACCTGACACCCGTTGGTTAAGCTTCACACTCTTACCGGATCCAAACATTTTTACCCAAG
>NonamEVm009379t1 
CCAGCACCTGGACAGTTTAGCAAGCAAGACAATAGTACTTGCAAGTGGTTCACCTCGTCGAAGAGAAATATTACAGAAAATAGGTTTACAGTTGACCATCTTGCCATCAGAGTTTGAAGAGAACTTAGATCCCTGCAGCTACAGCCATCCAAGTGAATTTGTCATGGCTACTGCACATAAAAAAGCTGATGAGGTGGCAAAGAGACTTGTCTCGTCAGTTTCAGCACCTGACCTGATAATTGGTGCTGACACTTGCGTTACCCTTAGTGGACAGGTCTATGGCAAGCCAAAAGATCATGAAGATGCTTTTCACATGCTTAACAAATTCAGTGGTAAGGGCCATGATGTGCTGACTGGTGTTTGTTTACTGGTACGCAAAGAAATGGATTGGAAGGAAATTTCCTTTTGTGAAACTACTACAGTTCAGTTTGCCAAGTTATCTTCAGAGACAATTAAGTCATATATTGCCACAGGAGAGCCATTTGACAAGGCTGGAGGCTATGGCATTCAGGGGCTGGGTGGAACATTGGTGGAAGCAATCCATGGTGATTATTATAATGTAATGGGTTTTCCCCTCCACCGGTTTTGCTTTCACTTGGCAAAAATTATGGCTGAGCTAGTTCCTTGATTAATTTCTCTAATGTTGATATTTATGTAATATTTTTTCTTATTTATTCTTTCTTATTAATGTTAATAATTTTTACTCTTGTCTACCTATTAGTTACTTTTTCTTTTTTTGACTGTCACATACTCTGTATTTAGTTTCAGTTCAGTGTGTGATCTACAGTATATTTGGTAATTTTAGTATATGAAGTTTT
>NonamEVm011410t1 
AGCCGCACCACTTGTGAGGATGAGGACGAGTGTGTGTGGGAACCATGCCTCAACGGCGGCACCTGCTTCAACAAGCCCTCAGCAGGATACATGTGCGCGTGTCCTAATGGATTCAGTGGACAACACTGCCACCTGCCTGACGTGGGAGACACCTCCCTCAAACTATCCCTGGGTGCTCTGGTCGCCATCGTCGTCTGGTGCACCTTCCTCTTCCTGCTGATCTGCGCCTTCCTGCTACACCAGCATCACAGGAGGTCGAGCCTGCGCCGCGGCATGGCTGACGGTAAGGACAGTACCATGAACGGCAAGGACCAGGCTTCAACTCCGTGTAACCACACTCCCAACCTGCTAGAGCTGAAGCTGCTTAAGCCGCCCAAGGCCAACGGGCAGCCAGCGTGGACCAAGAACCCCAATATTGCAGACGTGGACGTCCTGCAGGTGGATGCCGCCTCCGTCACCAGCAGCTTGGAGGACCAGAGACGTGGAGGAGGTTCGGTATCCGGGGTGGAGGCCAAGCGAGGAGGGGC
>NonamEVm007607t1 
CCATGGCCAGTTTCAATGAGGATGGACTCAAGAAGAAGCTGGACGACCTCAACATGTCGCAGCAGTCCATCCAGACAGTGTCACTGTGGTTAATACACCACAAGAAGCATGCACACAATGTTGTCAATGTGTGGTACAGGGAACTAGTCACTGCAACTGATTCTCGCAAGCTGACATTCATGTACCTGGCAAATGATGTGATACAAAACAGTAAGAAGAAAGGCCCAGAGTACAACAAGGAGTTTGGGAACAAGCTTGGTAAAGTGTTCGAGCATTTAGGAGGCCTACGCTTGGATGATAAATCCATAAGGGGCCTCAACAGATTGCTGAATGTATGGGAAGATAGGAGTGTATTTGATGCAGAACAGATCAGCTCATTCAAAAAAAATCTAGAGAAAGGGAAATTGAAGGAGACCACTCCCAAGAAACGAGAACCTAGTGGGAAAGTTGATACTCCGGTAAACAAAAAACGAAGAGATAGTTGCAGTGACTCCATCGAACCATCGACTACACCTGAACCTAGGGTGCATAAAGATAGTGAAGGAGACACAAGCCAGTTTGCCGTCTCACCCCAGTCATGTACACCACCAAGTGATCCTCCTGAACCTGAGCAGTTGATAGAGGCTCTTCAGGAGTTGGAAAATGCAGCCACATCTGATGCTCTTATTCGTGAGAAGATTGCTAATCTTCCTGACGAAGTATCTGATGTAACTCTTCTTAATAAACTACAAGACTTAGCTGCTGGACGAGCCCTTTGTGAGCAGGTGGAAGA
>NonamEVm000725t1 
TATGGGCAGTTGTATGGCCTACTACAACGGCTCTTGAACCAGGTCCATGGTGTCCATGTTCCTCAGAGCAGTGAGGCCTCATTACCCACTCAGTACCACCATAGTCCAACAACTACCACTACTCGTTTAGATCTCAACTGGTACCTGCAACTTGTAAGAAACAGATGTATGCAGGGAGAAGGAGGTGGGCTGGAGTGTGGCCAGCTGTTGAGTCAGCTGGAGTATAGTGAAATTATCAACATTATGTCTGGGAAAACATTCAATGCTGCCATGCTGACACACACCCTGAGATTGGGACTTACCACTACCCTACAGGCCAACAGAGACTGGGGTGATTGTAACAGTTCAGTGGAGACAGGTGACAGTGAAGAGTGCAGCAGTGGTAGTGGCACTGGGGAAGCTCCCTTGTACACTGCCAGCAAAGTAATATTGCTTCAACATCTAGCCCAGGTTGCTGGCTCCTTACCACGCCCACATCACACCTTCACCCCAGGTGGAGGAAACAAATACAGTGAGCGAGTGTGCAAGCTGCTGTCTGGCGACGATGGTATTGGTAGTGTGGTGGATACACTGGCTCCAGCTGTAGTGGAGTACCTTACTTCAATGACACGTCTTCCCTGGGGTGCCCAGGTCTTGCCGGACAACTCGGAGCATATACTGCGGTTTGCTCTCTTGGCTATGGAGTATCTGCACTGGCAAGTTTGGCTAGGCAGTGTGAGTGTTGAGGTAGCCAGTCTGTGCCTAAACTGTGTGGATGCTGTCTTGCGTTGTGGTACTTTATCTGGCCTGTTGGGTCTACCTGACCGGATATCTTATGTCTGTTCTATGGTGGCCGCCCTTCATGCTGCTGCCTCTTATCTCGTCAAACCTAGAGCACTTCCAAGTCTTCCACCCAGCTTGACCCAGTGTCTAAATGGAGTAGAGAGCAGCCTGCTGGTGGCTTGTCGAAGACTCATGCAGCTGGTGTCATGGCTGGAGGCTGGCAACTTGCGGCATCTTCCAGCTTGTATTGCTTACCCAATCAGGGGCATTGTGATGGGTTTGGGGCGCATGCCAGTGGTGAACAGTATTGTGAGAATACCTCCTGACATGTGGAGACTAGGTTGGGCTCCACAGTTCTTCGGAGAACATGGTACAAATTTACCGCCTATTCAGGTAGAATTTCTGCAAGAAACTGATGTTCTCAAGCAGTTTATATTTAGAATGGAACTTTTTGGTTGGATAGGACGGCAACAATTTGAAGAGACCTGGATGGCACTGTTATCAGTGCTAAATTCTACTCCTAGTGAGAATACCCCAGCAGAGGAACTACCTTTCATTAATCTGAGTTTGTCGCTGGCCGTACGAGGAATCACTGCACTTTTGGTTCAGACCCTTCTATTACCCACACCTGGCAACCCTCACAGCGGCAACCTATTAAGTATCCCAAGAGACAAACCTCCACACTACCTGACTTCTAAGTCAGGGCGGAAACTTCAAGAGATTATGTCGTGTCTTCACGAAAAACTACGAGAGGTACAACACCTAATCAAAGGAGGACCGCGACAGACCCCACCATATCAGCTGGGCCAGGTGTCAGTCGAGTATCTAGTAACAGCTCTCAACAGTCATGCAGAACCACCAGAATCTCCTGACACTATCTTACACACTGGCTGTTATGAGTTTGAAATACGAGAGAGACAGTTAGCGAGCTGTGGTCTTGACGTCCAGTCCTGTCTTCACTTCCTTCACTACCTGTATTCCTCATGGCTGCGACCCCAGAGTGGCTTGTGTGCGTCTGTTGTGGCAGAAGTAGTAAAGTCTGTGAGTTGTTTATGTGACTTATTCTGCTCAAGTGCTCACCACCGCTGGGTCCTGGAAGCACTTCTGCCTCTCCATACCCTCCACCCTATTGAAGACCACATCACCCAGCAGCACATCATTCTGGCTACCTGTAAAGCTCTTGCAACTCTTAGATTGGCCAAACAGGAGGTGAGCTCATCACTGAGTGAAGGTGTGATACACATAGTGGAGAGTGGACTCAAGAGTGGACAGGTGTCTGTACGTACCTGCGCCGTCCAAGGCCTCCTCTACCTTCTCCAGGGACCATCGGAGGAGAGCCCGCCCCTCATTGTTCTGGCTGCTAACTACATTCTCAAATACAATGATGGGAAGAGTCGAGAATGTGAGAGTCATGAGGTGGCCGTGTGGGAGGTGTGGGTTTATTTGGTAGAACACTATGAAACACTACCTGATCCCACTCTGCCATCTACTGCTCTCCACATGGCCCTTTCAACAGCAGCCACTTCTTCCACAACTCCACGTCTCCTCCACCAAGTCTTGAAGGGTGTAGAAAGACTGGTGTTAGTTCAGCAACTCTCCAGTAACACTGTAGAAGTGATCTTCAAATTAGTGATGGACTTGGTTTTAAATGGTTCTCCTTCCACCTCTTTAGCTGCCTTGCCATTATTCATCACTGCTCTTTATGCTAATGTAAGAAACACTGCATCTCTTACACATGGTGTAGCACAAGATGACATGGCATCAGACCCAGAGACTCTCTTACTTGTCATGGAGAAACTCTCCATATTTTTTGACCGGATTCGGGTTGGGTATCCCCATGAGGCAGGTGTTATTGCTGGTCTGCTTGGACCATGCCTTTTAGATGTCCTTCCTGCTAGTCAGATACTGAATAAAGTGATCACAGAATATATTTCTAGCCATCAACCACATCCTCATCTACTCGCCTCAACCCTTTTCCAGGTATTTGAAGGGGCTATCAGTGAGAGTGGGGAAGGTTTAGTACAAGAATGGGTTCTACTTTCGCTTAGCAACTTCACACAACGCAGCCCTATTTCCCTTGCAGTTTGGTGCTTAACTTGCTTCTTCATTGCAGCCTCGAGTAATAGATGGCTCCGAGCAGCTTTTCCTTCCGTTCAAGCACGTCTGGGAAAACTGGATGTTCGTGACATCCAGATATTTTGTCTGGCTGCTTCTCATTTCCGCCAGAGTTTGGCAACGGAAAACCAGAGGGCAAAGTTTGAGGCAGTGTTCCAGGCTGTGGCTACTCCAGGATCACCATTTCAAGAGTTATTAGATTGTATTCAAGATTAATTTCAGTTGCAGCCAGGTTTAATTGTTCGTGAAAATTGTATATATATCATTGCTAGTCAATACATTGACCTAGAGACCCCTATTTAGTTCAGTAACAATTATTTTCTATCCATTGTGCAATCTCAGAGTGTTATT
>NonamEVm010552t1 
ATTGGCCTAAAGTTAGCACGATTTTCTCCCCCTTCCGAGGAAGCAGGAAGCACAGCCAATGTAGGAAGGAAGGTCGAAATGAAAGTGAAAAAAAGCATGAGTGATAACGACGTACAGACTCGCCTCAAGACTAAAGGCAATGTACAGGTCCTCTCTGAATCCTTCTCTGACGATGATATTCGACAGAATGAGGAGTTTGAATCATTCTCCGAAACAGATTCTGATTTAGATAATCTGGATTATGACATGTTCACCCCGAAGGCAGGAAAGAGTGGCGGAAGTAGATCCCCGCTGAAGAACAGAAAGAAGCCACGGGAAAGATCATTTTCTGCATCGCATGCAAGTCCCTCGATGTCAGTGTCCAGCAGGAAATTCTCTGATACATGTGGATTGTCTTTACGAGACCCCAACACATCAAGTGATCATGAGTCGCCAAAGACTTTCCAAGACCTCCTAGGCGACAAATACTTGAACCCTCCAGAGACTGACGTAGACTCCCAGTGTGGAGAAGGAATAAAGTTGGATAAAGTGGCTCCGTTAATAATTCGAGAGACAAGCGACATCACC
>NonamEVm006446t1 
TCTGATTGGTTGATTCAGATACAAGGAGGGCGAGGCTGGCTGCTGTCTCCTCTTATATTTACCTCAAGAAGAATGGAAGACTACTTGCGGATAGAGAAGCTTGGAGAAGGTACTTATGGAGTGGTATACAAAGCTAAGAACAAGAAGACAGGCAAGTTTGTGGCCATGAAAAAAATCAGATTAGAAAATGAGGAGGAAGGTGTTCCATCTACTGCTATTCGAGAAATATCCTTATTGAAAGAGCTTCAGCATCCCAACATTGTTTTGTTGGAGGATGTTCTAATGCAAGAGAGTAAACTTTTCCTTGTATTTGAGTTCCTCAATATGGACCTAAAGAAGTATGTTGACTCTTTTGAGTCTGGCAAGTACCTGGACAGAAAACTTGTAAAATCTTACTGTTATCAGCTGTTTCAGGGTATCCTCTATTGTCATCAGCGGCGAGTTTTACATAGAGATCTCAAGCCTCAGAACCTTCTTATCAATGAGCAAGGAGTCATCAAAATTGCTGACTTTGGATTGGCTAGAGCTTTTGGCATCCCTATTAGGGTTTACACTCATGAGGTTGTTACTTTATGGTACCGAGCACCAGAGGTCCTCCTGGGCTCTTCTCGTTACTCCTGCCCAGTGGATGTCTGGTCTTTGGGTTGCATATTTGCTGAGATGGTGACAAAACGCCCTCTTTTCCATGGAGATTCTGAAATCGACCAGCTTTTCAGAATATTCCGGACTCTAACAACTCCTACAGAAGATAACTGGCCAGGTGTGACTCAGCTGCAGGATTACAAGGCCAATTTTCCCAAGTGGACAGATTATAATCTAGCAAATTCAGTTAAACAGATGGATGCTAGTGGCTTAGATTTGTTGTCTAAAACCTTGATATATGACCCAACACAAAGGATCTCTGCAAAAGAAGCCTTGAAGCACCCATACTTTGACGACCTTGACAAGTCTGCTCTTCCTGCTAAAAACTGAGTCAATGGGTGACTGGTGACTGCTCAGTAAATCAACAGCTTTCGAGTTGGTACTTCTTGGTCTTTACATATGCTTATTTCTTATGTGAATATATATTTCTAATAGGTGCAGTGTGTCTTTAGTTTATTTCCGTTAGATAAATTTAAAGATTAAAGGACTTGTATATATGTCTGTGTGTAATGAAGATGGGAAGTTCACAACTATCCCACAAGTTGGAGAGGACACTTTAGAAGTTGTTTGTCTGTTATGGACCATTATCATGTAGCAAGTGATAGTGGCCAAGGGTGGACTGAAACAACGCACAACGTGGAGTTTTCTCTCAGTTGTGTGTTAGTTATGAACTGTTGGAACCGTGGTATTGTGACACTCTTCTAAGTTTGGATCTGCTTATTTTTTAATAAAAACTTTAATGTATGACTGTAGCTAGGACTTGATAAACTTCTTTGGTTATTAAACCTTCCGGTCTAGCAAATTTTGGGATGTTGCTCCTTGCAGGTCAATTTTAATGTTAATTACAATGTCATATTGTAATATGTTTTCACCTTAATTGCAGCGTAACTTTTTCAATTTCAAAGTTAACATTACTGTGTTTACATGCTGTAATTTCTTCCTTTTAATTGATACATTTAAAGCAGGATTCAGGAATGAATATTTCTTTGGGTAGTACCAACTTTAAGTAAAAGTTGCAGCTATTGTAAAACCATAATCTTCATTGCATATCTATCTTTCTTAATAG
>NonamEVm032033t1 
GTATGTAGTGTCTTGCCTTTAGATGGATGTGAAAAGATCACTCTCTTTATACCTTTGAGTACCAGGGAAATAAGTAGGAAAAACTCTGATGGAAAGTAATTATTGCCTTATTAGGACAAATTCTTAATAACACAGATGTAGGTGTATGTATCTACAGGTGTTTGAAAAGATCTCCATGCACACCAGTATGTAATAAAATAGCTAGCATTGTTAGAATACAATAGGTAGCAACAGGAAAGACACTCACTTAGCCTCTACAGAGAAGTGGGGAAACTTCGAGGTACGAGGGGCAGCTTTGGATCACCTAACAAACACACATATATATAGTACGTATATACATGCAAATACACTTATATGCACAGACACATACACAGGCCAAGTGTCTATTAACACATACCTTTGGGAACTAGTAACAACACACATGCCCTTGCACATGCATACACACCCTCATGTGCATACATGTGTGCATGAACACATGTACATACAAACACATTCATGCACAAACACACACACCTATGCAGACATGTTTGCACAACATACAAGCATACATACAGCTCAGCAGACCTGTACAGTGCTGGCTATACAAAGGCAAAGGCAGCGACTGAATATTTGACCAACAGTAAACTGCAATCTAAGGAAGTTACTGTACTCAATTAGGAAATCTGTCGAGTGCAGAAATGGAAACCCAAAAGACAACTAGAAGAAGGCGAGTTGATGAGGGAGGATCAGGGTATGTGTGGACTGGGAGGTAATTGATGGTAGTAGGGATTAGGTGCAAGATAGAACAAGAAAGGGGAAAAAAGTTCAGTAATTTTTGCAGAACATTGGAAAAGGTACAAAAGGTTTCTGCTGAGAACATGGAATGGGAGAGAAGAGCTGCAGCTGCTAATGCAAAGGTACAAAGCCTGAAAGAGAATCTGAAGGAACTGAGGAGGGAACTGGGTGGAGATGAAGGAAAGGGGTAATGAGATGGGAGCAGGAATAGTAACAATAGGTTAGTGGACAAGAAAGTGAAGAGGAGGCAAACAGACCTTTGCAGAAATACTCTCGGGTAACCTGGAAGTGCAGGAGATAAGAGGAAACAGCAAAGGAATTGCTCAAAAGAAAATCTGAAGGGAAAGGAAGTGGGAAGAGGAGAGATTACTGATTACCCATGGGGTTCACAAGGCTGAATAGAGGACTAATGAGGAAATATGGCAGGCAGAAGAAAAGGAGATTCAGCTTCCCAACAGACTTACATATCAGAAAGCTGAAGTGACTTAGGTGACAAATTTTCAGACTTGGAGTGCACTCAAGGGAAAAAATAAGTCCATTCAAAATAACCTTCT
>NonamEVm019647t1 
TGACAGAGACTCAGAAGAGGTGAACACTATGGATCACTTCCCGCTCCACCGTGAGGGAGGTCGAGGCGAGAACCAACTGCTGCTGGATCGTGAAGGAGGATCAGCAGGAGGATCAACAGGAGGATCAGCAGGATCAGGAGGAGGAGGATCAGCAGGCATCAGTGCCCAGAGTGAGGTGGGCATGTCAGCCGGGGCAGGACACAAGGGTGGCACTGTGCCCAGGAACACAGGTCCAGCTGACATCTTCAACACCTTTATCTCCGGCAATGCAGGTCCTGGAGTGGGATGTCAGTCGTCAGCAGTGTTGCTGCTGTCCCTCTCATCCCTGTCGACCCTCTCAACCCTCTCCAGATGAAGAGGCGAGAATCTTTAAGCAACTCAAGGAGTGAATGACCCTTCACTGCACTAGCTCAAGAGGAAGAGGGGCATATAGGCCTCACTTCTGTTTCGTATAGGCTTATGGAATATATATATATATTCACACACATATATCTTATATATACATGTAATGT
>NonamEVm014382t1 
TGCTGGACACTGTGATGCAAGCTCTGCCTCAAGTGGGGAACCTTGGCCTTCTCTTCTTCCTTCTCTTCTTCATTTTTGCTGCTCTTGGAGTGGAACTCTTTGGCAGACTAGAATGTGATGATGACCACCTTTGTCAGGGACTAGGGGAACATGCCCACTTTAAACACTTTGGCATGGCATTTCTCACACTATTTAGGGTTGCAACAGGTGATAATTGGAATGGCATTATGAAGGATACACTGAGGGACAAATGTGACAGCAGCCCAGATTGTGTCAAGAATTGTTGTCTCTACCCATTTGTGGCTCCCATCTTCTTTGTTGTGTTTGTACTAATGGCTCAGTTTGTGCTGGTCAATGTGGTGGTGGCTGTGCTCATGAAACACCTGGAGGAGAGTCACAAGCTGCCTCCAGA
>NonamEVm015383t1 
ACAATGAATATTGGATGGAAACAACTGTGGCCTGAATGTGTGAATGACTTCCATGATTTTCAAGAGGCACTTCCAGACATATGCAGGGATATCGTGACACTTGCTAGGCGTGCTGGATTTGATGAGGTTGACGATGATGATGTGACAGAGTTACTGGAATCTCATGGAGAGACCCTCACCAAAGAGGAATTGGTGCAACTAGAAGATGAGAAATCCAGGTTAGGAGAAGATGAGGAGGATGACATGCCTGAAAGCTCCATATTGACTCTGGGGAACATGTCGAAATTTTTTAATTTGTTTGAAGAAGGATTAGAACTGGTGAGGAAATCAGACCCATGCAAAGATCGCAGCTTAGCCTTCAGTATGGCAGTTAACAATGCACTGCAGTGCTACAAGACACTGTATGTAGAGAAAC
>NonamEVm010060t1 
ATCAATTCAATAATACAAAAGTTGTTGATCACAAACAAAATTTGCCTAATATTAAGTACAAGGATGAGCAGAATTTGTCTTCTAGTAATATAAAAGCTTCACACGAAGAAACAGAACCTAACACAAAAAGAAAGGCTACCCTGGATAGCTCTGCAAATCCTGAGGATAAAAATACAGGTAATGTCCCTAATCCAGAAGTTGAAGGAACTGATCCTTTTCAGTGGCAGGTAAAGGGTGAAAGAAAGAAACAAACAAAAAGTAAAGACTCTGGTGATCGAGCAGATAGGGCTACAGTGCCCACAAAGAAAAAAATCTTAAAGGCTGACAGTAAAAGAGACAGAAATTCTAAGCAACTAAATAATTTGGGATTCAGTGTTAGAAAGAGGGAATTAGAAGGATTTGGAAAGGACAAAAGTGAAAATGAAAAGGATGCATTGCAGATAAAAAAGTTTAGTACAGATAAATTTCATAGACGAAGAGAAAATAAAGAAAAGAAAGAAATTCTTAAATATTCTGATGATGCAGCTAGACAAGCTCCTCTGCAAATGTTTAGCAGAAAGGTGAGCCAGACTGAATGTGAAGAGGTGCAAAAG
>NonamEVm003570t1 
ATTTTGACGAGGGTGTGGATGAGCAACAAGGCTGTATGATGGCCTCACGTCCAAATACCCGAGGCTTAACAACTCGAAACCAAGTGAACAAGAAAGTACAAGTTGTGAAGATTCACAATGAGAACTCCAATCGTCCACCATTACCTGGAAAACCCAGCTCAAGCTTTCTCCGTGATACTACAAATAAAGTGCTAAGGCTGAAACGTAAGGCTGAAGGTGCTCCTGAGGAAGAGAAGGTCACCAAAAAGAGGTCTGCTTTTGGTGATCTTACAAATGCAATTGAGAAAAAGATTAATGATGGTAAGAAGATCTCAACACAGAAGGGAAGGCTGGTGCGCTCAGGATCCACAGTATCTCTGCACAAGGTGGCCAAACAACCCATTAAAAATGCTGTTCAACCATTATCTATTAAAATAGCTGCACCTGAACTTCCTGTCATCAAAGCTGATCAGACAAAGGTGGCATCATTCTGTGACATGCTTCCCAGCTCGCTAGAGAGAGATTTTCTCCAGGAGATCCCCAAGACTGATCTTGACGATTCTGCTGCCTATGTGACAGCCTCTGAAGGAAGCCCACTGATAACAAGATCTTCATTATTAAATAAAGTGGAAGAGAAGCCTCGGTTGCCAGATGGGGTGGAAGATTATGATGAGGAGATGGTGGGCGACCCTTTTGCCATCTCCATTTATGCTTCTGATATTTTCATTTACTACAAAGAAAGAGAAAAAAACTTTCAGATTGACAAGTATATTGAACGACAACCAGATGTATCTCGGAGCATGAGAGCAATCTTGATTGACTGGATGGTTGAGGTTCAGGAATCATTTGAACTGAATCATGAAACCCTTTACCTTGCTGTAAAATTAGTGGATCTATACCTGTCCAGAGTTGTAATAAAGCGTGATGTCCTGCAATTAATTGGATCAACAGCCATGTTCATTGCTTGTAAATTTGATGAAAGGACCCCACCCTATGTTGATGACTTCCTGTACATCTGTGATGATGCGTATAAGAGGAAGGAGCTAATATCTATGGAGATAAAGATTCTTAAAGTGGTCGGCTTTGACTTGGGAATTCCGCTTTCCTATAGATTTTTACGAAGATATGCCAGGTGTGCCAAGGTGAACATGGAGGACCTTACGTTTACTCGCTACATCTTAGAGATGAGTTTAATGGATTATGAACTGGTAGATTTGGCAGATTCTGCTCTTGCAGCTGCTGCTCTTCTGCTAACCAGAATCATTAAAGGAGAGCCCACTTGGACCCCCACATTACAATATTACTCAGGATATCAAATGCAGGATCTGTACCATACGGTTCATTTACTCCATAGCATGATTTGCCAGCCACCCAAAGAACACTTGAAGACTATCAGGAATAAATACTCACACAAAGTCTTCTTTGAAGTGGCAAAAATCCCCATTCCAGAGAAGCTAGAATTCTAAGGTAAGATATATGGAACCTGCTGGAGATTGTGTACAAATATTTCTTTTTAAGTGTTGACAAAAACTGGCTTAAAGCCATATTATCACATTACTGACTTGAGTGGTACTAGACCACAGGAGACAGTTTTGTGATCATAAGTACAGATTATGTATTTTGTGATTGTTCTCATGGTGACATGATGTTCTCACTCTTAACTTAAGCTGTTATGATTAAGCAACAGATGCATATCACATCTTTTAGTTTTTTCTGTACCAATTCATGGTATCCATTCTTTTTATTCAGTGTTGGCGACTGAGTGAATGTTGTAGATATACTGTAAATATATGTAGTTAAGGTATTATATAAGGTCTTAAAACTCATTGCTCATTTTTACAAAAATACTTTTACTGTACTCATGACCCATTTATGATATCCGTCTAGCGTAAGACTTGTCCTGAAGATAATACTTTTTGTAATGTGTTGATCACTGGATTAAAAATGTATTAAAAGACAAACATTCACAGTTACACAGTATTTGATTTACCTGTTTGTACCTGTTAATTGTTCTGGGGATAATCATCCCCAGTGACTTGCAAACTTTGTAGTAATGGCATGGTTTAAACTTGAGAATTGGGTAAATAATCCTTAAAACAGATAGATAAGCTGCAATAGAGATAACATTAATCTAGATGGGTATAATGATGGTAATGCTTTTGGTAATAAAAATGCTTAGCAAAAATGTGTACATGTAAGAAGCATTAAAGATAACCATGGAGATTGCTAAAAAAATAATGCATCATAATTTGTAAACATCAGTTCCCTTACTTATAATGTTGTATTGAGGTCTTCTAGTGCCCAACTTCTCGCTTAAAAAGTCAATAAAAATTATATAAAATTCTTTATTTTGATAAATTTGCTGAAATATACTAGCTAACAAAAATGACATAGTACTAGACTTCAGATTCAAATGTAAATTAGTTAAACAAATTTGTATACGATTACAAAGACGGTACTTTTTGGTGAGCAAAGTACTTGTTGAACCTGTGACTGACTTAGGGATAAATCTGATTTACAATGTTGCCATAAATGAAAATAGCATAGGCAGGCCCCGCTTATACAGCAGTTTAGGTTCTGGGCTACTGCTGTAAAGTGAATTTTTTTTTTTTTACTTTCATATGCATATAAAAAACCTGATT
>NonamEVm024063t1 
CCTGTTGCTACCAGCAGGCATCACTACCTCTGGCGAACACCTGTCTTTTACCTATTGTTACCAGCAGGCAGCACTGCCTCTGGTGAACACCTGGGTCCCCGTGCCGAGGATAGTGTTCTGCTCCACCACCAGGCTTCTTAACTGAAACTCCGAGAACTCTCACTCTTGAAACCCCACATCTTGAAAAGTCTTCCAAGAACAGCGTGAATTAATAACTGGCATAATATTCGGCCACGAAGGAACACTACATATGGAACTGAAGCATCACAATGTCCTGACCAAAAATTGCAATAAACGCTGGTCACATAAAACTAACAGAAAACACCGAGACAATATTACACATAAATTCCGTATGGAAGAAAAAGTCACAGTACTACACAGAATATCAAGCCCAAAATACCGTGGTGGTACACTTCACAATTATGGTGAGAAGCTGGATACGTTGTCGGGTCTGGGACCGACAACGTCTGGGTGGAAGAGGATGAGGATAGCCATGCTGCTCCTTCCACTTGAGACGTAATTTGTTGTCACGTTAAATTAATACTACCTTCACCTACTGACATTTGTTTTCAGGTATTTTCCTCACTTGACCTG
>NonamEVm007374t1 
CAGGTCACCCCCATCGCTACCTGAAGTGGCAGACGTACTTTCTGCTATACAAGGACTGTCAGTTACCCAGAAGCCGTACAGCAATATAGCGCAGCCAGGACAGTTCCCATGGCTGGTGAGTGTCCAGTTAAGTAACTTCTACGACGCCAGTTACCACCTGTGTGGCGGCACTCTCCTGGCACCTGACTGGGTCCTCACAGCTGCTCACTGCCTCGACGGTGAGAATCCTGCATTCCTCCAGGTGGTGGCTGGAGAGTTGGATATGGATGTAGATGAAGGTACTGAACAGTATATCCGGGTGTCCCACTTCATCCAGCACCCACAGTACACTTACTGGGAGACACCGTACAAGAATGACCTGGCTCTGGTACACCTTGCTGAACCTGTACTAGTCAATGACTTGGTGAAGGTGGCCAGTCTACCCTCACTCACCTTTCTTCCTGACACAGAGGGTGACTGTCGTGAAGCAGGCTGGGGTGTTAGCAACGAGGGAGCCCCAGGCTCCAGAATCCTTATCTTCGTGGATGTTCCTCTCATGCCCAGACATCAGTGCCAGGCAGCATACCCAGCACTGGGTCAGAAAGACGTATGTGCCGGGCAAGGAGGTGCTGGCTCCTGTGTAGGCGACAACGGAGGTGCGTTGATGTGTGTCACAGCTAACGGAGATACTTTGACTGCCCTTATGTCCTGGAGAGAAGGCTGTGCCCGCCCTGGCAAGCCTGCTGTTTATATGGACGTGGGCAAATACATCTCCTGGATTAGCAACGTGACTGGCTTGGTACTACGTTCCTGAGGCGTCGCAGAACTCGTTAATAAAGAAAGCTGCGATATTCTAGCAGGAATAATTCATAAGTAACACCTAGCCTTGTTACCTAGAAGAGGTACT
>NonamEVm036658t1 
CACAGTATGCTCGATATCAATGCCACAACATCTGACTACTGTCACAGCATCTCAGTTATATTACACCTTACGTCACAAGCCTCTTTTCTCTTATCACTGACCCGCTACTTCACCGCGGCCAGTCATGACTTTTGGTTTCTACCTCTCTGCTGACTTATTGACTGCTTCCTGACTGGTGACTACCTCCTGGCTAGCTCTCTCCTACAGCCTACATAAGCACTAAATGCAATGACTCCTTGGAGACACATTCTTCCTGGAAGTTCAGCCACTGATCTGATGCAAAATGGGTGGCGACAGGCAATCATAAGTCCATGGCTTACCAACCCACTGCTGACTCATCAACAAGCAACCACCTCTGGCCTCATGCACCACAGTATCCAACACCTGCATAACAATATTCTATGTCAAGTGTAAACAGTTCTATAAATCCCTGACAATAAACATAAATTAAAGTT
>NonamEVm001996t3 
CATCGTCCAGAAGCTTCGCCAACATGGTTCTCAGTAACAACACTAACAACAATATTGCGCAGGAAGCCAGGTTGACCAGCATGCTGAGTGAGGCCTCGAGAGTCGCCTCTGAGGCGGCCAAAAAGAACATAGACTTCCAGAGTAGAAGTTTGTCAGTCATCTACGGCAAACTTGTTAACCTAAAACCCAAGGTGCGAAATTTCGTGGAGGAGAGTGCTCGTCTGTGTAGGCCGGCAAATTTGCATATATGCGATGGCAGCGAACGCGAGATGAGACATCTGTTAAACGTGATGCAGCAGGCTGGCATGATAGAACATCTCCCCAAGTATAAGAACTGCTGGTTGGCCCGCACTGACCCCGGAGATGTAGCTCGTGTGGAGAGCAAGACATTTATAGTCACTAAAGATCGAAGCGAGACCATCCCCACTCCGAAGGAGGGCGTGAAGGGCCTCCTGGGCAACTGGATGTCTCCTGAGGATCTGAGAGCTGCAGTCCAGGAGCGTTTCCCTGGCTGCATGGCCGGCAGGACCATGTACGTGGTGCCGTACTCTATGGGCCCTGTCGGTTCTCCACTCTCCAAGATTGGAGTGGAACTGACTGACTCTCCTTATGTTGTGGCCTCTATGCGCACCATGACACGGATGGGTGGTAAGGTGTTGGAAACTCTAGGTGAAGAAGACTTTGTAAAATGCCTCCATTCTGTTGGCTGCCCGCTGCCCCTCAAGAAACCTCTAGTCAACAACTGGCCTTGTGACCCGGCACGAACCATCGTCACCCATGTGCCTGACACTAATGAGATTATTTCATTCGGGTCAGGTTATGGAGGCAACTCACTGTTGGGAAAGAAGTGTTTTGCTCTGCGCATTGGTTCCACCATTGCCAAACGCGAAGGCTGGTTGGCGGAACACATGCTTATCCTGGGCATCACCAACCCTCAGGGTGTCAAGAAGTACATTGCTGCAGCTTTCCCTTCTGCATGTGGCAAGACCAACTTGGCTATGATGACACCCTCGCTGCCTGGTTACAAAGTGGAGTGTGTGGGAGACGACATCGCTTGGATGAAATTTGACGAGGATGGGGTGCTGCGTGCGATCAACCCCGAGAACGGATTTTTCGGCGTAGCTCCAGGCACCTCCATGCAAACCAATCCTGTGGCCATGAAGACTGTCCTCGCCAACACAATCTTTACCAACGTTGCCAGGACTAGTGATGGAGGAGTGTTCTGGGAAGGAATGGAGAAAGAGATCGCCAATGATGTGACTATCACATCATGGCTGGGAGACACTAATTGGAGTAAAGAATCTGGTAAACCAGCAGCTCATCCTAACTCCAGATTCTGCACGCCCGCCGGCCAGTGTCCCATCATTGACCCTGCGTGGGAAGATCCTAAGGGTGTACCCATTTCTGCAATTCTCTTCGGCGGACGACGACCCCAAGGAGTTCCTCTGGTGTACGAGGCGTACGACTGGAAGCACGGTGTGATGGTGGGAGCTGCCATGAGGTCTGAGGCAACAGCAGCAGCGGAACACAAGGGTAAGGTGATCATGCACGATCCCTTCGCCATGAGACCCTTCTTCGGCTACAACTTTGGTCACTACCTGCAGCATTGGTTGAGCATGGAGACCCGCACAGAGAAGCCTCTTCCCAAGATCTTCCATGTGAACTGGTTTCGTAAGAGCGAGAAGGGGCACTTCTTGTGGCCAGGTTTTGGGGAGAACGTGCGCGTCTTGGACTGGATCCTGAAGAGAGTCGACGGCGAAGATGTGGCCGAAGAGAGCGCTATAGGACTCTTGCCAAAGTATTCTTCTATCAATTTGTCTGGCCTGGATGAGGACGTTGATATGGACGAGTTGTTTAGTCTTCCCAAGGAGTTCTGGGAACAAGAAGTCCGCGATATTTCCAAGTACTTCAGTGAACAAGTTGGCGATGACCTTCCTAATGTGATAAGGGAGCAGCTGAAGCTACTTGAAAAGAAACTGGAGAAAATGTAGTTTATGGGAGGATAAACTTGCTCTTTATCAATGGCAAAACTGGTCGCCACGCGACCAACAGCTATAAGTCTGATCAAGAATCACTGGAGGTCTTGGGCTCCATCAAAATATTGTCTTGTTTAAGATTATCATTTCTCTCTCGTTTTATATGAATTTCCTAAGGTCATTTGGCACCACAATCTTTTTTTTT
>NonamEVm001997t1 
TTGGGTTGACTAGCTATGGTCATAGTTGAACATCTGGGCCTCGCCACCAATCGTTATTATCATCGTCCAGAAGCTTCGCCAACATGGTTCTCAGTAACAACACTAACAACAATATTGCGCAGGAAGCCAGGTTGACCAGCATGCTGAGTGAGGCCTCGAGAGTCGCCTCTGAGGCGGCCAAAAAGAACATAGACTTCCAGAGTAGAAGTTTGTCAGTCATCTACGGCAAACTTGTTAACCTAAAACCCAAGGTGCGAAATTTCGTGGAGGAGAGTGCTCGTCTGTGTAGGCCGGCAAATTTGCATATATGCGATGGCAGCGAACGCGAGATGAGACATCTGTTAAACGTGATGCAGCAGGCTGGCATGATAGAACATCTCCCCAAGTATAAGAACTGCTGGTTGGCCCGCACTGACCCCGGAGATGTAGCTCGTGTGGAGAGCAAGACATTTATAGTCACTAAAGATCGAAGCGAGACCATCCCCACTCCGAAGGAGGGCGTGAAGGGCCTCCTGGGCAACTGGATGTCTCCTGAGGATCTGAGAGCTGCAGTCCAGGAGCGTTTCCCTGGCTGCATGGCCGGCAGGACCATGTACGTGGTGCCGTACTCTATGGGCCCTGTCGGTTCTCCACTCTCCAAGATTGGAGTGGAACTGACTGACTCTCCTTATGTTGTGGCCTCTATGCGCACCATGACACGGATGGGTGGTAAGGTGTTGGAAACTCTAGGTGAAGAAGACTTTGTAAAATGCCTCCATTCTGTTGGCTGCCCGCTGCCCCTCAAGAAACCTCTAGTCAACAACTGGCCTTGTGACCCGGCACGAACCATCGTCACCCATGTGCCTGACACTAATGAGATTATTTCATTCGGGTCAGGTTATGGAGGCAACTCACTGTTGGGAAAGAAGTGTTTTGCTCTGCGCATTGGTTCCACCATTGCCAAACGCGAAGGCTGGTTGGCGGAACACATGCTTATCCTGGGCATCACCAACCCTCAGGGTGTCAAGAAGTACATTGCTGCAGCTTTCCCTTCTGCATGTGGCAAGACCAACTTGGCCATGATGACGCCCTCGCTGCCCGGATACAAAGTGGAATGCGTTGGAGACGACATTGCTTGGATGAAATTTGACGAGGATGGAGTGTTACGTGCAATAAACCCCGAGAATGGATTCTTTGGCGTAGCTCCCGGCACTTCCATGCATACTAATCCTGTGGCCATGAAGACTGTCCTCTCCAACACAATTTTCACCAATGTCGCCAAGACTAGTGATGGAGGAGTGTTCTGGGAAGGAATGGAGAAAGAGATTGCTAATGATGTAACCATTACGTCGTGGCTGGGAGACACCAACTGGAGTAAAGAATCAGGTAAACCAGCAGCTCATCCAAACTCTAGATTCTGCACCCCCGCAGGCCAGTGTCCCATCATTGACCCCGCGTGGGAAGATCCTAAAGGTGTACCCATTTCTGCAATTCTCTTCGGCGGACGACGACCCCAAGGAGTTCCTCTGGTGTACGAGGCGTACGACTGGAAGCACGGTGTGATGGTGGGAGCTTCCATGAGGTCTGAGGCAACAGCTGCAGCTGAACATAAGGGTAAGGTGATCATGCACGATCCCTTCGCCATGAGACCCTTCTTCGGCTACAACTTTGGTCACTACCTGCAGCATTGGTTGAGCATGGAGACCCGCACAGAGAAGCCTCTTCCCAAGATCTTCCATGTGAACTGGTTCCGTAAGAGCGAGAAAGGACGCTTCCTTTGGCCAGGTTTTGGGGAGAACGTGCGCGTCTTGGACTGGATCCTAAGGAGAGTTGACGGCGAAGATGTGGCCGAAGAGAGCGCTATAGGACTCTTGCCAAAGTATTCTTCTATCAATTTGTCTGGCCTGGATGAGGACGTTGATATGGACGAGTTGTTTAGTCTTCCCAAGGAGTTCTGGGAACAAGAAGTCCGCGATATTTCCAAGTACTTCAGTGAACAAGTTGGCGATGACCTTCCTAATGTGATAAGGGAGCAGCTGAAGCTACTTGAAAAGAAACTGGAGAAAATGTAGTTTATGGGAGGATAAACTTGCTCTTTATCAATGGCAAAACTGGTCGCCACGCGACCAACAGCTATAAGTCTGATCAAGAATCACTGGAGGTCTTGGGCTCCATCAAAATATTGTCTTGTTTAAGATTATCATTTCTCTCTCGTTTTATATGAATTTCCTAAGGTCATTTGGCACCACAATCTTTTTTTT
>NonamEVm020150t1 
TGTCCGGCCTGGAGGACGTTGATATGGATGAGCTATTTAGCATTCCCAAGGAATTCTGGGAACAGGAAGTTCGCGACATAACAAAGTATTTTGACGAACAAGTTGGTATTGATCTTGCTAACGAAGTAAGGGAACAACTCAAGAAGCTGGAGAAGAGGTTAGAGAAATCGTAAAGGCTTTTAAGTCATACTATAGGCTCATCGAGATCATACTATAGGTCTTAAGATCATAATACAAGTCTCTCGATTTCCACAAAGATATCCAAAAAAAAAAAAAATGGCTCATCATCTTTAACAACTTACATTATTATTCACATTTTCCCGTTTATATTTTTTTCACGAGGGTATGCAAAAGAAAAAAAAAACAGCAATAAGCTCAGTTCCTGTCTCAGCTGTGCTTAGACATATTCTGCGCAGGTTTTACTGCGATCTTCCACGTGATAAAGTTATGAGCTATGTTCAAATAATATATTTTTATATGACTGCAAAAAAAAAAAAAAAAAAAAAAAAAAAAAAAAAAAAAAAAAAAAAAAAAAAAAAAAATGGCTCATCATCTTTAACAACTTACATTATTATTCACATTTTCCCGTTTATATTTTTTTCACGAGGGTATGCAAAAGAAAAAAAAAACAGCAATAAGCTCAGTTCCTGTCTCAGCTGTGCTTAGACATATTCTGCGCAGGTTTTACTGCGATCTTCCACGTGATAAAGTTATGAGCTATGTTCAAATAATATATTTTTATATGACTGCAAAAAAAAAAAAAAAAAAAAAAA
>NonamEVm018759t1 
CTTAGGGTTTATTACATTCCTTGAATATAATAATAATGATAATAGTTAGGGAGTATTTTGTTTGTATTTCAAGTTTGTGTAGCATCAGCCCAAGAAACTGTTTGCTATTGTGTTCAGATATTTGCAAACACATGATTTAAAAGTGTATATTTTAGAAGGTTAGTGAAGCAAAATGTACAGTATCTGCTTCTTTACATGTTCATGTATTATTAAAGCTTTTGAACAAGACTAAAGAAAAAATATTTTCGTGATATGATTCTTCATGATGAATCATAAAATAGATTTATTTTATATGCTGTGGTGATTTAAATGTGTTGAGGTAATGATATTGTAACATATAACTATTGTACTGTACCATTGTTATAGTAATGACAAACATCAAGCTTACCTGTATCACAACAGTTCAATGTAATTAATACACACTTATGTTTACATAAGGAAAAATTACATGTGGTCATGTAGTTGATTCACAGCAAAATTTCAATTATTAACAAAATATTTTTTTCTGAAATTATACTTTAGAGAAAGAATTAATGGCAAGGGAATATACTAAATTTAAACTTCTTAACTTTTCATAACATCCATGTAATATTCCTTTTGTTAAATATTGCAATTTCAAGTTATTTCCTGTGATAATGATGTACTGCATAGAATATATTGAACATTGTTGTGCAATGACATTCAGAATATTAATGGGCATAAGACAAGGCATTTATAACCCCTTGCATATATATATAGGAAATTTAAAAATACTGTACTGTTTTTCTGGTTTGTGTGTAAACAAGATGTATATTGTCAGTCCTTATTTTAAGGTTGGTTTTTATTCCTACCTACCAATGAAGGTTCTAAATATTCTCTAGATAAATTTATATTCGCTAAACAATAGTGAATTTATAAAATAAATCAACATATACAGGTAATGAGTCCCAGAGCACTAAAACATGCTGTATTTGGGAAGCTCAATTCTTGAAATATACATTGCAAAACAGAATATAGAACCTTCATTGGTAGGTAGGAATAAAAACCAACCTTAAAATAAGGACTGACAATATACATCTTGTTTACACACAAACCAGAAAAACAGTACAGTATTTTTAAATTTCCTATATATATATGCAAGGGGTTATAAATGCCTTGTCTTATGCCCATTAATATTCTGAATGTCATTGCACAACAATGTTCAATATATTCTATGCAGTACATCATTATCACAGGAAATAACTTGAAATTGCAATATTTAACAAAAGGAATATTACATGGATGTTATGAAAAGTTAAGAAGTTTAAATTTAGTATATTCCCTTGCCATTAATTCTTTCTCTAAAGTATAATTTCAGAAAAAAAATATTTTGTTAATAATTGAAATTTTGCTGTGAATCAACTACATGACCACATGTAATTTTTCCTTATGTAAACATAAGTGTGTATTAATTACATTGAACTGTTGTGATACAGGTAAGCTTGATGTTTGTCATTACTATAACAATGGTACAGTACAATAGTTATATGTTACAATATCATTACCTCAACACATTTAAATCACCACAGCATATAAAATAAATCTATTTTATGATTCATCATGAAGAATCATATCACGAAAATATTTTTTCTTTAGTCTTGTTCAAAAGCTTTAATAATACATGAACATGTAAAGAAGCAGATACTGTACATTTTGCTTCACTAACCTTCTAAAATATACACTTTTAAATCATGTGTTTGCAAATATCTGAACACAATAGCAAACAGTTTCTTGGGCTGATGCTACACAAACTTGAAATACAAACAAAATACTCCCTAACTATTATCATTATTATTATATTCAAGGAATGTAATAAACCCTAAGGTCACACAGCACTACGAGGAAAAGGAAAAAGAAATAGGGAAGGGGGGGAGGGTAAAGGAAAGGTGGAGGTGTTGATAGAAACATATAAGTAGATAGGACAGGGGTTACAGCTGATATAGCAAATTGGCATTAGTTAACAAATCAGTCTAGAGGAAAGGTGGGATTATCAGAGAGAAGGGCAGACAAAGTTATCAGATCATGATGACCTAGTAACAAAGCACCAAAATATCTATCTAGAAAGACAGTAGATATAATAGATACTGGCATACTTCGATATAAACTGCTCGACTCCCCAATACACTGCTGATATGACATGGCAGTAACTTTCCTTGCTCTGCACTCACCGCATTAGTCACGATGTTGGCAGCTTGTGACTTAATTTATAAACACAAGCAGTTAGCCCTTAGGAAAGGTTATGGAAGTGCTACAGTTGGGTAGCTAACCAATGGGTAAGCAGACACCTATTGTTATTGGTTACCATATTTTGGGTACTTGTGCACAGCCTTTGTTTTTAATTTAAAACAGACAGCAATAACTGTCTCGTATGGTACAGACTTGAAAACTTAGCTCCATTTCAACCTTGTGTAACATTTAATCCTAGCCAAGATGAATACCAAATGAACATTGACAAGGCTTTAAGCCAGAGGAAGACCATTACTTTGGATGTTTAAATTGATATTTATAGCTATATTAAGCAAATTTTCGAAAAGGTTCATGAAATCAACACTGTCTGATAGTAAATTATTGTGTTGGAGAACTGACTAAGTTTGCATTAGGAAAAGGGGAACAAAGGTGGATATTGCCCCAGTCAAAACAAATATCTATTAAGTGTTTATGTTACTTTATGTAAAAGCAAAATAAGCTATGATTTTGTACAGAAAAATATGACATACTGTAATTAAATGGGGAAATCCCCATGAGTTTTGGCAGTACTGCAGGTGGTAGGAGAGGTGAGTTGCCAATTTCCTTCATATTAACTTTAAGGCTGATCAGCTGCATATGATTTATTAAGGCCACAATTCACCAGAACAATAATAAAAAGAAAACTTTAATCCTTAAAATAGATACAATATTAGACTTTCAGTGTATATACACTGAAAGATAGCTATACACTAGAAACAACTGCTGTGAGACAATGTGGGGAGTGTAGAGAGATGGGGAACAATTGGCAAGTGAGAGAATTTTGCTACTGAGTTTACTGACTACTGACTCCAAGACAATCATTAAGGTTACACTCAACTTGGACAATAACATCAAGGACATTAATATCTAGAAAAGATATTAAATTCAGTTAATATACATGAAGATACACTGCTCAGTATGAACTTGTTTATTGTGTGTCTGGCAACTACCCTGTCTCTAGCAATTTTATTTCCTCTACCAAGATATTCCTTTTATCGAGTTACATATAATGGGACTATACTGTTTAGACATTTCTGAATATTAATCATTCTTTTATTTTTTTATTTAATTCTGCTTTGTTGCTTGCTAAAAATGCTGTCAGTTTATTCTGGAATTTCAAGTCATTATTAGAAGTTAAGAATGTGTAACTGGTATCTTTACATTAATTAAAAGCCACCAGCAGTGTATAATCACCACCAGCAACCCTCCAATACAGGTAGTGTTTAATGTATCATGTATGAAAACGAAGAGACTGAACTATAAGAATCTAATTTTCTAACAATTTATCATTAATTCATCTTCTCAAAATTGTGATGGTTGGTTGGCTGCTGATAAATGGATATGTCCAACACCTGTGAGATGACCCTTATACCACCCCTTCCCTCCCTCCACTCCCCACAGACAACAGAATGTATACAGACAAGCATGGACACTTTTTAGCTGTCAAGTTAAACATTTTATTTGATTATATAAATGTCTACACAGCTGATGCAATATATAGATGAAACTGAGATTTTTCATTTCAAGCTTTAAAGAGATGAGAGCATAAGGAGAAAGGAGCACTACAGTATGACTGCTGACCCATGATAGACTAATCCTAGTCACACCCAGCAACCTCCATCACTTTTCTCACAAATCCGCATCTCTCAGCATACACAAGTTTTACATGCATATATTTTTAAGTAAATTTAATAACAAATATTTTTTCCTCGACACACTAGTTTTTTTCTTCAAGTTTGAAAACCCCCATTGGAGGTTAAAGGTTGATAACGTTAGTATTTTCTGGTTCCAACTCTAAAAGTATATTGAGGTAAGCCTATATATAAACAATATTAAAAGAAAGAATATATAAAATTGACTGAAGAATAAATAAAGTGCTACTCAACTAACCAAAATATAAATATAATGTAGTCCTATACTGAGAAAAGTACTGTACTTCTGATACATCATAATTAGCATATAATGCCATTACTCTATTCTGAAATAATGTAAAAAAAAAAAAAATATTACATATATAATTAACTCACATATCCCAAATTTTCTTAAAAGATTTCAACTGTGTTCCATTATTTAAAAACTGCATGCACAAACTTGGTATAAATTTGTTGACAAAAAATATTGCAATTGTATACAACTGATAATAAAAATCAGAATAGCATCAGCCAACAGGAAATGTTTCCTAATGTGATCTATAAACTGTTATCATTACCATGAAAGATGCAGTTCAACTTACATTGTAAAGCACCTCCTGTAGGCAAGAGGCATATAGAACCAAAGAGAGAAAAAGAGTAGGTACCATTGTGGAAGATAGACAATACAAGATGTTAATTCATGAGAAAGGAGAGACTGATGACAATGATACATGTATGTCTCATGTTCCATAACTCCACCACAGTAATATGGTTTCAAGAATGCTCTTACAAGAAAATGCACAAAAATAACCAGTTCTGATTTTACAAAATTATGGTTCACAGTTATAAGGCTAACAGTATTTTTGAATTGCTTATGACAACTAATAGTATGCTAAAAAAATGAAATTAGTTTCAAAACTCAATTAAAAACTACCAAATGACCCAAATTATGGAGATCCACATACGACATTAATGAATTACCATAGTATTTGTTCACTAAATTCTTTCATGAAAACTGTAAACTAAAATAATGCCGTAACACAAAGATAAAGGTACCAAGATGTCATAAGATTTTTGTTCTCCACAGCTAATTTTCCTACTTACAGCAATGACTACAGAGATAGGCATGCACACAAACAGGCAATCATTTATGAAATTGGTAGAATAAAACATAAAAATTCATTACCCTAAAATATACCTTCTGAAGTATACACAAAACAAAAATAACAACAGCAGTGTGTGTGAAAACACCAGTGTGTGAGAACACCAGTTTGGAAACATCAGCAAATCAAAGAGACTGTGTTAAAATCCAATGAGAGTGCTTCCAGACTAGTGAGTGAGTTGAGAGAAATGAGCTATGCCTCATGAAGAAAAAATAATAAAAGAGGATGATTATGAGACAAAATACTCTGAATACTCTAGGACATACGGTAAACAAAGATAGATTCTTTATCACCAGGGAAGACACTAGGACATGAGGGTATGGATACAAACTACATACCCAAATGAGGCAGTGTGTGATTTGAAAATATCTCAAATGTGTGGTAAAGAAGTGCTATGACTTAGATAATGAAACTGGAAGAAGACTCCATAGTAGGCTATTTCACGTAACTCGGTAGAAAATTAAAAGGATTCAGAACTAGAGATCAACTTATTCCTCCATTAAAATCAAATAGGAAATTACACATGCCCATAAACACATTGAAAATACTACTGTTTTCTCAACAAATGCCATTAATCACTATTATCCATATTCCTCATTCTGTATTCAATGAACAAGTTTTGTATTTTTCCATTAACATTCAATATTACTTTTCACTATCCAGTAAGGCAACAACTGCAGAATCCCTTTTCATTAATTCAATCATCTCACAACACCCTACACTATTCTGACACCTGCCACTCATACTTCCTCTACCCTCCCACAGTACTCTCTTTCTCCTCCTCCTCTGCCCTAACCCCTCCCACATTGCTCTTATTCCTTTCCTCCAGCCTAACCCTTGCCTCTCAAGCTCTCACTAAAGTACAGCATGTAATACAGTGCAATATAAACCTAGAGGAAACTTGTATAAAATGCATTATACTCAGCCAGAGATTGCAACCATCTTTATAGGAGCTGTGGCCCTTGTAGTAAAGGGTCAGAGGCAGAGAAGCAGGACACGCCAGACAGACATCAGGCGATCACCAAAGGCTCATCATCGGAAAATCCACGGATCATGGGAGAGTCATCATCTTCATCTGCAAAATTTTTCAGTTTATATTAAAGCAGCAATAAATA
>NonamEVm021652t1 
CCTGTGATAATGATGTACTGCATAGAATATATTGAACATTGTTGTGCAATGACATTCAGAATATTAATGGGCATAAGACAAGGCATTTATAACCCCTTGCATATATATATAGGAAATTTAAAAATACTGTACTGTTTTTCTGGTTTGTGTGTAAACAAGATGTATATTGTCAGTCCTTATTTTAAGGTTGGTTTTTATTCCTACCTACCAATGAAGGTTCTATATTCTGTTTTGCAATGTATATTTCAAGAATTGAGCTTCCCAAATACAGCATGTTTTAGTGCTCTGGGACTCATTACCTGTATATGTTGATTTATTTTATAAATTCACTATTGTTTAGCGAATATAAATTTATCTAGAGAATATTTAGAACCTTCATTGGTAGGTAGGAATAAAAACCAACCTTAAAATAAGGACTGACAATATACATCTTGTTTACACACAAACCAGAAAAACAGTACAGTATTTTTAAATTTCCTATATATATATGCAAGGGGTTATAAATGCCTTGTCTTATGCCCATTAATATTCTGAATGTCATTGCACAACAATGTTCAATATATTCTATGCAGTACATCATTATCACAGGAAATAACTTGAAATTGCAATATTTAACAAAAGGAATATTACATGGATGTTATGAAAAGTTAAGAAGTTTAAATTTAGTATATTCCCTTGCCATTAATTCTTTCTCTAAAGTATAATTTCAGAAAAAAATATTTTGTTAATAATTGAAATTTTGCTGTGAATCAACTACATGACCACATGTAATTTTTCCTTATGTAAACATAAGTGTGTATTAATTACATTGAACTGTTGTGATACAGGTAAGCTTGATGTTTGTCATTACTATAACAATGGTACAGTACAATAGTTATATGTTACAATATCATTACCTCAACACATTTAAATCACCACAGCATATAAAATAAATCTATTTTATGATTCATCATGAAGAATCATATCACGAAAATATTTTTTCTTTAGTCTTGTTCAAAAGCTTTAATAATACATGAACATGTAAAGAAGCAGATACTGTACATTTTGCTTCACTAACCTTCTAAAATATACACTTTTAAATCATGTGTTTGCAAATATCTGAACACAATAGCAAACAGTTTCTTGGGCTGATGCTACACAAACTTGAAATACAAACAAAATACTCCCTAACTATTATCATTATTATTATATTCAAGGAATGTAATAAACCCTAAGGTCACACAGCACTACGAGGAAAAGGAAAAAGAAATAGGGAAGGGGGGGAGGGTAAAGGA
>NonamEVm000164t1 
GAAGGCCAGGTGATGGTATGTGTGGCTCACGATCAGTTCGTGTCAAACTTGTATGTATCATCTGTTCCAAGATCGGCTCACCATGAAGTGCTGTTTTCTCTCTCATTAGAACGCATATTATACTTCAATCCTTCCACCAACTGGGTTGACACTTGGCTCAGTGAAGTAGCAGACAAGACCTTTGCTGATCTGCATCCAGTTGAGGGTGTGCGAGGGGTGTTCATTGCTTCTCAGCTGATGCCTAACTTTACAACAAGCTTTAGTAAGCTTGGACCAGAACAATTAACTTCTTATATCACATTTGATCAAGGTGCACAGTGGAAACCTCTTCAACCACCAAGAAAAGATGTGGATGATAATCCTATCGACTGTAAGAGGGCTAATGGTTGCTCTTTACATGTGAGTCAAGAGCTAAGTCACCTTTATCCATCAACTCAGACCATGCCTATATTAAGTAAAGCAAGTGCTCCAGGTCTCATTTTGGCTACAGGTACAATTGGAAATTCAATGAAAGGTCATACTGCACTCTATATTTCTACTGATGCTGGGATTAACTGGTACCAGGTACTACGAGGCAGTTACCTGTATACCTTTGGTGATCATGGAGGAATCATCGTGGCAGTGCAACTGTATAAAGTAGATGGTGAGACAAATGAAATCCAGTATTCGACAGATGAGGGAGAGACTTGGCAGACATACAAGATTTACCAGGAGAAGCTACGCATATATGGCTTAATGACTGAACCTGGAGAAAACACAACAATATTTACCCTTTTTGGCTCAAAGTCAGACAAGCATCATTGGATTATTGTTAAGGTGGATATGAAGTCTGTTTTTAAATACCAATGCTCTGCTGATGATTACAAAACGTGGTCTCCATCTGACGGTCGTAGTGGACATACATGTTTGCTAGGACGAAAGCAGGTTTATGAACGCCGTGTTCCTCGCTCAGACTGCTTCAATGGCATTGACTACGATAGGCCTATCTCAGTTGAGAATTGTTTTTGTGATCGTGAGGATTTTGAATGTGACTTTGGCTTTGCTAATGACATGGAAACACAGAAGTGCTTAAAAGACCCAGATGACAGCATTGATCCATACGCAGTCCCCCTCACCTGCAAACCTGGTCATTTCTACAATAGAACAAAGGGTTACCGTCGAATTCCTGGAGATTCTTGTGAAGGGGGACGAGAGTTTCAGTATAACCCTTCCATTACTTCCTGCCCTGTTTCTGAAGAACAAGAATTCCTGCTTGTATCAGCACGTCAGGAGATCCTTCGCTACAATCTTGTTAACCCAGAGGATGGACTTGAGCCGCTGCCTATCCCTAATTTGAAGATGGTTATTGCTCTTGACTTTGATATGGCAACTAACTGTATTTATTGGTCAGATGTAGAACTGAAGAAAATAAATCGTCTCTGTTTTGATGGAGAGCATAATGTGGAAACTTTGGTTGATACCAATCTTCGAAGTGTTGAAGGACTTGCATTTGATTGGATCTCTAAGAATCTCTACTTTGTTGATGGAGAAAGAAAAACACTCGAGGTTATTCGTACTGACATTTCATACTTCGGACGTATGAGGAGAACCCTTCTCAACAGCAGCGCTTTGGATAATCCACGTGGCATTGCTCTCCATCCAGTTCGAGGGTATCTCTATATAACAGACTGGTCAGAGTCTTCACCTAAAGTGGCCAGAGCTTTCTTAGATGGAACCAATTTAACAATTTTGTTTGGTGCTGGTACTGTTGGTTGGCCCAACGGCATCACCATTGACTTCCAGACAGAGCGTATATTCTTTGCAGATGCTAGGTTAGACTACATTGCATCAGCAGATCTGGATGGACGTCATATGAGGAAGATTATTACTAATAGTGATAAAGTGATGCAACCTTTTGCTTTGGGGATATATAAGTCAACAGTCTATTGGGATGATTGGACGGTATACCAGGTACTACAGGCTGACAAAGAATTTGGATGGGGAATTGCTCCAATTGCAAACCTTACAAAAAAGGGGCTTGTTGACCTTAAGGTGTTTGGTCATTTGTCTCAAGTGGGCAACAACAGCTGTGGGAACCAGACTACAGGCTGTTCCCACCTCTGCATGGGCCGTCCTAACAACCAGTTTGCATGCCTCTGCCCAGATGGTATGAAGATAACAAGTTCAGGTTATATTGAAGAGTGTAAGTGCCCTGATGGCTCTCCTATACAAGAAAATGGAACCTGCAAATCTGTGAACAGTACTTGTCCTCAGCACTTCTTCATGTGTGGCAACGGAAGGTGCATTCCCAGCCAGTGGGTCTGTGATAAAGATGATGATTGTGGAGATTATACTGATGAGATGAAGCCCGAGTGTGGAGAAAAATCGTGTGACCCACCATCTTGGCAGTGTGCGAATGGCCACTGCATTGCTCCAAGTTGGCGCTGTGATTATGATAATGACTGTGGTGATGATTCAGATGAGGTTGATTGCATGTATGAAGATTGCCCACAAAATACACACAAATGCAAAAATGGTCGTTGCATCCATACCAACTGGGTGTGCGATATGGAAGATGATTGCCGAGATGGTAGTGATGAGGAAAATTGTACCTCTACATCTAAAACTCAGTGCAGAGCCACTGAGTTGACCTGTGCCTCTGATGGGCGATGCTTGCCCAGCTCCTGGCGATGTGACGGTGATGCTGATTGTCCTGATAAATCTGACGAAAATGACTGTGATAAATATACTTGTGAAGCCTGGCAGTTCCAGTGTGGAAACAAGCAGTGTATTTTCAAGTCTTGGAAGTGTGATGGAGAACGTGATTGTGGAGATGGTTCAGATGAACTTAATTGCACCGATGTTACTTCCACTACACCACAGCCTTCTATTCCTCTTGGCCCTCTTTTCCCACCTACAAGTCTTAATTGTACTGAATTTATGTTTCGATGTGAAAATAAAATCTGCATCCCATTCTGGTGGCGATGTGATGGATTAGATGATTGTGGGGATGCCTCTGATGAAGATGGGTGTGGTCTGCCAGGGGTACACAGCAATACTACAACTGCAATGCCAACAACAGCTGCCACACATTCTTGCCAGGAGGATCAATTTCAGTGTAACACGGGGTCATGCATATGGGAAACATGGGTGTGTGATAAAGACAAGGATTGTCCTGGTGGGGAAGATGAAGAAAATTGTCACCAAACCTCCACATGTGTTGACTTAGAGGAATTCCAGTGTAGACATTCTAGTGGATGTATCTCCAGCAACCGCCTATGTGATGGCCATGAAGACTGTGCTGATGGGTCTGATGAGGAAGGTTGTAGCACAGCACCAACCCCAACTACCAAATGCCCAGATGGATTCTTTATGTGTGATGGAGGTGCTTGTGAGGAGCTGTCAAAGCAGTGTGATGGCAACCATGATTGTGTGGATCTGACAGATGAACAAAACTGTTCGAATGATGGTGATAAAGCATATCTTGTGACGGGCTTCACAGTAACAAAAGAAACAAATATCTCTGTCACTGTGAAATGGGAAGTAAACGATGAAGAAAAAGCTCCAAATAACTTGGAATACATGCCATCCCTTGTTGTGAAGGCTGCAATTGGTAATCCATCTGCCTGGCATAATATGTCTTGGACCTCAAATACATCGTACGAGTTCACCATGTTGGAGCCATATACTGAGTATGTCCTCAAGGTATACATTCATGAAAAGAATGGATCGAAAATCTTTCCTCCCATCAAATCCAGGATTTTCCACACACAGCAAGGAATTCCAAGTCCTCCTGAAGGGGTGAAAGTGGAGCAAGTGATGGATAGAGTTAAGGTCACCTGGAATACTCCTGTGCACCCTAATGGACCAATCAAGGGATATTGTGTATATGTTTCTCCACCAAATCCAGCTCGACAAGTGAATCTTCCAGGTGGTGTCAATCAGCTTATCATTCCATCAAAGCTTATTGACACTAGCACAATCACTGTGTGGGTAACTGTAACAAATGATGCATACATCAGTGAACCAAGTATACATGTTAATTTTGTTAGAGAATCTTTCGAGAATACAACGGTGCAGATTGGTTCTGTGGCAAGTACTACTACAAATGTCAGCATTTCCTGGGAACCCTTGCCAGGAGTAGATGGCTATATGGTCAGCCATTCTCGGCCAGAAAATGAGTATTTGTTGGGAAAAATTACAAAAAATACCACTGAAAATCGTATAGAAATAACCGACTTAGCACCTGGGAAGGATTATATGTTTGAGGTGCGAGCATACAAGGGTCAGGTGGTTGGATCAGAGAAGGTCATTGAAGTGAAGACTCATGGGCAGCCATTAGTACCTGTGGAATCTTTGCAAGCTGTACTCATGAAGGATGTTGGAACCACTGTTAAGCTTTCTTGGAGTGAGCCAGCTTACAAAATGAAAAAGATTGTATGGACATACCGAATTTTGTGGGGCAAGAGTGCAAATGATCTTAAGCATGGTGCTAATGTTGCTACTACAACCAACACAACATTGGTGATCCGGGGACTAGAAGCATGTGAGATTTACCTGATGGCTGTGATGGTAGAAGGCCCCATTGGCATTGGTCCAGTTAAGAAAAAACTGCTACAAACTGTTGCTGATCCGCTGGCCCCACCAAAGAACTTGCATGCAAGGCTAGTGAACATGACCATGGTGATAACGTGGGAACCGTCATGTCCTCATGCTGAGAATGACAGTCTGTTTTATCGGCTTTCCATCAGGGACGTTATTCGTAACGAGACATCGTATTATATGCTAATGAACCAGAAAAACCACACACACAGCCACACTGTCGTTGCTCATTGGGGTGGCTTCTACTCCATATATGTAAGCACATCTCTGCCAGGGGCACGCTCAAGCAGGCCAGCTGTGTGTCGTGGTCCAGTCATTCCTCCACCTTATGACCTGACGTACAACCCAGTTGATGGCTCATTCTTTTGGAGGAGAAATCGTACTCTTCCTCATGAAATTTTGACAAACTGCAGCTATGTTCTGTACATAGCCAGGGCAAGAAACATGAGCAAAGCAAGCACATATGAGTGTGCCAAACCCCCTCTGGTTATAAATAGCTTGTCCTTAGGAATTATTTATTATGCTGCTGTTGCTATCAAGGATTCTCATGGCTATTTATCACCACGATCACAGCTCATTCGAGTTGAGAAACCACTCGGGGATGAATTAGTGTTGTCACAGAGCAGTGTGGTTGGTGTTTCTGTATCTGTATTCCTAGTAGTGGTAGCCTTAATTATGGTTGTAGGAGTGTTAGCTGTGAGGCATCGACGGCTGGCACGCTCATTCCTTACTTTTGCAAACACTCACTATGACCGTTCGCAAGGCACCACTCATATCACTACAGATCACAATTTAGATGAAGATGATGACTCTCCCATGATCCGTGGATTTTCCGATGATGAGCCTTTGGTGATCGCCTGATGTCTGTCTGGCGTGTCCTGCTTCTCTGCCTCTGACCCTTTACTACAAGGGCCACAGCTCCTATAAAGATGGTTGCAATCTCTGGCTGAGTATAATGCATTTTATACAAGTTTCCTCTAGGTTTATATTGCACTGTATTACATGCTGTACTTTAGTGAGAGCTTGAGAGGCAAGGGTTAGGCTGGAGGAAAGGAATAAGAGCAATGTGGGAGGGGTTAGGGCAGAGGAGGAGGAGAAAGAGAGTACTGTGGGAGGGTAGAGGAAGTATGAGTGGCAGGTGTCAGAATAGTGTAGGGTGTTGTGAGATGATTGAATTAATGAAAAGGGATTCTGCAGTTGTTGCCTTACTGGATAGTGAAAAGTAATATTGAATGTTAATGGAAAAATACAAAACTTGTTCATTGAATACAGAATGAGGAATATGGATAATAGTGATTAATGGCATTTGTTGAGAAAACAGTAGTATTTTCAATGTGTTTATGGGCATGTGTAATTTCCTATTTGATTTTAATGGAGGAATAAGTTGATCTCTAGTTCTGAATCCTTTTAATTTTCTACCGAGTTACGTGAAATAGCCTACTATGGAGTCTTCTTCCAGTTTCATTATCTAAGTCATAGCACTTCTTTACCACACATTTGAGATATTTTCAAATCACACACTGCCTCATTTGGGTATGTAGTTTGTATCCATACCCTCATGTCCTAGTGTCTTCCCTGGTGATAAAGAATCTATCTTTGTTTACCGTATGTCCTAGAGTATTCAGAGTATTTTGTCTCATAATCATCCTCTTTTATTATTTTTTCTTCATGAGGCATAGCTCATTTCTCTCAACTCACTCACTAGTCTGGAAGCACTCTCATTGGATTTTAACACAGTCTCTTTGATTTGCTGATGTTTCCAAACTGGTGTTCTCACACACTGGTGTTTTCACACACACTGCTGTTGTTATTTTTGTTTTGTGTATACTTCAGAAGGTATATTTTAGGGTAATGAATTTTTATGTTTTATTCTACCAATTTCATAAATGATTGCCTGTTTGTGTGCATGCCTATCTCTGTAGTCATTGCTGTAAGTAGGAAAATTAGCTGTGGAGAACAAAAATCTTATGACATCTTGGTACCTTTATCTTTGTGTTACGGCATTATTTTAGTTTACAGTTTTCATGAAAGAATTTAGTGAACAAATACTATGGTAATTCATTAATGTCGTATGTGGATCTCCATAATTTGGGTCATTTGGTAGTTTTTAATTGAGTTTTGAAACTAATTTCATTTTTTTAGCATACTATTAGTTGTCATAAGCAATTCAAAAATACTGTTAGCCTTATAACTGTGAACCATAATTTTGTAAAATCAGAACTGGTTATTTTTGTGCATTTTCTTGTAAGAGCATTCTTGAAACCATATTACTGTGGTGGAGTTATGGAACATGAGACATACATGTATCATTGTCATCAGTCTCTCCTTTCTCATGAATTAACATCTTGTATTGTCTATCTTCCACAATGGTACCTACTCTTTTTCTCTCTTTGGTTCTATATGCCTCTTGCCTACAGGAGGTGCTTTACAATGTAAGTTGAACTGCATCTTTCATGGTAATGATAACAGTTTATAGATCACATTAGGAAACATTTCCTGTTGGCTGATGCTATTCTGATTTTTATTATCAGTTGTATACAATTGCAATATTTTTTGTCAACAAATTTATACCAAGTTTGTGCATGCAGTTTTTAAATAATGGAACACAGTTGAAATCTTTTAAGAAAATTTGGGATATGTGAGTTAATTATATATGTAATATTTTTTTTTTTTTTACATTATTTCAGAATAGAGTAATGGCATTATATGCTAATTATGATGTATCAGAAGTACAGTACTTTTCTCAGTATAGGACTACATTATATTTATATTTTGGTTAGTTGAGTAGCACTTTATTTATTCTTCAGTCAATTTTATATATTCTTTCTTTTAATATTGTTTATATATAGGCTTACCTCAATATACTTTTAGAGTTGGAACCAGAAAATACTAACGTTATCAACCTTTAACCTCCAATGGGGGTTTTCAAACTTGAAGAAAAAACTAGTGTGTCGAGGAAAAAATATTTGTTATTAAATTTACTTAAAAATATATGCATGTAAAACTTGTGTATGCTGAGAGATGCGGATTTGTGAGAAAAGTGATGGAGGTTGCTGGGTGTGACTAGGATTAGTCTATCATGGGTCAGCAGTCATACTGTAGTGCTCCTTTCTCCTTATGCTCTCATCTCTTTAAAGCTTGAAATGAAAAATCTCAGTTTCATCTATATATTGCATCAGCTGTGTAGACATTTATATAATCAAATAAAATGTTTAACTTGACAGCTAAAAAGTGTCCATGCTTGTCTGTATACATTCTGTTGTCTGTGGGGAGTGGAGGGAGGGAAGGGGTGGTATAAGGGTCATCTCACAGGTGTTGGACATATCCATTTATCAGCAGCCAACCAACCATCACAATTTTGAGAAGATGAATTAATGATAAATTGTTAGAAAATTAGATTCTTATAGTTCAGTCTCTTCGTTTTCATACATGATACATTAAACACTACCTGTATTGGAGGGTTGCTGGTGGTGATTATACACTGCTGGTGGCTTTTAATTAATGTAAAGATACCAGTTACACATTCTTAACTTCTAATAATGACTTGAAATTCCAGAATAAACTGACAGCATTTTTAGCAAGCAACAAAGCAGAATTAAATAAAAAAATAAAAGAATGATTAATATTCAGAAATGTCTAAACAGTATAGTCCCATTATATGTAACTCGATAAAAGGAATATCTTGGTAGAGGAAATAAAATTGCTAGAGACAGGGTAGTTGCCAGACACACAATAAACAAGTTCATACTGAGCAGTGTATCTTCATGTATATTAACTGAATTTAATATCTTTTCTAGATATTAATGTCCTTGATGTTATTGTCCAAGTTGAGTGTAACCTTAATGATTGTCTTGGAGTCAGTAGTCAGTAAACTCAGTAGCAAAATTCTCTCACTTGCCAATTGTTCCCCATCTCTCTACACTCCCCACATTGTCTCACAGCAGTTGTTTCTAGTGTATAGCTATCTTTCAGTGTATATACACTGAAAGTCTAATATTGTATCTATTTTAAGGATTAAAGTTTTCTTTTTATTATTGTTCTGGTGAATTGTGGCCTTAATAAATCATATGCAGCTGATCAGCCTTAAAGTTAATATGAAGGAAATTGGCAACTCACCTCTCCTACCACCTGCAGTACTGCCAAAACTCATGGGGATTTCCCCATTTAATTACAGTATGTCATATTTTTCTGTACAAAATCATAGCTTATTTTGCTTTTACATAAAGTAACATAAACACTTAATAGATATTTGTTTTGACTGGGGCAATATCCACCTTTGTTCCCCTTTTCCTAATGCAAACTTAGTCAGTTCTCCAACACAATAATTTACTATCAGACAGTGTTGATTTCATGAACCTTTTCGAAAATTTGCTTAATATAGCTATAAATATCAATTTAAACATCCAAAGTAATGGTCTTCCTCTGGCTTAAAGCCTTGTCAATGTTCATTTGGTATTCATCTTGGCTAGGATTAAATGTTACACAAGGTTGAAATGGAGCTAAGTTTTCAAGTCTGTACCATACGAGACAGTTATTGCTGTCTGTTTTAAATTAAAAACAAAGGCTGTGCACAAGTACCCAAAATATGGTAACCAATAACAATAGGTGTCTGCTTACCCATTGGTTAGCTACCCAACTGTAGCACTTCCATAACCTTTCCTAAGGGCTAACTGCTTGTGTTTATAAATTAAGTCACAAGCTGCCAACATCGTGACTAATGCGGTGAGTGCAGAGCAAGGAAAGTTACTGCCATGTCATATCAGCAGTGTATTGGGGAGTCGAGCAGTTTATATCGAAGTATGCCAGTATCTATTATATCTACTGTCTTTCTAGATAGATATTTTGGTGCTTTGTTACTAGGTCATCATGATCTGATAACTTTGTCTGCCCTTCTCTCTGATAATCCCACCTTTCCTCTAGACTGATTTGTTAACTAATGCCAATTTGCTATATCAGCTGTAACCCCTGTCCTATCTACTTATATGTTTCTATCAACACCTCCACCTTTCCTTTACCCTCCCCCCCTTCCCTATTTCTTTTTCCTTTTCCTCGTAGTGCTGTGTGACCTTAGGGTTTATTACATTCCTTGAATATAATAATAATGATAATAGTTAGGGAGTATTTTGTTTGTATTTCAAGTTTGTGTAGCATCAGCCCAAGAAACTGTTTGCTATTGTGTTCAGATATTTGCAAACACATGATTTAAAAGTGTATATTTTAGAAGGTTAGTGAAGCAAAATGTACAGTATCTGCTTCTTTACATGTTCATGTATTATTAAAGCTTTTGAACAAGACTAAAGAAAAAAATATTTTCGTGATATGATTCTTCATGATGAATCATAAAATAGATTTATTTTATATGCTGTGGTGATTTAAATGTGTTGAGGTAATGATATTGTAACATATAACTATTGTACTGTACCATTGTTATAGTAATGACAAACATCAAGCTTACCTGTATCACAACAGTTCAATGTAATTAATACACACTTATGTTTACATAAGGAAAAATTACATGTGGTCATGTAGTTGATTCACAGCAAAATTTCAATTATTAACAAAATATTTTTTTTCTGAAATTATACTTTAGAGAAAGAATTAATGGCAAGGGAATATACTAAATTTAAACTTCTTAACTTTTCATAACATCCATGTAATATTCCTTTTGTTAAATATTGCAATTTCAAGTTATTTCCTGTGATAATGATGTACTGCATAGAATATATTGAACATTGTTGTGCAATGACATTCAGAATATTAATGGGCATAAGACAAGGCATTTATAACCCCTTGCATATATATATAGGAAATTTAAAAATACTGTACTGTTTTTCTGGTTTGTGTGTAAACAAGATGTATATTGTCAGTCCTTATTTTAAGGTTGGTTTTTATTCCTACCTACCAATGAAGGTTCTATATTCTGTTTTGCAATGTATATTTCAAGAATTGAGCTTCCCAAATACAGCATGTTTTAGTGCTCTGGGACTCATTACCTGTATATGTTGATTTATTTTATAAATTCACTATTGTTTAGCGAATATAAATTTATCTAGAGAATATTTAGAACCTTCATTGGTAGGTAGGAATAAAAACCAACCTTAAAATAAGGACTGACAATATACATCTTGTTTACACACAAACCAGAAAAACAGTACAGTATTTTTAAATTTCCTATATATATATGCAAGGGGTTATAAATGCCTTGTCTTATGCCCATTAATATTCTGAATGTCATTGCACAACAATGTTCAATATATTCTATGCAGTACATCATTATCACAGGAAATAACTTGAAATTGCAATATTTAACAAAAGGAATATTACATGGATGTTATGAAAAGTTAAGAAGTTTAAATTTAGTATATTCCCTTGCCATTAATTCTTTCTCTAAAGTATAATTTCAGAAAAAAATATTTTGTTAATAATTGAAATTTTGCTGTGAATCAACTACATGACCACATGTAATTTTTCCTTATGTAAACATAAGTGTGTATTAATTACATTGAACTGTTGTGATACAGGTAAGCTTGATGTTTGTCATTACTATAACAATGGTACAGTACAATAGTTATATGTTACAATATCATTACCTCAACACATTTAAATCACCACAGCATATAAAATAAATCTATTTTATGATTCATCATGAAGAATCATATCACGAAAATATTTTTTCTTTAGTCTTGTTCAAAAGCTTTAATAATACATGAACATGTAAAGAAGCAGATACTGTACATTTTGCTTCACTAACCTTCTAAAATATACACTTTTAAATCATGTGTTTGCAAATATCTGAACACAATAGCAAACAGTTTCTTGGGCTGATGCTACACAAACTTGAAATACAAACAAAATACTCCCTAACTATTATCATTATTATTATATTCAAGGAATGTAATAAACCCTAAGGTCACACAGCACTACGAGGAAAAGGAAAAAGAAATAGGGAAGGGGGGGAGGGTAAAGGA
>NonamEVm037628t1 
CTTCATGGTCTGGTCTATGACCAGGCTTCGTGGTGGATCAGGGCCTGATCAAGCAGGCTGTAACTGCTGGCAGCACATAGACTGATGTAGGAACCACAGCCTGGCTGGTCATGTACTGACTTTACGTACCGGTCCAGTGCCTTCTTCAAGGCAGCCAGGGGTCTCTTACCAATAGAAATAAAATAGGCCTAATTATTATTAATAAAGTCTAGAATAAATCATTAAATTATTACGAGGACTTACAAGCTGACATCTGAATAGTGTACAGGTGTACAAGTGTACAGGTGTACAAGTGCACAGGTGTACTAGTGTACAGGAGTACAAGTGCAGTAGGGTCTTGCCTTACGGTGTTCCGCTAATTCAGCAATTTCAAGTTATGACCAAAACTTGCTATACAGCGAGTGGTCTTTCAAATATGGCACGCCCCACCCAGTTTTACATTCTCTGTGAGCTCATCTCTCTATTATGTCTGGAAACTTTCCAAAATTTCAAGTGTTTTAAAGTTATTGCATATTTTATATGTACTCTGATAATTATACTTATGTGTACCTGTACCTAAATCTACTTACGCACTGTGCTGGCATGCAGGTACACATTAAAATCACTAAGTCTCTCTCTACTCT
>NonamEVm000822t1 
GGGTTTACCACATGGTTGTGATATAGGAATCATCATAACCTTTGCTGTTTCAGCCAAGAATAGTTAATGACGGGATCTTAATATATCATCCAAGTGATTCAAGATGAGTGTGGTGTTGGTGTTGGGTTCTGGTGGTAGGGAGCATGCTCTAGCTGCTGCCCTGGCTGCCTCTCCTGCAGTGTCATCTGTCCTTGTTGCCCCGGGTAATGCTGGCACTTACACCACTCCCAATGTCACCAACATTTCCCTCAACATCAAGGATCACCAAGCAGTTGTTGGTGTATGCAATGATCGTAAAGTCAGTGTGGTGGTCATAGGGCCAGAGGACCCTCTGGCAGATGGTCTGGCCAACACACTTACTGCTGCAGGAATTAAGGTATTTGGACCAACGAAAGAAGCAGCCCAGATTGAAGCCAGCAAAGCCTGGGCTAAAGATTTTATGGTGCGTCAAGGAGTGCCAACGGCCAGCTATTCAACATTCACTGATCCTCAGCAAGCTAAAGACTTTATAAAGAAAGGATCTTGGTCAGGGTATGTGGTGAAAGCCTCAGGATTGGCAGCTGGGAAAGGTGTAGTGGTTGCAGAATCTCCTGCGTCTGCTATGGAAGCTGTAGACACTATCAGTAAATGCTTTGGCACTGCTGGAGACACGATAATTGTAGAGGAGCTGCTACAAGGAGAAGAGGTTTCTGTATTGTGCTTCACTGATGGAAATACAATAGCTGTAATGCCTCCAGCCCAAGACCATAAGCGACTTCATGATGGTGATCAGGGACCAAACACTGGAGGTATGGGGGCTTACTGTCCTTGCTCTTTTGTCTCCCAACAAGAACATGAAACAATTAAAGATATTATACTTCAGAAAACCATTGACGGACTGAAGAAAGAAGGATCTCCCTTCATTGGTGTGTTATATGCAGGTCTCATGATGACATCCTCAGGACCAAAAGTTCTTGAATATAATTGTCGCTTTGGTGACCCAGAAACCCAAGTTCTCCTTCCTCTTCTGCAGTCTGATTTATATGGCATCATCTTGGGATGTGTTGAGGGACGGCTGGCAGAGGTTCCAGTTAAATTTGATGAAACGAAAAGTTGTGTGGCTGTCTGCTTAGTCAGTGGTGGTTATCCAGGATCATATTCTAAAGGCAAACCTATAACAGGACTGTCTGAAGTGTCCAAGTCACCTGGGGTGCAAGTGTATCATGCTGGCACAAAGCACGAAGACAACACACTTGTTACCTCAGGAGGTCGTGTCTTGGCGATAACTGTTACTGATCCCAGTCTTGCAGCAGCTGCCTCCAAGGTTACAGTGGCAGCTAGCAAAGTTACATTTGAAGGAGCCTTCTTCAGAAAGGATATTGCTGCCAAAGCTATTGCTAGAATTACTGTGAAACAAGGTGGGCTAACATACCGTGCCAGTGGTGTGGATATTGCTGCTGGAGACGCACTGGTATGTGCCATTAAAGATGCAGCAGCTGCCACTTCCTGCCCTGGTGTCATGGGCAGTCTGGGGTCATTTGGAGGATTGTTTGACCTCAAGGCAGCAGGCTACAGTGATCCTGTATTAGTGTCTGGAACTGATGGTGTTGGAACTAAGCTGAAGGTGGCCCAGGCAGCAGGTATACATAACACTGTGGGGCAGGATCTAGTGGCCATGTGTGTCAACGATGTCTTGGTACATGGTGCTCAACCTTTATTCTTTTTGGATTATTTTGCCACTGGCCATCTCGAGGTCGAAGTGGCAGCCAGTGTTGTTAAGGGTGTTGCAGAAGGCTGCTGCCTTGCAGGATGTGCCCTCATTGGGGGTGAGACAGCAGAGATGCCCGGCATGTATTCACCTGGAGAATACGACCTGGCTGGGTTTACTGTTGGAGCTGTTGACAGAACTAGTTTGTTACCTCGCAAAAGTGAAATTGTGGCTGGAGATATTGTGCTTGGTCTAGCATCATCTGGCCTTCATAGTAATGGTTTTAGCTTAGTCAGAAAAGTTATTGAAGCGTTGAATCTTAAATATACAGATCCTGCTCCATTTTGTTCCAGTAAAACTCTTGGCTCTGAGCTTTTGATGCCAACAAAAATCTACTCGAAGATGGTATTAGCTGCACTTAAGAGTGGTCTGGTGAAGGCTGCAGCCCACATCACTGGAGGTGGCCTGGTGGAGAATCTTCCTCGTGTCCTCCCTAATAATCTCATGGCCATGCTCCAGGCTACCAAGTGGCACATTCATCCTGTCTTTCACTGGCTTGCTGCACATGGTGTGAGCAGCAGTGAAATGAGTCGTACATTTAACTGTGGAATTGGTTTTGTGTTGGTGGTAGGAGCAGAGGAGGTGATGCAGGTCACTAAGCTAATTTCCAACAACCAAGCCCTTGTTATTGGAGTGCTACAGGCACGGCATAAAGGGTCTCCACAAGTTGTGATTGAAGATCTGGAAAATGTGTTGAGTGTTGGTGCAGCCTCCATGCTTCACCTGGGCCCCTCACTTGTAACTCCACACAAAAGAGTTGCGGTTCTTATCTCCGGCTCAGGAACTAATCTGCAGGCATTACTAGACCACACTAAGTCAGGATTGAGTGCTGCCAAAATTGTTCTAGTAATCAGCAATGTTCCCGATGTTCAAGGACTCCAACGTGCCAAGGATGCTGGGGTAGCAACCAAGGTAATCCCTCACAAAAACTACAAGAATCGGCAGGAATTTGATGCAGCTCTGACAATGGCATTGAGGGAGGTAGACACAGAACTTATCTGTCTGGCAGGATTTATGAGAATTCTGACTGGCGATTTTGTAAGGACATGGCAGGGACGGCTTCTCAACATCCACCCATCTCTCCTGCCATCATTTAAGGGAATGCATGCACAGAGACAAGCACTAGAAGCTGGAGTGACACTGACTGGCTGCACTGTGCACTTTGTTGCTGAAGAGGTTGATGGAGGGGCTATTGTGACCCAGGAGGCAGTGCCCATCTTGCCTGGAGACACAGAAGACATTTTAGTGGAACGCATCAAAACAGCCGAACACAAAGCTTTTCCAAGAGCAATGGAGATGGTAGCCAGAGGCCAGGTTGTTCTCAGAAGTGATGGCTCCTGTACTCGGTTATAGTAGCACTGGCAGTGTTTCCTCAAGAAATGGTAGCAGATCATTTCAGCACTTGTGTCCAATTGACAGATGGATGATTTATATAAATCTTCATTTAAGTTGTTTTGGACAGGTGATTTCAAATTGCTCAACACATTGTCGTGGCTTCCATGCTTTAAAATTTCTTTAATAGGTTCCGTAGTTTACACAGCTTGAATCTTAAAGAATATAAGGGTACAATACTGTGACTGGAACAATATATATAAATAACCCGTACATAGCAGAATGAAACTTACGACAACGTTTCAATCTGACTTGTATCAAGTTGGACCAAAATGTCTCCAAATGTTTCATTCTCTTGTGTACAGGTTATTTATACAGTAGTACGTATATTGAAACTTGCCAAACAATTCATACACTTATGTTTTATTAATCACTAAATATATGTTTTTTTGTATAGTACTGTTATAATCTGAGGAGATTAATATTGTGGTCCTTGGTGAAGAGCATTCGATCCAACATTTATTTTTGATTTACCCATGACATCATATTATTTGTGATTTGCAATAAATCAAATGTAAGTTTTGCTTATGTCTTCTTTCTTTCAATGCACCAGCCATATCCCACTGAGGTGGGGTAGCCCAAAAGGAAAAACGAAAGTTTTGCCTTTTAAATTTAGTAATATACACAGGATAAGGGCTTACTAGCCCCTTGTTCCTAGCATTTTAGT
>NonamEVm004181t1 
CTTGAACACTTGACAGAATGACAAGGCTGCAGTTATCAGCTGTGTTTCTGGTGGCATTAGCGAGTGTGGTGAGTCCTCAGTGTATCTCCAACAACGACAAGTTGTCCCTGCCCCTCACCCCTGACCTGGAGCACATCATCCCCTTCAGCTTGGACCTTCTGAAGGAGTTCAACCCACCCACCACCAAGGGAAACTTTTTCTTCTCCCCTTATAGCATCTGGAACGCCCTTGTTCTGGCTTACTTTGGGTCGGCTAGACAAACCCGTCAACAACTACAGGATGTCCTGCGTCTGAGTGACCCTTCAAACACTCTGGCAACCTACAAAGCCCTAGAACGCTTATACGAGGAGAGACAAGCGAATACCAGTGAATATGTGATAGACTTGGCCAATAAAATCTATGTCGACGACGACTTGACTATTCGGGACTGCATCCGTGAGGTCCTTCCCAAAGAGGTGCAGAAAGTCGACTTCAGAAAAGCAAATGAAGCAGCAGCGACAATCAATAACTTTGTGAAGGAAAAAACACGAGGCAAGATCCCAACATTAGTGTCAGGTAACGATGTGGCAAGTGCTGTGATGGTATTGGTGAACGCCGCCTATTTTAAGGGTCTCTGGAAGAGTGCTTTCAAGCCTACTAACACCCTCAAGAAGAATTTCTACCCCACCCCGGACAAGAGCATCCTCGTTGATATGATGAACCAAAAAGACAGTTTCAAAATCGGTGACTCGAACGATCTGCAGGCGAGAGTGCTGGAGATGCCGTACAAGGGCGATGCTGCTTCCATGTTTGTGTTGCTGCCTTTTAAAAATGCTAAAGGCATCACCACTTCTGCAAGCACCTCTGCTACACCCCTGGACACTATGTTGCAACGTCTCACTAAAGACTCCTTCAGCGCCATCGTCAAAAACCTTACACAACAGAAAGTTATTCTCAATTTCCCAAAATTCAAGTTGGAACATAAAATTACTGGAGAACTTACCGAGACTCTTCATCGTCTGGGGATTAAGGACCTGTTCACGAGCGCTTCTGACCTTTCAAACTTTGATCCTGCTGGACGATTGTTTGTGTCGAAAGGGATCCACAAGGCTGTGGTGGAGGTTACTGAAGAGGGCACAGAAGCAGCAGCAGCTACGGCGCTAATTTTGGAAGCAACATTCGGACTACCACCACCCCCCCCTCGTTTCTTTACTTGTGATCACCCCTTTGCTTTCGTCATTACTGACAAAGTTACCAACAACATTCTTTTCATGGGAATTTTCAGGGATCCAAACGGCACTGCAATGTGAAGAATGGAGTATACCAGATCATAACAAATGACGGAGATGATGATTTATATAGATTTTACACCATACGAATATCTTAAAAGCTCTGCTTTTTGTTCAACATCACTTTGACAGATTTGTAGTTTCTCGACTACATATTGGTCATTACTTCAGCATTTCACACATTAAGAATATGGATAAAAGTAACATTGTTCCTGAATATATCCTACACATGCAATCCATTCTAAGGCAGAGATACACCAGTCAGACTAGAGGACATCAGGAAAATAAAACAAATTAAAGAGAGCCTGGGCCTATTTTTAAACCCCGCCAAATGTAAAATAGTTTCTACCATTTGACAGATCATTGAGGATATTACTGCTTTTCCAACAACACGAACTATCGATCCAGCCAATTGCACTTTCGTTGGTGCTCCTCTCGTGTCCAGTGCTACTGATCTGATTCATAACAAAAAAAAAAAAAAAAAACTCAGACCTTAGGTTGATGGAAGGCAGGATATAGGACACATATACACATGATGCCTTCTACTTACTAACCAGATGC
>NonamEVm025929t1 
GTATCAACCGGAGCATCTCGGTGTCCAGTACCTCCCTTCCCCCGGTTCGAGCCTCGTGTCTTCCACTCCTCCCTTCCAGTTCCTTGTGATTGTTTCTGTATTCGTAGTAAATAAATAATCATGGTAATAATTTGGGATATTCTGTATCAGGAGAGAGGCCTCTCGAGTTGAGTTGCCGTGGTGTCCCGGTGTTTAAATGTTTTAATGTCCCAGGTGGTGTTTAAATGTCCCAGGGGTGGTGTTTAAATGTCCCAGGTGTCGTTTAAATGTCCCAGGGGGTGTTTAAATGTCCCAGATGGTGTCTAAATGTCCCAAATGGTGTTTAAATGTCACAGATGGTTTTTAAGTGTACCAGATGGTGTCTAAATGTCCCAGGTGGTGTTTAAATATCCCAGATGGTGTTTCTGAGTGCTTACACCCTTCAGTAATTACCTGCTGATCGTATATAATGTTTTTCTTCCCATAACTTCCTGTTCTTCCTAATACATTCCAACACCTCCCAACACCTCCCTACGCCTCCCAACACCTTCCAACTCCTCCCAACACCTCCCAACACCCTTCCATCGCCTCCCAACACCCACCCCTCACTCCTGCATCTACATCCCCACCCCCAAATCAGTTCCCACCAAAAAAAAAAATCACATGATGTATATCCCAAGAGAGACATGTATCCCAAGATAGATGTATATCCCAAGAGAGATGTGTATCCCAAGCATAATTCATGAATTCTTAGTCATGGTATATCACATATTTTTTCACAAATGTGGTAGATTGTAAATTTCGCTTCTATATATATAGATATATATATATGTAAGTATATCAACTGTCCAGTGAAGTTATGATATATGTGGGACTGAGCCAGAGACTCAGGCTTCAGGAGCTCAGTTATATTGCTTTCAGAAAGATCGATCTTAGAATCTCGAATAAAGTTTAGAGAAATCAAGCAAAATCTAGGAAGGTCTAGTAAAGTCTAGTAAGATTTATTAAAGGCCAGTAACGCCTATTAAATCTATTAATGTCTAGTAAAGTGCAGTTACTAGTATTATCTAGTGAAGTATGAATATAACCAGAATATACCCTAAGCATACCCTTTGTATACGCGGATTGCATCCAAAAAATATACCTAAGGTATACCGAATACGTCATGAGCCAATCCTGTATACAGTCAAAATATACCCTAAATATACTTTTGATATACCCTCAAAGGGCTACCCTCGCTCCTTCAACCCACAGTTATACCAGCTTGCATTATATAAGTATATTTTGTTATAGAATAAATTTAAGGTCAGGCAAAATCGATATATTTCCCCTTTATATATATATATATATATATATATATACATATACAGTATATAACATATTTGAACTCAAGTTCCTTTTATTGCACAAAAAATAATTCACACTGTGTCTTATTTAATGTCTAAGTATAAAGATAAAATAATGACAGCATTTCTCAAGCCTTTGATATTAATGGTAAGGAATTATTTCTACTCATTTTGTTCATTTCTTCAATTATTTTATTTGAATTTGGTAAAATGGTCAAAATGTGTAGAAATAATTGGTTTGCAGGA
>NonamEVm016843t1 
GAAGGTACACCTGTGTGAGGGTGCCAAGGCAAGCGGCCGGGGAACCTATTCGTCCCACACGGCCCGCTCTCCGCTATCGTAGCCCAGCCGTTTGCGCTATCGCGAAACACGGAAACTCGGCCCTCGAGGCGCGCAGTAAATCCCGTAAATTGTTCCCATATGAAGTCAGCAGCGAGGGAGCACATCCGCCTTGGGAGTGCAGGTTGGAGGTGGTGGGAGGTGTGGCTGGTCAGACGGCAGGCGGCGGGACACACACACACGCCTTACCACACAGACCGCCTCTTGTCGCAAGTCTCTGCTTGTATCCCAGCACTGTCACAGCCTCCGTTGAAGCGCCCGTGGAAACCTCTGTGGCATCCTCGTCGCGTCCATCGTCGCAGCCATGAGCCAGCAACAGCAGCACACCCTCAAGATGCCTGAAGGCGACTGGGAGAGCGGCAAGTCGCAGGTGCTCTGCGAGGGTCGCAAGTCGGGCACGGAGAACTCCTACGTGTGTCGCTACTGTCAGCGGGTCTTCCGCAAGAGTTACAACCTGCTGATCCACGAGCGTTCCCACGAGGACCACGACAAGTGCCAGTACGACGTCTTCCGCGTCCGCTCCAGTCTCCAGTAGTGTTTCCTTGCAGGTGTATGGAATGTCATGAAGAAGTTATATATAGATGCAGGAACTAAAGAATCTCAACTACGCGACTCTCAGTTACAAGTTGTGGTGAAAAGTGGAGTATCAACCGGAGCATCTCGGTGTCCAGTACCTCCCTTCCCCCGGTTCGAGCCTCGTGTCTTCCACTCCTCCCTTCCAGTTCCTTGTGATTGTTTCTGTATTCGTAGTAAATAAATAATCATGGTAATAATTTGGGATATTCTGTATCAGGAGAGAGGCCTCTCGAGTTGAGTTGCCGTGGTGTCCCGGTGTTTAAATGTTTTAATGTCCCAGGTGGTGTTTAAATGTCCCAGGGGTGGTGTTTAAATGCCTCAGATGGTGTTTAAATGTCCCAAACGGTGTTTAAATGTCACAGATGGTATTTAAATGCTCCAGGTGGTGTTTAAATGTCCCAGGGGTGGTGTTTAAATGCCACGGTGTTTAAATGTCACAGATGGTATTTAAATGCTCCAGGTGGTGTTTAAATGTCCCAGGGGTGGTGTTTAAATGTCCCAGGTGACGTTTAAATGTCCCAGGTGGTGTTTAAATATCCCAGATGGTGTTTCTGAGTGCTTACACCCTTCAGTAATTACCTGCTGATCGTATATAATGTTTTTCTTCCCATAACTTCCTGTTCTTCCTAATACATTCCAACACCTCCCAACACCTCCCTACGCCTCCCAACACCTTCCAACTCCTCCCAACACCTCCCAACACCCTTCCATCGCCTCCCAACACCCACCCCTCACTCCTGCATCTACATCCCCACCCCCAAATCAGTTCCCACCAAAAAAAAA
>NonamEVm023648t1 
AAAAGGGTATGTGTGGGCTGGGGGGGTGATGGAGGTGTGGGGTGAAGATAGGTGGGCCGCGTAGAGTGGGATAGAGAGAGAGAGAGAGAGAGGGACAGACAGACAGAGGCCCACTACCCATGCCAGACCAGCGGTCGAGTTAACAGTCCAAGCCAAGACACTATCGACTGCACCTACCTCCGCTGCTCACCTTCCCCTGCCATCAGGTGCCACCCAGAGCGGCTACGCCGCCACCTACGCCGCTGCCTACGCTGCCGCCTACGCCGCCGCTTACGCCGCCGCCTACGCCGCCGACTACGCCGCCATGGGCAACGTGCAGCAGCACACCCTCAAGATGCCTGAAGGCGACTGGGAGAGCGGCAAGTCGCAGGTGCTCTGCGAGGGTCGCAAGTCGGGCACGGAGAACTCCTACGTGTGTCGCTACTGTCAGCGGGTCTTCCGCAAGAGTTACAACCTGCTGATCCACGAGCGTTCCCACGAGGACCACGACAAGTGCCAGTACGACGTCTTCCGCGTCCGCTCCAGTCTCCAGGAACTAAAGAATCTCAACTACGCGACTCTCAGTTACAAGTTGTGGTGAAAAGTGGAGTATCAACCGGAGCATCTCGGTGTCCAGTACCTCCCTTCCCCCGGTTCGAGCCTCGTGTCTTCCACTCCTCCCTTCCAGTTCCTTGTGATTGTTTCTGTATTCGTAGTAAATAAATAATCATGGTAATAATTTGGGATATTCTGTATCAGGAGAGAGGCCTCTCGAGTTGAGTTGCCGTGGTGTCCCGGTGTTTAATGTTTTAATGTCCCAGGTGGTGTTTAAATGTCCCAGGGGTGGTGTTTAAATGCCTCAGATGGTGTTTAAATGTCCCAAACGGTGTTTAAATGTCACAGATGGTATTTAAATGCTCCAGGTGGTGTTTAAATGTCCCAGGGGTGGTGTTTAAATGCCCCAGATGGTGTTTAAATGTCCCAAACGGTGTTTAAATGTCACAGATGGTATTTAAATGCTCCAGGTGGTGTTTAAATGTCCCAGGGGTGGTGTTTAAATGTCCCAGGTGACGTTTAAATGTCCCAGGTGGTGTTTAAATATCCCAGATGGTGTTTCTGAGTGCTTACACCCTTCAGTAATTACCTGCTGATCGTATATAATGTTTTTCTTCCCATAACTTCCTGTTCTTCCTAATACATTCCAACACCTCCCAACACCTCCCTACGCCTCCCAACACCTTCCAACTCCTCCCAACACCTCCCAACACCCTTCCATCGCCTCCCAACACCCACCCCTCACTCCTGCATCTACATCCCCACCCCCAAATCAGTTCCCACCAAAAAAAAA
>NonamEVm036428t1 
ATACATAGCTTTAAGACAAGGTATGACAAAGCTCAGGAAGCAGAGAGAGAGGACCTAGTAGCAATCAGTGAAAAGGCAGGGCCAGGAGCTGAGTCTCGACCCCTGCAATCACAATTAGGAGAGTACAGATTTGTTAAAAGAAAAATTAACATTTTAGTTCTATTCCTATACAGTTCTTAATTTGGGCTCAGTTTTGTGTATAGTATTAAGTAAATAACTTCACCGTTCTCCAAGGTCAGTGTCACAAGTGGTCATGCCTGTCCTGAACTGTTTTGATGGATAAGTGGGAGGTTGTTTAATTCATGTTAAGCACTAAACCCATTTGAATCATTCAGTGCAAGATATGGTGGAGGCTCAATCCTCCGTCTGCCGAGTGAGAGATGGACGTTTCTCCCACTGAACCTCCACTCTCTAGAAAAGCACAGAATTAGTGGGGATACGACTGAGGTGCATAAATGAAATACATGAATAAAGGGGATACCATTATAGCACTAAAAATATTTAGCCAACACAGGACTCGCTACAATAGGTTAATGTTGGAAAAATTTAGATTTAGAAAGAATATAGGAAAACATTAGGTTAGCAGAGTTGTGGACGAGTGGAACAAAATCGTGAGTAGCGTCACTGAAACTTTGTATAGCTTTAAAAGTAAGTTAGACAAGTACATGGGTGGGTGCGAGTTGGACCTGGGACCTGCTTAGCTTGGGCCAGGAAGCCTCCAGCAGTGCTCCTTTCTTACGGTAACTTGTCCGGTGCACCAGCACCGGACAAGTTCCCATAAGGGTCGATCAGATTATGATTGTGACTCAATAAAAAGAGGCAGGAGGCACTGTAATTATTACTGTCCTAATACAATTTCCTTTTAAAAATTATTTAATATAAAATACACTATTTTATATATTAAAACATTTACTGCATATTTTACTACTCTCAAAACTAAGACCTCTCAAACTTTTATAGAGTATGCAAATAGCTCTCAGAATTATATTTTATTATAAGAATAGCAAAAATGTGAGGGCTTGCAGTACTTTAAATGAATCAGTAACTTAACAAATGTTACATACACTATAAATTAGTTTTAAATGTAAAACAAAAATGGAGATTTCGTAGAAAAAAATGCCTAGCTCGTGGTTAACATGCATTATATAATACATATTCAGTATGTAAGTGATTTCAAATATAAAAGAAAGTTACAATTATTAGCCAGCCAGGCTAAAGGTAGAATAAAAAATAATCTTACCAATGCCACTATAAGAAAAAAAAAAAAAAAAATTAAAGGTGCATCACTAAAGCTGTTACTTAAAGTAGTGCCTTGCCAAGAGTGAAGTTATT
>NonamEVm001676t1 
ACCCTGATGTACTCTGAGATGAACCAAGCAGTGCCAGGCGGAGGGGTGTCGCTGAGCCCTGGTCACGAGGGCGGTTATGGAGAGTGCCAGGTGCCATCTCCGTCCCAGTGGTCTGACCCTTGCTACTCTCCTCCCTCCTTCCACTCCCCTCAGCACCTACCAGGGGAGCTGGAGAAGGTGAAGGATGAGCCCTTCTCTCCCTCACCGTCATCCAACTCCCTGTCGCCTTCCTCCCCGGGTCAACAACGAGCTTCTCCCTATGCCCGTCCTCACAATTTGAAGAAGGAAGGGTTCGAGGCCTCGCTGAGCCTGTCGGAGCTGCTGGCGGAGAACCAGATGCTGACGAGCGTGCACCAGCAGGTGCCCCTCTACTCCCCCTACCCCGACCACCCGCTTCTGCGGGGCCGCCTTGAGGACAACACTTTCCAGAAGAAGATGGTGGTGCCTGGCTACAAGACGCCATCACCCAGCACCATGAGCGAGGGGCTGGGCTTCCTTGACATGCTGGTGGACGTGAAACAGGAGGCAGAGGAGGACGTGAATTCTGGATCCTCCTGCGGGTCGCCTGCTGCACCTGCCCCGCCGCAGCCCAACACCAACTCTGCAGCCGCCGCCGCCGCCGCCGCCGCTGCAGCAGCTTGCCAGAGGGACATTCTAGAGACTGTAGAGCAGCTGGCGCTGGAGCATGCCAGGAGGGATGTACAGCGGGTGTCAGACTCTCTTAACATCCCTAGAGACCCCGCCTTGTGGAGCGTGGCTGACGTGCGCGCATGGTTGAACCTGCAAGCTGCGCAACTCCACCTTCCTCCTCTCATGCTCAACTTCTGGAACTTGGGCGGTCCTGCGCTTCTGAAGCTGACTGAGGCGCAGTTCCGCCAGCTGGCTCCCGTTGGGGGAGAGTTGCTCTATGCCCAGCTGGAGATTTGGAGGGGGGCATTACGCGCTGCTCCCAGACTGCCTCAGTACCAGTACAGGTATCGTTTGCACCCTGACCCAAGCCAGATGCAAGGACCCCAAGGTCAGCAGCACCTTCAACAGCAACAACAGCCCTGTCAGCAGCAACAGCAAGTGCCACAAGCAAACCAGCTGGAAAATTCTGGCCAGATTGGTTCCCCTCAGATAGGGTCACCAAGTCAACTGGGCTCCCCTAACCAGATGGGGTCCACGAATCAACAGGGATCTAACCAACTGGGGACCACTAACCAGCTGGGATCTCCTAATCAACTGGGATCCCCTAACCATCTGGGGTCCCCTAACCATCTGGGGTCCCCTAACCATCTGGGATCCCCTAACCATCTGGGATCCCCTAACCATCTGGGATCCCCTAACCATCTAGGATCTAACCCTCTGGGATCCCCTAACCATTTGGGGTCCCCTAACCATTTGGGGTCCCCTAACCATCTGGGGTCTCCTAACCATCTGGGAACTCCTAACCAGCTGAGTTCCCCCAGTCATTTGGGGTCTCCCAATCATCTGGGTTCTCCATCGACTCCTCCTATCCCTATAACAAGTAACCTGGGCCAGGTGCCCACATCAGTAGTGCAGGTGACGCAGCAGCAGCAAAAACAGCAGCAACATCTGCAGGGTGGTAATGGTGGTGCAGGAGCCTGCCAACCCCAGCCGGGCACCCCAGCTCCACAGCCTCCTCCTCCTCCACCGCAGCAGCAGGCCAATGGAGGCGTCTACCTGGAAGAACAGTGTCTCGAGATGACGGCTCTTCTCCAGCAGCAAGCCAGCAGCCCCAAGGCCGCCCACACCACCCGCGTCCCCGCCCACTCTCCCCAGGACGACGCCTATGATTCTGATGAAGAGGCGGAGGACGAGGTCTGTGGCGGTGGCGGCGGCGGTAGTGGCAGCGGTGGGCGCGGTGGCACCCACATCCACCTGTGGCAGTTCCTGAAGGAGCTGCTGCAGCAGCCGCAACTCTATGGCTCTTGCATCCGCTGGCTGGACCGGCAGAAGGGCGTTTTCAAGATTGAAGACAGCGTACGGGTAGCTCGCTTGTGGGGCAAACGCAAGAACCGCCCAGCCATGAACTACGACAAGCTTTCCCGCTCCATCCGTCAGTACTACAAGAAAGGTATCATGAAGAAGACTGAACGGTCCCAGCGGCTCGTCTACCAGTTCTGCCATCCCTACTGCCTGTAGGGCTCGGCCAGACCTTCCCATAGTATGCTTGTGTGTGTCTGTGTGAGTGACAAACCTAGTGTTAAGGGGGGGAAGGTAATTTCCCCTAATTCCGCACAAGGTCAGTGGATGACTCGGCCTAACTCAGGCCTGAGCTCTGCAGTAAGGCCCTGTGCGTTATTTTTACACCATATATCTATGATATATTCCCATGTGTAAGTTCTATGAACTTCGTGTTATTTACGTTCGTGGCGGCATCAGTTAGTGTCGCCTGAGCGGTCCGTAGGCCTATGTTATTACTTAGCTCTATGGTAGACTTAAGGTAGTGTGTTAAGATTTGTTGTGATGTGGGTAGGGTGATGTAGGGGGCCGCCCTTATCTTGCGGACCCCTCCATCACAACCCACAACAACTTTAGTTAATAAAGAGGTATAGGGTTAAGGTTGTGGTGTGCGAGGCTACACCAGTAATTAAGTGTAGGTTAAGGTGGTGGTGTTTGACAGCCGTGAGGGCGGGTTGAGGAACCGGCCAACCCCTCCCCCCTCCTCATGGCCTAGCGGCGCCCCCACCACCCCCTCCTTCAGGTCGCTGAAGGGGGCGTCATAGGCGTAGTTGAGTTGTCATATGCATGGTTGGGTTGCCATGGACTTTGTTGAGTTGTTGGCATGTCTCACCACTCAACCAAGCCCAGCAGTGATGTGTGTTTTGCCAGTGTGAAAGTTTGCACGCCTAATGTGCGTGGGACGGGCGTGTGGGCGTGGATGAGGTGTATACACGCCATTTCCACGTCCACCTCTCGCCTAGGTCGATACCACCAGTATCTTACTACAATGTATAGTTTAAGAATAGATATATATTATTTATTTATGCTATGAAGTACTTATATGTAGTTATAAAAACCTAAAAAAAAAAATATATATATATATTCCCCCTTCCCCGTGTTAAATGAAGTGGATACGTATGTATTTTGCTTCTTGTCAAAAAT
>NonamEVm011411t1 
GCTCCAACACACGATCAGTCTGCACCTGTGGGCCCCAGCACACGTCTGTCTGCATCCGTGGCCCCAGCACACCATCTGTCTGCACCTGTGGCTCCAGCACACGGCCCGTCTGCACCTGTGGGCCCCAGCACACCGTCCATCTGCACCTGTGGGCCCCAGCACACCGTCCGTCTGCATCTGTAGGCCCCAGCACACCATCTGCCTGCATCCGTGGTTCCAGCAGAAGGTCTGTCTGCACCTGTGGCTCCAACACACGATCAGATCTGCACCTGTGGGCCCCAGCACACGTCTGTCTGCATCCGTGGCCCCAGCACACCATCTGTCTGCACCTGTGGCTCCAGCACACGGCCCCGTCCGTCTGCATCTGTAGGCCCCAGCACACCATCTGCCTGCATCCGTGGTTCCAGCAGAAGGTCTGTCTGCACCTGTGGCTCCAACACACGATCAGTCTGCACCTGTGGGCCCCAGCACATCGTCTGTCTGCACCCGTGGCCCCAGCACATGGTCCATCTGCACCTGTGGCCCCA
>NonamEVm009152t2 
CACGGTGTGCTGGGGCCCACAGATGCAGACGGACCGTGTGCTAGAGCCACAGGTGCAGACAGATGGTGTGCTGGGGCCACGGATGCAGACAGACGTGTGCTGGGGCCCACAGGTGCAGACTGATCGTGTGTTGGAGCCACAGGTGCAGACAGACCTTCTGCTGGAACCACGGATGCAGGCAGATGGTGTGCTGGGGCCTACAGATGCAGACGGACGGTGTGCTGGGGCCCACAGGTGCAGATCTGATCGTGTGTTGGAGCCACAGGTGCAGACAGACCTTCTGCTGGAACCACGGATGCAGGCAGATGGTGTGCTGGGGCCTACAGATGCAGACGGACGGTGTGCTGGGGCCCACAGGTGCAGATGGACGGTGTGCTGGGGCCCACAGGTGCAGACGTATTGTGTGCTGGGGCCCACTGGTGCAGATGGACAATTGTCTGGGGGTTCGCTGGTGCAGATGGACGATGTGCTGGGGCCACAGGTGCAGATGGACGATGTGCTGGAGCCACGGCTGCAGGTGGACGATGTGCTGGTGTCACGGGTGCAGATGGACAATGTGTTGGAGCCACGGGTGCAGATGGACGATG
>NonamEVm023744t1 
AATATTGGACTTTTCATCCAAACGAATATTGGACTTTTCATCCAAACGAATATTGGACTTTTCATCCAAACAATAACTTTTATGCTTTTTAAACATGAATTTTTTAACTAAAGCCATAAGCATTCTAGTTTGGAGTAGGTATGGAAATTCGTTAAAATACCTTGTTGAATTTTAAAATTAAACTAAGCTATAAACATGAGTAGGTATAGGTAGGCAAGAGCTAAGATTTCTGTTAAAGGACTGGCGGCCAGTGTTTCAACGTAGGGGTTGAGAAATGCGGATCCACAGCGTGTTCGTGTTCTGACTCGGCTTCTTGGAAGGCAGCTACATGTGCAGTCCAAAGAATATCTGTAAAATCGTTACAGACCAGACATCGTTGACCAGGAGTTACACTGCACACGAACATACTTCACCGAATCCCTGAGCAAGAGATAATCATTAGCAAAGTTGAACATGACCACCACGTATCATGGCAAATGTAAATGTGAAGATTAGTGATTTTGGGTGTTGTAGTCTTATCAATACTCATTTTAAACATGGCTAAGTGCTATACATGTAGATTTATGAAAAGTGACTTACTTTTTCTGGCTGAACTAATTGTCACCTCTGCTGTAATTAAATAAGTTAATTCCTTTAAAAAAATTGCAATACTGTAAACACATGAATATATTATTGTAAATTTGTTTTATTCTAGCATTCAGTGGGCCAATGAAAATTTACAGTGTGGGAAGAAATTTAATTACAGTATACAGCTTAGGTGAGCTCACTACAGAACAGCTGCTGGGATAACCTGTTTGGTTAATTTGACTGTAATTGCAATATGTATGTTGTAAATTGAAAACAATTTCAAGATGGCCCAGCTCAGCATATGTTGAGTGAATCCCTAGGGTTCGATGAAAATGTGTGCAAAAATGCTAGTTTATCTTGCATTTTAATTAATCATACTATAGACTATCACACAAGGTACTGTATGTTACACTAACAATTGTCTTAATTTATACATAATATTGACGGTGACAGGCAAATCCTGGTTCTGTCACTACTAAATTTGTAGTGAAGTCACTTGCTCTGAGCTCACCTGTAAACTGTTGTTTTTGTAACTTAATTTCCTCCTTATACATATGTAATGACTTCATCTTGCAGAGTACTGGAATAAGGAACAAGATACAGGAATTAATCTTCATTTTCTTGTTTCTTCGTGAGTTTATAATACTACAGTATTATTCATGTGAATAAGTTGTGAAATTTTTTATATACATAACTGTACATAAATAATCTCTCTTATCTAATTGCCATTGTGTTGGAACGGTGTTGCCATTTGTTTATTGCTGGAATATGTTAAAATGTGAATGTTGCATTGCTGTTTATTCTGATATGAGTATAAATGGGAGGATTCTTTTTATCATTGTTCTTCGTTCAGTAAATGCCTGCCTAAACGGTTTGATAAATGCTGTTAAATTTTATGTTCTTTAATATTGGTATAGTTTTGAGCTAAAGATCTTGTGTTCATCCTTATTGTTTAAAGGCTAACAGTAGAAAGTATTACCTTGTGTTTATAAATTTGGGTTGGACAGATTAATAGTTTTGACTGCAGTGTTAGTTAATTTCTCATTTGTGCTTCGGTCTGACAGTTTTACCTGGACTTGTTTGAAGTGTTTCTAGCTTTATAAATGTTGAATGTTGCACTTGCTGCAAAGTCAATTTTTCAGTAATCCTCTTTAATTTTAAACACTTATCACTTTCACCATGGTGGTCAATTTGTTGAAAGATTGATTATTCCTGCTGCAGTTGCGAAGCTTGTACATGTAGGATATATTTTCTTCAGATACATTCACTGTGAGGCTGAACTAATGTAATGTTCTTAATCTTTTTTAATGCAACTAAATTAGCAAAAGCTTTTTCACTTTGTCATCTGTTTAAAGGATTTTTTTTATTACCTAAAAGGTCACTAAACATTGCCCTTGCATTTCAAAAATTTTTTTTGCAAAATTTTGCGCTGTCTTGTGTATGCAGTAAATTCAAAGTAAACGTGAGAAATTTGTTTTTCAGTTGTATTTAGGATAGTGCATTTTGTAAACTTGGAGGAACTGGAACCTTGCATTAATGGATGTGTATTCTATTAATTCAAGTGTTGGTCACGCTCTTGTAAACCCAAGAGGATTACAGGAGAGTGGGAAAGTGGGTGGGACTTTTCCTCCAAGTAATAAACATTGTCATTTACCAGTCATCAAAAGAAAAAAAAAAAAACGACACTGAAGATGGAGGATCACAAGCTAGCTACTAAAGGTTAGCATTTTTATTGTATTCAAGATAACTTTAATATTGCAGAAAAAACTTTTTTTTTTGTAGCCATATAAATTTGTGGTCACCCAAATTTGCATTACCATCAATTCATCCTTTTGGAACTAATTAGGATCCTGAACACATGGTCATTGCAAAAAAAAAAGTCAGTGATAATCACTATGTAATACTAAGATTTAAGTAATTTGTATATTATCTCTTAATGGTCCCACCTTAATCTCTGCTGCTACCTTCATTACTATTTCTGCCACTATTCTGTGCCCTCCAACACCATTAGTGTTAACTCTTCACAATTCCCTCTTATATATACTGGTCTTTCAAGCTTCAGTGCAACTTGTAGTCAGTCTGATCAAAACCTTGTGTGCAAGGCATTTTTATCTTCAGTAAATATAATTCAAAGACTTGCCCTTGTTGGGTATTCGGTGGGTGGCCTTTTCATGGTTTCACATCACTAGTCAAAGTTTTACTTTTAAATGTATAAACTTCATATTAATTTGAAAAATAAATATAGTGATCCATCTATTATTGTTAGGCATGAAAATTATACGGTACTGTATATTAAATACTAATATACAGTAATCCATTCACAGTTAAAGGAATGTGTAACCTGCTTACTGCGACTATACTTCTTGATGTTCAAGTACAATGTAATTTACAATCGACTAGGGCAGATGGAGTGGCATACAGAATTTTGTGGTTGCAACAGAATGGGTTGTGAATTGGATCTCTGATTTTGTAAGATGATATCGCATCATCTAAGGATCCATATTTCAATATGAGCAGGTTTGCCAGCTTAGGTCGATAGCTTGAATACCAGTACAGAGAGAAGCTGGGTGAAGATTGCATCGGTATTCTCGGAAGGATAATTAGGATATTCGTAATTGTGCTGGTGACCTAGTTATGGTTGGATACTGCCAGTGCAGACGTTATCTTGGTTCCCAAAAATTCGTTGGATTCTGCACTATGACTGACAGATTGCTTCAGTGTTGTGTTGGGGTCTACATGTTGCAAACCATGGATGCAGAAGGCTGAAGATGATCTTCAGACAAAAGATTTAAGGTTAACATGAATGGAGATGGACAAGTGTGCTGGGGTCTACAGGTGCAGATGGACAGAACACTTCGGCCTACAGGTGCAGTTGGATGATGTGCTGGGGTCTACAGGTACAGATGGACAGAACACTTTGGCCCACAGGTCAGGTTGATGGATGTGCTAAAGCCCGGGATTGCAGTTGTCGATGTGCTGCTTCCACATGTGATGTGCTGAGGCCTATGGATGTGTTTGGGCCCACAGGTATGATGGATGTGCTTGGGGTCAAAGGTATGATGGACGTAGTGTTGGGGCCTACAGGTATGATGAACGATGTGCTGGGGCCCACAGCTGTGATGAATGATGTTGGGGGCTCACAGGTATGATGGATGATGTACTAGGGTCCACAGGTACCCTAGTACATGCAGGGGTCACAGGTGCACATGGAATGGTGTGCTGAGGCCATGGGTGCAGATGGAATGGTGTGCTGGGGCCACGGGTGCAGATGGACGATGTGCTGGGGCCATGGGTGCAGATGAACGATGTGCTGGGGCCATGGGTGCAGATGAACGATGTGCTGGGG
>NonamEVm004387t1 
CCTCTCATCGTAAACCGAATCAGGATGAAGAGTGTGATTTTTGTGGTGGTGTTGGCCGTGGTGGCTGAGGTGCATCCCCAGTGTCTCTCCGAGAACGACAACCTCGACATTCCTGCCAGTAACGACCTCTCATCCATCACTGACTTCGGGCTTGAACTGTTCAAGGGACTTTTTCCCTACAACGCCACCAGCAAGAACTTCTTCTTTTCCCCTTACAGCGTGTGGAATGCTCTGACTCTCGCCTACTTCGGTTCGGGAGGTAACACTCAGAGTCAACTGGAGGAAGTACTTCGGGTGACCGACAAAGTCTCCACTCTCAAGAACTGGAGAGCGTTGGAGTTTCTGTACCGCATGCGTCAGGCCAACAACAGCGACTACACCTTCAACCTCGCCAATCGTGCATTCTTTGATAAAACAGTATCGCTGCGGCCCTGTGTTGATGCTATCCTCCACAACGAGCTCCAGATTCTTGATTTTTCTGAGCCAACAGAAGCAGCGGACACCATCAACACCTTCGTTAGCGAGACAACGAAAGGTCGTATCACATCTCTAGTGGAACCTTCTCACGTGTCACAAGCTAAGATGGTTCTGGCCAACGCTGCCTTCTTCAAGGGTACCTGGCAATACCAGTTCAAGCCTTCACAAACTCGCAAGAACCTCTTCTACGCCACCCCAGAAGATTACTACTTTGTTGACATGATGACACAGAAGGGCAACTTCCGACACGGAGTGTCAGAGGAACTCGGTGCACACATCCTTGAGCTGCCTTACACAGGCGAGGCTGTGTCTATGTACATCCTCCTGCCACCATTCATCAGTGGAGATAATGGTTTCAATGCCATGGTGGAGCGTCTCAATGCCACCCTCTTGACTGAGGCTTTCAATAACATGTGGCGCATGCAGGTCGAAGTGATCCTCCCGAAGTTCAAGCTGGAGCAGCTGGTTGAAGACGAACTTATGCTGACATTAGCTGGCATGGGAATCACTGACCTGTTTGACCAGAGTCAAGCCAACTTGACAGCCTTTGCCCCCAATGGCAGTTTGAGCATAGGCAAAAGCATCCACAAGGCCTTTGTAGAGGTATCAGAGGAAGGGACAGAGGCAGCAGCAGCTACTGCTCTCATCTCTTGGAGAATTGCTCGACCAGTGGGACCTGAGAAGTTTGAATGTAATCATCCGTTCCTCTTCATAATTTATGACAATCTTACCAAAAATGTTCTTTTCCTGGGTGCCTACAAGAACCCTAAGGCTTGAAGGGCCTAACTTACACAATTAACTGCAGGCAAGAAAGGTACCTATGCTGGTTACACTGGAGTAACCAGAACATGTTCATAAAACTGAGTAATACACCACACCTGAAAGTGAATTAAACCAGGTGAAATATATTACTTCTTGTGTTGATATTACTGAACCCATGCACATTAAAATTTAAGAGTTGACGTCGATCTTAATAGTATTTATGATGACCTTGATGTAGTTAGTTCTGTTAGGTTTTTACAAGTATGTTGTTTAAGATATTTTGTAATTCATTATGTAACGAAGCCAGGAAGCTTTTCTCTGTGATACTTGTCTAATAGCTTCTTTAGATGCAGAAATATTGCAGAACATTCAATGACCTTTACTCTGTGGCTGGTCACAAGTGAAAGAGACGCAGTGTTGTTGTTTTATAGTTCGTTATTTATACCAGAGAACTGGATAGCTATATCCCTTCAGGAAGTATACCAGAGATCTGGATAACTGTATCCCTTCAGGAAGTATACCAGAGATCTGGATAACTGTATCCCTTCAGGAAGTATACCAGAGATCTGGATAACTGTATCCCTTCAGGAAGTATACCAGAGATCTGGATAACTGTATCCCTTCAGGAAGTATACCAGAGATCTGGATAACTGTATCACTTCAGGAAGTATACCAGAGACCTGGATAACTGTATCCCTTCAGCAAGTGTAGCATCGCTAACCGGTATTAAGCCACAGTCATTTATTTTCAACTTTATTTATGATCGTCCCTCTGACTAGACCAACATATATGGATACTATTCCTTGGAACAATTTTAATAATCAGTGGGTTAAGCCACTGGATCCTCATATAGAAATTATTTGCCCAAGGATATTGTCACCAGAAATCAAGAATGATTATATCATTATATCCTAGAGCCTATCAGTTGTGACGTTTTGTATTGAGAAGTATTCTGAAGTATTGAGAAGTATTCTGAAGTATTGAGAAGTATTCTGAAGTATTGAGAAGTATTCTGAAGTATTGAGAAGTATTCTGAAGTATTGAGAAGTATTCTGAAGTATTGAGAAGTATTCTGAAATATAACAAGAGCTTTCTGTTGTTGAAGTCAACAAGGTGATTCAGAAAGTATAACAACCTTGCATTAATGTAAATATCCCAGCAACTAATTTGCAACAAAACATAATTTATTTCGTTTACTTAAGGAGCTGAAATCGTTAGCAATTTATAGATACTTCATTCAGACAGCTAAGATAAATCAGCAAATAAAAACACATTTTGTATATTGTATATATTTTTAATCCTTTAGGGGTTTTTTATTTAATAAGTTGCACACAATAAATTATGTTTTGTTGCAAA
>NonamEVm016891t1 
TTACATTCTCAATATAATTTAATATTGTATTTGATTTACTATGCTGAGCTTTTCCTTTTATTTTATATCTTCACGTTGTCTTCTCGCTGTTTTCCCTCAGGTACTAGAGTATATCAAGGCACAACTCCCTGCTGAAGAAGTTGAAAAAGGACAAGATCCTCATAAGATCACTGAAGAGATATTCCACCATGAAGACAAAGATAGGGATGGCTTCATCTCCCATGAAGAGTTCTCAGGACCTAAACATGATGAGCTCTGAGTACCTACATTTCATCTTTGACCACATCCATGAACCCAAACAGAAGGATTTAATGTGGGATTGTTAACTCTTTATTTTTTAAGGTTTTCCATATAGGGGTGCTAATAATTATACTTTTTTGTGGATTCACCAAAGTAATATATTTTTTTAATTCACTTAATAGAGGTTAAAACAAGACTGCTTCAAGACTCCTCCTAACGACCCTTAAGCCCAAATTATACGTAAAATTTCTTGGGTTTCCCCATTTGTCCTTTACAACATTTATTGCCTTGAATGTGGTGTCTTATCAGAAAGCAATGATTCCCTAAAACCTTCCCTTCATTCATAAACAGAGTCAGTTCGGCTTGCATAGTGCATTTCCAGTCCGTTAATACCTATACAGTAAATATATTTCCACTAGTCTACAAGCATGACGGTGGACTCAAATCATTGTGATATAACGGTGTTTGCCCGAGCCGCCTTAACTGTAATTTTTATGAGGTGCAATCAGTTAGTTGTATATAGTTACATTATCCAGTTTAGCTTTGCATACGAGTGAAACTGATGTGAAACTTACCTCGTCCACAATTTTTTTATTCACAACTTTTTAAATTTTTTGCATAAATTAATATAATAATTTAAAAATATAATTTTATAAAGATAATTCTATGAGCTGTTATTATGTATATTTTTGGCTACAAAAAAGTTATCTAATGTCTCCAACTTTCATTTACACAAATTTTGTATCATTTACTCCTTGTTTTGTTGCTACTCTAGTGTTAAAATTGGGTAAAAAAATTCATTCAGTATCAGAAGTGAATAGTCTTCTACCTCTAGTGAAATTTCATACTTTTAGCATCGCGTTTTGGGAGGTGTTAGATCTAATCTGTATAACTTATACTTTTAGATACATTGTACTGTATATAAGCTTTATCCATTGCAACAAAACCAGAGAATATTCACAGATATACTCTATGATCTCTCTTAATAAGTCTCAAAGTATTATAAACATTTTATTAATGTTAGAAACAGCCTGTGCAGTAAACTGATTTTTTTAAGTTCAGTTGACATATTTATGAACCTTAATTACTGTAATTTGTTTTGGTAATATCAACAAATTATCTCTACCTTCAGGATGAGATCGTGTTTTTCCATATAGTTGTACATTTTTAAATGCAGTATCGAATTTAGTTTAGTTCGAAGAAACTAATCCTTGAATCTTTAAATACAATCAAGTTAAAATAATTAATGAAACTATTCTACAAATGTCCTATGGTATTCATTTTTATAACCATATAATAATAAAATGGCTTCCAAGATATACTATACAGTACACATGAAAGACATTGAGAGGTATTTGTGGTGTGATTGTTATCTATTTCTAGTACAATACCCAATACAATTTGCATGGACAACTAAAGCAAACAGCGGCTTTAGTTTAAATGTCAAAATGTCATCATCCAACATGCAGTACTTGCCTTTGTTATTACCTTACATAAAAAATATGCTGAAAACTGTGATAGACTGAACAGAGACCGGACCACAATTAGTGGCTGGAGGACTGAGCCTCCACAACTCCATGTGCTGAATGATCCCTACACTTCTTGAAACATTATAATATCAGACTTATGAATGAAAGCTGGTCGATGAATGTTGTGCAATATTTTATGCTATTATTAAATTGTTATGGTGAAACTGTATGCTACACAGGGATTGGCTGTCAGAATTTGAAAGACTGTGTTGCTCTAGTTTAATTGTTTGTTCTATATTTTCCCTAAATTTGCCATGTCTGTTAAATATATGTTATTACTCACCTAGCAAATTTATAAAAATTCTGACTGGCATTTCCTGACAAAACATGACTGGTGTGCTGTGTGAGCGGTACCTAGCACATAGACATTCCTAGTGCATTAATCTAGCTCTTACTGAAGAGCTGATATTGTATCATAGAAATTTTGACATATAGATTTGTATTTATATTTTCTTGTTGGATTTTATTACTAACTTTGTACTCTGATCGATCAGTAAATTTTATGATACAATATCAGCTCTTCAGTAAGAGCTAGATTAATGCACTAGGAATGTCTATGTGCTAGGTACCGCTCACACAGCACACCAGTCATGTTTTGTCAGGAAATGCCAGTCAGAATTTTTATAAATTTGCTAGGTGAGTAATAACATATATTTAACAGACATGGCAAATTTAGGGAAAATATAGAACAAACAATTAAACTAGAGCAACACAGTCTTTCAAATTCTGACAGCCAATCCCTGTGTAGCATACAGTTTCACCATAACAATTTAATAATAGCATAAAATATTGCACAACATTCATCGACCAGCTTTCATTCATAAGTCTGATATTATAATGTTTCAAGAAGTGTAGGGATCATTCAGCACATGGAGTTGTGGAGGCTCAGTCCTCCAGCCACTAATTGTGGTCCGGTCTCTGTTCAGTCTATCACAGTTTTCAGCATATTTTTTATGTAAGGTAATAACAAAGGCAAGTACTGCATGTTGGATGATGACATTTTGACATTTAAACTAAAGCCGCTGTTTGCTTTAGTTGTCCATGCAAATTGTATTGGGTATTGTACTAGAAATAGATAACAATCACACCACAAATACCTCTCAATGTCTTTCATGTGTACTGTATAGTATATCTTGGAAGCCATTTTATTATTATATGGTTATAAAAATGAATACCATAGGACATTTGTAGAATAGTTTCATTAATTATTTTAACTTGATTGTATTTAAAGATTCAAGGATTAGTTTCTTCGAACTAAACTAAATTCGATACTGCATTTAAAAATGTACAACTATATGGAAAAACACGATCTCATCCTGAAGGTAGAGATAATTTGTTGATATTACCAAAACAAATTACAGTAATTAAGGTTCATAAATATGTCAACTGAACTTAAAAAAATCAGTTTACTGCACAGGCTGTTTCTAACATTAATAAAATGTTTATAATACTTTGAGACTTATTAAGAGAGATCATAGAGTATATCTGTGAATATTCTCTGGTTTTGTTGCAATGGATAAAGCTTATATACAGTACAATGTATCTAAAAGTATAAGTTATACAGATTAGATCTAACACCTCCCAAAACGCGATGCTAAAAGTATGAAATTTCACTAGAGGTAGAAGACTATTCACTTCTGATACTGAATGAATTTTTTTACCCAATTTTAACACTAGAGTAGCAACAAAACAAGGAGTAAATGATACAAAATTTGTGTAAATGAAAGTTGGAGACATTAGATAACTTTTTTGTAGCCAAAAATATACATAATAACAGCTCATAGAATTATCTTTATAAAATTATATTTTTAAATTATTATATTAATTTATGCAAAAAATTTAAAAAGTTGTGAATAAAAAAATTGTGGACGAGGTAAGTTTCACATCAGTTTCACTCGTATGCAAAGCTAAACTGGATAATGTAACTATATACAACTAACTGATTGCACCTCATAAAAATTACAGTTAAGGCGGCTCGGGCAAACACCGTTATATCACAATGATTTGAGTCCACCGTCATGCTTGTAGACTAGTGGAAATATATTTACTGTATAGGTATTAACGGACTGGAAATGCACTATGCAAGCCGAACTGACTCTGTTTATGAATGAAGGGAAGGTTTTAGGGAATCATTGCTTTCTGATAAGACACCACATTCAAGGCAATAAATGTTGTAAAGGACAAATGGGGAAACCCAAGAAATTTTACGTATAATTTGGGCTTAAGGGTCGTTAGGAGGAGTCTTGAAGCAGTCTTGTTTTAACCTCTATTAAGTGAATTAAAAAAATATATTACTTTGGTGAATCCACAAAAAAGTATAATTATTAGCACCCCTATATGGAAAACCTTAAAAAATAAAGAGTTAACAATCCCACATTAAATCCTTCTGTTTGGGTTCATGGATGTGGTCAAAGATGAAATGTAGGTACTCAGAGCTCATCATGTTTAGGTCCTGAGAACTCTTCATGGGAGATGAAGCCATCCCTATCTTTGTCTTCATGGTGGAATATCTCTTCAGTGATCTTATGAGGATCTTGTCCTTTTTCAACTTCTTCAGCAGGGAGTTGTGCCTTGATATACTCTAGTACCTCTTCCTTGGAGAGATGTTCATCTGCATCTCCATCAATCTGTTTGAAGACATTGACCACAGGTGGAGCATCACCAATGGAGATCAGTTCAACGTCAAACACCAGTGTGGCATCTGGCGGGATGACATCGCCGGCACCACGGGAGCCATAACCCAGCTCTGGAGGGATGGTGAGGCGACGCTTGTCCCCTGCACACATGTCCTCCAGACCTTGGTCCCAGCCCTTAATGACATGCCCAGAGCCCAGAGTGACTGTTAGAGGCTGCCCC
>NonamEVm014872t1 
GGGCAGCCTCTAACATTCACTCTGTGCTCTGGGCATGTCATTAAGGGCTGGGACCAAGGTCTGGAGGACATGTGTGCAGGGGACAAGCGTCGCCTCACCATCCCTCCAGAGCTGGGTTATGGCTCCCGTGGTGCCGGCGATGTCATCCCGCCAGATGCCACACTGGTGTTTGACGTTGAACTGATCTCCATTGGTGATGCTCCACCTGTGGTCAATGTCTTCAAACAGATTGATGGAGATGCAGATGAACATCTCTCCAAGGAAGAGGTACTAGAGTATATCAAGGCACAACTCCCTGCTGAAGAAGTTGAAAAAGGACAAGATCCTCATAAGATCACTGAAGAGATATTCCACCATGAAGACAAAGATAGGGATGGCTTCATCTCCCATGAAGAGTTCTCAGGACCTAAACATGATGAGCTCTGAGTACCTACATTTCATCTTTGACCACATCCATGAACCCAAACAGAAGGATTTAATGTGGGATTGTTAACTCTTTATTTTTTAAGGTTTTCCATATAGGGGTGCTAATAATTATACTTTTTTGTGGATTCACCAAAGTAATATATTTTTTTAATTCACTTAATAGAGGTTAAAACAAGACTGCTTCAAGACTCCTCCTAACGACCCTTAAGCCCAAATTATACGTAAAATTTCTTGGGTTTCCCCATTTGTCCTTTACAACATTTATTGCCTTGAATGTGGTGTCTTATCAGAAAGCAATGATTCCCTAAAACCTTCCCTTCATTCATAAACAGAGTCAGTTCGGCTTGCATAGTGCATTTCCAGTCCGTTAATACCTATACAGTAAATATATTTCCACTAGTCTACAAGCATGACGGTGGACTCAAATCATTGTGATATAACGGTGTTTGCCCGAGCCGCCTTAACTGTAATTTTTATGAGGTGCAATCAGTTAGTTGTATATAGTTACATTATCCAGTTTAGCTTTGCATACGAGTGAAACTGATGTGAAACTTACCTCGTCCACAATTTTTTTATTCACAACTTTTTAAATTTTTTGCATAAATTAATATAATAATTTAAAAATATAATTTTATAAAGATAATTCTATGAGCTGTTATTATGTATATTTTTGGCTACAAAAAAGTTATCTAATGTCTCCAACTTTCATTTACACAAATTTTGTATCATTTACTCCTTGTTTTGTTGCTACTCTAGTGTTAAAATTGGGTAAAAAAAATTCATTCAGTATCAGAAGTGAATAGTCTTCTACCTCTAGTGAAATTTCATACTTTTAGCATCGCGTTTTGGGAGGTGTTAGATCTAATCTGTATAACTTATACTTTTAGATACATTGTACTGTATATAAGCTTTATCCATTGCAACAAAACCAGAGAATATTCACAGATATACTCTATGATCTCTCTTAATAAGTCTCAAAGTATTATAAACATTTTATTAATGTTAGAAACAGCCTGTGCAGTAAACTGATTTTTTTAAGTTCAGTTGACATATTTATGAACCTTAATTACTGTAATTTGTTTTGGTAATATCAACAAATTATCTCTACCTTCAGGATGAGATCGTGTTTTTCCATATAGTTGTACATTTTTAAATGCAGTATCGAATTTAGTTTAGTTCGAAGAAACTAATCCTTGAATCTTTAAATACAATCAAGTTAAAATAATTAATGAAACTATTCTACAAATGTCCTATGGTATTCATTTTTATAACCATATAATAATAAAATGGCTTCCAAGATATACTATACAGTACACATGAAAGACATTGAGAGGTATTTGTGGTGTGATTGTTATCTATTTCTAGTACAATACCCAATACAATTTGCATGGACAACTAAAGCAAACAGCGGCTTTAGTTTAAATGTCAAAATGTCATCATCCAACATGCAGTACTTGCCTTTGTTATTACCTTACATAAAAAATATGCTGAAAACTGTGATAGACTGAACAGAGACCGGACCACAATTAGTGGCTGGAGGACTGAGCCTCCACAACTCCATGTGCTGAATGATCCCTACACTTCTTGAAACATTATAATATCAGACTTATGAATGAAAGCTGGTCGATGAATGTTGTGCAATATTTTATGCTATTATTAAATTGTTATGGTGAAACTGTATGCTACACAGGGATTGGCTGTCAGAATTTGAAAGACTGTGTTGCTCTAGTTTAATTGTTTGTTCTATATTTTCCCTAAATTTGCCATGTCTGTTAAATATATGTTATTACTCACCTAGCAAATTTATAAAAATTCTGACTGGCATTTCCTGACAAAACATGACTGGTGTGCTGTGTGAGCGGTACCTAGCACATAGACATTCCTAGTGCATTAATCTAGCTCTTACTGAAGAGCTGATATTGTATCATA
>NonamEVm014556t1 
GACTGATTTTTTTAATAATCAGCAGACAGCAGCAATGAAAATTGAAACAAGTTTAGTTCTGGCTTTAGTGGTTTGGTCAGCTCTGTGTGCCGGGGAAGAGGAGAAGAAGAAGGAGAAAGTGAAAAAATTGCAGATAGGAGTCAAAAAGCGTGTTGATAACTGCACGCTGAAGAGTCGAAGGGGTGACCTGTTACACATGCATTATGCTGGCAAGCTAGAAGATGGCACTGAATTTGATAGCAGCTATCCTCGTGGGCAGCCTCTAACATTCACTCTGGGCTCTGGGCAGGTCATTAAGGGCTGGGACCAAGGTTTAATTGGGATGTGCGAAGGAGAAAAGAGGAAATTGGTAATTCCATCAGACTTGGGTTATGGAGCGTCAGGTGCACCTCCAAAGATCCCAGCTCACGCTACGCTTGTTTTTGAGGTCGAACTCGTCAAGATTGAGAGAAAAGAAGAACTCTGAAATTGTGAAAGGGGACATTTTCTAAATAATTCTCTAGTGTCTGTTAGATAATTTTTTATCATCAAATATATTGTACAGTATTATATACTATACTAATTTTGTTTATTAAAGAGTACGCTCTCCAAGCTTGTGTTTTATATATCAGTATTTAATATGAAATTCTGCTACATTATCATTGTCATTTGATGTAATACATTCATGTTTTCAGACTGGGGTTTATATTCAATTTTGTATTTTTATTTATTTTTTATTAGCACATCGGCTGATTCCCACCAAGGCAGGGTGGCCTGAAAAGGAAAACTTTAATCATCATCATTCACTCCATCAATGTCTTGCCAGAGTTGTGCT
>NonamEVm020561t1 
TCCAAAACCACGTTGCACTGGCCCGCCATTGCAAGCAAGAACCACATGATGCCCCAACCCACATTACCACCCAACCCCACGAGAACCATGCACACAGCACAGAGCCATGTGTTTTACCTTGGTCCGAGCTTGAAAACTCCCACACCTCCGTATGTCTTCGGACCAAGGAAAAACGCACAGCTCCGCGCCGCGCACCTGGCTCCCGTAGGATTGGGTGGTCCTGTGGTTAAGCCGTCAAATGGTCCCCACTTACAATGGCAGGCCAGCACAACGTGGGTTCGGACCCCCTGCCAGCACAGTGTTTTTATTGATCAACACCACTCACTCGTGGTTACAATAACATACAAACGCTGCTCGTAGGCTAGTACACCAAACAGGGAAGAGAATGAATTAGCTTGAAAGCTCCCGCATGTCCATATGTCCTCGGACCAAGGTAAAACACATAACTCTGCTGTGTGCTTGGTTCCCGCAGGACTGGGTGGTCCTGTGGGTTGAGGTGTCATGTGGTATGTGGTTCTCGCTCACAGCGGCAAGCCAGCACAACATGGGCCCGGACCCCCGGCCAGCGCAGTGCTGTTGCCGATCAATACCACTCGTTTGTGGTTAAAATAATAGAATAATATATATATATATATATATAT
>NonamEVm000884t1 
GCAGCAACAACAACAACAACAACAGCAGCAGCAGCAGCAGCAGCAGCAGCAGCAGCAGCGTGCATCAACTATCAAACTCTTAGATCCATATCAAAAGTGCTCTACAAAGCGCAAGTGCTTCGACCACAATGGTCACAGTGGCAGTGGAACGTTGGTAGAACACAGCAAGGTAGGGGCCCCAGCAGGTGCCCCAACCACAACTAGCAAGACGGTGGCCCACGGCAAAGTGGCCCTCGGTGGCGGCCAGAACAATGCCACCAAGGGCGGTAACTCCTCGGCCGCAGACGGCGACTATCAGTTGGTACAGCATGAAGTACTGTACTCGCTCACAGCGCAGTACGAGGTGCTGGAGTTCCTTGGCCGCGGCACCTTTGGCCAAGTGGTCAAGTGCTGGAAGAAGGGCACCAATGACATCGTGGCAATCAAAATCCTCAAGAACCACCCCTCCTACGCCAGGCAGGGCCAGATTGAGGTTGGTATATTGACAAGGTTAAGCCAGGAGAGCGCAGACGACTACAACTTTGTACGAGCCTTCGAATGTTTCCAGCACAAGAACCATACGTGTCTGGTGTTTGAAATGCTTGAACAGAACCTCTATGACTTCCTCAAACAGAACAAATTCTCTCCACTGCCGCTGAAATTCATCCGACCCATCCTTCAGCAGGTCTTGACAGCTCTTCTCAAACTTAAGCAACTTGGGCTGATCCATGCAGACCTGAAGCCAGAGAACATCATGTTGGTAGACCCGGTCAGACAACCGTATCGTGTCAAGGTCATCGACTTTGGCAGCGCTTCTCATGTGAGCAAGGCCGTGTGTAACACCTACCTGCAGTCTCGCTACTACCGTGCCCCAGAGATAGTCCTCGGCCTGCCCTTCTCCGAAGCTATTGACATGTGGTCGTTAGGTTGTGTCATTGCTGAGCTCTTCCTGGGATGGCCGCTCTATCCAGGGTCTTCTGAGTACGACCAGATTCGTTACATTAGTCAAACACAAGGGATCCCTGCGGAACACATGCTCAACAATGCCACCAAGACCACCAAATTCTTTTATAGAGACAATGAGTCGACCTATCCATTCTGGCGGCTTAAGACCCCAGAGGAACATGAAGGGGAGACCGGTATAAAAAGCAAAGAAGCACGTAAATACATCTTCAACTGCCTGGATGACATGGGTCAGGTCAACGTACCCACTGAACTTGAAGGCGGTGAGTTGCTGGCGGAAAAGGCGGACCGACGGGAGTTCATCGATCTGCTGAAGCGCATGTTAACCATGGATCAAGAACGGCGGATCAGTCCCGGAGAAGCGCTCCAGCACAGCTTTGTTACCCTCCAACACCTGCTGGATTATCCTCATTGTTCCAATGTTAAGGCTTCAATGCAGATGATGGAGGTGTGCCGGCGGCCGGCTCCAGCATACGCCACAGCTGCCACGGTTTCCCAGGCTCAGGCGCTCCCGCCCTCACTCATGCCTAACTATGTTCATTCCACCAATGGTTCTGTCACTCTCACTTTCAACAATCAGATCACCAATCAGTATGGGTTGTACCAAGGGAGTCGCAGCGGACGAGGCTACAGTGGCAGCAGTCGAGGAGAAGCCGCGGCAGCGGCTGCGGCGGCGGCTAGCTTCCAGCCACAGCTGGTGTCGTCCATCCTTTGTCCGCCGCCATACCAAGGTCTGGCGTCCCCGGGCAAGCATGTCACGGTAGTGACACAGCAACCACAACTTCAACTGCAGCCTTCTCTGCTCCCCCAGCAGGTTGGCGGTGGTGGTCAGTATGTACCTGTCTCTATGGTGGAGCAACCAGGACGTGGCATGTTGTTGACAACTGGTGCGGCAGTGGGCGGAGGATGGGGTCGTGGCGGCCAGATGGCCCTGGTTCCCGGCGGCTGGCAGCAGCTGCCACAGCCACCGACTTCTCTGCAGCAACCAGCCAGTCTCCTGCCTGACGCCACAGATGCCTGGCGGCGGACATTCCTGGTTGACTCGTCAGTGGTGCAGGGAGATGCACCACCCGCCATGTTTCCGGTGGACCTGCACCCAGAGCTCTACGAGGCTTACCCGTCTGGCACCTGGGCGGGTAGCAAGCGCTCGAGCAAAGCCTCATTGCTGAGCCACTCCGGCGCACATGCTGCCCACACCCTCCATGTGGGCGGTCGACCAACACAGCCGCCTGCACACGACAAGAAAGATCTGAGCCAGCAGCTGTCACCCGTCAAGAAGCGGGTGAAGGAAGGTACACCGCCAGGTGCGTCATCTACACACTGGGGCGGCAGTGGCACAGCGACACAACTCAACCATAACTACCACAACAATCATGTTCATCATTCAGCTCACCACGGGAGTCATCACCAGGGTCATCCTCACCATCCAAGTCATCACTCTACCCACCACTCCACCCACTCCTCCAGTCATCACCCGGTGATACATGGCAGTCACTCCAACCACACCAGTCATGTCAGCGGCGGCACAGGTGGTGGCGGCGGCAGTCACAGCTCTCATACAGGTGGACACACTGGTCAAGCATCTCAACAGACACACAGCAGCCAGCAGCACTCCAACAGCAATTATAGCAGCAGTATCAACAGCAGTGGCAGACAGCAAACCATCACCATCCGTGACACTCCATCTCCGGCCGTCTCTGTCATCACCATCAGCGACAGTGACGACGAGGCTGCAGGTAAATGTTGCAAGGACCGTCACTGCTCAACGTGTGTCAACAACAACAAGATTGCTTCCAGTTCACAGCAGCACCAGCAACAACAGCAGCAGCAACAACAGCAACAGCAGACATCGCACGATGACAAATATGCTAGTTTGTCCCACAACTACTCGTCG
>NonamEVm001005t1 
CAGCTGCAGCAGGGAGGTCTCACGACAGTAAAGATGAGGACTGGCTGGGTAGTGACGCTACTGCTGGTGGTGCTGACGGCAGAGATGACGAGGTCCTGGCCTCAGTATGGAGGAGGAGGAGCCGCACCATCCACAGACCAGCAGCTGCATGAAGCACTGGCGGGGGGCGGCAGTGAGCAGCAGCAGCAGCAGCAGCAGCAGCAGGGTGGTGACACGGAGGTGTTGACTGAAGACTTCAAGTTCGAGCAAGCTCCTGACTGTTCTAAGAACTATGCCTGTGCGCCATGGCAGATATGTATCAACGGTGAGATCGACACGAGCGGTGTAGGACAGCTGAACCTACGATCACCAGTGCCAGTGCCAAAGGAGAACACTGCCGTTCTGTGTGCAGGCATCGGAAAAATTTGTTGCCTTATTCCCGGCTTAACAGCTGACGTACAGGTAGAGTCTGGAGGTGGTGGGGGTATCATAGAAGGAGGCGTCACAGGTGGTGGAGGGGGCATCATAGAAGGCATCTCAGATGGTGGAGGGGGCATCATTGAAGGTGGGGGTACCTCAGGAAGTGGAGGCATCATAGAAGAAGGAGGCTTCTCAGGTGGTGGGGGTACCTCAGGAAGTGGAGGCATCATAGAAGGAGGCATCTCAGGTGGTGGGGGCATCATTGAAGGTGGGGGTACCTCAGGAAGTGGAGGCATCATAGAAGAAGGAGGCTTCTCAGGTGGTGGGGGTACCTCAGGAAGTGGAGGCATCATAGAAGGAGGCATCTCAGGTGGTGGGGGCATCATTGAAGGTGGGGGTACCTCAGAAGGTGGTTACTCAGGGGGTGGTGGATCAACAGTGGTGGAGGCAACAGGTGGAACAGCACACAGCAGTGGAGGCTCTGGCAGCATCGTAGAGGAGGAATCCAGCGGTGGCCTCGAGCAACAACAAAGTGGAGGTAAGCCTGGCGTCCCTGTCTTACCAGGACAATGTGTCGATGGCTATGAATGCGTCTCAACTTACCTCTGCCATGACGGGAAGATAATAACCTCTGGAGAAGGCTTACTCGACAAGCGTATCGGCGGTAAGCCTATTTCGTGTGTCAACCCTGAATACCCGACAGTCCCTTCTGTGTGCTGTCAGTACCCGTCATGCAAAGCAGGTGACACCTGTGTCGCTAGTGGAGCCTGCACTGGCACCCACGCCACTGACGAGACTGGCAAATATCAGGATTGTTTCGTGGGAGCCAATCTGGAACCTGGAGTGTGTTGCACTCCACCGAAGCCGCCGGCACCGCTGCAGACCTGCCCGGGCACGAAGATTTGTGTCACCCAGAACCTCTGTACCTCGTATGGCAACCTCCTAACTGACGGCACCGGCAACATCGATATCAGACTACATTCGATCTGCTATCTAGGCAAAGATGATCCTAATGGTGTGTGTTGCGAGCCTCCCAAGCCACTCACCACCTGTCCAGGAGACGGTACCTCAGTGTGTGTTCCCTCAGGAACCTGTAGCGGACAGGTAACACAAAGTGCTGCTGGTGACAGCCAGGCATGTTATCTGGAGGGCAGTACGACAGAGGTGGGGCAGTGTTGTACTCCACCACCACCATTAACTACGTGTCCAGGGGAGGAGACCTGTCTCGTAGCTGACCTCTGCTACACCGCTGACAAGAAACCCAGCCCTTCAAACTCGCCATGTTACGTTAATCCCAACATCGTGGGCGTGTGCTGCTACCCAGCTCCTCCGCCCACTGTGCCCGTCCTTGACACCTGCCCTGACAATTCAGTGTGTCTGCCAGATATACTCTGCCAGGGAGATATTCTGAACGAGGCTGGTGCCTACGTCTCCCACTCCAGCGGCGGCAAGTGGTCACAGTGTCTCCTCAGTGGTACAGGATTAGCAGTTCCCGGAGTGTGCTGCCGTAATCCCACACCGCCAACACCTGATACATCTTACCCGGCCGCAGACAAGTGTGGCGTCCATAACATTGCCCTGGATACTCGCATCCAAAACAAAGACCTTAAGTATTACCAGACAACCTTCGCAGAGTTTCCTTGGCAAGCCATTATCTTCTTCTCTAATTTCACTTTCAAGTGCGGTGCGTCCCTCATCGGTGATCGCTGGTTGCTAACCGCTGCGCATTGTGTTAAAGACTTACCTGTGAATGACCTGCGCGTGCGGCTCGGTGAGTGGCAAGTTGACCAGTACAAGGAACCCCTGCAGTACTACGACGCAAATGTGGCATCCATTAAAATTCATCCACTATTCAATCCTAAAAACGTACATAACGGCATTGCTGTGGTAGAGTTGTCCGTACCTGTGGTATTCCAATATCACATTAACACAATATGTCTTCCAAATAAGGGACAAATATTCCCTAAAGGGACTCGGTGCTTCGCTACGGGCTGGGGTAAGGATGCCTTCGATGGTGGTAAGTATCAAGTAATCCTGAAGAAGGTCGAGGTGCCAGTCGTGCCTAATCCTGAATGCCAGGGGCTACTGCGTAAGACGCGCCTGGGCAAATTCTTTATCCTGGATAAGTCGTTCATGTGTGCTGGAGGGGAGGAGAAGAAGGACGCCTGTGAGGGAGATGGAGGTGGCCCACTGGCTTGCCAGGATCAAACCACAGGAGACTATGTCCTTACCGGCATCACCGCCTGGGGTATCGGCTGTGGCCAGAAAGATGTGCCTGGTGTGTATGTTGATGTGCAGTACTTCCGTGAGTGGCTGGATGGTATCATCAACCAGCAGGATGGTCAACAACAACAGCAGCAGAGCTCAGGGGGTTACAGCGGAAAGTAAGATACACATGTTACAGTTCTATATCACTATTTCCTCCGTAATGCGTCTTGTCTATTTTTATATTAGGTCACCATAATAATAATGTAATACTCAAAAATATAATCTGTGATATGTCTTTTCTAATAAACAGAATTTTCGACAACTTGTTGAGTTCGTTCTTTCCTTAATGCCAAAATTCACAAACGTACAGGTAAGCGTACGTGTTTAAACTCACACATATACAATGTGTGAACCACTGACAGTGATCTTCAACAAATCGATTTAAACAGGGCAGTTTCCAGAGGTCTGGAAAACAGTGAAAGTAGTCCTAATATTCAGAAAAGGGGACAGACAGGTGGCGATAAATTACAGGTCAGTGTCACTAACATGTATAGTAAATAAAGTAAGTTATGGAGAAAATTATCAAAAGTAGGGCAGAGGAGCTCTATAAGGTAACAAAAATTAGGCTGGAGAGAGAGGTTAGTTAGTTTAATATTTTTATTATGCACCACATACCCATCCTGTGGGCTGTAATCACAGGATTACAAAGATACTTAATGGATCCAGGGACTGGACCCCAAAGTTATGATCAGGGCCGGATTACCGCATAGGCAAACTAGGCATTTGCCTAGGGCCCCGCGCATTT
>NonamEVm019626t1 
ACGGGGTCTAGAGCAGCTAATGATGCCTTACTGTCAGCTTTATAATGTACTGCAGGGTAAAAGAGCCCAGAGATCCATTACAGAATTTATGCACACTCCAATACAACCATTGACTTTAGTACCAGCACCTCAACCATCCACCTCAGCCCAGGTAGGGCCACATAGGGCCACACCATGCATCTCCACTCTCTTCACAATCACTGACATACACCAACCACAATTTAAGGTTAATAATATTTTTGTTGTAGTCTTAAGCAACAAAAACAAAATTATCATTTTTATTTTAGTAAGATCTGGATGTCTAAAAAAAAGTTGTTTGGCTTTTTGGGGGCTCCCAGGAACGTAACCCTATTTTCCCCATAAGTTCTTCAGTTTGTCTAACATGGTTTGTTTTGTCTAACACGGCATTTTCAGGAACTTAACTACAGTGTTAAACAACGGTCTACTGTATTCTCAGTGAATATGAAAACATTTAACCCAT
>NonamEVm003802t1 
CTCCCTGACACCCTTACACGCCTCCCTGACACCCTTACACGCCTCCCTGACACCCTTACACGCCTCCCTGACACCCTTACACGCCTTCCTGACACCCTTACAACGAAAGTCACACCATTGTGACGCCGTCACACCACTGGTGGGCTCAGTGTTGAGTCAGCCAGGCAGGGGAGCGGGTGTACTTTCTGCTTTTCTTTGTGCAAAGACACCGAGCTCAGAAAATGGATGTGTGGATATGGGCTGTGCTGGTGGTGATGTTAGTGACTGGGACCCAGGCAGATACTCCTGCTAACTGTACTTTTGATGATATCCGAGGAGACTGGACAATCTACGAGACTGAACGCACTGGGGATGATAATATCGTCTGCGATGAGATGGGTCCCATAGTACATAAGAAGACAATCAGCCTCATGTACCCCAATGTAGCAGTGGATGAGTTTGGTAATGAAGGCACCTGGACCATGGTCTACAACCAGGGCTTTGAGATCAAAGTCTCTGGCAGGTCATACTATGCCTTCTCCTTGTATGAAAAGAGCGGGAAAACAGTGATATCTCTCTGCGACAAGACAATGGTTGGCTGGTCCAGAGACATCACAGTCAGAAATTGGGCCTGTTATCGGGCACAGAAAAAGACCCTAGTTACCCCGAAAAACCACACACTCAGCTACATGCTTCAGGAGGATGGATTGTATAAGTACAATAAAGCCTTTATCCAGAGTATTAATGCCAAGCAAAGTAAATGGTGGGCTGGTGTTTATCCAGAATACGAGCTGATGACTATGATGGATCTCCTGAGGAGAGCTGGTGGCAGAGCGTCGTCAATGACGAGTAGAGCTCGTACAGCCCCAGCTACCTTCTATACCCGCCTGCGTGATGCTGGAATGCCAGCTGCTTGGAACTGGCGTAATGTGTCTGGCATCAACTATGTTTCTCCAATTAGGAACCAAGGAAATTGTGGATCATGTTATGCCTTTGCATCGATGGCTGGGCTCGAATCCCGTATCAGAATTCTCGCCAACAACACTCAGCAGCCAGTTTTCTCTCCCCAGGATATTGTGGGATGCTCACATCTCTCTCAAGGATGTGAGGGAGGGTTTCCCTTCCTCATTGCTGGCAGGTATGCTCAGGATGTTGGCGTAGTGTTGGAGGAGTGTTCCCCATATGAAGGAAAGGATGATGCATGTCAAACCAATAAAAGCTGTGCCCGTCATTATACTTCCTATTACCGATATGTTGGAGGTTACTTTGGTGGTTGTAATGAAGAGGAGATGAAGATAGCTCTGGTGAAGGGTGGTCCTCTTCTGGTTGGATTTGAAGTATACGATGATTTTCTTCATTACAAGGGTGGTATTTACCACCACACTGGACTCTATGACAAGTTTAATCCACTAGAGCTAACAAACCATGCAGTTTTGTTAGTGGGATATGGAGCAGATGAAACTGGAGAAAAGTTCTGGATTGTAAAGAATTCATGGGGTGAAGCCTGGGGTGAAGATGGTTACTTCAGGATTCAGCGAGGTGTTGATGAATGTGGTATAGAGTCCATGGCTGTTGAAGTGGTTCCAATTCCTTAACTCTGAGATAACAATATAACTAGAAATAAGATACTAATGATCAACAGGAACAGTTAAACGCTATACTAGTTAAAATGCTTACCATTCAAAAATAAAAGGGAGGAAAGCATACCAATATCAAGGCAAATATGCAATGAAAAATGATGCATATGCAAAAAAGTGGAAAAGAGAAGAATAGTTATTACAAGATCAAAGTGGTACTTAGTTTTGGAATGGTAAAATTCTGTCTTTAGTATTATTACGGAATGGATAGAAAATATAAGGATGGAAGGTAAAAATTAGGACATACAGTGGAACCTCGGGTTACGAGTTTAATCCATTCTGTGACCTTGCTCATATCCTGATCTGCTCGTATGCAGAGTCAATTTTCCTCATTTTAGTTAATTGAAATGCCATTAATCCGTTCCAGCGGAATTCCTGCTCACTTTGTGCACATAAAATGAGGTAAACGAGTGTGTGATTGACTTGACTGCCTGAATTGATTGAATGACTTAACTGACTGAATGTCTTAGACTTTTTCACTGAAGAGGACCCTGAAACGATGTCTAGAGCATCCGATGCCGTACCGTCAGTTGTATAATGTACTGCAGGGTAAAAGAGCCCAGAGATCCATTACAGAATTTATGCACACTCCAGTACAACCTTCGACTTTAGTACCAGAACCTCAACCATCCACCTCAGCCCAGTAGGGCCACAGCATAACTCTCCACTCAACACAATCATCCACAAACACCAGCACCCACAATTTAAGGTAAGAAATACTATTATTT
>NonamEVm001509t1 
ACCATGGCTGGCATGAAGTTTGAGTACGATGAATCAGGCTCTACCTTCTTCTACTTCCTCACTAGCTTCCTAGGATTAGTGCTTCTACCTTGTACCTTCTACTTCTGGCCTGCCGTAGAGGGTGAAGAAGACCAAGAAAAAGATCGGTGTGAAATTTTCCAAAGAAAACACTCCAGGCTCAAGAAGCCAGAAAAATGGAAAGGACTCCGAAAAACTACTCAGCGTCTCTTAATCTTGACAGGCTGGGTGGTAATGGCCTTCCTCGTGTACAAGCTACAGCAGTTTGATTACGAATACGCTAACTTTGACCCTTACGATATTCTGGGGATTGGAGTGGGATCATCTATTGCCGAAATAAAAAAGGCCTACAGAAAGCAGTCTCTTGTATACCATCCTGATAAGCCCACAGGCGATGAACGCAAATTTATGAGACTAAATAAAGCTTACCTGGCTCTGACCGATGATGATGCCAGACGGAACTATGAGCGTTACGGTCACCCAGATGGCCCGGGAGCTATGCATTTTGGAATTGCCCTTCCATCATGGATTGTCGAGAAAGAAAATTCTCTGTGGGTGCTTGGGCTGTATGGCCTCGTGTTTATGATTGCGCTACCGACGGTTGTTGCCATATGGTGGTACAGGTCTTCCAAGTTCTCCAATGATCAGGTTCTTCTAGATACAACTCAGTTGTATTACTATTTCTTCCATAAGACGCCACATATGGTATTCAAGAGGGCACTGATGGTTCTTGCAGCATCGCTGGAATTTGAAAAAGGACATAATCCTGAGATTGTGGAGCGCCCAACTGACAATATTGAACTACCACAGTTAATCAAACAGCTACCTAATCTTGGAGAGAAGAACAAGGAGCGTCCCCTGTGCTTTGCTTATTCCATGAAGGCTCGCTCATTGTTGCACGCACACCTCTCTCGCATGAAGCTGCCAGATGCCACACTGGATCAAGATCGTCTCTACATTGTAAAGTGCTGTCCCATACTGATCCAGGAGATGGTGACCTGTGTTTCTCAGCTGATAATGCTAGCCCATGCTGGTCGCATCTCTCGACTCCCGTCTCTTGACACCATCGAGGCTTGCATGAAACTCTCCCCACATATTGTGCAGGCTCTCTGGGATTCCAAGAACCCTCTTCTCCAGCTGCCTCACATTACTGAAGACTCCTTAAGGCATTTTGTAAGTAAACGAAGACCGGTGAAGACAATTGAGCAACTTTTATCTCTCTCTTCTACTGAGAGGCACCATGTTTTACGCTCTCTCTCAGAGGAACAATTCAGCGAAGTCATGATAGCCTGTAGGAAGATGCCAAAGGTGGAAATGAATGTCAACTATGAAGTTGTTGATGACGACGATAGTGGAGTTTTTACTGCTGGTGCAATTGTTACTGTCACTGTAAATCTACGGCGACGGCCATTGGGAGAAGCATTTGAGCAAAGCCTACAAGATACTGAGCACAAGCCTGAAGGACAAGACAAAGATGAGGAAACTGCTGATGCAGTACCTGCTGCCAAGAAGTCTGGTTGGAAGAAGCCACAACCTAAGAAAGGCGGAAAATCCAAGTCCAAAGCTCAGCCACCAAAGAAGAAGCAGCAGCAGTCCACAGGTAAAAAGGAAGAACTTGAGGATGAAAAGAAAGAGAAAAGTGGGTTACAGCAGCAGCAGCCAGAGCAAGTAGAGGTCGTCGAAGAGAAAGCTGACCAAGACACAGATGAAGATGAATCGGCTTCCCATTCGGATGAATCTGTTGCTGAAGAAGCAGACACAGAGTCCCATAAAGAAGATAAGCATGCAAATAGCGTTGATGATGATGCAGAATGGGAAAGGTTCCAGAAGGGTTTGACCAAGAGGGAAAAGGCACTTGAAGGCAAATCTAGGATGTCGCACACGGTTCACTGTCCGTACTTCCCAGACGATAAGCAAGAGTACTGGTGGACGTATGTTTGTGACCGCAAGAAGCACATGCTCATCACTGCACCTTATCAGATAACAAATCTTGTGGATCATGAAGAAGTTCAGCTCAAGTTCACTGCACCCCAAAAGCCTGGTATTTATACATACCAGGTTTGCCTGCGATCAGATTCATATTTAGGGTTGGATCAGAGTCAAGACATCAAACTTGATGTGAAAGAGGCCAGAGAGATCCCCACAGAGCACCCACAGTGGCAAGAATGTTCCAGTGATGAGGAAGATGATGATGAGAATGATGTGGGTAAAGATGACGGGGAGGACTCTGAATATACAACTGATGAAGAAGTTACTGATGACAGTGACGAAGAATGATGTGTGAACTAGGTGTATAGATCTGTTCTCTGTTGGAAGCTCAAGGCCAAGTAATTTAATATCATTTTTCTTTATTTCATTCTTAGTCGTTATAGATCATGTTAGTGTTTTGTGTTTGCTAAACTACTGCAATAGCCTCAACCTGTGAAACTGAAATATGGAGAGTATTGAAAAATGTGTGTTCAGGTTTACTCAGTACACCAATAATGTAATATATTGTGGTTGAGAATGAGTCAAAGGAATTAATATTCGAGAATTCCTGTGAGAGCTTTCAGAATGGCTTATCTTCTCATAGAAGATTGAAAGCCAATGCTTATATCACTAGTTCTATTTTTGAACAGTTCTTGGTATATTACGTAGAAAGATGCAGCATTTTCACATAGTTCAAGTTTTGACTAGATACGTGTGGAACAAAGACTTTTTTTTTTTTGTAGTGCGAGTGAAAAATATTGCCGAGGTCTGCCTCCACAACAGTGCATCTACTTTCAATGATGGTGGGTTTATTGGTCCATTACTTGTAGTTCAGAGGTAGAATTTTCATTGATATTATTTCTTATAATAAGATGATTCATCGTAATACTGGATCTAGGATAGATATGAACTTAAATTTGTGATATATTTGTAAAATGTTTAATACAATTATAAGACTACATGGTGATGGCTTCATGAAACAAGACTGAAGATGCATTTCACACCAAAGTTATTTTTTTTCTGAAATACAAACACAGATCAGAACTTTTATTGAGACTGTTTTGTCTGTACAACAGGTGAAACTCCTCAATAAATGTTTTTCTCTGCATTTGACTATTTCAGTCATTCTGTCAGTTGTTGCCATCTTTCTCCAAGTTATTTTTGCCACTGTTTATATATTTTTTAGCATTGCACATTGCAGTCATTCCATAACAAGGCACTTTGGGATGGGGTAACACTTGGTGATTTATAGTATTTATCTTTTTAACTTTGAGATTGTTATAGGTTTAATATACAGTATATTTTGTTCATTCCTGAGGCATCATAGTTGATAGGTCATTTGCAGCACAGAAGCATTGAGAGTAGTAATGGGGATGGCATACTCAAGGTAATCATTATATATCATTACATCAATGTTTATACAGGAGGGCTGCACATGTACGGCATCTTTTCGGTGTTCCACGTTTTCGTTGGCTTTCAATTGAGCCAATGTTCCACTTGCCTGTGACTGTTGTCAGCAGTTGGAATGCAAGGAAAAATTGATTAGTTTGAAGCTAACAAAAACGTGGAACACCGAAAAGGTGCTGTGCATGCGGGGCTGTTCTATGATACTGAGTTGATGTATTAGATATGTTTAACACCTGGGTATTTTGATTTTGAATTGAATTGAGAGGCGTTGTTGGTTGACTGTCTTCAAAATAATGATACCCAGGTGCTGCAGATTTCTAAATTCATCACCTCATTATGAATGTCATCTGTCGTTGTTGAGAAAGTTTAGCACAATTACCTAGAGTTGAATACTGAAAGGTTTTGTCAACAATTTGTAAAGGATTATTTTCAGCTATGAGTGAAGTAGTGTACATGAGAGTTCCTTTACTATGTGCACAATAAAAGTTTACAGAATTTAGGTTTTTGTATTTTACAGTTCAGTATGATTGTATGTTTTTTTTTCTCACTTTAATGCGTCTGGAAAGGCCCAGTGATATAGTTAAAAGATTCTTGATATTGCCATTTCATATTTTCACTTCAGATTCGTATCTTTGCTGTCTATACGATAATCAAAATGAGGTTACTTAATGAAAGATCTTTAATAATAATAATTTAATTTAAGATAGTGGTAAAAGATTAATATATATATATTATTGGTGGTACTGTAATTCTTACATTCTTAATTTATGCTATTGAGCTTGTGAACTGAAATATCATCTGTGGTATAATACACTTAGCCGGATAAAATTAAAAGTTTTGCTATTGTGCTAGTAACATTTTTTAAAGTATTGAAATACAAGAAAAAGTTGCTATAATTCTTTTGACACAATTCCTTTGAAACTTTGATGGGAAAGAGGTTGGTGGACGTGTGGTCAAGTGCTTGCCTGGTTAGAGTAGCATTCCTGTGTGCTGCCAGACAACATCATTCATATCTTCTGAAGGCTTTCTTCATTTATTTATTCAATTAAAAAAAATCTCATTGCTTTATTGCAAATTTGATATATATTTTTTTATTTTATACATTTTCTTGGAATTTGAAATAAATAAATGA
>NonamEVm029516t1 
TATGTGGTTGCAGGGGTCGAGTCAGGGCTCTTGGCCCTTGTGTCTGCGAGTATGCATGCATGTTTGTGTGCACTAACAACACCATCATTTCCTCACTGATTCTCAGATTGTCAAATTTTACTGTTCTGATAAGCAGTACTGATGTTCTGCACTAGAAAGAGAGAGAGAGAGAGAGTCAGGTTCTTCAACTTTTAAATATTTGAATGGCCAAACAGAGATTTTTATTTTGCTTATTCCCAAATTTCATTATGACTTGTAATCATTTTGGGTGTCTTGACTAACGATAAAATTACAAGGGGAAGGAGGAATAACAAATGTTTTGATACAGTATAAGGTTTACCCAGATAAGCTCAGGCACTCTTCAGCTGACTGGAGTTAGCTTGATGTGTGTCTGAGGGGAGTGGCTTAACTTTCTCCTTGTTTTACTCTCCACTGTTTACTAAAGATAAAAGAGGAGACATTCTTACCTAGTGCTTGTATTGGCATTTGTCTGTTTATGCAGTTTCCAGTCACTGCTGGCTTCATGTAGTATGTGGTTGGTTATCTGTAATTATTTTCACTTCATGTGCCAATGTTACTAATAACAAAATGCAGATCAATTTCAGGTGTTATTTCAGGACTATTATTGCATACTGTTTGCACTAAATACAGTGTTGTTCTTCACTTTATGAAAAAGACAGTATTTGGGAAGATTATTAGGGTATACATTGAGGATATGACTTAACATACTGTATATATAATAAAGATATAATATGTAATATACTGACTTGTTAATATATCATATGTATATTTTTCTAAACTATTTTCACCATTGTAAAATATCTGTACTGAGCTCTTATGATTGTAAGATGCATGTATATTTTCAAAATGTACAATTCATAATAGGAACTAACTATTTTTATGCAGACAATCTCTCGCTGGCAAGCACTGTATCATATGTACCGCTGTGTACTGTAAATGGCTATAGAAGCCAAATTCACACTATTTTTGTATTTATGGTACATTAATTTCATGTTAAACTTGCCATTTAGATCAGTTTATAATTTCTGAGGAAGTCTGTACAAATATCCTGAATGTATTTTAATAATGGTTATCAACTAAATAAGTTATGATAACTAATATATTGTCATGTTAAATCAATTTTTCACTGTATTTTTACACTGGCTTTTTTAACCGTTCATTAAATGCTTACACACTTTGGAGTTTGCTATGTATTTTGTACTTGTTTTATACATGTACAAGTTTAGAAAAGGGTTTTAACTTTGTAAC
>NonamEVm002774t3 
GATTGTGAAGAGCGTGGTAAAGATGACCATGTTAAGTGTGATGACGCTGGTGGGAGTCCTGATCACCGTGTCTCACGCTCACCCTCATAACTTGGGGTGTGGAGTGTCCCGGTCCATGCATGGAGGTCGCCAGCTGCTACGGGAGGTTCTACCTCGGTGTCTGACAACACCCAAACCTTCCATTGAGGTGCGCACAGCCTTCAAACACTGCGCTACCCAGGTAAAACAAAAAATGACTGATCCTCATCATGCACAGAAAATGGACTCTCTCAGCCTTGCTACTCTAGGTGTGGAGGAAGCCTTGAGAGAGCAGGTTGTGGAGTGTGTGGTGGAGCGTCTGGAACTCAGCCTAGAGGGAGGAGCTCTGGACACAGCAAAACTCCTTGACTTGATCTCCACCATTGATGGAGATGACCTCGGGAAAGTTCTGTACCTCCGAGCAGTGATGACCTCCTGTGTGGTGAACAACCCATCAGACGTCAACGCTACCCAGCACTTGATCGAGCTTATGGAGTGTGTACGGAAGGAGGCAGCCGACTTCTGTGACACCAGGCTCTCACTGGCCAAGCTCTGGATCCAGGGTGATGGAGCCATGTCTGCGTGTAGTGCTGTTGTTGTGGCCCCGCAGTATGCAGGAGCTTGTAGCGCCTGCGCTAACACCCTGGGTGTGAACGCTGTTGCAGCATGTGGAGACAGTATGGGAGGCTCACCCCAGGAGTCTGATGCCACCACCACCCCAGCATACACCTCCACCACTACCACCACCGCATCCACCCCCACCTCCACCATAACAACAACCACCCCCAACGCCCTCACTAGCTTCACCAAACAAAATATGGTGGCTGGTGTTCAGCTGTGTGCTGGCGAGCAGCTGGGGTGGTACAGCAAAGAAAATGGGATCAAACCTGTGGCCCTGAGGGACTTCATAGCTAACTTCTCAGGCTGGGAGGACATCCCTGAGGAGCTGGCTAACGTGACAGATGCGATCGTTAACTGTGAACCCAAGATCAGCGAGGAAGGAGGAGTTAACACCTTGCTGGTTCGGGGCACACTCTGGTCTGCTTGCTTCTACCCCAAATATTTTAGCACCTGTGGATTTAAAAGTAACCTGACCATGATGCTGTTCCCTGGCTACCACCAGCAGATGGAGAAGGAGGTAGAGCAGTTCATGAGTCAGATAATAGACTTGGGTGACGACACTCTCGGCCATGACCAACCCCAGGGTCACCAGGACGCAGAGATGGTCGATGCTGGTTTGCTGGAAACCTCGCCTGAGAAGAATGAAGAAGTATCAGAGATAACAGATGTAGACATGGAGCGGGATGTAGAAGCCATGACAGCTGAGAACCTCCACCCACCACCACTCTCAGCTCAGATGAAGGGCAAGGAAGCCCATCCTTCCAAGGACCTGCACGATAAATCTGTCCACACATCCACTGAGACATCTAGCCAACGTGAAAAATCCACTGAGAATCCCTCCCAAAATTCATCTGAGAAACTCGCTGAAAATTCAAGTGAGAAGCCCCCTGAAGTTTCCGGGGCCTCTGAGGTGACCACTGCAGAGGAGCTGACTGATAGTACCATGAAAGAAGAGGAGACAGTGGGGGAGGATGGCGGTACTGAGACTACCACACAAACTGGTGTCTAATTTCGTCACTCCAATGTACACACAAATCTGGATGATGCACGATGCTGTAAGTCCGACAAAGTGAGAATTTCACCGACATTTTCTGTATTGGGAAAGAGTCAGGCGGTCTGGTTGACATGGTTTGATCAGGTTACTAACTTCGAACAAAATCTTTAGTACGATGTTTTACCCAAAAAGTGAGTGATGAAACTCTTTTGTGGGTTTATAAAGCCTCTCTGTGAGTGAAACATCGTATAATAATGTTTCTCCCATGCTACAAAATGTCCTTGAAATTACAGATTTGGTCGTCAGGACTGCAGTGGCAGGCAATATATAGGTCTATTACACAAATAACCAGGTTACGACGACGTTTCAGTCCGACCTGAACCATTTAGTCACACCGAAACGTCGTGGTAAGCTCCTCCTATGTGCGGGTTATTTGTGGATTGTTCCAGTCACGGTATTGTGTTTTTTGTTTTTTATAGGCCTATAGGCCCGTAAGTGGTAAACAGTTCCCCTTTCCTCTAACTATTCAGTATATCCATGTTACTCAGAGTCATATTAGAGTTTGTTTCGTGTTTTTAAAACCTCTATATACTCAAAGAAAAAAAAATTATATCTTTGTTATTAACTCATAATTATAATTTTAAGAACTAAAATTATAATGTCGCGAGAGGCTAAAAAAATCAGGTGTGCTTAATATGTTTTTATTTAGATAGAGTAGATTTTGTAAAATGTTAAACTACTTCTTAATGTTAAAATTAACAAATGAGATTTATGCAGTGTTATCGTCTATATTTTTTTGTAAAAGCAGGTAAATACAGCATAATTTTTTTTTTGGGGGGGGGGATTTTTCTACACTCAAAACCTATGCATATAAATATTAGATACAAATAATGACAAAATTTAAGTTTTGCAGCACATTAGAAGGACTGAACTAATATTTTGAATAGGTAATTATGTCTTCTCGTCTGATTCATAGTTGACGAAAGAGAGAATATATTATTGTAACACAATGAATAATATTTGTCTATTATCAGTTATGGTCAGATGCACTGCAATAAAAAAAATTGTCCAGACAAAATTATATCTTTTTTCTATTAACAGCCCATAACAATCAGCATTTATAACCTGTAATGGTCAATATTCAATTGGTTACGATATTTATTAATATGTATGTTATTATCATTTAATATAAATTGTCTGGGCTCGGTGTAATCTAATAATGAATTATGTAACAAAATAATGTTAAATGGTTGTAATAATTGTATAATGTTGGTTGTATCATAAACTAACTAAATAATGGTATATCTGACAAACAAACTTCATCCAGCTGGAAAAAAATACATTTGTGTTGCATACATATCCTGAAATAATAACTGATAAGGACACCCAATTTTAGCCACTTTGTCCATCACGGGAACACCAATAATAATGAAACTACTGAAAAAATATATTTTAATCTTTGTGATTCAACGAGATATAATTTGGTCAATAATATTTTTTTGAGGAATGCCCTTGTCTGAAGAGTAAATATAAAAAAAATTATTGCTATATATTGATGTATAATGATATAGTCATATTACACATTATTAAATCACTAAATGTACACAAGTGGAATATTAAATTATTTTAATCATTATAATTATTAAAATAATTTAACATCTAAATTTTATGTTCGTATCTAATATAATAAAAA
>NonamEVm028986t1 
TAATAGGGAGGACAGGGTGTATGAAACTTCCCAATTATGAAATTAACTTTACTTATGAATGGTTGTCTTCTGAACTAGTGGACTTTCCACTTATGCAGACAACCAGACACTAAGAATACTGGTATTGTAACCTGTAGTACTACAGTACAGTACTGTATAGTAATTTTAAAGTACATAATTTACAGTAATTTTACTTACCATTGCTAACATTAAGTAAAGTCACATAAACTGCTATATTCAACACACTGGCTGGAGAAAATTAAGAAACTAAAAATTATGAGACTGAATAACATGAGTGAGCACAAATGTTGATGATGGTGGCCTACAGCTCAGGAACAGTGAAAGCAGACAGGTCCTGGACCTGGCCATTATGGCCCATTCCAGAAAATCTCAAGAGCTAACAGACTTGGTTCGATACTTCAGAGGACAACCAAACGTTTCATTGTGGACAGAATGTAGAATTACAGACTTGTCCATTCTGTCTGATAGCATTTATCTGGCAATTTTTTTTTTTGTCCGAAATTGCTATGAGAGGTTTTACTGTATATTTGAATACCTGATATTTTTCATTTGGCTTGCTGAAAAATACATTTCATGACCTACAAGTTTTTAGATGTTTACTCAGGTATTATTCCTTCACTTTTTGTTTAATTGAGTCATTTGATTGTGGGACCATAATACAATAAAAATTGTAATTTACATTATTATTATTATAGTCATGGGGAAGAACTCAACTTGTAGAGGTCATAGTGATTCAGGAAGAAAGGGTAATTAGTTTTGAGCCTGGGAAGGAATGCCAATCCCTTGGATCAAGAACCTTCACCAGGTTTTGTAAATGACAACTTAGTACTGTCAAGGTGGTGCAGCAACATTACAAAGTGAGTATCATTGAAACAGTGCATTGTTATGTTATTATTATAATCATGGGGGAGCACTAAACCCATTGGATTATACAGCGCATGTGGGGGGGAGGGAA
>NonamEVm025084t1 
ACCACCACCTCCACCCACGCGCCACCTCACCCGACTCCCGCCACCACATACGTATATAAATGTTTTCTTAGTTCTCTCTGCACTAGGACCGAAGAAGCCACTCGCGGCAAAACGCCTCCCCCAACAAATGTCCCGAACTGCACACAAGTGCTTTTCTCCACATCTTGTCGGTATCGCCATACCATTTCCTCATATATAAGTTGTTTGGGTAAAGCTTTAAATACTTGGCTTAAAATAAAAATTCTTGCCTGGAAATATTTATTTTGATAATTTGTTTCATGGTACTATAGCATTACAAGGCCTAGAAATTGAGGTACATAAAATGCAAAACACTTAAGCTTCATGAAGCTCTAGAAATGACTGGGAACAAACAAGTATTTTCCACATGATAGAATTGCTCTTGAAATACCCACAAGACAATACAGTACTGAATGGTTGCATATTATTATTATAATC
>NonamEVm027669t1 
TAAAGCTACCCAAGGTCCTATTGAAGCTAAAACCTTGGATAGTTTCAAATTTAGATTGGACAAATACATGAGTGAGAGGGGTTGGATTTGAGTGGGACTTGCAGATGAGTAAATAGAATTATCAACGCTTATTGTTTGGGTAGCATTTACTCTGTTAGTAGGTTGGATTTGTAAAGGACCTGCTTAGCTCAGTAGTGACCTGTACTTAGCTCAGTGAGGACGTGTCTAGTGTACTCTCCGTGGACTAAACCAAGATGCCCTCCATTAAGCAACTTTACCAGCAGCTTAAGGAGGAATTAAGAGTAGTGACGATGGAGATACAGCACTTGATGGAGGAAAAGAGGAATTGTAGTAGTCCTCCTGTTGTGAGTCCTCGGGTAAAGAAGGGAACCTGGGCATCATGGAACGAAGTTCCATGCTGTCTAGGGAGCGTCTATAAAGTAACAGTTTTAATTAAGTATACTACACAAGTACATACACAGTATTACTGACAGCTCAGTGACACTAACATATGGTGTCCCGACAAACAGCTAACTCATACAAATTATAAACTTAAGGCATACGGCTCTGGGCTTATTCTATACAATATCAATGTACACAACAGTTGAACATAAGAACTATACTTAAGGATGATAAATGATTACAATGCATTACAAATTAAGATATATCACATATTATATTATTTGACAGAATCAATGATTGCATAGTACAACAAAAGAGATTAACAAAGAAAAAAAGAAAAGAGAAGATCGATCGATTGATTTGTAGTCATGTGATCTACGGATTCTGAGGAAGGATATG
>NonamEVm008454t1 
CAATGGCCACAGATGTGCCGCCACGACACTGATGCTCACAACACTGTACTGCTGCACACACTCTGACGGGAATTATTGTGACTGGCGATTGAAATTATTCCTCGAAAATGGCATTAGAGATGATGATGAGTGGGCCAGACTACATGCGGGATCCCAGGAAGCATCAGTTCAGCCCTTACGCTAATAATGGCGGCACATCTGTGGCCATTGCTGGTGATGACTTTGTGATGATTGCCAGCGATACCCGTTTATCTCGAGGGTTCAACATTTTCTCCCGTGAGCAGGATAAAGTGTTTCCACTGACACCAAAGACCATGATGGCTTCATCAGGCTGCTGGGCAGATGTGCTCACTCTCAACAAAGTGTTACAAGCCAGACTTACGATGTACTCGCATGAACACCACGACATGATGTCTACTACAGCTGTTGCCCAGCTGCTATCAACAATGCTATACTGGAGGAGATTTTTCCCATATTATGTCTCCAATATTCTTGCTGGCATTGATGAGGAAGGTAAGGGTGTGGTTTATCATTATGATCCTGTGGGACACATGGAAAAGTTAACATTTAGTGCAACTGGAGAATCAGTGTCACAGATTCAGCCTCTTCTGGATAATCAAATTGGAGGACTCAACATGCTGGGGGTGAAGCCGCCTACAATGACTAAGGACCTTGCACGTCAGCTTATCCATGATGCTTTTGTCTCAGCAGCAGAGCGTGACATAAATACTGGTGATGGTATAATCATTCATACTATCACTAAAGATGGGAAAACTGAGGAAACAGTAAAACTTCGCAGGGATTAATGTTTTAATTATTTTGTTTGACTAATTGTCTTTAGCTGAATATTGTTCTTAAGATACACATAAAAAGAACTTTTTAAACATAAACTTGTCAGGATTTTTTTTTTTTGTAAAAATAAAGAAATATAGAACTGATGCTATTTTTATTTACATCATCATCAAATCTCATTAGGCTTCATCAAGACTTTACAGCTGGTAACTGGCAACTCTTTAGATGACCTAATAGCACTGTATGACCCTTGTGTGTTTAGCTCTTAGGTTATTTATTATTATAATCAAAACTAAGCTGTTTATATGCATTTAGTTATGCTGTAGTATTTTAAGATTTTGGTAAAATTCACACATGCTGAACATTAGTGTCAATCTGCCTACAAAAGTCCATGGCTGGAACAATTTGCAAATAGCTCACACTTCAGAGAAGGCACTTTTGATGATGACAGTCCATCCTGCACCATTATAGACACAAGAGAAAAGACTGGATTATAGGCCATGTGACAAAATACCAGTAGTAAAGGTAATTTAGAAAAATTAGCCCTTTCAAGTGGTCTTGATGCTGACGAGGGGCTCTTTTTTTTTTATTATCGAGGAACTGGACCCGTTTTTCCTCTTGGATCGATAACCTTCCATTTACCAGGTTCTGTATAACCTTAACCGCTTTAGGGTTTCCTTGTGAAAATACATTTTGAGGGGATGGAGTAGCTATGTAACTCCATGTAACTAAGCTTAAGAGTAATGAGGAGCACTGTTTTAGGCCTACTGCCCCTTGCTAGGAAAAAGATGAGCTGTATGGCCTATACATATTTAGAGCTTATTTTTAAATGTAATAAAAACAAAAGTGAAGAATAATGCCTTGACCTGACTGGTTTTCTCACCTTTTTTTTCCTTTGTTACTTTTTCTGTCACCTTGGCCAGTAATCAATTCTAAGTACTAAACCCAAATGGCAGTCCAGTAAACATTAATTTATGGGCCAAACCTGTATGAGTCACAACCTGAGTAAGTAGGCCAATTTTTTTTTTCCATTTGTGATCCCCTCAGGATTGGGATAAGGGGATGAAGCTACTTTTATCATGTAAATTCATATTTTGTAGAAACTCCAAATCCATAGAGGTCATAGTGCCTGGGAAATGGGAGGCAATAAGATCTGATCCCCCAGGAAAGAAAGAAAAAAGTACAATTCCTTGTAAAAAGAGCCCCTTGCCAATATTGAGAACTCTTTCCTGAGGGGCCTTTTAACTTATTACCTAATTACAATGCAGCAACTCCTAGTCTAAATTTTCTGGCATTATAGTCTCTTCCTCCTATTACTCACGTTCATGGGGTAAGGGAGGGGGGCACTAAAGTAGTAGGATTCACTGCCCGGGGTAATAGAAGGCAAATATACAATAAACCTGAAAGGATCAGTGGAAGGCAATGAAGTTCTATCAAAGGGAATGACAGCTACAATTCCTTGGATCAAAACCCCCACACAGACATCAAGGAACCACCCTTTAGGAGCTTCCACTCTTACTGCCCAGGTTTCTGATCTCTCCCTTTTCTCATCTAATTGCAGATCCTTGTGGGTTATTAACCAAGATTGATTATAATCAAAACTAATAATAACCACCTATTTGCAATTTGATAATGGTCCAAGACTGACTGTAACATTTGAACTTTCCAAAGCTTGATTTGTTAACCATTCTGTAACTTATATCAACATTAATGGCATTCCTAGCATGCAGTATGACCCTTACAGGTTTTGCACTTAGTTATCATTATAATAATAATGGCATTCCTAAACTTACCCAAGACCTCAAATGGTTTTTATTAATCCACTCAAGGGAGGTTCCTTGATGCTGGTGAGGGGCTCTTGGTCTAGGGAATTGGATCTGTGCTCCAGTTCCCTGAATTGAGCCTGAATGCCTTCCATTCCCCCCACATGCAC
>NonamEVm012035t1 
CTCTTTATCATCAGTATGAAGAAAAGCTAACTAATCCTCAAGCTTTGGCATTAGCCACATTTTTCCACAAACTGGAGTATAACCCACGTTGTGGTGACTCTGACATCAAGAACATCGAGAGGTTTGACGAATTCATCTCAGAGGCAGGAGAAGGCCAACAGGATTCATCATTGGCAGTAGCAGTACGTTCATTGCTGGAGGCTTCAGTTAGTAACTTAACAGATGCCCACATGATGGAGGGAGGCTCTGGCTCAGATGATGTCCACTACTTCTTGGATTTTACCACAGCAGTGTTAGGGGTCCCAGCACCAGAATATGATCAGTACACCACTAAGATTCAAGCTGAATATATTCATCTTCCTACAAATGCATACAACCAGCTTAGACTTAAAATGCTAAAGAATTTAGTCCTGATGCCTAATATATATGCAACAAGAGAGTTCCAAACTGAACGAGAAAAAACTGCCCGGGAAAATATCCAGCGTGAAGTAGAAAATCTCCAAGCCTAAGTTTACCTTAATTTAAATACAATTTAATAAATATTACAGTAACTTCAGATTTTGTTAATATCTCTAAAGAGATTTCAAGACCAAATATTAATATTTCTGTTGCATTTTTAGCATAAAATTGAACTTTTGATATTAATGTATCATTGTATTTTGTTAAGCACAAGATGTTTAGGGATGCCAGTAATGTTAGAACTTTAGATCTCTTAAAATAGATTTATGTAAATAATTTATATATGAGATCCTATAATGACCCCAAAAACTATAAAGTAATCTTAATACTGTTGCATATACAGTATTTATTTAAAATCTTCCATTTGAATGTAAGTGATGCCTAAAAAATTATCGTAACTATAATTTAAAGTTTATTTTTTTAGCATTTCTCTTCATGAGAGGCACATCTATAGTTGAAGAATAAATTTATAAAACTATTAATTTTCTTATTTATAAGGTAAAAGTAATGTCACAAATATTTTAGTAGTATTATAAACAGTTCACCCATTTTACAGTATCAATTTCACCATTTTGTTTCATATGGAAGAGTAGTATAACTACATACATCACAATAGTTTTTGCACAATTTTACCCAATTTTATATTAATCAAGGAATGAGATGTATTTATAAAATTGTGAGGAACATGACAATGTTTTAAGATATGTACTCTTAATTACCAAATACATGTCATACCTGGTATAGTATATAGGTGTTTACCAAGTAAAGTAACAAACAGTATAAGGGTACTTGGTGCAATTTATTGGCAATTATCAAGTACAGTAGTTGGGGTAGTACATTGGTAATTAAGTAAAATAATGGACAATACATTGGTACTCTACTTGCATGGTTCAGTATATTGGTAATTGCCAAATACAGTGCCTGGAACAATGTGTATGAGATGCACCAAAGACAGTACTTGGTGCTTACCTAATATAGTACTGTACCTAATATAGTACTGTACTTAGCAAGTATAGTGCCTGGAATAGTATATTGGTACTCAAAAAATAATGTAAACAGTTGTAAAACTGTTTACATTATTATTATTAACTTCACAAAACAGTATATTACCCATTTCTTCTGATAAAAACTATGTATTGCAAGAATTTTTTTTTCCATTTCATTGTTAAGTCTATAATAAAATCATTCCTATCAGATTACAACCATTCCCAATTATCAAATATTTTGACTTCTTTTGTAATAAGTCATTTTGAAGCTTCTTACTTTAAATCAGTTTTATGTTTTCTTGTAGGAGAGTTATAGCTACAGCTGCAGTGAATGCGCGAGTACATTTATTGAATGATTACTGATTTAATACCAATTAAATAAAGTACCAGGTATGAACATGCTTAATGAATATTTGCTGCATTATAGTACTCAAGTTTCTATGATAAATCTTGTAATTTTATCTGTCCAGTCATTCGCAGCTTAAACCTGTCATTAAACTAAATTACATACTGTACTGTGTACATATATCAGAACGTTCAGTATTCTCTCATGGACTTTGCTGTATAACTGATGTGTTCCTGGATTTGTTATAATACACATTATTGTAACTTACTGGCATGAGAGATTTGGAAGCAAGTGTAAAAAATTAACTGATTGAGAAATGGGATAGTCCGTCACAATTAATCAAAACTAAGTGCTAAACACACAAGGGTCATACAGATTCTTAGTCACAGTTAGTGTCATCTGAATTCCACAACTTTTCAAACTTCTACCAGCCAATATTAAAGCTTTTACCAGAGCAAAGTACAGTTTTTCAAAGAATAACTAAATAAAATTTGCGCAATGCTAGGTTATAGTGGCTGTATATGCCTATGGGCCGTGGGCAGCAGCAGGCTGGTTGCCCAAGGGATTAATGTATTTAGGGGAGAGCGCACCCTTCAAAGGAGGTTCCTTGACACCAGTGAAGGGTGCTTCATCCCAAGAATTGGATAAAGCACCCCTAAACCCATAGGGGTCATACAGGGCCTGGGGGTTATGGAGACATTTGAGTTTGATCCAAGGAAAGGGAGTTAGTGTAATTTCTTGGATCAAGGACCCTTCACCAGC
>NonamEVm027497t1 
TTTCTTTGATTATAATAATAATCTCTTCAGCCTCTGCTAGGTGTTATATCAGATTCATGATCGAAAATAATTCCCAAAAACAAAATTTTCAATGTACAACCCAGGCATTATGTGCTGATGAGCATATAGGCTGTAAAAGTATAATGTACTTTTATATTAGCACTTGCTCTTGTCTGTGAGCAGTATTGTGAGGTTACACTCGTAAACTTAAACATGTCTAAGTGAATGTATAGTGCTATGCTGATTTAGTTTTTTTTTTTTATATACTGTATCCCCTCAAGGGAGGTTATTTGATTCTGATGAGGGACTCCTGATTCAAGGAATTGGATCTGGCCTTCCCTTGGATTAGAATTGTCTGCCTTACTTTCCTTCAAGTACTGTATGACTCCTGTGGGCTTGGTGCT
>NonamEVm014866t1 
AGATGAAGACATTACTGTTGGTCCTCGCCCTGGCTGCTGTCTGCTCCGGCTGGCAAGGATGTACCGGTGGATACATCAACATCGCTGGAGGCTGCTACAGATTTCACCAGGATTGGGAGACCTGGTGGCATGCTAAGAAAGTCTGCAGCAGCGAAAATGCGAAATTAGTCTCCGTCCTCACCTACGCCCAGTACAACGGTCTCTTGGCTCACATGAACGGCAACTATCCTGGAACATATTGGACATCAGGAGCAGTGATTTCTGGCCACTGGACCTGGACAGGAACAGGAGGCTCAATGAATCCTAATTGGTGGGGCTGGAAGAATGGCAACTATGCCGACCACTGCGCCTACTTCTGCTCAATCACACTCAAATACTGGAGCAAACCATGTAGCACTAAACTGCGTTACATCTGCGAGAAACACTGATGTATTGAGTCTCCGCCTGGCGTTAGTACCTCCAACTTCTGACAGTGTTTGAAGGAAGCCGAGACACCAAGACAAGGCTCTCCCAGGAGCCAATCTTCAACCAGCCTCTAACTTAATTAGGCTTTTAAAGTTAGCTCTTTAATTTCGTTATAGTTATGTTCCTAAAGGTCCATTGCAATCAGAATATTGTTAATCACTGTATTTTTACCATACCCAGTTATGTTATTTATTCTTATTTAGTGTTTCAGAAAAAATATCTTTTCACATTGCTCAAAACTTATTAGTATTGATTTTGGGCCGAAGATAAAACTAAATATTCTCACCATTATCTCGTAAATATTGAAAATTATTAACGATAATGTGTTGAATATTAGAAATTAACGAAGTTAAACTACAGTAGTTTTCTCTTACTATTACTTATTAACTTAATCACTTTAGTTATTAGTATTAGTTATTATTATTACCTATATTATTTATTAGCATTACTTAAGTAAAAATGTTAAAATATTGCAGTTTTTGCTTCAATGATAAGAATTAATAGGTATAGATTACCAACATATAATTCCTTACATGATCATGGCACAGAAAATGTATAATTATTTAACAACAACATTGTTACTGCGACTTTTCGAACAGTAGTAAACGTTACTTATCACTTTCAACCTAACTTGTAATGTTAATCGTAGTTTCAAAGTTGTGTGATATACCTGTAACTGCTTTCCAGAGTTTAGCTGCTTTACTATTGATTTCCTTATCAGCCAGGCTGTTGCTGCTGGCATCCAGTAACCCACACAGCTATCGCAGACTTAGGTTCAGGTTTAAAATATCTAATGTATATATAAAAATTATGCTATACGTCTTTCTGAACTTAAAAATAAAATCAAAATTTTTTTTTCATACAGTAAATTATAGTTAACATATATTGTCATGAGTATAAAACCTATTCTTATTTTTACTAAAACATTTGTATGAAAAAGCCGACAATGTAGGCGAAAGAATTCAATAATAAAAAAAACCTACTGTTGCACATTCTTATTCTTAACACATCGGCCGTTTCCCACCTAGGGAGGGTGGCCCGAAAAGGAGAAACTTTCATCATTCACTCCATCACTGTATTGCCATAAGGGTGCT
>NonamEVm001326t1 
TCTAGCAACTCCGACGCGACAAGTGGTGTGCCTGGCTCCTCCTCAGTTTCCATTCCTGTGAATTGTTGTTTTTTTATCGCTTTTCAGTGTAGCCATGACGGAGAAGGCAGACATGCCTGGGGACACTGTCTCCCTCCCTCCAACCTACGCCCCGTCTGAGGCCTACTCCGAGTCACCACCACCAGCTTATCGTCGTGACAAGAGTAACAGAGTGCAGATCGTCAAGATGGTGTGTGTGACTGTGGTCGCCTCAGCTCTTATTATCGGATTCTTCATCATAACGTCCAACTACCTGTCATCCAGGTCATGCAACTGTCACCAGGAGAAGGCAGGTGTCCAGAAGCTACAAGCTGCCAGCTTCCTGGAGATACCAAGAGCAGAAGAACTTGTTGATCATTCCTTGTATAACAACAAAGTGGACGAGAAGGAAGTGGACGAGAAGAAAGTGGACGAGAAGCAGACGAAGAAGGAAAAGGAAGAGGAGGAGGTGAAGACAAGCAGCATGAAGGAGGTAGATACAGTGGACGACGCCACTCTACCATCTGTGGAAGACCAGCTGCCTCTGCAGGTGGTTCCCCTGCCTCAGGAGGAAGTGGAGGCTCTGGTAGAAGAGGCAGTGAAGCTTGAGGAAGGAGAGAGGGAACTAGAAGCAGAAGAGAGAGAGAGACAAGAGGAAGAACTAGAGAGACAAGAGAACCGTCAAGCACTACGAGACATCATGCGTGCCCAGATGGATCACATGAAGAAGATCAAACTACCCATTGACCTGATCCTCGGCAACCCTGCCCTGGCTGGACGTGATGTCAACTGTGAGGTAGAGCGTCGTGAGCAGCCCCTTGGGAACGGCATCATGACCCAGGCCATCATTGTCACTTGCCGAGACAACGACGACAATGATAACAACGACTTGCAGGAGGCCCTGGCTGGCCCTGTCTTCCCCCCACCAGGAGCACGTCCCCCATCCCCACCTCTGTCCCTCATCGCTCCCATCATGAAGATGCTGACTGCTAAAGCTGCCTCCCGGGCTATAGCCAAGCAGCTCATTCCCGTGGGTGGCCCACGGTTCCTGCCCTTCCCTGGTGCCCCCATCCAGTGCTCTGCCAACGGCCCCATTCCCTGTGTGATGACCCCCATCAAGCAGATGAACATCATGGCCGGTCATCTGTCAGGTCCCATCCCAATCCCAGCCAACATGCCTCCCCAGATGGTCAACATGAATGACCTTCGTATTGTACCCTTCCCAGGAGGTCTACCTCAGCTTGCCGGACCCAAAAACCGTCTAATATTCACCCCTCTGAACGCCGCACCTTCCGAGCCCAGGAGGAATTTGTTTAATGGCCCTCCAGCCGAGCTGAGGATTAACCCATTCAGTGGTCCACCATCTGAGCTGAGGATTAACCCATTCAGCATCACAGGTACTCACACAACGTCGTGTCATGGTCCACCATCCGAGCTGAGGATTAACCCATTCAATGGTCCCCCCTCTGAGCCAAGGATGAACCCATTCAATGGCCCTCCTTCCGACCTAAGAATTAACGCATTTAACGCACCACCCTCTGAGCCAAGAATGAACCCATTCAATGGTCCTCCCTCTGAACCAAGGATGAACCCATTTAATGGCCCTCCCTCCGAGCCAAGGATGAACCCATTCAATGGCCCTCCTTCCGAGCTAAGAATTAGCCCATTTAATGCACCACTTTCTGAGCCAAAAATTAACCCATTCAATGGTCCATCCTTCCTGGAACGTAAGAATGCTCAGTTCTCCCGGGAGTTGAAAGCAGTCCCTCTCAACCTGCCATCTTTCCCAGAGCCCAGGGCAGAGGACGGACCCCGTCACCGCATGCTGCCTTTCCCTTTCCGTCCTCTCATACGCATGTCCCCACGCATGCCCCGCATTCTGCTTTCCCAAGAAAATAAGGAGGGTCCCATCTCTCTGGCCTCCCTCCACCGGGGTGCACTGCCTCTACCTACACAACCTGAGGGACAGAGGAACTTCATCCTGCCGACACCAGAGGCAAAGTCCCGTGCTCTCTCCAGCCCCGTTAACCTGCCAACCCTGCGTCTCCTGCCTGGTACACTCGTTGCTCCTGCACCTTCAGTGACGGTGGGAGAGAGACGCGAGGAGAGGGGACCTATCACTCACATGGAGATGCAGGCCCCTAACCTTCCCTCATCCCAGGAGGAGAATCAACCCCGAGCCCTAGACTTCGGACCTCCAAGAGTGCACACCCTCATCAACCACGCCCACCCCGACATTGAGCCTGTCTTCCCAGCTGATATGGACGTCCGTCCCATCCCCAAGGATGTCCTGGCTCCCCCAGAGCCCATTGCTATTATTCCTCAGAACGTGCCCATCGCTGGCGCCCCTGGCCCTGTCACTCACCCTTCACCAAAGTTTGACCCTCAAGGACGCACTGGCATCGTGCCGGAGATCAACCCAGACGCTGAGATTGTCATCAAACCTCTGTCTCCCAACCAGGAACCTCCCAGTCAAGAGGAACCTCGTCAGCACCATCTTCTTATTGTCAACTAATCTGCAAAGACAAACCCAGGAGGGCGGAGAGTAACCCACTGTATCTATAATGAAGCCCTGGGACCTGAACAGTGGCTTAGGGACCTTGAACTCTCACAGTGGTTTGGAGCGACCTAGGAATCCTGGAGTATGTGTTGATAGTAATGACAGAACATTTGGTAGGTACCACCACATGGAATATGTTGGGTGTATGAGGTGGAGGAGGAATTGATACTACACGAAGTGATTCCTCCACCGGTAACTGCCCTCCACACAGTCCCTCCACCAGCCAGCATCTAACATACAGTCCCTCTACTAGTTACTACCCTCCACTCACACTCTGCCAGACACTACCCTCCACACACTCCCTCCACTAACCCCTACCCTCCACTTAGTCCCTTCAATAACCCCTATCCTTCTCTTGGATTCTCCAGTAATTCCTCTCATCCACATAGTTCCTCCACCAACTCGTCCTCCACACAAATCCTCCACCAGTCCCCACCCTCCACAAACACCACTCCACAAAACATTACTTCTTTCTGCTCTCATTACCTTAAATTAAAAAAAAATACTTCTATAAAATATATAAATTTATCGTCAATGTTGATTTAAACAACCAATACAATGCCACTCTATATATATACATAAAATCTATATTTGTACACAGAGTCAAGACGACAATACCAGCTGGGTAATTGGGTAAATAGTTCTTATATATAGAAACATTAACTTCAAGGCAGCTCTTCTACTCATGCTTTAAAAATTAATAAAAAAATATTCACTGTCTCTCATTGCTATACGTGGGCTCGCTGTCTCTCAACTCTGTTCTTAAAATTTAAGTTAAAGTGATCTAGTTGAGTTTCTCTCACGACACTACAGGCATCATCACAACGTCGTGTCAACATTACAGGCACATCATAGGTACTCACAACATCGTGTCAACATTACCGGCACATCATAGGTACTCACACAACGTCGTGTCAACACTAATGGCACATCATAGGTACTCACACAACATCGTGTCAACACTACAGGCATCACAGGTACTCACACAACGTCATGTCAACACTACAGGCATCACAGGTACTCACACAACGTCGTGTCAACACTACAGGCATCACAGGTACTCACACAACGT
>NonamEVm014323t2 
GCACATCATAGGTACTCACACAAGGTAGTGTACAGAATCCTGGCACATCAGTGTGTCACACAAATTGTCGTGAACACTATAGCGTCATCACAGGTACTCACACAACGTCGTGTCAACACTACAGGCATCATAGGTACTCACACAACGTCGTGTCAACATTACAGGCACATCATAGGTACTCACACAACTTCGTGTCAACATTACAGGCACATCATAGGTACTCACAACATCGTGTCAACATTACCGGCACATCATAGGTACTCACACAACGTCGTGTCAACACTAATGGCACATCATAGGTACTCACACAACATCGTGTCAACACTACAGGCATCACAGGTACTCACACAACGTCATGTCAACACTACAGGCATCACAGGTACTCACACAACGTCGTGTCAACACTACAGGCATCACAGGTACTCACACAACGT
>NonamEVm026896t1 
GTACTCTACTTATAGTTGTATGTACTCTACTTATAGTTGTGTGTACTCTACTTATAGTTGTATGTACTCTACTTATAGTTGTATGTACTCTACTTACAGTTGTACATACTCTACTTATATTTGTATGTACTCTACTTATATCTGTATGTACTCTCCTATAGTTATATGTACTCTGGTTACATAATCAGTTTTGTTCAATAGTTCTTAGTTTGATCCTCATACCGTAGTCTGACTACAGATAAAAAAAGACATATTGTAAAATAACTTTTATTGGGATAAACTAAAAGTTTCAAATATTTTAAAATAACCTTTATTTAGACAAACTAAAAATTCCAAAGATTTTAGAATAAAAAAAGCCCCCAAAAAACTTATTCTCTAAGAATTGTCAGATCCCAGTCAACCATTTCTAAATAAAAACGTATAAGATATCTGATGTTTTCTTTTCAACAATGGTTGGGAGATGTGAGAAATAAATAATTCTCCCCCTGACTTAATAACATGCTTAATACATCTCCAGCGTTAAGGAAATATCAGATGTAATTGATTATTAGAGCAGGAAGCTTAGCAACACTTATTGTAGCCTGTAATGTGTTGCAATTATTAGAACAGGAAGCTTAGCAACACTTATTGTAGCCTGTAATGTGTTGCAATTATTAGA
>NonamEVm020446t1 
GTCCTGCTGGGTTGACATGTTGAGTTGCAGAGTCCTTGGTGTTGTTACTGTCAGGCCCTGGGCAGTGATGAGGGAGGTTGATGATACACCAGTGTCCTGCTGGGTTGACATGTTGAGTTGCAGAGTCCTTGGTGTTATTCTTTTGATACTGTTGTTGTTTCTTCTGCTATTTCTTTTCATTGTATCACTGAAGTGGCAACTGGTGAAGTGATGGAGGAGAAAGCTTTATTTCCCTGAGCTTCGGTTGAGTGTTCGTCTGGCAGCGGAAGCGGTGCTTGAGTTTGCAGTGCTGTCTTCCTTAGATCATCGGTTTTGTTAAGGTTTGGGTAGCAGTGCTAGTATTCGTGGGTCATTTTGTGTTCTACGTGGGTTTGTGCAGTTGTACCGTCAATTAGGCGCCTACATCACAAGCTTTGATGAGCCCTGGTTTTTTGAAGAAAAAATAGAGCTGCTATGATGCCGCCATTGTTGCCATGAAAGTACTTGAGGGCTTGGCTCCAAATCTGCACACTTCCATGCCAAGATAATGGAGTGATAGATATGTGAGAAAATGTAAAATAAACTCAGCAAAAAGCATGGGTTCCATGGGATCAAAAAGACAATATTTCAACAGCATCTGTGAGGTCAGACCATTTAGCACTACCAGAAGATATCAGGAATGCTATTGGAACAAGTGTAAGTCTTCAAGAGGAAATTGGAAAATTACTTCTGCCAAGTGCCAGATCAGCTAGGATGCAATGAATATGTGGGCCAGTGAGCCACCAGCAGCAACAGTCTTGTTGATTAGGCAAGCACCAGACAAGCCTGACCCAGGGCCAGGCTTTGGGAGTAGTAAAACTCGAAACTCATCAAAGGTATGTCAGATCTCTCTTAAGGTTGAACAGGATTTTGATTTAATTTTAAATCTGATGTTTATGTTTTTCAGCTATTTTTTTTTCTTTTACAGTATACCTTTGGATAAAATATGCCCAGAAAGTGCTACGTTAACAGAATATGATTTAAAAATTGTCAGTCTTATCAGTTTGCATTCATACTTTCCCTATGGAGGCGGGTAACTGCTGGTGAGCTTGGGGTAGATGTGTAAGAGGAACTTTCCTCACCTCACCAGCAAGTGAGGCCATTGTTTGTTTGCTCTAAACTTGCAGCAGACTTTTTCACTGACAGTGACCCTGACACATCTAAGAACCTTGTTCTGAAGTGGGGTCTGAAGCAGCTAATGATGCCATATTATTAGCTGTATAAAGAACTGGTGGGTAAAATAGAAAAGAGGCACAATATGGAATTCTTTACCAGCCCAATACAAGCAGCAACTCGCTCTCCATTGAATCAGCAGACGACCCACAACCATCTATCTCAGCCCAGTACTCTTATAAACCAATCTTCATCCACTGTTATGCAGCATGCAGGAGAAATAAGAAATTGAAAGTAAGGTAAAAAAAAATTCCTGTCGCTTTTTTTTTATTGTACGTGGAACAAACATGTTATGCAGTGAATGCATACCGTGAGCTTGCTGCATCACTTTTGTCAGTTCATGGTGGCTTTAGGGGCACCATATCTTATAACATTTGAGTCCTGCCCATTTTCTCTGGAAGGGATGTTATGCCTATTTTCTGTGGATGGAATACCCATTCAGGGTATAGCAATAGACTTACAAGCATAACAAGGGAAACAGTCTTATTCAAGTTTCCAATTGCTCCTTGTGTATCCACACTCAACTGAATCAATTACAGGCTTCACCCAGACCAATGGTGGTATAAGTGACTACACATAAATGACAACTACATTAACCCTTTTCATTGTGTCTTATTGAGGGCAGGTGGTGATCAGTGATGTTTGTACAGGTATTGTACATTTCACTATTGCTTTTTTTTTTATTCTATGTTGTGTGCAGTTAATTTTATTTGAATTATTAAGCTGGAGGGTTAGTAACCCAGGATAACTCAGCAAAGCTACTGCTAGTTAACATCCACATTCCAACTTAGTGCTAGGTGAACAGGGGCAACAGGTACAGGCATTGTACAGGGCCCCATTAATGCTGTCCACATACTTGCATGTTAGCAGGCAACAGCAGTCAGAGTTAAGGTAGGATTAAGATGCTTCTTTTAAAATATTTACATGCTATTTTTTGGATTCCAGTTGAATATAACCTTATTTTTCCCATAAGGTTTTCACTTTGAATAGCGGTAATTTGAACAAAGTGCTGATTTTAGGAATGTAACATATGTGGTATGCTCATTTTTTTGTACACTAGTCAAAAAATGTTGAATTTACAAAGCCTCAGAATGAATTGCTTTGTTGTACATGTTATAATGGGTTTGCTGTATGGGTCATTGGCCAGAAATTCATCTGTCTCATAAAGCAAGAGAGACATGTAGTAGTAGTAGTAGTAGTATATGTTAAACTTATTAGGTCTTATTACTAAAATAAGCATATTGTTTATACCATATCTTTAATGGCTCTGTTTTATTTTAGAGCAAGTGAAGGGATTATTTTGAGCCAACAGTATTGCTTATTATTTCTTTTGTTTTATATTCATAATTCAGGTCTTAATGGATGGATGTTGCTCTGATCTTTTGAGTGTTTGAAGGACATTACAGGCATATTTGAACTTAGCTATTTGTAAATTGTTTCACTTTGATTAAACATGCAATTTAATTCCACACTGCAATTTAATTCTACACTTAGGATATCTTTTTTGTTAGTCAATAACAGTGAATCTGAATATGTTATGTATATTGTTGTATTCTTGTAGGCAAGCCTTTCTCATACAAAGTTTATTGAAATACAGTGGTACCTCAAATTTCGGCCATAATTCGTTCCAGAGGGCTGTTTGAGTGCCGTTACTGAACGAATTTGTTCCCG
>NonamEVm017757t1 
AGTGATACAATGAAAAGAAATAGCAGAAGAAACAACAACAGTATCAAAAGAATAACACCAAGGACTCTGCAACTCAACATGTCAACCCAGCAGGACACTGGTGTATCATCAACCTCCCTCATCACTGCCCAGGGCCTGACAGTAACAACACCAAGCATGGCAGACTCTCTCTCCAACTCCCCTTCCTTCACAGGATTCACTCCTGATCTCTCAGGTATGATTATTCCTGACACTATTAAGGAATACATCATCACCCTAGAAACTGAAAATAAGGATCTTAACCCTTTGACTGTCGCAAGCCCCTTTCTGAAACTGTCATTCTATGTTGCAAAATTTTTGGAGAAAAAAAAAAATAATTTTTTCCTTA
>NonamEVm026977t1 
CCTTCTGGAACAAATTATGGCCGAAACTCGGGGTGCCACTGTACCATCAAATTCCTTGCCAGCTGAGCAGTTTCCTTGACCTAGCTCAACTGAGGGGAAAACCAGTGAAAGTAGTCACTACACTAAGCCATAACTTTTCCCAGCTTGCTTTTAACCCTTTAGCATTCCTCTACCCTGAATGGGGTACATTTTTAGGCCTACTTTGAGCCTTGCAGAACCTAATCAGTGCACAGGAATAAAGATTGTCATGAGCCAGTAGAGCAGCTTTTTCTCATCCTGATAGCCCTAATGCTTTCCCAAGAGGAATAAGGAGTCAAGATGTGAAGCCATGTTCTTCTAGACCAGGGAAAGTGTGTGCCCCAATGGTTTGCAAACTCATGAGTAATTAAGTCACAAGTAAAAAAGGTCTTAAGAGTGGGCCATTGTATAATATACTAGGAGTGCATTCAAATATTTTGATGACCATATGTTAAAAGGTTGTTGATTTGGTCACTTCATTCCATTCACTTTTGATGTAGCTGATGGCATCTGCAGTGTTAAATTAATGCCAAAAGTTTGGCACTTCAAGCAACAAGTTTTTGTTTCACTTTTCTTGTGTAGTTTCACTTAAATGTCCTAATAATTCCACAATCCAGTGGAATTAAAGGTATTTTATTTGGTGGTAAAAATGAATTTTTTTGTAGATGCACATCTACTCAAACTTCTGGATGAGTACAGGAATTATCAAAAGAGAAGTCATGTTTTACCTGCAGTGCAGATGAAACATGAGTTCAGGAATTATCAAGAGTAAAGTCATGTTTCACTTGCTGCGCAGGTAAAACATGACTTTGGGAATAAAGTACAGTGGACCCCCGGTTAACGATATTTTTTCACTCCAGAAGTATGTTCGGGTGCCGGTACTGACCGAATTTGTTCCCATGGGAAATATTGTGAAGTGGATTAGTCCGTTTCGGGCCCCCA
>NonamEVm047607t1 
CTGGTGTGGACATTTCTCCAACAGTCAGGCATGCTGTTGGCAGACTACGTGTAAACGTGACTTGTCAGCGCAGCAGCAGCAGCATCTGAGCAGCATTGTTATAGTCTTACAGTGTCAGTGATCACTGGGGTGCATTGTCACTTATCATTATGAACAGGGGAGACATTTCTGTTCTGCCTGAGGGTGTTGTTGAGGAGTCTGCAGTGGCTGTGGTTGAAGCATTGAGTACAACACCGCCATCCCATCCAGTGCTGCAGTTGAGCGCCTACTCTCTATAGACAAAGATATCTTGCGGGCCAAGACAGCCACCCTGTCAGATGGAAACTGAGAGGCTGATGCTCATGAAGGT
>NonamEVm010160t1 
AAGGACTATACAGCGCTGCTGAAGAATATTTTACAAAAGATATAGAACTTCCAGAAGCTATGACTCTTTGGCACGGGACTCAGGGACTGCCTCTAGGCCTCCTCAGAGTTCCCTAGACCCTGGTATACTGACGGTTGGCCTGACTTGCTTGAAGAAGAAAAAGTATTTGACCTAATGATGCTGGTTCTTCCTCACACCCTTATACCCAGGACAGAGGCGTGGGCACGGAAGTGGGCGGCCTTGGCTGCTGCAACATTTGGGGTGTCCTGTGTTCTACCACTGACGCCTGCGGGGACATCATCTGCTAGCGGCCCCGTCCAGGGAGGGGAGTAGTCTGAAGGAGGAGAGAAGCGATGGGCAGAAGGCCGGGGTGCTGCGGGCCTGGGAGCAGGGACATTGTGTCCTGCATGGTGTCCTGCCAAGTGCCCAGCCAGATGCCCAGCGGAGGGGAAGGTGTTAGGGCCGGGCACAAATTGCTGGTTACCTCCTAGGTTGGCCGAGAAAGAGAAGTCATTGAAGGCAGGAACAGGCACTGGACGGGTCTGTCCTGGAAGCAGTGGCCTTTGCTCGTAGATGTGGATGTCAGGGTCTCGCTTCTGCGTTCAGAAGCACCACCAACGCGGCATCATGCGTTCCCTAGTGATCGTGAGTGTAGTTCTCGGCGTTGCCTTCGGTCAGGGATTTCCTCGCGATACGCCAGAGGTACAGGCAGCCCGCGACGCCTTTATCAGGGAATACAACCGCCTGGCGGAGCTGGCAGAACGAGCCCCTGACATCCACATCTACGAGCAAAGGCCACTGCTTCCAGGACAGACCCGTCCAGTGCCTGTTCCTGCCTTCAATGACTTCTCTTTCTCGGCCAACCTAGGAGGTAACCAGCAATTTGTGCCCGGCCCTAACACCTTCCCCTCCGCTGGGCATCTGGCTGGGCACTTGGCAGGACACCATGCAGGACACAATGTCCCTGCTCCCAGGCCCGCAGCACCCCGGCCTTCTGCCCATCGCTTCTCTCCTCCTTCAGACTACTCCCCTCCCTGGACGGGGCCGCTAGCAGATGATGTCCCCGCAGGCGTCAGTGGTAGAACACAGGACACCCCAAATGTTGCAGCAGCCAAGGCCGCCCACTTCCGTGCCCACGCCTCTGTCCTGGGTATAAGGGTGTGAGGAAGAACCAGCATCATTAGGTCAAATACTTTTTCTTCTTCAAGCAAGTCAGGCCAACCGTCAGTATACCAGGGTCTAGGGAACTCTGAGGAGGCCTAGAGGCAGTCCCTGAGTCCCGTGCCAAAGAGTCATAGCTTCTGGAAGTTATATATCTTTTGTAAAATATTCTTCAGCAGCGCTGTATAGTCCTTGTGGCTTAGCGCTTCTTTTTGATTAAAATAATAATAATAATGTAAAATATTCTC
>NonamEVm001584t1 
CATGTCAGACACTGGACCAACCTACGCTAGTTTAACCCCAGCCAACCCCACTATCATTAATGGGTTGGCTGGGGTGGACCTCCAGACGGGCCAGCAGCTTACCACACACCAGACAATAATGAACAACACTGAGCACACCATGTTGAACATGGTGAACGCTGTTGGAGTGGCGGCGGCGGGAGTGCAGACTATGAGTACACAGAATTTAACTACAGTAATGCCAGCAGTTACACATCAGCAGGTGGTTTCTGACGTAACTGCTGAGAGCATGGTCAACCATACAGTACATGTTGACAGAAATACACTAGTAGCTGTACTACAGTTTCTGAAAAAGAATCATTTCAAGAGATCTGAAGAACTTGTGAGGCAGGAGGCAAATTTTTTCGATAATGTAGAAGACTCTAAGCAGGGTATTGGGGGCGATGCTGAAGTATCAAGCGTGCTTTCAGCCTATAAGAGTGAGGGAGACCCAGCAGAATATGAAGATGCATACAAGAGTCTTCAGGCCTTTATAGACAAAAGCCTGGATGCATACAAGCATGAAGTTTCCCTTGTATTATACCCAGTGTTTGTACACATGTACTTAGAGCTAGTATATAATGGCCATGAACAGGTGGCCAAATCATTCTTAGAGAAGCTGGGTAATATGCAAGAAAGCTGCTATCAGGAAGATGTACATAAACTTTCTCTGGTAACATCTAGAGATCACATGACAGGATATCAGATCATGGATAACTTCAGATCAAGTCAGTTCACAGTGAGGATGTCCCGGGATACTTATTCTCACTTGAAGCGATACCTAACAGAGTATGGTGGAGGGCCAGTGCCACGGATAATTCATGACAGATTATACTTGGATGTATATGAAGGTGTTCCTAGGAGTCGTACTCAGATTCTGGTAACTGCAGGTGCACAAGAAGGAGAGGTACCAAAGCAAGTAAACAAATCAAAGATGTACTATGGACTGCTTAAAGAACCAGAGCTGCCTAACTTTCATATGGAAGAGGAAGAGGGAGAAGAAGAAGGGGATAAACCAAAGAAAAAGAAGCCCAAAAAAGATGCTCTTCAAAAGAGCAAGAAGAATGATCCCAATGCTCCACCCACAAACAGAATTCCATTACCAGAACTACGTGAAATTGATTTTGTGGAAAAGGCGAAAGCATTCAGAGATGCTCTGAAAAGAGTAACACTAAGCAAGGATACCCTTCCTTCAATATGTTTTTATACCTTTTTGAATGCTACAGGAAACATTACAGCAGTAGACATATCTGACGACTCCAGTCTCCTAGCATACTGTACGTCTGACTCACAAGTTCGAGTGCAGAGTATCACACCTAGTAAATTACGCTGCATGAAGTCTGCAGAGCAGTTGAATGACATAGACAAAGATGCTGATGATGTCCTGGTGCGAATGATGGATGACCGAACAGCTGAGCCTGTTCGTACTCTACTTGGACATTCTGGACCAGTCTACGCCTGCTGCTTCAGTCCTGACCGTAACTTGCTTCTCACGGGTGGAGAAGATGGCACAATTCGTTTATGGAGTATGCAAACGTGGACATGTTTGGTTGTTTACAAAGGACATATCTTTGCTGTATGGGATGTGTGTTTCTCCCCTCATGGCTACTACTTCGCCTCTGGTGGACATGATCGAACTGGTAGATTGTGGGCAACAGATCACCATCAGCCTCTAAGGATATTTGCTGGACATTTTTCTGATGTCGATGTTGTTCAGTTTCACCCTAACAGCAATTATGTGGCATCTGGATCCAGTGATCGCAGTATTCGAGTTTGGGATTGTTTCAATGGAAATTGCATGAGAGTTTTAACAGGTCATAAGGATGTAATTGATGCCCTTGCATTTTCTCCTTGTGGACGCTTTTTAGCATCTGCTGGTGGGGACAAACGTGTTCTAGTATGGGACTTAGGGCATGGTCACCTTATTGCAGAGATGGCATCACACACTTCAACAATTTATACAATTGCATTTTCAAGAGATTGCAATATTCTTGCTTCAGGTGGAATGGATAATTGTGTGAAGCTGTGGGATTTCAGTCGTGTTCTTGAGGATAACCATGAAGATGACATAAATGTGTCTAACAACCCAGACATAAAACGCTGCAATGAATCTCTCTTGCTGGGCACATTTCCAACGAAAAATACTCCAGTGCTTGCAACACACTTCACAAGACGAAATGTACTTTTGGCTGCTGGACCATTTGACGGGTGATGTATATAATGAAAGCAATGTACAGTACCTGTATATATTTTATTTAAGCATAATTTCATTTCATTTAATGTTTGTTCATATTTACACTGCATCATTTCAGTGATGTACAAAGCAATATGTTTTACATTACCCTTTTTTCCAAGACAGGATGATCCAGACAGAAAAACACATTCACTGCCACTCATTAAATATTACAAGTTTTGTGCTTAGTCTGACCATATTATTATTAAATATATTTCATTACATTCATTGGGAGGGGGGGGGGAGCACTAAACCTGTAGGGGTCCTACAGCACCTGAGGTCAGATCCTTGGATCACGAGTCCCTCA
>NonamEVm000278t2 
AAGGGTGAGATGTGTTGTCCCTTAAGTTCTTGCAGATTTTCATCCTCGGCTACTTCTACCTTCTCTTCCTCTTCCTCCTCCTCCTCCTCTTCCTTAAGGTTTGCATGTATGTATCCAGTTGATGCTGTTTCATAATTATCTTGTTCTCTGTCTGTGTCTTTCAAGACAGCCACCGGTGGAGCCTCGATGTTTACAGGCTGCTCTACTGTCTCGTAGCTAGGTTCATATAATGGTTCAGGCGGTGGTATAGCAATCTTTGCTTGCCCTGTGTTTTCTGCAACATCGATGTCAGTCTCGTCTTTGACTTCGATAGGAGACTCTGGAGTCTGTCTAGCTTGTGGTGCGCCAATGATTATCGTCTGTGGGTCATCAATTACTTGGTCTTCAGGAGTTAGGGGCCTGATATAGCTGACGACTGGTACATCGCCTTGTACCACCACTGGTAAATCAGCACTATGGGGACGCTCGTCTAAGTACTGGCTACTCAGGTCCTGATCTGCAACCTCGTTGGTTCCCATTGTGGCTATGTCATCTAGCGTGTTAGCGAAGCTGGGATCATCTCCCTCACCCCGAGACGTAAGTTGGGACAGCGCTGGGGACTTGCATTTCCCAACTTCAAGTCTAGGACTTGCAGATCTAGATTTTTCATCACTCACCTTAGGTTCAAAGATGGGAACTTGTGGTGGTTCTTCAAGAACTTGTTCTTCACCAGCAACACTGCCAACTGGACTGGAAGCTTTGGATTCCTTAGATTTACTCCGATGCTCGTTGCTATCTGATATTATCCCTGCTTTAGGAGAGGGTTCAGATACCAAAGTGTTAACTATAGTACCATCCTGAGAGTTGAGATGCTCGTTGCGCTCAGTGCTGAGAGTGTGAGAGATGCGAGCGTCCTCAGGGATGCTGCCATCAGAGCTTCCCCCGTGTGATACCTGGTCATCAGTTGGGCTGGCAAGTCTTGGCGTCTGACGCCCCGGCGTCCTTGAGCGCTCAGAGTGGTTGCGGCTGCGGTTCTTGAAGCGGCCGACGCTTCCTTCTTTCTTGCGTGAGGTTCTCTCCCTCTCTCTGTCTTTGTTGTTGGTTCCATCGTGGTCGCTGCCCCTCCTACGGGAGGAGGAGGACACCTTCAGGTCCCTCATGTTCCTCTCCAGCTGCAGTTCCTCCTCACCTTCACTTCCGGACTCCGACTGAGACTCTGAACCATCTCTCCGACGCGACTTTTTCTTACTTTTACTCTTGTTGGTACCGGAGACTTTGCGGTTCTCGCGTTTACTCTCCTTCACGTTGAAAGAGAAGTTACTCTTCACTATGCCGCCTCCATCGTTGTCGTAGTCGGATAAGTCCCTTTCGTTATCCTCCTGGTCGGTCCGTCTGTCCCGCCGTCTGTCGGAGCGCCTTCGTTCACTATTCCGTCGGCTGGTTCGGCTGCTGCTCCCAACAGTCTTGGAACACATTCCACACGTTCGAGCCCCGCCAGAGTTGATGAAAGTACAGTGGTCACACTGCCAGGCTAAGCTGCTCACTCCGCCATGACCTGACTTGTTATCGTCTATATCATCTTCTTCGTCACTTCCCGAAGACGATCGACTGTCTTCACTCTCCTCTGAGCGCTTGGCCTTCCGGTTGCGACTTCGACGGCCACTGGTGTCTGCGGCGCTGAAGGACCTCGATTTGCTGGACTTGTGAGATCGATGTGACGTAGAACGCACTGACGGTGCTGGAGATGATGTCACTTTACCAAAAGTATGCATCGAGTCAGGTATCGACATGTTCAAGCCCATGGGGGTACCCATGGGCGGTGGGGGCATATGTGGGTGGTAGCCAGGATAGTAGCCTGGGTACATGGGCATATGGTGATGGATGTGGGGTGGAGGGGGCGCCCATGGGTAGCCAGACATGTCACTGCCCACGGAGGAGAGGTTCATGGAGAGGTTAGAAGCAGTGCGCTTCATGCCACTCATGCCAGGGTGGGTGGTAAACATGGGTTGAGCCTGGCACAGCTCACATGGAGCTCCCCACAGCATCCCGCCCCCATAACCCATCATGTTCAGCTGCTGGAAGCTACCTGCTGGATTGGCTGTGCTGAAGGCGTGTGAAGCCTGCTGCTGTGCTAGGCTGTTTAGATCACAGACTGACGCTGAGGAAACCATGCCCCGCCCTAAGGTGTTGCCGCTACGACCGGAGCTGCTGATGCTGTTGTATCCCCGGCGGGTCGGTGCCCCAGCGAAGGCGGACATGTCCGCAGGGACGTGCCCAGGAGGACAGGTTGGACTTGAGGGCGTGCCCTGGGTGTCTGTTGTGGTGGGGGTAGTGTTGGTCTGGGCTGCCATCATCTGTGACCACTGGTCGTCGGAGACACTGTGGGATCGGGTACGTGGGGGTGGTTTGTTGTGTTCCCCTACCCAGGGGGACCCACCAGGCGTGGGTTCCGCTAGGGAAGTAGCAAGTTTCTTGCGTCTGTTTCTGTTCCTTCGACGTATGACAGCAGGCAGGGAGCTGTCTGGAGTCAGGGAGTCATCACTGTAGTCCCTAGACTTCTTCACCCCTTCTTCGGTAGCCTCCTGGGGCGACTGGGCACTGCTACCCACCCCAGCGGTGCTACCAATCCTCAGCTTCACCTCCAGGATATCATCTTCGTCTCGGGCATCCTTCACTCTGCCATCCGTAATAGCCAGACGACCATTGATGAGGTGCTGCTGATCAAAGATCTCATCCTTCCAGGATGAGAGGTAACTGGGAAGGCAGCCACAGGTTGCAGATTTCTGTAGGGCCATCGGCTGGGCCTGATACCCTACGCCTGTGCCCATCTGGCCTACAGGTAGAGATAGCAAGCCATGCATGATGGGAAAAGACCCCATCTGACTATCTAGCCAGGAGGCGTTTTCAAGACTATCACAATCACGACAGTTACATGGGTACCACATTATCACCAACACCTCCGCTAGTTCACTATTCTATTGGCCCCAATGTTTATCATCCTTAAATATACCTTTGTCCACTTGTATTTACATCTATATCAGCTAGTCTTTGTTTTGCAATCTCTTATGCAAATACCACCAAGACATTCTTGATGAACCAACTCGTCGTAGATAAGTTGATTGGGGCTCCCGTCGACGTAGATCAAGCCTGCTAGTGTGAGGTGGTCGAAGGCACACCTGCCTCTACTGCCAACCAGACAGCAATGCCTCGCCTTCCTCCTCACAGCCTCCACCGGCGCCAATCAACAGTGCCAGCCTCAAGATCTCCATCTATTTCAACCGGGTACTGCACACCTACCCAAATGCTCCCGTGTTTTTGTTTTCAAGAACTGGTTGACGTTTTGGCGTCTCGGTTGCCAGTACCCGGTTGAAATAGATGGAGATCTTGAGGCTGGCACTGTTGATTGGCGCCGGTGGAGGCTGTGAGGAGGAAGGCGAGGCATTGCTGTCTGGTTGGCAGTAGAGGCAGGTGTGCCTTCGACCACCTCACACTAGCAGGCTTGATCTACGTCGACGGGAGCCCCAATCAACTTATCTACGACGAGTTGGTTCATCAAGAATGTCTTGGTGGTATTTGCATAAGAGATTGCAAAACAAAGACTAGCTGATATAGATGTAAATACAAGTGGACAAAGGTATATTTAAGGATGATAAACATTGGGGCCAATAGAATAGTGAACTAGCGGAGGTGTTGGTGATAATGTGGTACCCATGTAACTGTCGTGATTGTGATAGTCTTGAAAACGCCTCCTGGCTAGATAGTCAGATGGGGTCTTTTCCCATCATGCATGGCTTGCTATCTCTACCTGTAGGCCAGATGGGCACAGGCGTAGGGTATCAGGCCCAGCCGATGGCCCTACAGAAATCTGCAACCTGTGGCTGCCTTCCCAGTTACCTCTCATCCTGGAAGGATGAGATCTTTGATCAGCAGCACCTCATCAATGGTCGTCTGGCTATTACGGATGGCAGAGTGAAGGATGCCCGAGACGAAGATGATATCCTGGAGGTGAAGCTGAGGATTGGTAGCACCGCTGGGGTGGGTAGCAGTGCCCAGTCGCCCCAGGAGGCTACCGAAGAAGGGGTGAAGAAGTCTAGGGACTACAGTGATGACTCCCTGACTCCAGACAGCTCCCTGCCTGCTGTCATACGTCGAAGGAACAGAAACAGACGCAAGAAACTTGCTACTTCCCTAGCGGAACCCACGCCTGGTGGGTCCCCCTGGGTAGGGGAACACAACAAACCACCCCCACGTACCCGATCCCACAGTGTCTCCGACGACCAGTGGTCACAGATGATGGCAGCCCAGACCAACACTACCCCCACCACAACAGACACCCAGGGCACGCCCTCAAGTCCAACCTGTCCTCCTGGGCACGTCCCTGCGGACATGTCCGCCTTCGCTGGGGCACCGACCCGCCGGGGATACAACAGCATCAGCAGCTCCGGTCGTAGCGGCAACACCTTAGGGCGAGGCATGGTATCCTCGGCGTCAGTCTGTGATCTAAACAGCCTAGCACAGCAGCAGGCTTCACACGCCTTCAGCACAGCCAATCCAGCAGGTAGCTTCCAGCAGCTGAACATGATGGGTTATGGGGGCGGGATGCTGTGGGGAGCTCCATGTGAGCTGTGCCAGGCTCAACCCATGTTTACCACCCACCCTGGCATGAGTGGCATGAAGCGCACTGCTTCTAACCTCTCCATGAACCTCTCCTCCGTGGGCAGTGACATGTCTGGCTACCCATGGGCGCCCCCTCCACCCCACATCCATCACCATATGCCCATGTACCCAGGCTACTATCCTGGCTACCACCCACATATGCCCCCACCGCCCATGGGTACCCCCATGGGCTTGAACATGTCGATACCTGACTCGATGCATACTTTTGGTAAAGTGACATCATCTCCAGCACCGTCAGTGCGTTCTACGTCACATCGATCTCACAAGTCCAGCAAATCGAGGTCCTTCAGCGCCGCAGACACCAGTGGCCGTCGAAGTCGCAACCGGAAGGCCAAGCGCTCAGAGGAGAGTGAAGACAGTCGATCGTCTTCGGGAAGTGACGAAGAAGATGATATAGACGATAACAAGTCAGGTCATGGCGGAGTGAGCAGCTTAGCCTGGCAGTGTGACCACTGTACTTTCATCAACTCTGGCGGGGCTCGAACGTGTGGAATGTGTTCCAAGACTGTTGGGAGCAGCAGCCGAACCAGCCGACGGAATAGTGAACGAAGGCGCTCCGACAGACGGCGGGACAGACGGACCGACCAGGAGGATAACGAAAGGGACTTATCCGACTACGACAACGATGGAGGCGGCATAGTGAAGAGTAACTTCTCTTTCAACGTGAAGGAGAGTAAACGCGAGAACCGCAAAGTCTCCGGTACCAACAAGAGTAAAAGTAAGAAAAAGTCGCGTCGGAGAGATGGTTCAGAGTCTCAGTCGGAGTCCGGAAGTGAAGGTGAGGAGGAACTGCAGCTGGAGAGGAACATGAGGGACCTGAAGGTGTCCTCCTCCTCCCGTAGGAGGGGCAGCGACCACGATGGAACCAACAACAAAGACAGAGAGAGGGAGAGAACCTCACGCAAGAAAGAAGGAAGCGTCGGCCGCTTCAAGAACCGCAGCCGCAACCACTCTGAGCGCTCAAGGACGCCGGGGCGTCAGACGCCAAGACTTGCCAGCCCAACTGATGACCAGGTATCACACGGGGGAAGCTCTGATGGCAGCATCCCTGAGGACGCTCGCATCTCTCACACTCTCAGCACTGAGCGCAACGAGCATCTCAACTCTCAGGATGGTACTATAGTTAACACTTTGGTATCTGAACCCTCTCCTAAAGCAGGGATAATATCAGATAGCAACGAGCATCGGAGTAAATCTAAGGAATCCAAAGCTTCCAGTCCAGTTGGCAGTGTTGCTGGTGAAGAACAAGTTCTTGAAGAACCACCACAAGTTCCCATCTTTGAACCTAAGGTGAGTGATGAAAAATCTAGATCTGCAAGTCCTAGACTTGAAGTTGGGAAATGCAAGTCCCCAGCGCTGTCCCAACTTACGTCTCGGGGTGAGGGAGATGATCCCAGCTTCGCTAACACGCTAGATGACATAGCCACAATGGGAACCAACGAGGTTGCAGATCAGGACCTGAGTAGCCAGTACTTAGACGAGCGTCCCCATAGTGCTGATTTACCAGTGGTGGTACAAGGCGATGTACCAGTCGTCAGCTATATCAGGCCCCTAACTCCTGAAGACCAAGTAATTGATGACCCACAGACGATAATCATTGGCGCACCACAAGCTAGACAGACTCCAGAGTCTCCTATCGAAGTCAAAGACGAGACTGACATCGATGTTGCAGAAAACACAGGGCAAGCAAAGATTGCTATACCACCGCCTGAACCATTATATGAACCTAGCTACGAGACAGTAGAGCAGCCTGTAAACATCGAGGCTCCACCGGTGGCTGTCTTGAAAGACACAGACAGAGAACAAGATAATTATGAAACAGCATCAACTGGATACATACATGCAAACCTTAAGGAAGAGGAGGAGGAGGAGGAAGAGGAAGAGAAGGTAGAAGTAGCCGAGGATGAAAATCTGCAAGAACTTAAGGGACAACACATCTCACCCTTGGATTTACAAAGTGGAGAGGTGGCCCGCTCGGCCTCCTCGGGGTCCTCCCTCGGGCTAAACTCCATGCCCCCCGACAGACAGTATACACCTCTTAGCTTCTCCTCCTCAGATGCCCAGTTCTACTCTCCGCCAGATTCTCCAGACATCTCCCTCAGCGAGCAGCTTCAAGATAGACCTCAGCCTGGCATACTACAGATGGAGATACAGAAGAGGCTTCAGCAGCAGCAGCAGCAGCAGCAGGAGGTGAACGAGAGGTACCTCACAGTGGAGGAACTCATCACCAGACGGAGGCTGGAGGCCATGAGGACTCAGGGACTCCAACTGGTGCAAGTTCTTCGGGACGCTGAAGATGCAGGCTTCACTTCGGAAGATGTGTCCATAGCTCTAACTCACTGTGGAGACAAGAACCCGCTGGAGTGGTTGAAGGAGAACTGGAGACACATGGTAGACACCGTCTCCACCTTGGCTACCAACTATGGCCAGGAGCGTAGAGTTAATGACATCGGCTCTATAACAGCAGCCGAGGCTCGTGTCGCCCTCAGACTACACAAGGGAAACATTTGGGCGGCTGTCACCGAGTGTGTGGAGCAGCGCCAGAACAAGTTCAACGACATCTACGCCCGGGGTCGCTTCAAGAGGGAAGCCGTGGTGAAGGCTCTCCAGGACCACGATGGGGACTCTGACGCGGCTTTCCTTGAACTCAACAAGTCACAGCTACAGCCCTTCATGATGAAGATCTGGGGAGCCATCAAGGGTGAAAGCAAGCCAACGCTTAAGACAGATCCACCTCTGAAGACAGCTCCCCCTGCCCTGGAAAAGGCTGAACCCCAAGGGCTTCCTGCTCAGGTGAACGTTTTGCCCGCTCCTGAGAGCCTCCGGCCACCTCCAGAAGAAACGACTTTGAAGCCTCCCACCTTAGTAGACGCCTCGACGGATACTGGCCACTATATCCAAGATTTCGGGGAGGAAGAGGAAGAAGAAGAGGAGGATGAGGAGGAGGAAGAGGAGGAGGAAGAGGAGGAGGAGGAAGAGGAAGAAGACGCAGATGAAGAGGAGGATATCTTTGAGAACACTTACGACAATATTGACCACGCAGAGCCGCCCAGACAGCAGGAAATATACGCTAATGTCGAGAAGACAGCAGAACTGAAAACCAGAGGCGCCGCTTCTCAGAAATTTAGAATGAGTAAGAAATTTCACGCTGTAAACAGGCGTCCACTTACCCCAGGAGGCGCTGACCAGGGCGCCTCGCGTGACGAAGAGATTCTCCCGGACATCGAAGTGGCGGGCCTTGACTCTGATGATGAGTCAACAATAGAGGACCTGCTGCTGGACGTAGGAAGTGCGCCTTACTACGAATATTTCACTGCCGTCGAACTAGACGGGATGGAGGATTCTGAAGAGGATAGCGAGAGGGATAGCGAGAGGGATAGCGAGAGGGATAGCGAGAGGGAGAACGAGATGGAAGCTCTGCTAGAGCTCGGTGGAGTTTCTCAGGAGGAGGAGGAAGAAGAGGAGGAAGAGGAAGAAGAAGAAGAAGGCGAAGAGGAAGGGGAAGAAGAAGGAGAAGAGGAAGGGGAAGAAGGGGAAGAGGAGATAATAGCGCCTCCGAA
>NonamEVm007821t1 
CTGCTGCTGCTGCTGCTGCTGCTGCTGCTGCTGCTTGGTTCCTTTACTCAAGTTACTCTTCTAGCTGCCTGGGCTGCTCTTCTCTCACATCCATACACAAAATTAGCTCCACCCACTTATTTATGTGTGGTTTACTTGTGTGTAACGTCAGTGAGGGACTCTTCAAGCTCTGGAGGCTGCCACCTGGGTCGCCAAAGCTGTTACAATGGAAGAGCTTACTGGATGTTTAAAGCATAAGCAGGATGAAAATGAAGAGGACTCTTCACTCAAGGCTATTGTGGCTCAAGAGGACCCGGCATTTTACTCTGACGCAGCAGCTTACTGGGACAGTGTTCCTGCCACAGTCAATGGTATGCTTGGAGGGTTTGCTCATCTTAATTTAGCTGATATAAGTGGCTCTGACACATTTTTACGAAGTGTGTTTAAGATGAAAAATCCTCCTGGACATGGACGAGCTGTTGACTGTGGTGCAGGAATTGGCAGAATTACCAAACATTTACTGCAAAAACATTTTGGTAAAGTCGATCTTGTTGAGCAGTGTCAGAATTTTTTAGACAGAGCAAAGGAGAACTTCAAGGGTTCCAAGAAAATTGGTGAATTTTTGTGTCAAGGCCTCCAGCATTTTTCACCTAGGCCTAACACTTATGATGTTGTGTGGTGTCAGTGGGTTTTGGGACACTTGACTGATGCAGATTTGGAAGACTTTTTTAGGAGAATGGCTTATGGACTAAAACCCTGTGGAGTAATTGTGGTCAAGGAAAATGTTACTTCTTCTGGTAAAGTAGAGTTGGATGAAGAAGATTCGTCTGTGACTCGACCAGAACGCCAACTTTTAGACATTATCGAACGGGCAGAACTCAAAATTCTGAAAAATACAAAGCAACCAAACTTTCCAAAGAGTCTTTATGAAGTAAATATTCTGTGCCTTAAGCCTAAAAAAAAGAGTATATTAAGTTAATCAAAAAATTTACAAGTGTAATTGTATTGGGCTCTTCAGTGTTCTTTGACATATAGTATGTTGCTAAAATAATTAAATTTATATTCCATGGGAAGAAAATATGAAGTAAGAAATTTACCCACCATGAATGTACGAATTAATAATTTAAAATATTTAAATGAATCGTGTGTATTCATAATGACTGCCAAGTGATGTTGAAGTTCATTATCATACCTGTGTTTACCTGTAACTGATTTCAAGGGCTTTTTCTACCTCTGCAGTCTGGCCTAAAACCAGGCTCTCCTGTTGACTGCTTAGTCTACCAGGCTATTTGTGTTGGCTGTCCACAGGCTCACAAGATAGCAGTCCATCTAACATTTTCTTGAAAACTTGTAACTTCATTCTAGCAAAGTGGCAGTCATAAATTGTTTGTTGAACTTCATTATGCATTTTATGAGTATTTATGCTTGACAAAAATTAATAATTAGTAA
>NonamEVm004814t1 
TGAGACTCTGTCATCTCTCTACGGGAAAAGTAGAGTTGTTGACTTGCTGTAGACAACATGTGGGGTATTCTGCCTGTGTTTGTAGCCTTGTGTGTAGTGGGTGTATCTCCCCAGCCTAGTGAGAGTGGCAAGGAAGCACTACACTGGTGCAGTACTATGTGTATGTGTAGGTATGAAACCCAGGTGGCAGTACGGTGTTTCGAACCTTCTGAGATGTACGAGTTTTTGGGAATCAGCAAGAAAATAGCGATGAAAATGGCGAAGCACAATTGGACTCTCGATGCAAAAGTTTACTGGTGTAAGGACTTGTGTCTCTGTCATAGTGACAATAATCGTGAATTTCAGTGTGTCGAGGAAGATGATATCACCTATCTCATCACAGATTACATCGGCGACATGTACTTCTATCACACCGTTCAGCAGCTAGTGGAAGAAGAACGGCACATGGAAGAACGTACCGTGACGCGGGAAGAGACAGAGGCCGCTGAAAACAGGAGATCAGAGAGAAAGAAGAAGAAGAAGGATCAGAAACCCAGAAAGAACGTAAGAACAACAGAGGCTCCAGCACCAGAGCCAGAACCTGAACCCACCTTAAAACAGGTGTCACTTCCAACCACCACTTCCACCACTACTACTACTACCACCACCACACCTTCCACCACTATCACGACCACCCTCACAACCACTCCCTCTCAGCCTGTCCAGCTTCCAAGTCGCATGAACGACCCAGCGATAGAACAACCGGAGGCCGGAGAGGCGGAGCTCTTACCGAAGCAAGAAGCGGTGGCTGCTAGTCCAGCAGTGACAGCCATGCAGCCTCCAACACGCCGACAGCCTTTCCCCCCAACAGCCACGGCCTACATCCCCCACGCCTCCACACGGGAAGTGATCACCACGCCCCCCAAAGTCTCGGCAGTGCTGGAAGTGCCCGTGGAGAGGAAGACAGTAGCGTCAGAAGTGTCGCAAGACCTGACCGAGCTGGGAAGTACCGTGTTGGAGATCAGAAACGATGTGGTGCTCAACCAACGTATCCTCTTCGTCACAGTCGTCATCGCAAGCATCGCAATGTTGGGCGTGTTGATACTGGCGGTGCACGGTTGCAACCGACGCCGACGCCCGCCGCCCGACGCCGCCAAGAAGAGAGACGCCACGAAGGATGACAAGCACACGAAGATGAACCTGGAGGAAGCCTGGTGACTAGGTGTGACCTCTTCCCCGAGTCAATGGGAGACCCGCGATTCCTCAGGGGCAGTCATTTCCAGCCAATGGGAAATCGATACGGACCAAGTGGACGAGCTGCTGAAAGGGGACGCCAGTGATGCCTCAGGGCTCACCCAGGGGCGTAGCTTCGACAGTAGCTGGGAGGAATCAACGGCCTTTCGCGAGCTCTCACTGGCTCAGGGACGCTTCAAGGTCTCCAGGGTGTAAATAAGTCTAACATACATCAATAGGTTGCCAGGGCTATTTCTCTTTCCCCCAGCAACACCGCCTCAGCCCACCTACACTGCCATGTAGATTTTCACGTCAGGGACTCACACACGAACTCACACGGAGACAAGAAAAGAGAAGATAGAACCATTACTGTATATTTCGACCTCCTTGGTGATTCTTGAAGGTCCTAGATGGTGAATCTAGGGCCTTCAAGAACCATCAAGGATCATCAAGGACCCTCAAGGAACATCAAAGACCGTCAAGGACCCCAGTGGAAATAAGTCCGTCTTGCCTTTTTGGGGAAGAATCCTAATAATTCTTACATGTAAGACAATCGTATTCAAGAAAATTTGTGTAATGTACCTGAATAAACTTACTTCTCTAACAGACACTCCAACATGTTCTTTCACTGATCTTTCAATAGTCTTCATCAGACTCTCGAACAGTCTGCTGAAGAGGGCCTCAACATAAAGTATCACAACACTCATTAATCTTACCTTCTCTCTTTCTCCTTCATGTGGGTTCATTTGTTTCATTCACCAATATTTATAACACTTTTGTGTTTGTAAACATATACATTTGTAGACCGTAGCCCAAATGTA
>NonamEVm004843t1 
TACAGGACACATCAAATATCACTTGCGATTTATTAACATTTTTTTTTTCTTCTTCACTCAATTCGTTGATTCTCGTTTTTTTTTATGAGGAATAATCTCAAGTATAAAACTTCAAATATTTTTACGTCTTTGTCAACAAAGTCAGGACAAACGCGACCACCATGTGGAGAAGTCTGCGGAGTGTGGTGGCAACAGGTTTGGGAGGCACCAGATGTGGAGTAGCAGGTGTGGGAGGTACCAGGTGTGCAGTAGTATTTGATGGAAGCAGCGTAAGTGTTGGAGGCAGCAAGTGTGGAGCAAATGTAGCCAGGTCCTTTCACCTCTCCGTCACTTGTCAAGCCAGCTCAAGAAACAATCTTAACAAACCGCTGACCGTAGATGAAATGACACGTCTAGGAGGCATCGCTTCCTTCATGCGGCTACCCGTCCAGAGCGACACGCAAGGTTTGGACGCGTGTTTCGTGGGTGTTCCTCTGGATATTGGTGCGTCTAACAGGAGTGGAACACGTCTGGGACCTCGTCAGATCCGCTGTGAGTCAGTCCTCCTGAAGCCTTACAACTCTGCCACTGGTGCAGCCCCATACGACTGCCTAAACGTGGCAGACGTCGGTGATGTATTCATTAATATCTTCAACTTACCTGAGGCGTGCAACAACATCAGGGATCGCTATATGGAACTCCTCAGCACTGGCTGTATTCCTTTGACGATGGGCGGCGACCACACTATAACTTACCCCATCCTACAGGCCATCAAGGCTCAGAGAGGGAGGGTGGGACTGGTGCATGTGGATGCTCATCCTGATGTATCAGACATCACCCTAGGAGCCAAGATCAACCATGGATCACCCTTCAGAAGAGCGCTCGAGGAAGACCTCATAGACCCCCACGCCACCTTCCAGATTGGTCTGAGGGGTTCTTGTCATGCACAGGATGGTAACGCCTGGCAGATAAACCAGGGTTTCCGCGTAGTATCAGCTGAGGAGTGCTGGCACAAGTCTCTGGTGCCACTCATGGAGGAGGTGAGAGCCAAGATGGGTGACAAACCAGTCTACCTCTCCTTTGATATTGATGGTATTGATCCTGGCTTCTGTCCTGGCACTGGTACTCCAGAAATAGGAGGGCTGACTACTATACAAGCACTGGAGATCGTCCGAGGATGTCGGGGACTAAACTTAGTAGGATGCGACCTAGTGGAGGTATCTCCTCCATATGACTTCGAAGGAACGACTGCTCTTACTGGCGCTAACCTGCTCTTCGAAATGCTGTGTGCTCTCCCGGGAGTAACTGCCAACAAATAGCATATCTCGTAGCTTTATAATAAACAGAAATTGTGGTTTATTAAGGTCAGCAATAATACAAATTAAGTGCATATTTTTGTAACTACAAACCAGTGAAGGTTATATTCATAAAAACACAGTCAGAACTAAACCCAATATGGTACTAGGGAAAGTGAACAATTTTGTAATACCTTGAGTAGGTGGCCAGGCCTCAAATATTACGCAGCAGTAAAGTAGTGGAACGGATTGGTTGAACATTTCCATATCACTCGTAGCATGAACCAGTTCTAGAAGAGAACTAAAAGGTTCCTAATGAATGAAACCATAGAAAAAGAGAAAAATGATTTCTGATAGTGAACATTCGATTTAATGTTCATGTAAATTACTCAGTTTACTTTATTCTTGTAATTCTGGTTTCCCTTCAAAACAAATAAAACTTTATTCTTGTTTTATATTCTTTTATGGTAAGTGATTTTCACACAGTTGAGTTACTTAGTTGTTTTATTTTTATGGTTAAAATCATGACCGATTTCTATTGCATCTAATAGTTAGGCTTCTAGTAATAAGGTATTACAAGGACCCCAGTGGAAATAAGTCACTTTGACTTTTGAGGTTATCCTAAGTAATTTACACGTATGTTATTATGTAAGACAATTGTGATCACCATGCTGCTCAAATCATTGTTACATTGTATCAATTTCTATTCCAATAAAGTG
>NonamEVm007895t1 
AGATACAGACTGTGATGTTACTAGGTATATCATCCTATTAGTCAGTGTAACGACGGCCAATACCAAAGAATATAAGAGCCATCCTCCTTTACCCAGGCTGTGTCGACAAGTGCCAGATATACTAGTCCCCCGTCTGTTGGTCAGCTGAAGCATCACGACCAAGACTTATTACTCAAGTGTTTTATGACGGTTCGCCCATATTTGCCGTCAACCTGTTGATCTCTCAAGTGTCTCAACGAATATGAGATTAGAGATAAAATCGGCGGCCAATTTCTTAGTCGATTTGGCGCGCCTTAATAACAGCGGTTTGACAGAGAAGCAGTTGGAGAAATTTCGTGAAAATGTTTGTGATATTCTTCTCCGACACTACACCAACCACTGGTTCCCCGACAAACCGGTTAAGGGTTCTGGCTACCGCTGCATCAGAATCAACGGTAACCTGGATCCACTGATCGCCAGAGCGGGATTCATGATGGGCCTGGCTGTCTCTTTCCTCAGATCTCTCTTTCCTTCTGAGCTCACCATGTGGGTCGATCCAATGGAGGTGGCCTACCGGATCGGCGAGAACGGGTCTATCTGTGTCCTGTACGAAGAAGTACCCAACAAGTGCTCTTCCCCACCTCCCACCGAGACCAAGTCCCCGGCGAAGGCACTGCCCCAGCCTGCGACTACACCTCCACCTGCCCTGCCTGCATATCATCTCCAACAAGTCACGCATCCCCACCATCACCACCACCATCATCACCATCACTTCTCGCCGTCCAAGTCCGTCGTGGTGTCCAGCCCCCTCCACCATTCCCCGCCCTTGTCTCCTGTGACGACCCAACAGCAACATCAGCAGCAGCAACATGCAGCAGCGACAGCCATGCACTTAAGCATGTTCATCATTGGAAAGGATGGTGCTAACCTGGTCAAGTGCAAGGAATCTCTTCGGGGAGGGCTGGACGCGCGGTCTCTACAGATGGACCGGCTCTTCGTGTCAAGTTGAGCCCCACTCCGTGACAACTCTTGTGATCTCAACCACGCCAACAGTTGAAAGTACAATCAGGGACCAACAAGTGATCAGAATACCACCCGCCTCCATGAAGGTTCGGTTGTTTGACCAGCGTCTGAACGACCGACGTCGCCCTCAATCACAACGGGAAAAATTCTAAGATTATTTGTAAACATTAATATTTATGTATATAATGAGCTATATTATATAATATAATATACCTATTAAGTGTTGTGGGTGTTTGGTCGTGTAGACGCGAGTGGGACAACGTTATCCATCATGGGATGAAGATCACTGCTGCTCTGATGCTGGCCATTGCATGCCTCCTCGTACTTACCTAACCCTTAAGCACATAGCTGTGGTTCTACTAGCCCGGGCACGAACCACCCTTTGGGACCAGGAATCGCATCGGTTCCGTCTATTCCAAGTCCCCTGGTGTGGTTCAGGGCTTGTGTACCTTTTGCGACCATGGCGAGCTGGGGGGTTAAAGCAGCCTGTCTTTCTCTAACAAGTGGACGAGTGGAGGGCAGCGGATGGCTCTAGCAGCCGTTCGTCTAGGCTGCCGTGGTAGTTAAGTTGTGATATAACAACCGCGGCTGCCTGGCTCTGGCACAGCCAAGATATCCCAGTTCACCCTATGACTGAAAAATGTAACTTTTTCAGATGGTACAAAGTCAAAGTTTTTAAAGTGTCTGTGATTTAATTCGGTCGCAGTATTTTATTTTCATTTTATGAAAAATGTTCTAGCTCAGTTCGTCAATGTTTAGCTTTAGCGACATTTTTTTTGCTTTAAGCAATTCATGGGTAGTGATACAATTGTGTACATTTTTCCTTGTTGGTGCATGCTTATCTTGTAATATATGCCTGTAAAAAAAAAGCTATTTTGTTCCACAAAACGTCTAATTTTACTAGAAAATCGTTTTGTACAGTATAAATAAAATGTCCAATGCATTCAACTCCTTGGTTTTTCTTCACTACTCTTGGTTGAGGTCCCAGTGGTGAAGTTAAGCTTGATCATAAGCTCCAACAGGCTGTGTTAACTTGATTATATATAATAATACACATATATAAACAAGAGCTCCCAGTAATGTAACGTTTGTCTCAAAAAAATGGATGAGACCTATTTTTACATATGACGAATCCTCCAAGTTTTTTCTTAAAAAAGCTAGTGAAGTGATTAGATAATTTATTTCCCGAAGTGATTGTGAAGTTTTCGTGCTGTTAGGGCGACTTAGTATTAATGTGACTTGTTCCCGCTAGAGGAGCTCAACTTTGACTTAAGTTGAACTGAAATATCAAATCTGTGTTAATTTTTAAGTTGCTAGTCAGTTAAATTATTTTTTTTTCTTATATTAGCTATCAGGTGAGTGGAAACATATACCTTGTGATATGAGTACAATTTATTTGAAAAATATTATTGAAGTGAAAATACAGAGAACTTAAGAAAAATGGCTATAATTTTATATTCTAAACCTTTAAAAGCTGATTCCCCCCTTTGAT
>NonamEVm036780t1 
CACCAGCATCAAGGAACCTCCCATGAAGGGTCATGATTATACCATAGGGAGGTGATGAACTCGTTAATGAAAAGTATAAAAACAAAGTATAGTATACCACTATAACTAGTACTATGTTATTACTTTCATAGGGGAGTGTTAAACCCACAGGGGTCACACTGCCTGCAAAAATGGGAGGTGTTCAGGTTAAATCCAAGGGGGAGGAAAGTCCAATTCCTTGTATGAAGAGTCCATTCACTAGCATCAAAGAACCTCCTTTGATAGGAACTGGTACTGCAATATTAAACGTGGCGAGAATATCAGCTGTTAAACAAACCCCTTATTGGAGGTGCCTTGATGCCACTGAGGGGATTTGATCCAATGAAATGGACTAATCTTTTTTTGGGGGCTCAAACCTGATTACCTCCCAGTCTTCCAGGTGCTGCATGATCCCTATGGGTCCAGCACTCATCCCCCATTAATGAAATAACAGCAACACAAGTTAATCAAGGTGCTAATT
>NonamEVm007172t1 
AATTTCGAGTTATCCTGCCACTCACAGTAGAGGAGTATCAAGTGGCACAGCTGTATAGTGTAGCTGAGGCCAGTAAAAATGAAACTGGAGGTGGGGAAGGAGTAGAGGTTCTTAAGAATGAACCTTTTGAAAACTATCCACTCTTAGGTAATAGATTCAGTAGTGGCCAGTACACCTACAAAATTTACCATCTTAAAAGTAAGGTTCCAGCATTTATTCGACTTCTGGCACCAGAGGGATCGCTAGAGGTCCATGAAGAAGCTTGGAATGCATACCCCTACTGTAGAACCATTATTTCGAATCCTGGCTATATGAAGAAAAACTTTATCATTAGCATTGAGACACTTCATGTTGCTGACATGGGAACAATGGAGAATGCACATGAACTGTCGGGGGAAAAACTGAGACTGCGGGAGGTAGTACCCATTGACATATCCAACGACCCTGTAAAGACTGCGGACTACAAACCAGATGAAGACCCAACCAAGTTTAAATCTGAGAAGACTGGTCGAGGGCCTCTACAAGGCCCTGAGTGGTGGAAAAAGTGTGATCCTGTGATGACATGTTACAAGCTTGTAACTTGTGAGTTCAAATGGTTTGGGCTACAAACTCGTGTGGAGAAGTTCATTCAAGATGTTGAACGTAGACTTTTCACAAATTTCCATAGGCAAGTATTTTGCTGGATGGATCGATGGCATGGAATGACAATGGAAGATATTCGTCGATTAGAAGATAAAACTAAGCAAGAACTTGATAAACAAAGACAAGTGGGTGAAGTGCGAGGTACAAGGAGTGAGTAACTTCTTATATTCAAGTGACAAAATTTACCATCAAGCCCATCTGATGCCACTTCACTAGAATGTTGATAATTCAGTGTGAAACCAGTTGGGCACATGTAAGCTGATAGCATTTCAATAACTAATAAACATTTTAATCATTTAGAAAGAAAGATTTTAGGGAGCACATTCAGCAGCAAGATAATTGTTTGCAGTTAGAAAATTTAGAAAATATATATTAATAGCTGAAGCAATGTTCTAACTTCAGAACAGAATTTAGAGAATAGAATACAGACTAACAATAGGTTGACAAGTATTGGATTGGAAGTACAATCACTGAAGAACTGGAAGAGCAAAGCAAGTGTCCTCTCATGTTGTATGGTTTGATACTCGTTCATCAGCTGTTGTCCCAAATATCACTTTGAAGGACCTACCCAGTAGGCCTGCTGCAGCGTTCCTCCATTCCTGTGTTCTTATGTATTAAGATTCTCTGAGCTCCTCCACTGACACCTGACAATAGACTGAGTTGTAATTTTTATTTTAAAGTAAAATTTAGATTTGAAATAGTTTACCAGTATTTAGAAAGCTTTATCAAGTAAAGGATGACGTAAAAGGTGTACAATGTTACAATTTTTTTTTTTTTTAAATTGACAAATATCTAGTAATTGTTTTTGATAGTGCAA
>NonamEVm013059t1 
AGTAGCCGCACGTGTGCTCCCGCCGCTCTCATCACACCAAGATCTTGCTTCCACCATGCGAGGAGGAATGGAGAAGTCATTTGTGTGGGGTGTCACACTTGATGCTGCTCACAAGGAACAAAAATGGGAGGGCACAGCCACCGAAAATACTGTGGACTGCACAGTTACAACTCATACATTATCTGTAAGACAGGTTGTATTGAGTGCTGCTGCCAAGGAGGGAGAAGTTAATGTAGTAGAGCTGGAAGTGTTGGGTTACAACGATAAGAAACAAAAGATTCCTATTTGTGTTGCAAAAGCAGGGGGCTCCTATGTCACAAATGTAGATATCCTCATAGAAGACCAGGCAGCTACGTTCCACCTGACTGCAGGTTCAGGCCCAGTTTACATCAGTGGCACACACCAAACAGAAACTAACATCATTGGTGAAGATGATATGGACGACTTACCTGATGAAGGTGAAGAAGAAGAGGAGGAGGAGGATGAGGTGGTGGATTCACCACCAAAGAAGAAGTCGAAGAAGTAGAGACGGATGTTTGAATTGTCACAGCTTCACAACATTGCCATGTTTTCTATAGCTTAAAAGATGTGATTCAAGATGTGTGTGTGTGCATGATTGATTAAATAAACAAGAAAAATGGCCAGTTATTAATTTTTCTTTTATTCTTTAGTTTTGACAAAATATAAAACTTATGGCAGTGGGAATGTTTTTATATGAATTTGTTTCTTAAATATAACTAATTCAAATTGCCAAATCGTAAATAGTTTTAGCAGGATAATGATGACATTAAATTTTTATTGTAGGATGGTGGGTCGTGTTCCAATGTAGTGCAAAGTTATTCAAAAGGCTGAGCATTAGGTGGTGCCCCTTCAGTGGGGGCCCCTTGTTGTGGTGAAGGGCTCTTGATCTGAGGAAGTAGTCAGTTTAGTCCTTTCCTCGTATCAAACCTGAATACCCCCTCCCTGCCTTTTTTTTTTTATTTATTTATTTTACATTGTAATTGCAATGTAACAGTTTATGATTTGGAATTAGTTAAGTGTGAAATAAGGCTGATGGATTACAAAGTGC
>NonamEVm003815t1 
CGATCGATCAAGGTGACTGGAGTTCAGACGTGTGCTCTTCCGATCTGGAACCCACTCGCAAACACATCAATATGCGTGAGTGTATCAGTGTCCACGTTGGGCAAGCCGGTGTCCAGATGGGCAATGCCTGCTGGGAACTGTATTGCCTAGAGCACGGCATCCAGCCAGATGGTACTATGCCATCTGATAAGTACGTTGGTGGTGCTGACGATTCCTTTAACACCTTCTTCAGCGAGACTGGATCAGGGAAGCACGTCCCCAGGGCCGTGTTTGTTGATTTGGAGCCTTCTGTAGTTGATGAGGTACGCATCGGCGTATATAGATACTTGTTCCATCCGGAGCAACTCATCACAGGGAAGGAAGACGCCGCTAATAACTACGCCAGGGGTCACTATACCATTGGGAAGGAAATTGTTGACTTGGTTCTGGATCGTGTCCGCAAGCTGGCGGACCAGTGTACTGGTCTACAGGGATTCCTGATCTTTCACTCGTTCGGAGGTGGCACTGGCTCCGGCTTCACCTCACTGCTGATGGAACGCCTCTCTGTAGACTATGGCAAGAAGAGCAAGCTGGAGTTTGCTATATATCCTGCCCCTCAGGTTGCTACAGCTGTAGTGGAGCCTTACAACTCGATTTTGACGACGCACACCACGTTGGAGCACTCTGACTGCGCCTTTATGGTCGACAACGAGGCTATCTACGACATCTGTCGGAGAAATCTGGACATCGAGCGTCCCACTTACACTAACCTCAACCGTCTCATTGGTCAGATCGTGTCGTCCATCACTGCCTCTCTTAGGTTCGATGGAGCTCTCAATGTCGACCTGACGGAGTTCCAGACTAACTTAGTACCTTATCCACGTATCCACTTTCCCCTGGTGACCTACGCTCCGGTTATCTCCGCCGAAAAGGCATATCACGAACAACTGTCAGTGGCAGAGATCACGAACGCTTGCTTTGAGCCTGCCAACCAGATGGTTAAATGCGATCCACGTCACGGCAAGTACATGGCTTGCTGCCTGCTCTTCCGTGGGGATGTGGTGCCCAAAGACGTGAACGCCGCCATTGCTTCCATCAAAACCAAACGAACCATCCAGTTCGTGGACTGGTGTCCAACAGGCTTCAAAGTTGGCATCAACTACCAGCCACCTACAGTAGTACCAGGTGGGGACCTAGCCAAGGTATCACGTGCAGTATGTATGCTCTCCAACACCACCGCCATTGCTGAGGCCTGGGCACGGCTCGACCATAAGTTCGATTTGATGTATGCCAAGCGAGCCTTCGTCCACTGGTATGTGGGTGAGGGTATGGAGGAGGGCGAGTTTACGGAAGCTCGCGAGGACTTAGCCGCCCTCGAGAAAGATTATGAGGAAGTCGGAATGGACTCTGCTGAAGAAGAAGTAGATGAAAATGAATATTAAACTCAAATAAGAGAAGAACAGTCTGTGAGACGTGTCACTGACTTCCTGTGTTTACATCCAAGAGACAAGACTTGCACACAAGTATCCTAGAAACTCACTATGTATCGAGCACACCTTGACTGTACTTAACGTTTTCAACTTAAACAGAGCCTAATCAAGATGTGTTTACAACGGAACTTTATAAAGAATAGTTTGCTCTGATCAATAGTGTTTTTCTCGCACACCTGTTTCCCAGTGCAGTACACAACACGTCCAAGGTCCTGACCTTCACCAGTGGTACCTTCTCTCTTCACCATCACCACTGCCGAAATCATTTCATGAATTTCACTCTTGAAACACAACAAATTTGCATCTTATCAGCAAATCAAGTTGATAATTATTTTAAAAATCATCTTGACTCTAAAGAATTTTGATTTGCAAAACAGACATCAGAGGTTTTAAAACCAAAATCCTGCAAGACATCAGAGGTTTTAAAACCAAAATCCTGCAAGACATCAGAGGTTTTAAAACCA
>NonamEVm003782t1 
CGATCGATCAAGGTGACTGGAGTTCAGACGTGTGCTCTTCCGATCTGAGGGCAGCGTACACAGTTCCTTGTGATCTCGGCATCAACGTTTTTTTAAAGCTTTATACTACTACAGAACAAAATGCGCGAGTGCATCTCAGTCCATGTGGGTCAGGCTGGTGCCCAGATGGGCAATGCCTGCTGGGAGCTGTATTGCCTAGAGCATGGTATTCAGCCTGATGGCCAGATGCCTTCAGACAAAACTGTAGGTGGTGGTGATGATTCCTTCAACACATTTTTCAGTGAAACTGGTTCTGGGAAACATGTTCCCAGGGCAGTGTTTGTCGACCTAGAACCAACTGTAATAGATGAAATCAGAACTGGCGTATATCGGCAATTGTTCCATCCTGAACAACTAATTACTGGAAAGGAAGATGCTGCAAACAACTATGCCCGTGGCCACTATACTATTGGAAAAGAAATTGTAGATATAGTACTTGACCGCATCCGTAAACTAGCAGATAACTGTACAGGACTTCAGGGCTTCCTAATTTTCCATTCCTTTGGAGGTGGCACTGGTTCAGGCTTTACTTCCTTGCTTATGGAAAGATTATCAGTAGACTATGGTAAGAAGAGCAAATTAGAATTTGCCATTTATCCGGCTCCTCAAGTTGCTACAGCTGTTGTTGAACCATACAACTCTATTTTGACTACTCATACTACACTTGAACATTCAGACTGTGCATTCATGGTAGATAATGAGGCCATATATGACATCTGCCGTAGGAATCTTGACATTGAACGACCTACATACACAAACTTGAACAGGCTCATTGGCCAAATTGTTTCTTCAATCACTGCTTCCCTACGCTTTGATGGTGCTCTTAATGTTGACCTTACAGAGTTCCAGACCAACTTGGTCCCTTACCCAAGGATCCACTTCCCATTGGTAACTTATGCACCTGTAATTTCTGCAGAGAAAGCTTACCATGAGCAGCTTTCAGTTTCTGAAATCACTAATGCCTGCTTTGAACCTGCCAACCAAATGGTAAAATGTGATCCACGTCATGGAAAGTACATGGCCTGTTGTCTGCTTTACCGTGGAGATGTTGTGCCAAAGGATGTAAATGCTGCAATTGCTACAATAAAGACAAAGCGAACCATCCAGTTCGTAGATTGGTGCCCAACTGGTTTTAAGGTTGGGATTAATTACCAGCCACCTACTGTAGTCCCTGGTGGAGATTTGGCTAAAGTTTCACGTGCTGTGTGCATGTTGTCTAACACTACTGCAATTGCAGAAGCTTGGGCACGTCTGGATCACAAATTTGATCTTATGTATGCAAAGCGAGCATTTGTTCATTGGTATGTTGGAGAGGGAATGGAAGAGGGAGAATTTACTGAAGCCCGTGAGGATCTTGCTGCCCTTGAGAAAGACTACGAAGAAGTTGGTGTGGACTCTGCTGATGCAGAGGGTGAGGAAGAAGGGGAGGAATATTAAGCAGTCTGCAGAAAGATTTAAAGAATCTCAATAAAATTCAAAATTTAAAAAAAAAAAAAAAAAAACAAAA
>NonamEVm003863t1 
TGGCGTACACGTTGATCAACGCTCTCAGCTACCACACCCAGCACCCGGCCCTCACTTGTATCTTCCCCTCACCTTGTGATTATAACTTACGTAGTACAGAAGGAACCAACACATACAAAGAAGGAAGCCTGCTGCCCTCCTCATAACATTTAAATAACAACAGATAAATCTTTTTCGACTTTGAGCCGAACTCGTCAAGATGCGTGAATGTATCAGCGTGCACATCGGGCAGGCTGGCGTGCAGATGGGCAATGCTTGCTGGGAACTATACTGCCTTGAGCATGGCATCCAGCCTGACGGTCACCTCTCTGAAGATGCGCCCCATGAAGAGAACATGTATACCACCTTCTTCCAAGAAACTGGACGAGGCAAATATGTCCCCAGGGCCATTTATGTTGATCTGGAACCCACCGTAGTAGATGTAGTACGCACTGGACCATACCGCCAGTTGTTTCACCCAGAGCAACTGATCAATGGAAAAGAGGATGCTGCCAACAACTATGCCAGAGGCCACTACACCATTGGCAAAGAGCAGGTCGACCTTGTGCTTGACAAGATGCGCAAGATGGCTGATGCCTGCTCTGGTCTCCAGGGCTTCCTCGTGTTCCACTCCTTCGGTGGTGGTACTGGATCAGGTTTCACCTCCCTCCTGATGGAGAGACTCTCAGTGGACTATGGAAAGAAGAGCAAACTTCAGTTCACAGTCTATCCTGCACCACAGATCTGCACAGCTGTGGTTGAACCTTACAACTCCATCCTGACGACTCACACCACTCTGGAGCACTCTGACTGTGCCTTCATGGTTGACAATGAGGCTATCTATGACATCTGCCGAAGAAATTTGGGTATTGAGCGTCCCTCGTATGAGAACTTAAATCGATTGATTGGCCAGATTGTGTCTTCCATAACTGCCTCTCTCAGGTTTGATGGTGCCCTTAACGTTGACCTGACAGAATTCCAGACTAACTTGGTGCCCTACCCACGTATCCATTTTCCTTTGGTGACCTACGCTCCTGTCCTCAGTGTTGAGAAGGCCTACCATGAACAGCTGTCCGTTGCAGAGATTACAAATGCCTGCTTCGAGCCTAACAACCAGATGGTGAAGTGTGACCCCAGGCGAGGAAAGTACATGGCCTGTTGTCTGCTGTACCGTGGAGATGTGGTGCCCAAGGATGTCAACTCGGCTATTGCTGCTATCAAGACCAAGAGACAGATCCAGTTTGTCGATTGGTGCCCCACTGGCTTCAAGGTTGGTATTAATTACCAGGCTCCAACGGTGATTCCCAATGGGGATATGGCCCCTACACAGCGTGCAGTGTGCATGATCTCCAATACAACAGCTATAGCTGAAGCCTGGGCCAGACTCAACCATAAATTTGACCTTATGTACTCCAAGCGAGCCTTCGTCCATTGGTATGTTGGAGAGGGCATGGAAGAGGGTGAATTTGCCGAGGCTCGTGAAGACTTAGCAGCACTGGAGCATGACTATGAAGAGGTAGCCCAGGACTCTAATCAGGATGATGAAGACAATGAATATTAAGAAGAGAGTAGGTGTAAGATACAAAAGGAAAGTGGCATTAGGAAGATATGTGAGATAGAGATAAAGAAAATGCTGGATTTAAAGAAGATATGAAAGTGCCCATGATGAAATACATATTAGTTATACAAGAAGAATGCAAGGAGGAAGAAAGCTTGATATGAAGAAAAGCATTGTTTAGAAGAGATGCCACAGGGACAGACACAATGAGGGAGGAGAATACAATAATAATAAAGATTTACAAGTCTAAAAACAAAAGCAGGGTGGTGGAATTTTTTTATGCATTTTATAGAAAATACATGACAGATGACTTAGAACAAAATCTAGGAGAAACATTAGGGCTATGAAAGTCCAAGGTAATAAAAGTTAACAGTATTGAGGGCACCCAGAGGGAAGAATACAGGGTAACTAGCTTTAGCCAAAGAAATTTTTACTTTTATTATAAATGCCAAAGAACTCCCATTACTACATTCTTAAATCTTGCTCGAGAGATGTGTTACAACCATTCAGGTTCAGACGACTCCCACCAAGTAAAATTACAGTATAAATAGGGGTTACATCGAGCTTGATGGGGGTCATTCAGAACCTGCGCCGAATGGGAGATAATCAGATTTAATCCCAGGAAAGGTAGAGTAACTCCTACTCCTTGGATCAAGAGCACTCAGCTTCAAAGCACCCCTTTGAAGGGTCCTCATGTAAGCTGTGATCAGTCAGGTTGAAGCACTAACTCCCACTCTAGTTAAATATTTAAGAATATGGTAAGAACACTCCAAAGAGTTTTGGAAAGACATTGAGGACCACGACGGTCTTTTAATTTGATGGTCTTAGATTACTAAGATAAAAGTGGCAACATATTATATAGCTTATCTTCCATAATTTATAATGTGATGGGTGTGGCAGGAGAGAGGCTTTTGATTGATATGACTAGGGTTGATACAGTTAGTTATCACTCATTGTTCAATTGGTAGGTATTACTCAAATAAACTCTGTCACTTAAACATTACAATGCTCACATAGAAAATAGTACATACCTTAAGATATGTTTTGGAGACACATCACATCTTTTATATATGGCAGTGGAGTCGACTGAAGAGGCCTTCACCATAAAATAAATTATCAGTCAGTCAATTTGTTTAGGTTAACTGCATTATTTTACAGACAGTACTACACATACCAGGTGATTGTTATACATTGATGGTAAATTATGCAGCTCTAACTAGGGTAAGTTGGATAACTCAAAATTGAAAAGTATCATTTTCATTAAGATCCTTATCAACTTAGTGGGTTTATTACAGATAGCTGGCTGTTACTCGTACAATCAGAAGCTCATCTCTTCAGCCATGTCTCTGCTTATAGATTCATGACATTTAAATGCTCAAACAAGTAACATGTTCATTTTTATTGCTTTTGACATAACAAGCAAATGCATTTATGAACTTTTTATAAGAGCCACTTAAGAAAGAGGCTATGGCATTTAACTGAATTGTTGACTATACATGTTAAGCCTTAGCTCTTAGTGTTAACTGAATGATGCTTTTAATATATATATAGTATATATATATATATATATACATATACAGTATATAACATATTTGAACTCAAGTTCCTTTTATTGCACAAAAAATA
>NonamEVm003797t3 
TTGTGATGTCGACTCCTCCGTACTGTTAGACGCGGTCACTCCTTCCTCCCGCTCATACCACCAAACATAGATCAACATGCGTGAGTGCATCTCCATCCATGTGGGTCAGGCTGGTTGCCAGATGGGCAATGCGTGCTGGGAGCTTTACTGCCTCGAGCACGGTATTGCCCCCGACGGCTCCATACCCTCTGACAAGGCCCTCGGCAGCGGCGACGATTCCTTCACCACCTTCTTCAGCGAGACCGGCGCTGGCAAGCACGTCCCCAGAGCAGTCTTCGTCGATCTGGAACCCTCAGTAGTCGATGAGGTTCGCACCGGCACCTACCGCCAGCTGTTCCACCCAGAGCAACTCATCAGCGGCAAAGAAGACGCCGCCAACAACTATGCCAGAGGACACTACACTATCGGAAAGGAAATCGTCGACCTGGTTTTGGATCGTATCAGGAAACTGGCCGACAGTTGCACCGGTCTCCAAGGATTTCTCGTTTTCCACTCCTTCGGTGGCGGCACCGGCTCCGGCTTCACCTCTCTGCTGATGGAACGACTCTCCGTCGACTACGGCAAGAAGAGCAAGCTGGAGTTCGCCATCTATCCCGCCCCTCAAGTTGCTACCGCCGTTGTTGAACCCTACAACTCCATCCTGACAACCCACACTACACTCGAGCACTCCGACTGCGCCTTCATGGTTGACAACGAGGCCATCTACGACATCTGCCGCAGGAACCTGGACATCGAACGACCCTCCTACGCTAACCTGAATCGTCTAATTGGCCAAATTGTATCATCCATCACTGCTTCTCTCAGGTTCGACGGAGCTCTCAATGTTGACCTGACAGAATTCCAGACTAACTTGGTGCCCTACCCCAGGATTCACTTCCCTCTAGTCACCTACGCTCCTGTCATCTCCGCCGAAAAAGCCTACCATGAGCAGATCACCGTTGGGGAAATCACCAACGCCTGCTTCGAACCTGCAAACCAGATGGTGAAATGTGACCCACGTCACGGCAAGTACATGGCTTGTTGCCTCTTGTACAGGGGAGATGTGGTGCCCAAGGATGTCAACGCTGCCATTGCTTCCATCAAGACGAAACGATCCATCCAGTTCGTGGACTGGTGTCCCACAGGCTTCAAGGTGGGCATTAACTATCAGCCCCCCACTGTTGTGCCCAACGGTGATCTTGCTAAGGTGTCACGAGCCGTCTGCATGTTGTCCAACACTACAGCCATTGCCGAGGCCTGGGCTCGTCTCGACCACAAGTTCGACTTGATGTACGCCAAGAGAGCCTTCGTCCACTGGTATGTGGGTGAGGGTATGGAGGAGGGAGAGTTCTCCGAGGCCAGAGAAGACCTGGCAGCTCTCGAGAAGGACTACGAAGAGGTCGGCCTCGACACTGTAGGTGACGAGGATGACAAAGGCGAGGACTACTAGACAAGTTGTCTAAGCTAAACGCCAGCGGACGGAACACCTCCGCTCAGTCATTGGTTCAAGCTTTACCATATCTTTAGACCCTACAAAAGATAACATTTGGAATGAGTAAAAAAATATTTTTTTATTTTTTTACTCATTCCAAATGTTATCTTTTGTAGGGTCTAAAGATAAGATCGGAAGAGCGTCGTGTAGGGAAAGAGTGTCGTTGCTAGTGT
>NonamEVm003783t1 
CCAGACAATTGCGGGAACACCCAAAGCTGGTCCTGTGAGAGGCTTTCTTGTCGTGCTATTTCTTTTTAAATCGATCAAAATGCGTGAGTGCATCTCCATCCACGTTGGTCAGGCTGGTGTCCAGATGGGCAATGCTTGCTGGGAGCTTTATTGCCTAGAACATGGTATCCAGCCTGATGGCCAGATGCCCTCTGATAAGACAATTGGAGTTGGTGATGACTCTTTTAATACTTTCTTCAGTGAAACTGGATCTGGCAAACATGTCCCAAGAGCTGTATTTGTTGACCTGGAACCATCTGTTGTTGATGAGGTACGCACTGGAGTTTATCGGCAACTTTTCCACCCAGAGCAGCTTATTACTGGAAAGGAAGATGCTGCCAACAATTATGCTCGCGGACATTACACCATTGGCAAAGAAATTGTTGATGTGGTGCTAGACAGGATCCGCAAACTAGCGGACCAGTGCACTGGGCTCCAGGGTTTCCTTATCTTCCATTCATTCGGTGGTGGCACTGGTTCAGGTTTCACATCGCTGTTAATGGAACGCCTCTCAGTTGACTATGGAAAGAAGAGTAAACTGGAATTTGCCATCTACCCTGCACCCCAGGTTGCTACTGCTGTGGTAGAGCCATACAACTCCATCCTGACGACTCACACAACCCTCGAACACTCGGATTGTGCTTTCATGGTAGACAATGAAGCAATTTATGATATATGTCGCCGGAATTTAGATATTGAAAGGCCTTCTTACACAAACCTCAACAGACTCATTGGTCAAATTGTGTCTTCCATTACAGCTTCCCTCAGATTTGATGGTGCCTTAAATGTTGACTTGACTGAATTCCAAACTAACTTAGTTCCTTACCCAAGGATCCATTTCCCTCTTGTAACTTATGCTCCCGTAATTTCGGCTGAGAAAGCATACCATGAGCAGTTATCTGTAGCAGAGATCACAAATGCTTGCTTTGAACCAGCCAATCAAATGGTAAAGTGTGATCCTCGACATGGGAAATACATGGCCTGCTGCCTCTTGTATAGGGGTGATGTTGTCCCCAAAGATGTGAATGCTGCTATTGCCTCGATCAAGACGAAGCGTACCATCCAGTTTGTAGATTGGTGTCCCACAGGTTTTAAGGTTGGCATAAATTACCAGCCACCAACAGTAGTTCCTGGTGCTGATTTGGCAAAGGTGTCACGCGCTGTTTGCATGTTGTCGAATACCACTGCTATTGCAGAGGCATGGGCACGTCTTGACCACAAATTTGATCTGATGTATGCCAAACGTGCATTTGTTCACTGGTATGTAGGAGAGGGCATGGAGGAAGGAGAGTTCACTGAAGCCCGTGAGGATTTGGCAGCACTGGAGAAGGATTATGAAGAAGTTGGCATGGATTCTGCTGATGGCGAAGACATTGAAGATGGGGATGAATATTGAAAATATTAAGGTGAAAATTACCTTCCACATGCTATTAGTTAAACTGGAGGTAAACATTCCTGAAGTACTTTTACATCAAAACATATTTTTTCCAAATAATACCATTTTAGTTACAAAAATATATTTTCATTGATTTTATTTTACTTCAAATATATGCTAAATTTTTCAGTGCA
>NonamEVm022331t1 
CATTCCTGGCTCTAAAATAACATTTATTGGAAAATTACGTGTTTACTTTCGAACATCGGCAAAAATCAAACATTTCCCCTACTTTTAGCTCCATTTCAAGGTTTTCATAGTAAAACTAATCAAAATCGCCTCTATTTCTATACGTTTTTCATTCTATCAAAAGAGACCAAGGAAACTAGAAAACAACCATAAATACTATATGAAAATAGACCACAAAGTCAGCATTTTAATTAAAAGTGAATTTTTCTTATTATGCACTGCGTGCTGCAGGATTTTTTTTATATGGTGCACACTGACCATACAGACCCATTCTCTCACATGTGAGCCTACTAGCTTTCTCCTGCCTGATTTGAAGCCGCTAGAATTTATGAGTATATATACGTCAAACACGGTGGCTCGTAAGACGTATGTACAGTGGACCCCCGACATTCAATGGCATCGGCATTCGATGCATTTTAACGCAAAAATTTTGCCTCGACATTCGATGG
>NonamEVm017336t1 
GGACACGTGTGTTGGATTTTTGTTGGGTGGAATCGGAGAAGTGAATAAGAAGCGAGAGCCTAATTTCTTGGTTGTAGACAAAAATACTAGTGTGCAAGAGATTGAAGAATGCTACAAGAAATTTATGAAGAGAGAGGATATTGACATCATTTTAATAAATCAAAATATTGCAGAGCAAATTCGACATGTCATTGATACTGACAACGATAATCCCCTTCCTGCTGTCCTAGAAATTCCCTCTAAGGATCACCCGTATGACCCGACCAAAGATTCTGTTCTTCGAAGAGCCAAGGGTCTGTATAGTGCTGAAGATATGCGCTAAGCATAATCATCACTGATGAAAGCAGGAAGACACGCAGGTGCTGGTTTCCTTTAACATTCCTTTTTATTAGCATGAATGTCAGGTCATTGTGATTAATTGTTGGACCTTGTAAAATAGATGCTTTTAAGTATTTTTTAACGTTACACTGTGAAACTAATTTTATATGGAAAAATATATTTTCCTTGAGAATTCATTGAAGGTGATTTATGCGTCAATGTTTCACTGAATTTTTTTTTTAAACCCAGTGCAATATTTAAAGCACTAGTGACTTAGAAATACTGGTAAGTTGACCAAGTTGTAATTCATGTTTGTTATGTAGTAATATAAATGATAAGTGTATTTTCAGTAATTTTATTTAGTAACCATAATTTTGAATATATACTGTAATAGAAGCCTCTTATGTTAAGAATATCTTTGATAAAGTAGTTTGGAATGGGTTAAAAAAGAAATTAATAATTTCATGCCGTGGCAAGCATAAGAATTAATGAAGAGTAAACCAGGTTTAACATTTTCTCTGCTTGTACAGTAATATGGAGAGTAAACAGGTTTGTGAATATGTTTTCTGCTGTTTAAGTATGCAGCCTGATATTATCAAGGTATCTTATTACAGTTTCATGAGTAAATGATAATTGCAAACAAATTACAGAATGGGTGGAGCTTTAACCCATTCTGTGATTTTTCTACTATTTAGTTTGTAAATCAGGGGTGAAGACATATAATTTATAAAATGTGCTGCATTATATGATTTAAATAAGTTAAGTTAATTTCTGTGCATCATTATAAAATCAGATGGTTCCATCACTTGTACATCCTACTTTTTCACTGTTTGTTGAACACCTCAATGTTGCTCCTTACTATTCTTTTATAATTCTTTCTGCAATACTATATCTGAAATTTTCTAGTTATATACACTGCAGTTCAGAAATAATTGCATTATTGATACAAGTAAACATTAGTTTAAGACTTGCCACAAGTTTGCAGTTGTGGGGGTTGCACAACCCTGTTCGTTTTTTATTTTTTCTCACCCCTAGCATTATACTTAATGTTATCCAATGTTCTTCATTCTTGAAAGATATTAAAATACATGACACTGTACAGTAACATATGGATTTGACTTAAAAAAAAATGTTTGCTTAGATTTACACTAATCTGATGCCATATCAGTAATCAACATAATTTTATAAATATGTACAGTAAATTCAGGTGTATATATGGCTTATGCTATTCAAAGAGCTTGTATTGATTTTTCCTTGCATTTTCTATCCAGAATGCTACATCTTAACTGAGATTTGTATAATTAAGCAGTAAACTCACAAGGGTTATGAAGTGGTGCATTTTAACTAAGAATTCATTTGAATTTTAAGCATGTTATGAAATGGCAGTAGAGCACGTTGCTCAGTCAACATGTATTAACCCTTTGACTGTCGCGGCCGTATATATACGTTTGCGAGGTACCGTGTTTGACGTATATATACTCATAAATTCTAGCGGCTTCAAATCAGGCAGGAGAAAGCTAGTAGGCTCACATGTGAGAGAATGGGTCTGTATGGTCAGTGTGCACCATATAAAAAAAATCCTGCAGCACGCAGTGCATAAT
>NonamEVm026803t1 
TTAGGTGCCTGTCCAGTGCCGCCTTAAAGATTACCAATAGACCCCTGGCTATCCCCCTTATGTAGGCTGGGAGGCTGTTTTCATTTAAAATGTAAAGTTTGACGAGTTGTATACAGAATAAATTCTTACTGCATTCAAATTTCTCCAATGAATGTTATTGTTAAATCCAAATTAACACCACCACTATTTTATACAGTGTTTTCATAGTTGAATGAGGAAAAGAGCAATCATGTATACTTTGTGTCCTTGGTGGGTAGGTGGTGCTTTACAAAGCACCAGCAACACAGGAGTCGCACAATCTCATCGTCTACCCGTCCTCATCCCAATATGTCATTCTTTAGGTCACCATGCATCACTCGCACCTCTCCACCTATATATACTGTCTTTTAACCTCTGTATGTTAGAAGTGATCAAGGTCTCAGGACTGAAACGTTTTCTAATAAATATATCCT
>NonamEVm010813t1 
GGATCCAGCCGTTCTGCTGCTGCTGCTGCTGCTGCAGCTGCTGCCAGCCTTCATGTCTTTGCCACTGGCGTGGGATCAGGCCTTAGCCTTGGGCTTAGGAGCGACTAACCCATGTCCAACTGATGTTCACATGGAACCCTGCTCCGCTTCGGCCTTCAAGGGCTCCTCTCTCGAGTATTTGCTACTACCACCAAGATCTGCACCGGTGGCGGCTCCAGGCCGGCCCACGCCGAAACCCTTCAACGCTCACCACCGCGACCCTCTTACTCGCCGGGGCTTCGAGACCTCCTCGCCTCTGAGACAGAGCGTGGCCGCTAGTGCCCCGGCGGTCGAGTATCGGGAGAATGCTTGAGCGCCATGCCATTTTAAGGGCTAGTTGCTTCGGCAGGTGAGTTGTTACACACTCCTTAGCGGATTCCAACTTCCATGGCCACCGTCCTGCTGTCTATAGCAACCAACGCCTTTCGGTGGGATCCGAATGAGCATTCGTTTAGGCCCCTTAACTCGACGTTTGGTTCATCCCACAGCGCCAGTTCTGCTTACCAAAAATGGCCCACTAGGTACTCATATTAGTTGCCAGAGCTTCATTATTCTTCAAGCAAGCTCGGCATCTCACCCATTTAAAGTTTGAGAATAGGTTGAGGACGTTTCGTCCCCAACACCTCTAATCATTCGCTTTACCGGATGAAATTAATCCTGAGATTTCCAGCTATCCTGAGGGAAACTTCAGAGGGAACCAGCTACTAGATGATTCGATTAGTCTTTCGCCCCTATGCCCAGCTCAGACGATCGATTTGCACGTCAGAATCGCTACGGACCTCCACCAGAGTTTCCTCTGGCTTCATCCTGGCCAGGCATAGTTCACCATCTTTCGGGTCCCAACATGTCTGCTCTTGGTACTTGCTGCTCCCTGCCTGCCGCCACACACACACTCGCACGCACGTCTCGCGACGACGGCGACGGCGGTGACGAGGGCGACATCACAGCAAGTCCCGGGCCTGCGCCCCTTCCCTTCCTGCACAACATACATACATGCAGGCTGGAGGATATTTCACGCCATCGCATTCCCTGCAGCCAGCACCCTCCTTAAGCCGCACCACCTTGTCGACAGGGGCAAAGGGAAAACTCGACCAGTGCTTACCCGTCTTGGGGCCGGATGGTAGGTGGAGGCAGCAGAGTCAGCACCCGGCGAGGGGATCGGCCCCGGCTCCAGCCCATGCACCACTGAAAGGTGCACACGCCAGGCCTGTCACTTTCATTACGCCTTTGGGTTTAGTGCGCCCACTGACTCGCACACATGTTAGACTCCTTGGTCCGTGTTACAAGACGGGTCGGATGGTTCACCGATCTCTTTGCACGCCGCGAGAGACAGCCCGCTTGCACGGGCTGGCTCGTCTTTGCGACCGTCGCAGGACCGCCAGGATCACCGGCGGTTTCGCCAATCCTCCTACTCCTCCTCCTCCCGTGTATTCTCCTCACCCGCCGCTGCCGGTAGGCAAGCGGAAGAAGGAGAAAAGGAGAAGGAAGAAGACTCAAGGCTACCAGTCCGTCCGGGCCTTCGACGTCCCCAGCAACGGGTCGCGGCGC
>NonamEVm015541t3 
GGATCCAGCCGTTCTGCTGCTGCTGCTGCTGCTGCAGCTGCTGCCAGCCTTCATGTCTTTGCCACTGGCGTGGGATCAGGCCTTAGCCTTGGGCTTAGGAGCGACTAACCCATGTCCAACTGATGTTCACATGGAACCCTGCTCCGCTTCGGCCTTCAAGGGCTCCTCTCTCGAGTATTTGCTACTACCACCAAGATCTGCACCGGTGGCGGCTCCAGGCCGGCCCACGCCGAAACCCTTCAACGCTCACCACCGCGACCCTCTTACTCGCCGGGGCTTCGAGACCTCCTCGCCTCTGAGACAGAGCGTGGCCGCTAGTGCCCCGGCGGTCGAGTATCGGGAGAATGCTTGAGCGCCATGC
>NonamEVm016501t1 
TTAAAATTCACGTCAGAATGGAAACGGCGGACAGTAGAGCATCGTGCATTGCTTCTGATGCTGCTGCTGCTGCTGCTGCTGCTGCTGCTGCTGCTGCTGCTGCCTCTTCAAGCTACCAAACTGTTGGAGTGACAACGCTGACGAGGAGACTGTTGGGACATGGTTGCACTTGAGCTGTGCTTCTCATTCCTGTTTTTCCGTCTTCCCGAGATCACTTACTTGGCCAGTTAGTTCGCAAAGATCGTGTACATGCAGAGGACGAAATCTCCAGCCTTTGAGGGAGAAGTCTTAGTGGATCGCAGTGAGGATGCTGCTCTGCCACCTACAACGCCCTGACCGGTACGCAAGTCGTCTACAAGCGATTCGGTACGGCACATCGGCATTCGGGTGTTCTGTATTTGGAATGGGAGAGCCGGCACTAAATTCCATCAGTCGCAGCTCCCCCGGGCTAACCTTGCTTGGGTCCATTCTGCGAGCCGACAGAGCGGCACCGCACGTCTCAAGTGTGACCGTCCCAACGCAGACCGTACGTCAATATCGTTGCTTCTCCAGCCGGGATGCTGCCTTAGAGGCTTTCAGGCATAATCCCACGGACGTAGCCTCGCTCCACTGGCCGCTCGACCAAGAGCGGAACCATTGGTCCGGACCTGCCGTTCCTCTCGTACTGAGCGGGACTGCTGTCGCAACGACACACTTTTAACAGTAGGGTAAAACTAACCTGTCTCACGACGGTCTAAACCCAGCTCACGTTCCCTATTGGTGGGTGAACAATCCAACGCTTGGTGAATTCTGCTTCACAATGATAGGAAGAGCCGACATCGAAGGATCAAAAAGCAACGTCGCTATGAACGCTTGGCTGCCACAAGCCAGTTATCCCTGTGGTAACTTTTCTGACACCTCTTGCTTAAAACTCTTAAAGTCAAAAGGATCGATAGACCTTGCTTTCGCAGTCCGTATTCGTACTGAGAATCCGGATCAAGCCAGCATTTGCTCTTTTGCTCTACGCGAGGTTTCTGTCCACGCTGAGCTGGCCTTAGGACACCTGCGTTATCATTTGACAGATGTACCGCCCCAGTCAAACTCCCCACCTGATTATGTCCTCGGAGCGGATCGCGGCGGGCGCGAACGCCCGGGCTTGGAAGTGGAGCAGGAGGAGGAGGTGGAGTACTAGCCAAAGAAGAAACTCCCGGCGGTCATCCAGCCGTCCGTCCATCCGTCCGTCCTACCAACCGTCGCCCTTTCGCCGCTTTGGGCTAGAAAGAGGAGGCACTCCCGCATGGGAAGACTCCGATTCCGTCTCACCGAGTAAGTAAAGAAACGATCTGAGTAGTGGTATTTCATTGACGGCCGCCCTACGCTAGGCAGAGCCACCTCCCACTTATGCTACACCTCTGATGTCTCTCTACAAAATCAGACTAGAGTCAAGCTCAACAGGGTCTTCTTTCCCCGCTGTTTGGTGCAGGCCCGTTCCCCTGCCTGTGGGTTCGCTAGATAGTAGATAGGGACAGTGGGAATCTCGTTAATCCATTCATGCGCGTCACTAATTAGATGACGAGGCATTTGGCTACCTTAAGAGAGTCATAGTTACTCCCGCCGTTTACCCGCGCTTGGTTGAATCGCTTCACTTTGACATTCAGAGCACTGGGCAGAAATCACATCGCGTCAACATCCATCTGTGACCTTCGCGATGCTTTGTTTTAATTAGACAGTCGGATTCCCCTTGTCCGTGCCAGTTCTGAGCTGATCGTTGGGCGCCAGCCGAGGTGGGCTTCTTTCAGTGAGCCAGGAGAGCAGGAGGAGGCTAAGGAGGTTGTTAGACAGGCTGCTGCTGGCGGCTTTATGTCGCCGTTGCCATCGCCCATCACCTCCCGCCCTCACCCACCCGAGGACTACACACGCCCACGCAGCCTAGCGCATTCCACGGAAGGGACACGGAGACACGCCGGTCCGAGCTCGGTTCGGGAGGCAGCCGCAGCAGCAGCAGCAGCAGGAGCAGCAGAAGCTGTTGTGACACACACCTCTGACTGGCTGACTGACTAACTGACTGACTGAAGACTGCCTGATGTTCCTTCGCCTCGCCCAGTCCTGCGCCCGAGCCCAGGCCCGCTTCCTGCACAGGCCCGACTGGCCCGACCCTCAGAGCCAATCCTTATCCCGAAGTTACGGATCTAACTTGCCGACTTCCCTTACCTACATTAATCTATCGTCCAGAGGCTGCTTACCTTGGAGACCTGATGCGGATATGGGTACGCACAGGACCGAAATAGGGGGCCATTAGCGGGCACTGAGCAAGCAGCAACAGTGGTCCCGACTCAGCCGGAGTTTGGACCAGCCTCGCGTTTTCACGGACCGGCGGTGGCGCTCGGGACGCCGCAAGAACCGCGGCGCTCTACGGCACACCGTGTTACCAACACCCTCTCTCACAGCGGATGGCTTTGAGGGTCACGGCGCCTTAAACAGAAAAGAAAACTCTTTCCCGGACCACCGCCGGTGGGCGCGAGCAGGTTCCCGTTTCCGGGATCCTCCATACTGGCAGGGCGGCTGGCTGGCTGATTTAAAGCAGCCAGCCCTCCCTGCCTGGTATCCGAGTCCTGGTTACGGAATAAGTACCGTATTCCCTTTCGCCACTGATCCCGAAGCAACTGGCGGCCTTGTCAAGCCTGTAGCGAGGAGGCATTTAATAATCATTTCTATGCCTTTCGCCGAATGCTTCTTCTTCTTCTTCATCTGCAGCTGCGGAGAGCAGCAACAACAAACGGATCCAGCCGTTCTGCTGCTGCTGCTGCTGCTGCT
>NonamEVm005870t1 
ATATAAATCAACTGCAGAAATCACCCAAAAGTTCACAAATTACCAACTAATAGGACTCGTACTACCACCTCCTACCCCGCTGCCACTGAAGTGATACTCCACAACATTCACCCATCGCCTACTATTCACCCGAAGCCACAGCCAATGGACAAGGGTCAGAACAATAAAAGAAGATCCAGTAACCAGCTAAGGACTCCTAACATCAAAGGTGAGAGCAGTAATAACACGAGGAAAACTTGTGGTACTGCCAGCCAGGACACAACCCTCATCACCCACCGGCACCACCACAACACACGACAGACAACAACAAACATGGCCGCCGCCACAGTCCAAGATAACTCCTTCCCAGTATTTGATGTCAAGAAGATCACCGACCCAGAAATAGCTAAACTCCTTACGATTCAGAACCAAACGATCACCAAACTAACTCAAGAAATGCAGGAACTAAAGGCTAGCAATGCAGATTACCTCAACAAGATCACTGCTCTAGAACATAAACTAGACACTCTAGAACAACAAAGCAACACCCACACCCAGTCCCTAGACACCATCAACACTCTAAAAGACCAAGTCACCCTACTTACTACCAACATTACAGAGGAAAGATCAAGAGTGGACCAACAACTTGCCAATGTCATAACCAACTTCCAAGACCATAATGACCAACAGCAGCTATCTGACGCTGTTGTAGTTAACAGCAAACATCTCCCAGCCACAGTCACCCAAGAGACCTGCATGGAGACCACCCTACAGCTTATCAAGGACCACCTTCGCCTTAACATACGTAGTGATGACCTAAAGGATTGCAAACTGATGGGCTACCAAGCAGGTAAAAAAACAGTGCTGTTAAAATTCCAAACTAGCCTACAAAGAAACAACCTACTAAAAACATCTATTTCTATGAAAACTGATGTTTACGTCAATGAGTGCCTTACCAAAACAAGACAAAACCTTCTTTATCGGCTAAGAAAACTGCGCTATGCCCAAAAAATCCACCAGTGCTTTGTGAGGGATGGAAAAATCGCAGTTAGGAAACAGCCCACTGGGAAGAGATACTTCATCTCTACAGAACATGACCTTAAAACATTCCTAAGTGAGGCTGGACTAACAGAATCAGAGTAAAGTGCAGATAATACCCATAGTCCACCGTTAGTGTTATATTGTCATAAATTTGTGCCCCCCTAAAATTCTAATACTCCAACTACTTTTGATTGTCGTTGTTGTATTCAACGACCATTCTACCTCATAGTCTTAATTGTGTTTAATATCTACAGAATCTATCTCCTTTTTTTACAACTTACCGCATCACTGTTCCATCTTATTTTATTATAAACTAGCCATAACTTGTCCTCAATAATTCTACCTCACTTTAAGAAATACTCAATTGCCCAATTTTATTCTAAAATCCCTATTATTGCCCAATTTTGCTTTAAACTATATTGATCAAACTTATTGTAAACTTCTTTTATTGACCATTTTATTCTATACTTTTTTAAACTAGTATTTTCAACTACAACTTTTATATTATCCTGTCTACCATCTTACTAGCATATTATAACCAAGTCATTGCCATTTTTATTTTTATCATTTTTTTTTATTATTATTCTTTTGCTACCTTAACTTGTGTATTTTATCTTGTCAATC
>NonamEVm002397t4 
GAAGTCTCTCGTCTCCAGTATACACCATGCGGTGGTATCTACTACAACACCTTCTCGGGGCCTCTACTAACACTGCCGCTGCTGCTGTCAGTCGACTCGATAATACCACGTGTCTTCTGCTCAGGCATCAAAAGTACTGCACTTCAGGCAACCAGTTTGACTATGATGCTGCTACGTCCAAGTACAGGAAACTCCTGAAGCCTCGCGAGCATTTCAACTTCGCCAAAGATGTTGTTGGTCACTGGGCTAGTGTTAAACCAAACCACCCAGCTGTATACCTGACAGACGGGAGCAAGCAGACTGTGGTGAGCTACAGTGAGCTGTACCAGGAGGCACAGGCACTAGCCACGGCCCTCAGTGACCCTGTAGCACCTAGATGTGCTTTAGTTATCCTGCCCAAAGTGCCCGAGTGGTGGGTCCTCAATGTTGCCCTGTCTTGGTGTGGAACGATTTTCTCAGCCGGAACGACATTATTAACGCCAGGGGATATAAGACACCGCCTTGTCGAGAGTAAGGCAGACTGTTTGGTGTGTGATGCCGCCATGGCTGCTGCCCTTCATACTCTCACCCAGTCTCTACCTCGCAGAATAGTCGTTACAGACAACAACCAACATGTTGGAGAAGGTTGGATATCATACCAAGATGTACTGAAGCTTAGTAATGGGAAAGCAGTGAAACCTTGTGTGTTGACTAAAGGGGATACAATAGCTCAGCTCTTCTTCACGTCTGGCACTACAGGCAAGCCAAAGATGGTGCCTCACACTCAGGCCAATTATGGTATTGGTCACATCGTAACTGCCAGATATTGGCTTGACCTCACAGAAGAGGACATGTTGTGGAATATTTCCGACACAGGCTGGGCTAAAACTGCATGGAGCAGCCTCTACGTCCCTCTTATGACCGGAGCCACGGCATTTGTTCATCAGATGCCTCGATTTGATGGTGCAGAAGTATTGAGGACCCTGAGTGAGCACCCAGTGACAGTACTGTGTGCACCACCCACAGTGTACAGGGCACTGCTGCAGTATGACTTGTCTCAACACACTTTTCCTGCCTTGAGACACTGTGTGAGTGCCGGTGAACCACTCAACCCTCAAGCTATGCAGCTGTGGACACAATATACAGGTCTTCCAATATATGAGGGATATGGGCAGACTGAAACAACACTTTTGACTTGTATATCAAAAGGAATGCAACTTCGACCAGGATCCATGGGAAAAGCTGCACCTGGCTATACAATAAAAGTGATTGATGACAAGCAGCAGGAGCTGCGACCACACCAGGAGGGTTACCTCGCGGTCTCTCTTAAGGAAGGTCACCCCGTGGGACTCTTTAAAGGGTATTTGTCTGATGAGAGAAAAACTTCAGAGGCGTTCGTGGGTGACTACTACGTTACAGGTGACAGAGGTTACTACGATGATGACGACTACTTCTGGTTTGTTGGACGAGCTGATGACATTATTTTATCTGCTGGCTATCGCATTGGACCATTCGAGGTAGAATCTGCGTTGCTGGAGCATCCTGCTGTGGCGGAGTCAGCAGTGGTGTCGTCCCCTGACCCTCTGAGGAGTGAGGTAGTGAAGGCCTTTGTTGTCCTCGCTGATGATTATAAAGACTGTGATCCCCAGACCCTGGTAGTGCAGCTTCAGAACCACGTCAAGACCACCACAGCGCCATACAAGTACCCTAGAAAGATTGAGTTTGTGGAGTCTCTACCAAAGACAGTGAGTGGTAAGATACGCCGGGTGCAACTGAGACAACAGGAGTGGCAAACACACCACACTTCTAAAGTCTGAGAGTGGTATATTACAAACCATTTTGGAAAAATACCCTGACTTTGCCCACTGTAAATAATGCATAAACACACTTTTTTGCGTGTGTGTGCAACCTAATTCATGTCTGCATAAATAAGTCATTGAAATTGTGACCAGATATAAACATGTAAATAGTTCGTTACCACTGTAACTTGTTCAATTATCAAAATTTTGCGGCCCAGTTCCTGGACACGTCATGTGTTTCTGTAACCTTTTGATTACCGCCTACAGGATGGGTATGGGGAGCATAATAAACTTATTAAACAGCAACCATTCTAATCTGAACCATGTAGTAC
>NonamEVm019129t1 
TATATATCGCATAAAAGCAGCATAAGATGGAAATCTTAATCTCACGATCTTTCACACTCTCGTGGGTCGTCAGGAGCTATACAGTGTTGCAAGTGCAACACAGTATAGCTCCTATGCAATGTATAGGTCACATTGTGACCTAAATAGTGAGTATAATATATATGTAACAATGCTTACTATATGTTGCATAAAATGCAAATGTTTCAATTAAAACAAATAATTATTTGAATTAATAATTTTTCTTTTCTCGTTTTTCACTCATCTTATATTTTTAATGAAGCCTAATGTCCCCCTGGTCATGGCCCCTGGTCATGGCCCCTGGCCACGGCCCCTGGTCACGGCCCCTGGTCATGGCCCCTGGTCATGGCCCCTGGTCATGGCCCCTGGTCATGGCCCCTGGCCACGGCCCCTGGTCACGGCCCCTGGTCATGGCCCCTGGTCATGGCCCCTGGTCATGGCCCCTTGTCATGGCCCCTGGTCATGGCCCCTAGTCATGGCCGCTGGTTATGGCCCCTAGTCATGGCCCCTGGTCATGGGCCCTGGCCATGGCCCCTGGTCATGGCCGCTGGTCATGGCCGCTGGTCATGGCCGCTGGTCATGGCCCCTGGTTATGGCCCCTGGTCATGGCCCCTGGTCATGGCCCCTTGTCATGGCCCCTGGTCATGGCCCCTAGTCATGGCCGCTGGTTATGGCCCCTAGTCATGGCCCCTGGTCATGGGCC
>NonamEVm019337t1 
TATATATCGCATAAAAGCAGCATAAGATGGAAATCTTAATCTCACGATCTTTCACACTCTCGTGGGTCGTCAGGAGCTATACAGTGTTGCAAGTGCAACACAGTATAGCTCCTATGCAATGTATAGGTCACATTGTGACCTAAATAGTGAGTATAATATATATGTAACAATGCTTACTATATGTTGCATAAAATGCAAATGTTTCAATTAAAACAAATAATTATTTGAATTAATAATTTTTCTTTTCTCGTTTTTCACTCATCTTATATTTTTAATGAAGCCTAATGTCCCCCTGGTCATGGCCCCTGGTCATGGCCCCTGGCCACGGCCCCTGGTCACGGCCCCTGGTCATGGCCCCTGGTCATGGCCCCTGGTCATGGCCCCTGGTCATGGCCCCTGGCCACGGCCCCTGGTCACGGCCCCTGGTCATGGCCCCTGGTCATGGCCCCTGGTCATGGCCCCTTGTCATGGCCCCTGGTCATGGCCCCTAGTCATGGCCGCTGGTTATGGCCCCTAGTCATGGCCCCTGGTCATGGGCCCTGGCCATGGCCCCTGGTCATGGCCGCTGGTCATGGCCCCTGGTTATGGCCCCTGGTCATGGCCCCTGGTCATGGCCCCTTGTCATGGCCCCTGGTCATGGCCCCTAGTCATGGCCGCTGGTTATGGCCCCTAGTCATGGCCCCTGGTCATGGGCC
>NonamEVm001122t2 
CCAGTCCAGCAGCCAGGATGAAACCCACCGTGGTGCTCTTGGCTCTGGTGGGTGTGGCTGTGGCAGCTAAGTTGGATGGACTAGCCCACCAACACGACAACCAGCAACACAACATCGACGACCGGCACAGTCGTGTCAATCGTACCGGCGAACGTTTCACAGTTGTCGCTGAGTCAATCCGACACAGTGAATATGCAACCAGCCCCACGAAGGACAAGCCTGCAACAGTGACTGGGTCCTACTCGTGGACGGCTCCCAACGGAGAGACTTTCCTTGTTGAGTACGAAGCTGATGAGAGAGGTTTCCGACCAGTGATCCACCGTGGGAATTCTGCCTCTTCCGTCGGGTCGTCATCAGGCTTCTCCGCTGCTTCGGGTTCTTCCCAAGGTTCTGGAAGTCGATCAGAAGGCTTCTCTGCTGCTTCCGGTTCTTCCCAAGGTTCTGGAAGTCGATCAGAAGGCTTCTCTGCTGCTTCCGGTTCTTCAGAAGGCTCTGGAAGTGAATCAGCAAGCTACTCTGCTGCTTCCGGTTCTTCACAAGGGTCTGGAAGTCGATCAACAGGCTTCTCTGCTGCTTCCGGTTCTTCCCAAGGTTCTGGAAGTCGATCAGAAGGCTTCTCTGCTGCTTCCGGTTCTTCAGAAGGCTCTGGAAGTGAATCAGCAGGCTACTCTGCTGCTTTCGGTTCTTCACAAGGGTCTGGAAGTCGATCAACAGGCTTCTCTGCTGCTACCGGTTCTTCGAAAAGTTCTGGAAGTGACTCAACAGAATTCACTGTTTCCCGAGGATCTGGAAGTGGATCGACTGACTCTTCTACTTCCAGTGGAACCATAAGTGAATCAGTAGGTTTCTCCACAGCTTCCGGGGGTTCTGGAAGTGGTTCGGCAAGCTTCTCTTCCGGAAACAAATTGTCAGGTCCCACGACTTCTCAAAAAGTATCTCTTAACCTCCAGGGTGGCGTTCCTCGTAGAGCTGGCCCTTCAGCCACTGGTGTTTCAGCCACAGCTAAAGGCTCGGGTTCCAGCTCTAGGCTCTCTTCGCCAACTGGATCAGGCTCTGGGTCATCTTCAGATCAGGTAGACGATGTGCCAGGGATCCTGGATGGTCAAGGAGTTCCTGAGGTTGTTACTCCTGGCCAAGTTGCCTTGCCCAGCGAGTCTAGCGGTCATGAGAGCGGGTCGTCCAGCATTTCAAGAATATCTGATGCTTTCCCCGACTCTGGTAATGAATTTTCAGCATCTAAGCTTTCATCCGCCTCCTCGACTGGACCAGGCTCCAGCACTAGGCTCTCGTCCACTACTTCAGCAGGATCAGGCTCTTTTTCAAGGTTCTCATCAACTGGATCGGGCTCTGGTTCAACTCTCCCGGCTACCTCTGCCACTAGATCAGGTGGTAGCTCCGGGTTAGCTTCCATCCCATCAGCTTCCAGGACATCTGGTCAAGAGACTGGAAAAGTAGCAGTGATCCTAGCTGGTCACGGTACCCCTGCTGGAAGTATTCGTGGTCAGGCTACTTCTGGAGCTTCTAGCCATTCTGGAACGGGATCAGCCAGTTCCTCCACCTTGTCTGGTGCTTCTTCTGGCTCTGGCAGTAGATTTTCCACCTCAAGGTTGTCATCTCCTTCGCCACCTACATCAGACTCTAGCTCCCTCCACACCACGTCAGCTGGATCAGGCTCAGTTTCCAGGCTCTCGTCCACTTCTCCAACTGGATCAGGCTCTAGCTCGAGGCTCTCATCTGTCTCTTCAACTGGACTAGGTTCCAGATCGTCTGGAGGAGTAGCAGTGGTTTTGGCTGGAAGAGCCCCTGGTCAGGCTGCCGTCTCCAGTGCCTCCAGTGATTCTGGAAGCCGATCATCCAGTTCCGCTACTTCTAACAAAATTAATACTGGATTTTCTACCTCTAGGTTTTCATCCATATCTTCAACTGGATCAGGCTCTAGCTCCTTCGCCACTACTTCATCTGGATCCGGTTCCAGGTTCTCGTCCACTTCTACAATTGGATCAAGACCGGACTCAAAGTTCTCGTCTATTTCGTCAACTGGTTCCAACTCTGGGTTATCATCAGGTCAAGCCAGTAAAGGTGAAGCACCAAGCCGCCAGGATGGCCAGAGTTTTCCTGCTGTAAGTACCCATGGTCCAGCGGCCTTCAGTACTTCCAGCAATGCTGGACATAAATTATCTAATTCCTCCATCTCTGATCCATCCACCTCCAGGTTTTCATCCATCTCTTCAGCCGAATCAGGCTTAAGCTCATCTGGTCAGTTCGATGGAGGAGTGGCAGTAGTTCTGGCTGGCCAGGGTGCTACTGTTGGAGGTATTCCTAGTCAGGCATCCACCTCCGGTGCTGCTACTGCTTCTAGAAGTGGATCCACTGGTTTTTCCACCTCTGATACTTCTGCCGGCTCTGAAAAGAAATTTTCCACATCTACGTTCTCCTCCAAAACTTCAACCAGATTAAGTTCCGGTTCTAAATTTTCAACCGCTTCAACTGGATCTGACTCTGGATCATCTCAGGTCACTGGAGGGGCAGCTGTGGCCAGCCAAGCTGCACAACTTGGAGGGGTTCAAGGACAAGCCTCACAACATGGAGGGGTTCGAGAACAAGCCTCACAACATGGAGGGGTTCGAGAACAAGCCT
>NonamEVm037694t1 
AAATATTTTATTACGTTTTATTTGTGTTCTCAGCTCTCCACTACACTATTCTCTGTGGTGGCTGGGAGTCAACGCCATGAGTAGTCCCGGGCTAGGTTTCTTGGTTGATCTGATCAACCAGGCTGTTGGTGCTAGCAGCAGCACAGTCAAAACATGGGCATCATAGCCCTAGTGCTAGTCAGGAACAGGATTAATTTTACGAGGTCCCTCGTGAAGACAACTTGTGGCCATCAAAGTCCTTTTTCTGAGCTGAGGATCTTCAAGATCGTACTCAAGACGCTGAGGGTCGTACTCAAGTCGTCGTCGTCCTCAGTAACAAGTCATGAGGATGCTTAGTAAAACAAAATTAAGCTTTACAAGCATATTAATGACTCTTAGGTAAGGTAGTCTGTCAACAAGTAACATTCTTAATGCCCTAAGTTTGAAACAATTGAAATTATATTATAATTGGTGTGTGAACACAGATCCTAGTGAATGTACAGGAGTTCATGCGTACACGATCTAGGCGTGTATGCACACATGCGAGTAGACTCGGTATACATAACATGCGCGGGAGCATGTACGTGTTTGTCTACAGGAATAGTAGGGAACGCCTAAACACTCAACCTTCCACTGTAGTATGTGAGGACGAACTCAAAGCTACTGCTTCCTCTTGCAGTCAAACTTGACAACTTAAGGAAAATTTTAATGGGTAAATTTTTTTTTTTTTACCAGACTTTTACTTTCACGACAGGAATGATAAATGATTTATCACAAGATGTGGGAATGGATGTCT
>NonamEVm029443t1 
GAAAGGTGCTTCTTAACGTACACCAAAACTGAAAGAAATTGGACCATAAATAACGGAGTTCACCTCTCAGCATTGAGGAACCTCCCTTGAGGCTCTCTCTCATCTGGAAATTTCGCTTGCAAATGGAAGCAAAAAATCGACAGCGCGACTGCACGTATCTGGAAATACTCGCTTGTGGATGCACTCATAAGTATACAGTGGAACCTCCACTTAACAGTTCACAAACAGGCAAAATTATTTACAAAGATTATCTCAGTCCACAGCAGTACTTGAACCTGTGTTTGCAGCATCAAGATCAACAGTACTTTAGCCACACAGCCAGACCCCAGATGAACATGGACACCTAGTCAAAATTAATCGGTGAAACCCATGTTGAATCAAATCCTACCACATACAGTGAACTTTGAAAGAGAATTTGGAATGCTTAATAATTCACAAGGCAGAATTATTTGTGCTGATTATTTATTGCATTGTTGATAAAATGGTTATTTAAAAGTCTTTATTGTCCAAAGGCCCTACTTAATATTTTCTTAAAAGTTGCATAAGGAGCCATTCTCTTGCCAGGCTATATAGCTTTTCATTATTGTATTTTTGGGAAATGCTAAACCCAAAGGAGTCATAAAGTGCCTGAAAAATGATTAATTCATTCATGGGAGTGGAATGGTAAACCCCCACACCATAGGAAGCGAGAAGCAGTCGGGTTCAATCCAAGAGCCAAGAGCGGGAGGTAGAGTTCAAGCTCTTGGATCAAGAGCCCTTCGCATGTTAAGTTACCTCCTTTTGAGGGGTGGGGTTGGGAGGTGATGAAGCTTGTGTATGATGGGAAGGGTAGCTCCAGTTCTCTGAATCAAGAGCCCTACATCAGTATAAAGGTGCCTCTCCATCTTCTTGAAGGGATACTGACTCAAGAAATCGTAATGACACGATTGCAAATAAACCATA
>NonamEVm012982t1 
GGGTCTGGGCTGACGGGGAAATTAACCACATTTTTTTTATCCCAATCCCAATTTTTCCTCCCTGTGGACCACATCTCGAGTGGACCACGTGCAGAGTGGACCACATATTAAGTGGGGCCACCTACTGAGATAGTTGATCTAATTGCATCCTAATCTTCCAAGATGGGCAACGTCAACAAATCCATGATGGAGGCTACACGTAGAAACCAGGAATTTATGCTAGAAACTCAGAGAGTTCAACTTGAGAGACAGATCCATATGCAGAATGAAATGCGTGAGAAAATGATGTCGCTGCAGATAGCACGATCCAGAGAACTTTTATATTGGTTTGGAACTTTTTATGCTGTTGCTGCTATAGGAATGGTAACTGGGTTTCGCCGCACGCGGAAGCCTGGTACACTGGTTCCACTTCTTCCTCTTACCTTTGTTTTGGCATATCAGGCAGACTTGGCCTATGGATCCAAGATCAACAGAATTAAAATGGAAGCTGAGAACATCATTATGTTTGAGCATGACCTGTTGTCTCTTCCCATGGGAGTTCCAACCCCTGCTTCAATTGATGAGGCTCGTGAACGACAGGAGGAGACCAAGCGACTTAACAAGGCTCTGCATCAGCATCGTAGTGGGTATTACTAAGCCTACCTTCCCACACCGCTACTCTTCTCACTTCCTCTTGTACATTCATCAAATCCCAAGAGACCTGGAATTATTGGAAATATCTGCTGCCTGTATTGGACTTTAAGAGATTCCGGATTTAGATGAACACTGGATTGCCTTTACGTCTGTCACTTATTGAGCAGCCTTTCTGTTTTAATTTTTGGTTTTATTATTGATAGAGTTAATAAATGTTTTCTGCACAAGTTTTTTAAATTAACGTGTATTGTAGATGCTTTCTCTTACTTGTATTGTTGTTATAATCAAACCAGAATTCTTGAATGTTATGGTTAATGAAAATACCTGTCTGTACATTATAGATGTGAGCATTTCAGTTTAGGAATACCTGCAGTATTTCTTGGTGGGGATGGGAGGGGTGAATTATGGCATGTAAATAAAGTATGTGTGTGAATTTAAAGTTGGATTTGTTATTACTTTTATGTACTTAAAAATCACAATGCATTTTTGAATGAGTATAATTATTGCCTTTTATTAAGATGTACTGTATATAGTTATTGGTAATTTCTTATGGAATGCTTCTTATACTGTACATGTATATAAATTTCTGCAAGAAAACTAATGCAGTGTAATAAATATTGGTGCATGTTTTGGCTTTTGCTGGGGGTGAATTATGGTATACAAACACAAGATAAAATCAAAATTGTCACATCTTTTCACCCACCTGTAGTTTTGATATAATGATTAAGATAAAATACCTTATATTACTTCATTTTTAACATTTGAAATTCTTATTTTGAATAATGTTATGGCAACTTAAGCCCAGTGTACAGCTTTATAGTTTTGTAAGATGATAGTCTATTTTGTTTATTTCATAACCTATTGGCAGTATTTATTTTGGGTAGAAAACTGTCTGTCACTACTGTCGCATTTTTGAGGTAAATCCCATAATTTAAATGAGTAAATTGTTTGAAATTTTTGGCATAGGAAACTAACCCTGCACTAAATTTGCTAGTGGTAACTTTCAGTGTTTCTCACAAGGGATCTAGAAATTATTTATGTAGATTAATTGACTTAAAACTGAAGCTATCTAAAATGTGGCGTGTTGTAAATATTTCATATACTACAGTATTTACAAACATTATCTCTATGTCCACAGCAGGACTCGAACCTGCAAACTCTGTAGAGATAATGTTTGTAAATAATTTTGCCTGTTTGCGAATTGTCAAGCATACTACAGTATACGTAATTTGAATATTTCATACATAATTTGTCCTAGAAATTAGTAAGCAGAGCATGAAAATTTAATTGTGATTATAGTTATTGCTTAGATTCTTCAATTTAATGATGTTATCTGGTGGTGGACTTGAAAGTTAACTTGGGTGATGGTTTACTGCTCACCAGACCTTCAGTGTTAAGTATCACTGAAAGTCGTGTGGCTCTGTACAAAATACTATTCTATAACTTTTGTAAATATGTCATACCTCAACCCAAATATTCTGTATGTTGTGATATTCTTTAGGTAAAAATATAA
>NonamEVm005353t4 
GCTGAGGAAAAATGTAACGAGAGGAGTCCACCTGTATGGTTTAAAGCTAAAGAGCATCACGAAGGTATTGGTCTGAGTGATTCAGAACTGGAAGCTATCTCCAGACTGAGTGATATGAAGCACTTCAAAAGTCTCCTCAAGCCCATTCTCGTGCCTCGTGTTGTGGGATCAGAAAATCATGCAAATGTTAGAAAACATCTTGTAACTACTATGCGTGATCTTGGATGGACAGTTGAAGAAAGTCCGTTTGACGATAATACTCCATTGGGTCGAAAAACTTTCACAAATGTTATAGCTACTTTAAACCCAAATGCACCTCGCCATTTAATCTTGGCTTGCCACTATGATTCTAAATTTGACCGTGAGGGCACTTTCATTGGTGCCAGTGATTCTGCTGTTCCTTGTGCAATGATGCTGAACCTTGCTAAAGTGATGCAAGTCAGCCTTAATAAAAACCGTGAAGCTCAGTCTGATCTGACATTACAATTTATATTCTTCGATGGAGAGGAGGCTTTCCGTCAGTGGACAGCAGCAGACTCTCTATATGGTGCACGTAATTTAGCCACAAAGCTAGAAGCTAGACTGTATCCTCCGGGTAACAGTGATGGCACCACTTTTCTACATAAAATGGACTTGTTTGTTTTGTTAGATCTCTTGGGGACAAAAGATGTCCAGTTTTCTAGTTACTATAGAAATACTGACCGGTGGTATGCCCGTCTAGTTTCTTATGAACGGCGGCTTAGTGATCTTCAGTTACTTCACCAACGGCCATTTATGTTCAATCAAGGAGGATATTATGGGGCTGGTATAGCAGATGATCACCTTCCCTTTCTTGAGAGAGATGTTCCAGTGCTGCATTTGATTCCTGTCCCCTTCCCTTCAGTCTGGCACAAGAACTCTGACAATGAAAGAGCACTTCACTATCCCACTATTGACAACTTAAACAAAATTATACGTGCTTTTGTTGCAGATTATCTACATTTGACCGTCTAGGGATTCGCCCAGAACACTTCTATGCACGATGACCTATAAAATATTTGTTCAGTACTTAAATATATGACACATTGCCCTGAAAAAACTGCATTTAAATTTTTTGCAATTGATTTGACTCCTTTGTTTATAAATCTTACAATATTCCTATATTGTATAATTCAAAAAAATACAATATGTAATTTAATAAATCAATTTATTTGGTTTTGCAGTGTCTCATATGGTCATCAAGGTTGTGTTCTGGAAAGCTTAAGATTTAGTTTCAGCAGAAAACTTATTTTCAAGTATTAGGCTGGTGCTCCTGAAAAAAAAAAAAACATCTAGAGTGGATGATGTATAGTTTATTTGATGATTTTTGGAATGGAAAGGTAGGAGGGTAAATATTCATGCATATTTTTATATTGTATTGTACATAAAAAAAATTCTCGTCTCTTGCTCTCCTCTGTGTCTGTGGCCTATTGGTGTTTGAAATTCCTTTAAGAAAATTATTTTCATTCCACTTGGTATAAGATTCACAGTTGTACTGTAATAAAGATTTTTAATGTACTTTCTCTTTTTAAAATATAGAAACTTTATAGCTGATCACTGATAATTTAATAAATACAGTAGTACTGTACTACTATAGTACTAATGCTTTTTAAATTGATTAAGCAAAATTACAATATTGAATTTAAAGAATTTAAAGATGTGAGTACTGCAATCAGCATTTTTGCACCACATGTAATTCTGAATTTAAAAATTAATGGCAGATTAATACAAGTTTTACTTTTTCACTATGTAGCCTGTTCGCTGGTTGTAGCTCATTACCAGCGCTGTATGACCCTAGTGGGTTTAGTGCTTCTTT
>NonamEVm034936t1 
AACAGTTCACAAACAGGCAAAATTATTTACAAAGATTATCTCAGTCCACAGCAGTACTTGAACCTGTGTTTGCAGCATCAAGATCAACAGTACTTTAGCCACACAGCCAGACCCCAGATGAACATGGACACCTAGTCAAAATTAATCGGTGAAACCCATGTTGAATCAAATCCTACCACATACAGTGAACTTTGAAAGAGAATTTGGAATGCTTAATAATTCACAAGGCAGAATTATTTGTGCTGATTATTTATTGCATTGTTGATAAAATGGTTATTTAAAAGTCTTTATTGTCCAAAGGCCCTACTTAATATTTTCTTAAAAGTTGCATAAGGAGCCATTCTCTTGCCAGGCTATATAGCTTTTCATTATTGTATTTTTGGGAAATGCTAAACCCAAAGGAGTCATAAAGTGCCTGAAAAATGATTAATTCATTCATGGGAGTGGAATGGTAAACCCCCACACCATAGGAAGCGAGAAGCAGTCGGGTTCAATCCAAGAGCCAAGAGCGGGAGGTAGAGTTCAAGCTCTTGGATCAAGAGCCCTTCGCATGTTAAGTTACCTCCTTTTGAGGGGTGGGGTTGGGAGGTGATGAAGCTTGTGTATGATGGGAAGGGTAGCTCCAGTTCTCTGAATCAAGAGCCCTACATCAGTATAAAGGTGCCTCTCCATCTTCTTGAAGGGATACTGACTCAAGAAATCGTAATGACACGATTGCAAATAAACCATACCCCCGGCCGGGTTTTTTTGAAGGGATACTGTTTAGACCATCATGATAATTGTTAAAACAGTTCCTTCCTTGCAGGTATGAACTCCATCTTGGTGTATATGGGGCATGAAATTTGTGGTGGATTGTTTCCCTGGT
>NonamEVm012418t4 
TGTTAGAGGTGATATACTATAATTCTTCTTTGTTTCACAGACTGAAATAACAAAGTGTCCCTCTGGTCACCCGAAGGTGATGGTAACTGGGGGCTGCTGGGATCTGGTAGTTACCGATATCTGGGGGTTGCTTGGACCTGACGAAAGCCGAAATTTGTTTTTAGATGGAACTTGATGGCTACCTGAACTCGAAGACTGCACGGGGAGAGGAAACTATGTGGACCTGGAGCCGCAGGTACCTGGAGCAGCAGGTACCTGCAACAGGAGGGACCTGGAGGATCAGGGACCTGGGAGACTACGGGGAACGTGAAGAGTTATCGCCAGAGGAAGACACAGCAAACCTTGCCCTCCGAACACTTTCCCAGGGCATCACTGGGAGCCTTGCCACACTGGTCGGCGGGCACACACTCCCCTCCTCGACTCTGGCAGTTCCTGACGTTGGTGGGAACGATCTTGCAGCATTCGGCTCCTCGCTGCTGCTGAGTGGGGCAGAGACCAGGGGCATGACGCTCGTTGGGTGGGCACGCCTCCAGCAACCCACAGACACCACCCTCCCGCGAGCACGGCCCCTCAGGTACGAACACTTGTTCTTCCTGCGCCAGCACCTGTCCAGCTACCACCATCATTCCTACTATCACCACCACCACCATCGTTGATGTTGTCGTCACAACCATCGTGGAGAACCTGAAGAACGTTGAAGCAGCAACCACAGCAGAACAACAATAGCAACAGCAGCAGCAAAGTCGTGACAGC
>NonamEVm007255t4 
TCAAAGCAAAGCCTGCTGCAGATAAGGCCAAAGCAAAGCCTGCTGCAGATAAGGCCAAAGCAAAGCCTGCTGCAGATAAGGTCAAATCAAAGCCTGCTGCAGATAAGGCCAAAGCAAAGCCTGCTGCAGATAAAGCCAAAGCAAAGCCTGCTGCAGATAAGGCCAAAGCAAAGCCTGCTGCAGATAAGGCCAAAGCACAGCCTGCTGCAGATAAGGTCAAGACAGAAAAGGTCAAGACAGAGAAGGTCAGGACAAAGGCCTCAGAAAAGATCAAAACAAAGTTCACAGCTAAGACCACAACCAAGGCCGCTGGTGGCAAGAAGCCCCTAAAGCCACGTGCCCAGATGAAGAAGAGCTTAGTTGCCAGGGGAAAGATTACCAAGGGTCGTCGTGCCAAGAAACTACAGCTTAAGTTCCACATAGACTGCCGTCAGCCCGTGGAGGATGGAATCATGAATGCTGCAGACTTTGAGACATTTTTGCAGCAGCGTATAAAGGTTAATGGCAAGGTCAACAATTTCTCCAATCAAGTGTCATTGGAACGAAATAAGCACAAGATCACGCTTAATGCAGATATTTCCTTCTCCAAAAGATACCTGAAGTACCTGACGAAGAAATATCTCAAGAAGAATAACCTTCGTGATTGGCTGAGAGTGGTGGCACCCCCCACTGCCAAGGACACCTACGAGCTCAGGTACTTCCAGATCAACAATGAGGAAGAAGATGACGATGATGGTGACGAGTAAATCACAGCTCAATAAAATGTGAAGTTTATTTCGCCTTTCATTTACTACTGTGAATAGGCATGTTTTTTCCTTTTATTACAGATGTTAATTTCAATGGATAGTGACATTTAAAGCATCTAGTTTTACCTAGTAAAAAGCTGTTTA
>NonamEVm030026t1 
GAAATGGGAGGCAATCAGGTTCAATCCAAGAAAGTGCAAAACAAATCCAATTCCTTGGATCAAAAGCCCCTTACCAACATCAAGGGACATCCCTCCAGGAAATAAATACAATAATAGTAGTAATTAGGGATTAATAAAAATAACATTTGTATTACATAACAAAACTTAAATCATAAACTGTACATATATTGCAAAAATTAACAACTTTAGAATAACTTCTACTAGGATTCTCTATATTGCAATTATTCAATGTAGTAACAAATCAAGTACAAAATAGTGTTACAGTTGTAACATATGTACAAGATGACAATATTAACAATGAAATTCTTTAAGAGAATTCATGAGAAATAAGTTTTAAGAGAGATTGCTCTCAAACATCTAGCTACAACTAAGTTGTTCCTGTATGACTGGTACAACATTGTATTGCATAGCTATGGGTTTTGCTCAATACACAGTAACATGAGCTACAAATTGAAAATAATGATTTGGGTTTAGTTTCCTAAGTAAATTATCTAGATGATAAATACAGTATGAGAGCTAAAGAATTACAAAACTTATATATATACTAAAAAGTTCCTTAACAATAAATGCTATGGGATAAAAAAAAATTCAAAGAGTTATATAACAAAAAGCAAGTGACACCTTACATGCCATGATAACTTGATTTCTTAAACTACACTACAGTTCAATCACTATTGTTTCTCTTAATGAAGCATTTATATTCTTTGTTATCAGCTATCAAGAGACATTATTAATCCCCCAAAATTTTATTTTTGGCTTAATTGCTGAACTTGAATTTTTTCAATTACAAAAAATATCAATTAAGTAATACTGTGCTTTGTTTTCCTGGAATTTTTCATCTTGAGATGAAAAAGCATAACTGGTAGATTAAATCTACCAGTTATGCTTTTAACATAGATGTTTAGTCAAGTAGAATTTTTTTTTGTGAAGCACTAAGCCCACAGTGACAGAAGTTCAGTCCTTTGTTCACTAATTGAACCCCATTATGCGATCACTCGTGCTGTTGGTGACAGACCCTAAGCTGAGTGGAAAGAAAATGGAGGTGAGGTGGTTAGTGGGAGATGGCATCAATGTTTTTTTCATGCTGTGGGCTACCCATGGAGGGACAATTCATCCATGTCAAGCCCAAGTCTAAAAATTCCTTGAGAAATTCAACACTGATTTTTATCCCATTTTTAAATAGAAGTTCAACTTACAAAGGTGATATGTTGACTTGGATCCTAATTCTACATCAGTTCTGCATGTTGATGACTACAATATGGACAATACTGACAAAATAATTTAATGCTGAATGCTGTTATTGTCACTTGCAATGTATGAGAAATCTGTTAAGGGTAAAAACAAATATCCAAAGATGACTAGAAAAATATTCTTAATGTGCTGTACTGTACATTAAAACCCATAACTTAACCATAACTACAAGAATAAATGAAAACCAAGCAAAAGCAGAAACTCTGATAATAAAATGAATGGAAAATACTCTTGGAATAAATTAGGAAGTTGAATACTGTACCTCACTTGCATTCTTTAAAACACAGTTGTTTTTACAGAAGTTGAATAGCAACAGAAGAAATTTCTGTTAATGGTAACCTATAAAATAATCAGTTATATGTATTTCTTAACTTTAAGACAGAAAGACTAGTTCTATATTGAACATTCGAGTTAAATTATATTCTAGCCTTTTCCAATTTCTGTACTAAAGTACTTGCAGGAACCAAATTCCACAATGGCATTTTCCAAGGCTTCTATTGAGGTTTTGCAGTCATGTAACAAAAGTCAGCTAAAGTACACTTATCAGTCATATTGGATGTGACTGCCTGACTTTGTATTGTTAAACTATATGATAAACTCATGAATTATATCATTATATAGTAAAAAATCTCTCCCAACACAGGATATGATGTGAAAACCCACAAAAACTTTATACCAGTACACTGTACTGTGTTGAGATGGTTAAAAAAAAAAAAATACAGCAAAGGCAGACCTTTCATCAAATACGTATTACCTACAAGAGGTTTTCTTAAGTAATGTACTTAAAGTTACTTGTAGTTGATTATTATTATAATCAAAACAAAGTGCTAAACCTACTAGGGTCACTTGATTATAAAAAAAAGAAGTGCTAAACCCACTATTTAATAAAAGATCTGTGGTTGCTATGTCTTTTTTCCAACACTTCTGGGTTCACCACTTCACTATAACCAACTTCCAAGAGCTAAACCATGCCATCTCATAATTGTAAATATTTTTCAAGTTAATTATCCACCAGTTGGTCTATATAAGCCATAAACAGTTAACCATTCATCTATCAACTCATGATGCTCCAAATACATAACATAATCAATGTTACTTAACAATCAAACTTCACCGTTTTAATAGAATTCATAAAATATAAATATAAAATGTTTGGTATACAGATGACTGTATTATCATCAATTCATGGGGAGGTGCAAAACCTGCAGGGAAGTCATGCAGCTCCTGGAATAATGAACAGTAAATAGATTCAATTTGAAGAAAGGACAAGTAGCTCCAATAGTATAATCAAACTACTCGCTAAACCTGAAAGGTCACACTGCTGAAGGAAGGAATGTGCTAATGGAGAAATACAAGGAGGTTAGGAATGAAACTATGAAAAGGAGACCAGGAGTGTGTGAGGGTAAGAGTTAGTGGGGAAGTAGTGTGCAAAAAATAAAATTAAGTTGGTGCAATAAGTAGATTCTATTCACAAGTCTAGAGTTACACAAATAGCCTGCACACGGAAGAGAGAAGACTACGACAATGTTTCAGTCCGACTTGGATCATTAACTAGTGTGACTAATTAATGATCCAAGTCAGACCAAAACATCATAAAGCTTCTTTCTCCTATATGCAGGTTATTTGTGTATTGTTCCAGTCACAGTATTGTGCCTTTTTGTTCTTTATGTCTTCACTAGGCTTTAAATCCATTAAGTCAACTACC
>NonamEVm020886t1 
AATTTATATTATTGATCTTTCATAAACATGGATCACAGTGGTACTTAAGACAAAGAAAAACAAAGAAATAAAAAAATATTCATGTTTATGGCCAGGAGCTCTTCATACTTTTAAATCAAATATATAAAAAGGCAATCCAGAAATATTAAAAATGCGTTCAACGTGTTATTGCTTAAAAACACCAAGAAGAAATAAACATAGCGGAGTATCCGATCTAAGTGCTGACTACCGAGACGCTCACAGTGAGTTTCTGGAAATACCTGGAGTATTTAAAATATGGACAAGTCTTAGTGATCAAAGGAATTTTTGAGTAAATGTATTACAAAATACGGACAGCTGAATGGAAGTGCTAGTAGATGTTTACCTGCATATGCATGTCATTCTTTTTATACTACATGCATGTCTGCATGTAAATAAAATATATATTTACTTAGAATGTACCTTTATATAATAGAAACATGAGCTAAAGAGATGGAAGGAAAGGAAGGGAACTTATCTGGATATATTTATAAAATGACTTACGGCAATTACAAGCTGAAAATGATGACGTGCAATACTTCATTTTATATACAGTACAGTATCTATGTATGTGTGTATTATATATACATGTATATATATAATGCACACATGTACATACATACACATTCAATACATACGTACATATACACCCCCTACACACACACAGCAGTAAAATAATTCAAACATTGGTTTCCCAAGCATTTCGTATGTTTACATATTCAGAAGAGCACAGAATGATAAGACACCAATATATGCAAAAGAGGTAAGGTAAAAGGTGTTTAAGTATATCATAGTTTTTAAACAAGTCTGAAAGTACAATACAATTTAAGTGTCAACATTAATTAAATGAGCCATAAATATATAAATGTAGTGTAGGATTAAAAGATATTGAATCTGATACAAAATGGGAGTTGCCACAATTGTTCTTTGCCATTGACATTTCTTTCAGGAGATTCTGAAGAGAAGTTTTGAAGGTTGGTAGAGGAATCTATGAGGGGTATGTAAAAGTAGGAAATTAAAAGTGAATGCATAAACTAGCTAGGTGGTGATAAAAAAAAAAAATGGATAGCAGTTTGTAGGAAGTAAACATATTCAGATATTTTGGAGTGAGTTAACTATGTAAGTGGTTTCAACGAAAAGTGGTGCAGCAGAGTCAGGCTCATTCTAGCCACCAACTAGACCATATCAGTAAGATAAACCTCTAGTGTTGCATTGTTGTATGTGGTATTTGTCAGATATATCCTTTGGGTTAATCGTACATAGTTTATATTCAACTGTACTGGTGGTGGGCTGCCCAATATATCTCAAGTTCAAAATGGTTTAGGAGTCAGAATTCTCCTTCCACTGATGTGCAGAGCAATCTATTTTAGTACTTTCTAGCACTTGTAAATCTGCATAGCCCAGTACTAAAAGCTACTTAATATGTTGCTAGTGCTTGTGAAACTGGTTCTGAGAGATACAAGAGATGTGGAAAAGATGGAAAAAGCAAAAAACTGTTAAATTTCAACAGTGTGGAGTGCACGACCTTCATGCGCATTGGTGAAATGCAACAGGAAATCATTAACAACAATTTTGGAAGTAGAAATATCAGAGAAACTGGAGAATGGATTGAGTTACTTCTAGGTTTATGACAGAGCAAAATGTAGGAAAGATTACTGTATGGCTTAAACCCCCCACACAAACTTTTTAAGTGTTATGCTGAAAGCGACTGTGTCAAAACATGGTTTTGACACATATACATACATTGGTACCTCAAATTTCAAACAGCTCCAAACTCGAACAATTATGTGAGTGTATTTTTGGGGGTCTGAAATGGACTAATCTAATTTACATTATTCCTTATGGGAACAAATTCATTTGGTATCAGCACTCGAACAGCCTTCTGGAGCGAATTAAGTTCGTATCCCGAGGAACCATCGTAAGTCTGTGTCTTGTAAGTAGTCCAAGTCGGACTGAAACATTGTCACAAGCTCCTCTCTCCTGTGTGCGGGTTGTTTGTGTATTTAAAACAACGTTTGGGGCAACACTATAAAACTGCTACAGTATCCGTTTTTACTTCACGGACTAACAAAAAATGAGTTTTTCTTTAATAATTTGATTCAAATAAAATAAGCCTTTTCACGTGCATTTATTGTTGTTCCTGTGATATAAATAAATTCTTAAAGTATTCTTTTCTTTTTTATTGTGCATGAAATTCTTATGCAAATCTATCCATAATTCATTAAATATTGACTGCTTATGGTAAGTAAAATCAAATTAAAACTTGTTAGACAGTATTTACTTAACCCTTTCAGGGTCAGTGTCGTACTAGTATGGCTTGCATGCCAGGGTTGGTGCCGTACTAGCATGCCTTCAAATCCAGCGGGAGAAAGCTGGTAGGCCTACATATGAAAGA
>NonamEVm014578t1 
GGTGAGGAGGTCGAGGCGGTAAACTCAACTTGCCTTACACCAGTCTCTCTTTACCTTGCGTGCGTTATACATCAGGCATATTATCTCCTCTCACGCACCACACCCTGTAAAACAGGTCAAAATGAAGTTCTGGCTGGTATTTGCTTTGTTTGGACTTCTCGCCATTACGGTGGGTGTGCATGCAGAGGAAGGAACAGCAGAACCAGAGCCTTCCCCAGAGGGTACTGCTGAGCCTTCCCCACACGAATCTGCACCCTCACAGGAAGCTTCTGCAGAGCCCACACCAGAACCAGTTGCCACAAATGAGGACGATGTAGAGGATGTAGGTGAGGAGGTAGAGAATGAAATTGATGAAGTAGAGGATAAGGAAGGAGAGGAGATAGTGGATGAGTATATAGAGGAGGAGGAAACTGTAGAGTTGGTGGAAGGAGAGCCGGAAGCGCCTTCCACAGAGGCTCGGGACTCCACGACACCTGGTAGTGCTTCCCAGGCTGGCTTGTATCTTCCATCTCTCTTATTTAGTGCCCTTGTGCTAATCAAGTTTGCTCACTGAGAATTTCCATCCTTGAGTATCATCGAAAGGCCTTATATATGTTATCAAAAATAAGAACTTGATTGGTAGCTCGAAATCAGAGTTTTGAAAATTGCCTTTGAAAGTTTTGTTTTAACAAAATTGCACGATTACGAAGAACTAATTCTGAAGATTTTACATTGCACGATTCTATGGTTGGGAGGGTGTAATGCCAACAGTTGTGTGAACTTGAAAGATACCTACTTAGTGAAATGTCCAAATAAGTAAAGGCTTGATCTGTAAACTTTGTCCACATTTTTTTTTTTTTTAGTTGCCTGTTAATGAGACTGCTGAGTACAGCTGTTGTTGTGAGGAGTATGTGAAGCATTACAAATTGGATGACATTTTTTAAAAGACCATGTGGTCAAACTTGTTAATATACATAAAAATAAAGGCAGATTGAAAGTACAGTACCTTGTCTTGGCTTATTCAGTTCACTGGATTTCTTTATTCATATATTGGATGAAAATACAAACCAAGAAATTAATGTATTTTTTTATGATTGAGGAACTATACCTTTGAGTTTGCTAATTGTGAATGAATGTTGGAATTTTTAACTTTTCAGTATTTAAGACTGGCAGACATTTTGCAAATCGTACAAGTACCTTCATATATCTAGTGGCAAAACAAATCTCATCTGATTTACTGTTGTAAGAAGCTGTCATATCAGATTCCTAAATCCTATTTTAAATTGGTACATATTTGGAAATTTATTGGTAAGGTTGGGTCAGAGTACAGATGTGTTAAGCCATCCATTTCCAATAGGGAGAAAACTATTAGATTAAAATTAAATCTTTCCCTTCCCCCATTAATCCCAATAGAATGAAAATATCCTTGTTTGTACTTTTATAGTGCTGCCTGTATGCCAAGGTCTTTGAAAGTAACTGAATTCTGCACATATTTAAATTATGAATGAAAGACTTTCTCCATATTGCATATAGTCAATAGTTTATCAGCCTGCTTTAACCTATGATTTTGTTTTATTTACTGGATAGGTTTATAATTTATTGTACATGGATGTTAATAGCTATTCAGAGCTTCATGAAGTGTGTGTGTAGTGCAAAGTATAATGTGCCTCCTGAAGCTAAACATTCCCTATTTAATATTTGTAAAAGTTTTCATTGTCTGTGCAGTATAATCCACTAGGATAGTTACCCTAGAACTCTTGAGTTATACATGTATTGTCTCATCATGGTATATTAATAAAATTGATCCTGTAAAATTTTTTTTCTGTCCTAGCATTTGAAATTGTAACCTCATCCAAGGCAGATGTTACTTTGACACATGTAGGCCCTACATTATTATAGCTTCAACAAGGTCTAGATGCTGGTGAGGGCTCTTGATCCAAAGAGTTTAACCTTCCCTTCTATAAACTGAGCGAGAGTGCCTCCGCTATT
>NonamEVm008440t1 
AAAATGCAGTCCAAATCAAATCTTCACATTTGGGCAATGCTGATCTACTTGTTCAAAGGTTCAGCTTCGAAGTATTCTTAAACTCTGCACCAAATTAAATCACAGGATGCAGAGGTGTCAAGTGATGATGAGGAAGACAGACCATCCAAAAAGCCAAAATTCTCACAGGCCAGTGCCAGGCAAGCTACTGAAGATGCAAATTGTGCAGCAAACACCAACATCATGTCACATCCTCATTTTCCACAGGATGCAGAGGTGTCAAGTGATGATGAGGAAGACAGACCATCCAAAAAGCCAAAATTCTCACAGGCCAGTGCCAGGCAAGCTACTGAAGATGCAAATTGTGCAGCAAACACCAACATCATGTCACATCCTCATTTTCCACAGGATGCAGAGGTGTCAAGTGATGATGAGGAAGACAGACCATCCAAAAAGCCAAAATTCTCACAGGCCAGTGCCAGGCAAGCTACTGAAGATGCAAATTGTGCAGCAAACACCAACATCATGTCACATCCTCATTTTCCACAGGATGCAGAGGTGTCAAGTGATGATGAGGAAGACAGACCATCCAAAAAGCCAAAATTCTCACAGGCCAGTGCCAGGCAAGCTACTGAAGATGCAAATTGTGCAGCAAACACCAACATCATGTCACATCCTCATTTTCATTTTTCTGTTTAAGGCACTGGAAGCCCCTACATGCCATGTTGAAGTTTCAGAGCCAAGTCTTGGTATACTATCCTCTGCAGAAATGCACTCCCAGTCTAAAAAACTCATGAAAGCTTTCCATTCTTTGACACTGCACTGAAGAAATTATTCCTCTGCATACATCCATTCCCAGGCCTAAAGAAAAAAATAAATTTTATTTAAAAATGACATAACAAACAAACCTGTAAAATTAAGTTTG
>NonamEVm002136t6 
GCAACCCTTTACCGGGCAGGACCGAGTGTAGTCGGTCCTCATAACGTGGTTTTTTGCGCACGTCCTCCAACTCCCGCCGCGCATCTAGGTTCCCATTCTCTATTTCTGACCAATCACAGACCTTCCCTGAGTCGCCCAGGCTGAGCGGTGATGGCGGCTGCTCGCTTCCCATTGGTCGAGACAGCAGAATGTAAACACTTCTACCTTGCCGGCGCCAAAACTCGTGTTTCTCGGTATAGTGCTCCTTATATACTGAAGCATTTCACCCAATACAATGTCGGTAAGTACTGATTTGTGTGTCTAGTGTGTAAATGAATAGTTTAGCCATATTTTGATATATATATGAAGGCGTTGTGAAGCATATTACGAGTGCACCATGCAAATGAAAAAAGTGCAACAAAATAGGACCAAGCACAGTCGTTCCTGCCCTTTTAGGTGCAGTTTTCAAGTTTCGGTATATAAATATTTCCATAAAATTTGGTAGTGTATATATGAATTCAGTAATGGTCTGGGTGTGTACAGAATGTTTTTATTGTCCTTCCAGATCAATAAGAAATTGTTCTACGGTGAGTCCTCCAAGGCTACCTCGAAATTTGTCTGTGTTTGGGATGATACTGACTCAGATCAAGACTCAGATGACCTGGATTTCCTGGATAGTGAGGATGAATTCTTGCCACCAGATGCAGAGGTGTCAACAGATGGGGAGGAGGAAGCTGGGCCACCACCAAAAAAACAAAAATTGAACAAGAGGAAGAAACGTATTACTATGGAGGAATACCCTGATGAAGAAGTGCTTCAAGATGATCTTGCTTCTCAAGTAGACACCAAATGGAAGAATGAGGACATCCACACTGACCCTTTGCCTAAATATCAACATATAAAGCCTGTTGAAGTTAGGTGTGCATATGATTATTTTACAGACTTTTTTACTCAAGACATGATAGACAACATTACATTTCAAACTAATTTGTATGCCAGGCAAAAAGACATACATACTACTTTTCAAACAGATTCTGAGGAAATTACTAGGTTCATAGGTATTCTGTTGTATATGGGTTACACTGTACAGCCATCCATTGAGGACTATTGGAGAAGTGCAAGTAAGATAACTCAAGTTGCAGAAGTCATGGGATCAAAGAGGTTTAGGTTGCTGAGGCGTACCATTCATTTCAATGATAACACACAAAAGAAGGGTAATGACAGATTCCACAAAATAAGGCCTCTTTACAATGGACTAACTAAAGCTTGCTTGAAAGTTCCAGCTACACCCAAGCAGTCTGTTGATGAAGTTATGGTTGCTTTCAAGGGTAAAACAGCTGGAAACCTAAGGCAATACATCAAAAACAAACCAGACAAGTGGGGTTTCAAACTCTTCTGTCGTGCCAGTGAAGATGGAATCATACATGATATACTGATGTATCAAGGTAACCCAACTTTTGAGAACCATCACATAAAGCTGTCAAATGAAGAAAGTAACCTCCCAATGAGTTCCAGGATTGTTCTTGTACTTGCAGCATCTCTCGACCAAAGAAAAACATCAGCAGTCTATGCTGATAATTTCTTTTCAAGTCTACCTTTGGTCAAGGTACTGAGAGACAAGTATAACTGCAGGTACACTGGAACAATACGTGATAATAGATGTGGTAAGCCACAACTGATGCCTGTGAAAGAAATGCAAAAGAATAATGTGGCCAGGGGCTATTTTGATTTCCAAAGCAATGATCATATCCTTCTTGTAAGATGGAAGGACAACAAAGTTGTGACTCTAGTCACAAATGATGTCGGAGTTTATCCTTTGGGTCTTATTGAAAGATATGACAAGGCATCAAAGAAGAAAGACCACTTTGAGTGCCCAGGCATCATCAAGAACTACAACGCAAACATGGGAGGTATCGACAAAAGTAACATGTTGGTCCATCTTTACAAAACGCCAATGAAATCAAAGCGTTGGTACATGCGGCTCTTTGCTTATGTTTTGGATGTTGCTGTTGTGAATGCATGGCTTCTTTACTGTCGTGATTGTAGGTCACTAAACATGCCATGCACACCACTGAAGCTATTCAGGCTTGACATCTCTGTCACTGCAAGATCCAAAGGACAAAAGGTCAACCGCACCAGCATGAGACGAAGTCGAGATTCACCCAGTACTTCTTTGGTTGACAGTAATGACGCTTTGTCAAACGTGGAATACCCATCTGCATTTCAGTACCAACGTGCAGAAAGGCCAGATGACAGTGTGAGGCTGGATAAACAGCTAGGTCACTGGCCAGTGCTAGGTAAGCTGCTTTCATGCAAGTTTTGCAGCAAAAAGAATAATCATGTCACATCCTCATTTTGCTGTGCCATATGTAAAGTAAATCTGTGCATAAAGAAGGATAGAAATTGTTTCATGAAGTTTCATTTGCAAAATTAGTGATGTGAAATGATTGTTCTTTCTCAGGGAACTCAGGAATATTTCATTTGTAAGTTGCATCCCATTGCAATGTGTCATTGTTGATAAGTAGTTCCTATTTCTATTTTTTTACTGGTTACAAATTGTTCAGAAACAAGTTCCATTTATGTTTTTTATATTGTCTACTTGTATAATAAATTTAAAAAATACTTATTTCGTTTTTTTACAACCAATGCAACATTGCAACA
>NonamEVm040619t1 
TAGTTTTAACTGGATAAGTGTGATATCAGCAGAAAAATGCAGTCACTTTAATTTAAGAATATTTAATGGAAACATTGGTTATGGAGCTATGGTCACACATGGAATAATCAGTGTCCCAGGACTGAAATGTTTGGAGTAATAATTTGCTACATTGATAAATTTACTTCATACATTACATTATTATACATTAAAATTTGATTTTAAAACCCTTAACCCTTTGGTAGGCAAAAACGAAAATTGCGAATTTTGAAATGTTTTTCCCTATGAGTGGATAGTGTGTGTCGATGTAAAGTAAATGAGCCCATAGAAAGGAATATGTGAAAGTTTGTTTTCAATCAGTTGCCAATATGAGAAGACTGACAAAAGTAGGTCTTGCCTATCAAAGGGTGAACATTTTTAAATGTTGCAAAGTTGCAATTGTTAATAAAACACCAAATAACTATTTTTTTATTATACAAACAGGCACTATCAAAAGCATCAATGGACCTTGTATCCAAACATTTTGTAAGTCTTAGAAAAATATACAA
>NonamEVm002256t1 
ACCTTCGACATAACGACATGATGATGGGGATACCAATGAAAAACAGGAAGACGAAGATAGAGAAGCCCAGACCTCTTAAGATATGCACCTTAGGGGACCAGTCCATGGAAAGTGTTCTGTCGGAAATGGACCTCGTGGCGCAGTATCTTAACTCCTCAACCTGTGACCGAACTGTTTACCCAGCCATTGTTGCACTTTGTGAAAACCTGAAGATGTTTGGACCACAGCTAGAAAATGTCTATAAAGATCAACTTGATAAATGCTATATCTCTCTCCGAAATGGTTGCCGTGATGATCGTTTGAGTCTAGCTGCTCGGTATCGCCTTCTTGAAGTGATAGAACTTCGAGCAATGCATTGGCAACCTAATGAGAACCTCATCAATTATTACAAGCAAAAATTGGTGCAGATAGAGGCCGAGGAAGCAGCCCTTGAGGATCAACAGAATGATTCATTGAGCCAGACAATACCTAGTACCATCATGACTCCAACAAGCACTCCACAAATGATGATTCCAAGTCTTCAGCAGTACCAGCAGACTATGTACAACCAACAGCAGTCACCCATACCACATCCACCCACACCCACACTTCTGGGACCTGGAGAGATCATCAGGAGCTCTGGTAAATTTGCTAAGCCAACTAGAATCCCTGGAAAGAACTATTGCAAAGATGAGGTAGTGATTCGTAATGCTGATTCTGGCAAAGTTATGGGAATAAAGGGCAGGCGGGTTCACATGATTGAGGAGCTTTCTGAAACCATCATCTCATTCCAGAGAGTTGCCCCCGGTGCTCGAGAAAGACTTGTTCAGATTACGGGACCAGCAGAGGAAAACATCAACCAAGCTAAGCATCTCATAGAGGAGACAATAAGACGCAATGCCTCTCCAGTCCGAGGCGATGAAAGAGGATCCATCTTCACTACTCTTGGAGGATCATCATCATCTATCTCGTCCCATACCTCTGATGAAACTCTGCAAGGTTCTCGGCGTTCAGGCTCGAAGAGGAACACCCTTGTCCACAGCCAGTCTATGGGAGATGACCCCTTAGGAGAATATCGCTACACTGTCACCCATGGAAGCGATGTTCTGAGGATCACTGGAAATAACTTGCATCTTGTCAGGACGGCAAAATTGGTGCTAGACGAGTTCTTCAGTGGTGAAAGGAATTTAAACAACATTGCTCTGCTCCTTGGTACAGATGCAAGCAGTGAACCAGTGGCTGACTCAACAACTACGACAAGTCAGGGCCGACAACCATCTCCAACTGTACAGACTCCCACCACTGATCTAGACCTAACTGGTGAAAGTTTCAAAGGGGGTGTCGTTACAGTCGTGCGCCAACCTCTCTTTCCATCTTCTTCAAAGGAGGCTATAGAATCTGCAGAGTCTAGCAGCCAGCCTGGTGATCAGAGCTCAAAGAATCGAAGAGCTCTCTTCCAGAAGACGAGTGAGGATCGTGCCAATGGGGACGATGCGGGGCCCTCCACTCCTGGTACCACTAGTCCCATGCTCGAGGCTGTGGTGGACCCTCTTCCTGCTGTTCCTGCTCGCCGCTGCTACACTCGAGCCTTCCTTGTCCAATGTGCTTCTTCTCCCTTAAGTCGCCTCACCCCTGACAACTGGTCCCAAGTGGTGAAACAGACACCTATAGTATTCAAGAAGAACTGGCAATACCTGTCCGGGGTGGTAGCGACACTGAATGAACAAGGTGAAGCTGCTGTTAATAGTGTGCCATCATATCTACAGGCAAGTGATCTTGAAGATGCAGCTGTGCTAGCAAAGAGAGAACTTCGATGGACACTCGTCAGAACAATGTCTACAACCGAAGAGGATGACAATGGAAACAATGCTACATAGATGGTTGTGAAGTCTGTCACATTTACTAGTTACTTGTATAAGATACTTTTAAGCTGTGTAGAAAAAACTTTACAATGACAGTATGTATGATGTATATAAATATTTTCTTCCTTGGAGATAGTTATTGGTTAGTTTCCTCAAGGAAGGTGCCTTGATGCCAGTGAGCTCTTGATCCAAGGAATTGGATCTATCATTGCCTCCCATTTCCCTAGGCACTGTATGACCCCCTACTGGTGTAGTGCCACTTCCCTTTTCCCCAGTGAATGTAATATTGGTTTGTTGGAATGACAAACCTCCTGTAGCTAGCATTAAAATGTAACTAAAACACAAATTAGCTGATGCCATCTTATCTGGTATACCATTATCAGTATGTTTAAAAAAAAACTAAGTTAAATTAAATACAAATGAAGGAAGGTGGAGATGGTCTATTTCTGCTTAAGTTAAAAGGGGAAGTAAAAAAAAAGTTTAAGCACTGCTTATGACCCCCTTCGGGTTTAGCGCTTGTTTGATAATTTTAAGTATGCACTTAATACAGTATTATATTCACATATATTGCTAATTATTATTATAATCAAAGGGAGGCGCTGGGCCGCAAGGGCTATACATCACACATATTGCTAAACCTGTTGGGGTTA
>NonamEVm019412t1 
ACTGCAAGATCCAAAGGACAAAAGTTTGGATGCAGCAGCAGAACAACTACAAGAGCTTCAACAAGTAATTCCAGTGGTGACAGTAATGATTTACCAACCTTGCAATTGCCAGTTGTTATGCAGTACCAACGTGCAATAAGGCCTGATGACAGTGTGAGATTTGATACAATGCTAGGTCACTGGCCAGTGCTTGGCAAGGTACGTACTTGTAAGTATTGCAGCAACAAGAACAATTATACCACATCGTCATTTTACTGTTCCATATGCAAAGTAAATCTATGCATAAAGAAGGATAAAAATTGCTTCATACGCTTTCATTCTAGCAATTAGTAATACAGAATGATTGTTCTTTCTCAGGAAACTCAGGAATATGGGACTTGAAAATTTTATCCCTTTGCAATGTG
>NonamEVm020404t1 
AAGAAATCAGTGCTGTTTCTGGTGTAGGTGAACAACATACCAGCTGAGTCTCGACCCCTGCAACCACAATTAGGTGAGTACAATTAGGTGAGTACACACACACACACAGGAGCTATGACTATCCCTGCAACTACATATAGGTGAGTATACAGAGAGAATATACTCCTGTGGATCAAATTGTACCTTAGGGAAAGGAATCAAAGGGGGTTTGTACATGAAGAGATGTCAGAATGGGGAAGAATAACAAGTGAGATTCTGCAAGAAATCAGTGCTGTTTCTGGTTTATGTGAACAACATACCAGCTGGAATAGAGTCTGATATATCCCATTTCACTGGTGTAAAACTAATGAGAATACAAACAGATGAGGACAGAGAAAGGCTGCAAAAGTATCTGGGCAAACTTCAGAGTTGGTCAGATAAGTGGTTGCTTGAATTCAAAATAGAATGTGTACAAAGTTATGAAGATAGGGGAAAGGGCAAGAAGACCAGACAAAGATGCAGACCTTATGCAAAGAGGACCTGGAAGCAAGCATGCCTACCATATAGCCAGAGGCTTGCATCGATCTGAGTGGCCTTCAAGAATCTCAACATATGTCATGCCCATCTTGGAGTATGCAGCACTAGTATGGAACCCCTACCTAAAGCATGTTAAGAAACAAGAAATATGCTGAGAGATTAGTATCAGAGCTAAGAGGACAGAAAGATCTGGGGAGACACAGTAACATACAAAATACTCAGGAATTGATATAACAGATAGGGACAGGTCATTTGAGAGGCAGGAAACAAATACTTGTGTGGGAACAGCTGGAAACTAAAGACAAATGAGTCAGGGATGTCAGGAAGTATTTCATCAGTATCAGGGTGGTTGGGAAATGGAATGACCTCGATGAAGAAGTGGTGGAGGCAGACCCCATGCATAGTTTTGAGAGTAGGTATGATAGGGCCTATGAGACTATGGGAGAATGAATCTGGCAAGCAGCAAGTTGAGAGGCAGGACAAGGGACCAAGACTTCTTGTGTATGTGCACACGCGCACACACGTGCACACACGCGCACGCACGCACACACGCGCACACACACACACACACACACACACACACACAGTTATTCAGTGCATACATAAACAACATTGTCATGGGTCTGGATGT
>NonamEVm033885t1 
TGGTTTTATAGTTTAAAGCCTATAGACTACACGAGGGTCATTAAGGCTGCATGTCACCTGCAAACCACTAGTCAAGGATACTTAAGCCCTGGAGTGGGATTTAATGTAAACTCTCAGCATGCATACATTGATACATAACTCTTAGATGTATATAACCTTTGTTATGTAGTATATACAATAAGACTTGCACACCTAGTATATAAACCCTGTCGTAGCAAGATTATTCAGTTCATTTATAATATTACTTGTGTCTTTCATTTGTCTAACACATAAGAAGTATCTGGCAAAACAGCGCTGCAGTGAATGATGGTGAAAGTGTTTCTTCTTTTTCGGGTCACTCTACTTCAGTGGGAGACGGCCGGTGCGTTAAAAAATT
>NonamEVm034938t1 
CAGTAGCACCAGTAACACTACCAGTAACACTACCAGTAACACCACCAGTAATACTCTCAGTAACACTGCCATGACTTGTCGTGTCCGGGAAGCGCTAAACACGTATGGGTTTAAATAACAAGAATTTTAATAAAAACAGTTTATTGTTTCAGCAGTGTTGTCAGCAATGTTGTCAACACAGTGTTGTCAGCATTGTTGTGAGCACTTTGTTGTCATAAGTATCAGCTGGCGTTACTTGTTACTCCTGTTCTAGTGTTGGCAGCAGTATCAGCAACGTGGTGTCAGCAGTAATGTCAGCAGTGACAGCAAAGTTGTGTCAGGAGTGTCAGCACAGTGTTGTCAGCAGTGCTGTCAGCAGAGTGGTGTCAGCAGAGTGGTGTCAGCACAGTATTGTCAGCAGTGTCAGCACAGTGTCAGCACTTGTATCACCAGTGGTGTCAGCACTTGTGTCAGCAATATTAGCAGCTGCTACTCGTCCCTGGTGATCCAGTCAGCGGTTTCAGCAGTGTCAGCACTGGTATCAGCAGTGTCAGCACAGTGCTGTCAGAAACTGCTATTCGTTCTTTATGAACTCAGTGGTGTCAGCAATGTTTTCAGCAGTGTTGTCAGCTGTATTGTCAGCACTTGTGTCAGCAGGTGCTACTCGTTGTTTCTGATCCAGTCAGTATTGTCAGCACTGTTGTCAGCAGTGTTGTCAACTGTACTGTCAGCAGGAGCTACTCATTCTTCCTGATCTATTGTGGTCAGCAGTGTTGTCAACAGTGTCAGCACTGATGATCACAGTGCCAGCAATGGTCTCAGCAGCGTCAGTTCAGTGTTGTCATCAGTGTCAGCACTGGTGTCAGCA
>NonamEVm021302t1 
CACTGCTGACACCAGTGCTGACACTTCTGACACCAGTGCTGACCACACTGGATCAGGGAGAACTAGTAGCACCTGCTGACACCACTGCTGACACTGCTGACACTAGCGCTGACAATCCTGACAACACTGCTAACCACGAGTAGCACCTGCTGACACTGCTGACACCAGTGCTGACACTGCTGACAACACTGTACTGACGCTGCTGACACCAGTGCTGACACTGCTGACAACACTGATGACACTCTTGACAACACCACTGACACTGCTGACACCAGTGCTGACACTTCTGACACCAGTGCTGACCACACTGGATCAGGGAGAACTAGTAGCACCTGCTGACACCACTGCTGACACTGCTGACACTAGCGCTGACAATCCTGACAACACTGCTAACCACACTGGACCAGCAAGACGAGTAGCACCTGCTGACACTGCTGGCACCAGTGCTGAAAATGCTGGCACCAGTGCTGACACTGCTGACAAGACAATAATGACACCACTGACTACACTGCTGACCACACTGGATCAGGAAGACGAGTAGCACCTGCTGACACTGCTGGCACCAGTGCTGAAAATGCTGGCACCAGTGCTGACACTGCTGACAAGACAATAATGACACCACTGACTACACTGCTAACCACACTGGATGAGGAAGAACTAGTAGCACCTGCTAACACCAGTGCTGACACTGCTGACAC
>NonamEVm003349t1 
ATAACATCCGATTTAAACCCCCTAAACCCCTTAAATAAGGGGAAATACTTCCACATAGTGCAATGGGTCACTGGTAACTCTGGTCAGAGGGAGTGTACGTATATATACACTGTGTGTATACAACATTCAGGTCTCCGTTAATACACTGCCATACACACTCTGTGTGTATACTGTGTGTGTATAGTTCACCCTCTCGTTGTATACATGAAGGTGGTGCTGTGCGTGGCGGCCGTGGTGGTAGGCCTGTCCGTAGGCCTAGACCAGCCAGAGCAACACAGAGTGAAGAGGCAGTTTGGTCGTGGACGTGGTCATGGTCACGGTCATAATGCTAATTTGGCTGTAGGCGGATTCGTTCCCCCTGGACACCGCCAGCCGCCCAGAGGTAGGCCTCAGCAGGGAGGCGGAGGGATAGGCCCAAGACCAGGCGCTCCAGCAGCTATCACAGGTAACAGAAATATCTGTCTGAGAGGCCAGAACAGACACAGACCGGAGTGTAGGCATCACCATCACCATCACCACCATCACCGTCACCAAGAGCACAACCTGGGTAGCCAGCTGGCGTGGTTCGACCAGGTGGTTCACTCAAGCAATAACAATCAGATATCCCTGGCTGGCCTACCTGAGACACCTCATATACTGGCCAGGAACAGTTACTTCCAGCTGGGTATTGGTCTGCCAGACCTGCCCTACCAGCAGTGCTTGACACCCAGACGTGAACGAGGTCACTGCCGTCTGCTCCAGCACTGTATACTGCCAGAGTTCTCACAGAACTTCCAGGTCTTCCTACAGTATGTCTGCTTTATTGAAGGAACGTACGTGGGAGCTTGTTGCCCAGTCAAAGTGAACAGCAACCTGGTAACTCAACCACCACCACCACCACCCACACCAAAACCCACACCACGACCCACAACACCACCCAGTGAATCACGAGGTTGTGGGTTGGTCTACAAGCCGCCGCCCACACGTATCGTGGGCGGGAAGCCAGCTGACCCGCGGGAGTGGCCCTGGGTGGCCGCTCTACTGAGGCAAGGTAACAGTCAGTACTGTGGTGGCGTCCTTGTTACCAACCAGCACGTCCTTACTGCCGCCCACTGTGTACGTGGGTTCGACCCCACGACCATCAACGTCCGGCTGGGAGAGTACAACTTCAGCCAGCCCAGCCCAGGAGCTAAAACCTTCGGGGTTCTGAAGATCAAGGAACATGAGAACTACGACACTACGACCTACGTCAATGACATAGCTCTCATCACCTTGGATAAAAGCACCGAATTCACCCCTGATATCTGGCCCATCTGTCTGCCAGATGGTGATGAGGTTTATGTTGACAGACAGGCTACTGTTGTTGGTTGGGGTACTATCTACTACGGCGGACCGGTGTCCCAGACACTGATGGAAGTCTCTATACCAATATGGACCAACACTGACTGTGATAATGCCTACGAGCAAGACATTACTGAGAAACAACTGTGTGCTGGTGACCGTGCAGGTGGCAAGGACTCATGTCAGGGTGACAGTGGCGGACCGTTGATGTTGCAACAGGGCGGCGCCAACAGGTGGGCAGTGGTGGGCGTCGTCAGCTTTGGTGTCAGATGTGCTGAAGCCAACAGTCCGGGAGTGTATACCAGAGTCAGCAAGTATACTGACTGGATCAGGAAGAACGAGTAACACCGCTGACACTGCTGACACCAGTGCTCATACTGCTGGCACCAGTGCTGACACTGCGAACAAGACAATAATGACACCACTGAATAAACTAATAGCGACGGTTGTGGAAGAAGTGTAGTAGCGCCTGCTGACAGTGCTGGCGCCAGTGGTCATACTGCTGGC
>NonamEVm005771t2 
CCAAGCCCAAGAAGGAGGCAGCAGCCAAGCCCAAGAAGGAGGCAGCAGCCAAGCCCAAGAAGGAGGCAGCAGCCAAGCCCAAGAAGGAGGCAGCAGCCAAGCCCAAGAAGGAGGCAGCAGCCAAGCCCAAGCAAGGAGGCAGCAGCCAAGCCCAAGAAGGAGGCAGCAGCCAAGCCCAAGAAGGAGGCAGCAGCCAAGCCCAAGAAGGAGGCAGTATCTAAACCCAAGAAGGATGCAGCATCTAAGCTCAGACGCAAACCACTTACAAAATTCAAGCTTCCTGCAGTGCCTGAGATCCTCTTGAAACGCAGGAGACAGAGGATTGCTGAAAGGAAGCAAAGAATTGATGCTGCAATCAAGGTTAAGAGAGCCCTGAAGGCAAAGCGCCACAATATCTTCCGCCGAGCTGAGAGCTACATAAAGGAGTATCGAGTAGCTGAAAGGCAGAATATTGGCTTGATTCGTGAGGCTAAGAAGGAGGGCTCTGTGATTGTTCCTGCTGAGTCTAAGTTGGCCTTTGTCATCAGAATTAGGGGCGTGAACCAGATCCATCCAAAGGTTCGTAAGGTGCTGCAACTGTTCCGCCTTCTCCAAATCAACAATGGTGTTTTCGTCAAGCTCAACAAGGCCACTATCGGCATGCTGCGTATCGCTGAGCCATTCATTACCTGGGGTTACCCTAATTTGAAGAGTGTCAAGTCATTGGTATACAAGAGAGGCTTTGCCAAGATTGGCCACCATCGTGTACCACTGACGAAGAACGAAATAATAGAGACAAAACTTGGTAAGAGAGGAATTATCTGCATGGAAGATTTAGTCCACGAGATTTACACCGTTGGAGAGCACTTCAGAGCAGCTACAAATTTTGTTTGGACTTTCAAGCTGAACAATCCAACTGGAGGGTGGAGGAAAAAGACCACACATTACGTGGAAGGTGGTGACTTTGGTAACAGGGAGGACAAGATCAATGAAATCCTTTCGAAAATGATCTAAATGAAATAAAGATTTTGGTTGATTAATAAGTTTTAATAATCAAATTTATATTGGGAATGCATATGGTAGAGGTAAAAAGAATTGAGAGCTAATTGTAATGACATGTCTAATCACTAATGGTAATGATGAGGTAAGTATTTATTGCAGGAAGAGAGCTAGTCTGTATAACAGGAAACTGATATAGTTCCCTGTAGGGCAGTCTCTACACTGCAATTGGATTTTGATCCAAGGAATTTTACCTGCCTTGTCTCTGCTTTGAACCTGATTGCCTCACATTTTCCCAGGTGCTCTAGGAACCCTATAGGTTTAGTGCACCTCTCATGATTTTAATATTAATTAGGTGTTCTAATTTCCTGAGTTAGAAAACTTTTCTATTTGTGATTGATATACATGGAGTGAGATTAACAAGTTAAGAAAGCCTAGAGAACAAATGGATTTGTC
>NonamEVm001625t1 
TGGCGTCTCTTGCTACACATATCCCAGGAACTCATTTTCCTTCATCCTTCAAGAAGCTGCGAGACCAGTCATACTAAGTGAAGGAGTCAGAGGATAAAGAAAGGCAGCTAAATCTTTTCACTACAGCGCATTTCTTGCTGGTAACTGGGAAAACCTCACCTTCAGATAAGATGAATAGTCGATGCAGGATGATAGTCGGGTGTGTGGAGGGACATGCCTAGAGAATAACATTCCCTTGCTTATCTCTGTTTCTGAGCGGAATCCCCCTGGAAGATATTGTAATGTGATTAGAAGTCTAGTATATCACATGTTTAAGACACTGTTGTGTGGAAGAACTTTATAGAGAAACTTTATTATACTGTATTACTATATAAATACGTATAAGTGAATATAGAATATAAGTTACTGTATCTAGTCATTGGATAAAATAACCCAAACAAGTTAGCAAACTGTTAAATAAAAGCAAAGTAAATCACGTGCAGTACTAGTTCCTCACTTTACAAATAAACATCTTTTTTAGAGCAATTTGAGCCAAGTATTAATCAAGGCTTAAAATTGTGAAGCGTGTATAGAAATGGGAGATGCAAGCCAAAATAACTTGCAGCTCTTTGATGAGCAGTATCGCTTGGAAACTTTTGAGGGTCATAATTTTGCAATAGATAATGGTACTCTTGCGAAGGCTGGTTTCTATTACACACACACTGGAGACTTTGTGAAATGCTATATGTGTAATTTACAAATTGATGCTGTAAACTTAAAACCAGATGAAGATATTATCGCTCTACACAAGGAAAAGAAACCAGACTGCAAGTTTGCTCAGAACCTCAATAGGTCAAAGAAATTTGCCTCCTATGACAGTCTGCGGTTTGAGAAAGAACGCTTGGAAACTTTTATAGAATGGCCTGTGAAATGGTTGAAACCAAGTGATTTGGCACGTGATGGCTTTTACTATCTCAGAACAGCTGACCACTGTGCTTGTGTCTTCTGCCGAGGCATTGTAGGAGCCTGGGAAGAGGGTGACACGCCTAGAGGGGAGCATCAGCGGCATTTCCCACACTGTCCATTTATCAGGGGACAGCCGGTTGGAAATATCCCAATTACACATGGTGAAATTCTTTCGAAGATGTCGCCATCATCTCCAAAATTGCGAAATAGACACATGGTGGGGATAGATGTCTGTGGCACTCCAAGGCATATGCCAGGCTCTTATGCAGAGTGCAGTGGACCTCCAAAGAAGGAAGGAGCAAATCTTGATAGTATGGGTCTGCCTCAGCACAGTGGTCCTAAACGGAAAGACTATCTAACATATGAGAGTAGAGTAGCAAGTTTCGTCAGATGGCCAGAACTTGTTAAACAAAAACCTGGAGAGTTGGCAGAAGCAGGATTCTTCTACTGTGGTCTGAGTGATCATGTGCGATGCTTTCATTGTGGAAATGGGCTACGTAACTGGGAGTCTGATGACCTGCCCTGGAATGAGCATGCACGCTGGTATCCAGAGTGTAACTTCGTGCTTGTGAAGAAAGGACAAGAATTCATTGATAAGGTTAGACGAGAAAGGCCTCCATATATTCGCACTCCTACTTCCAAGCCTGCATCAAGTAATGCTTCATCCAAATCTGTACCAGTTAAAAATGTTATTACCGAAACTGAATTAAACCCATTAATGGAGCTGGACATTATACGTGCAGTACTTGCAATGGGCTTTCCGCAAGACAAAGTGAGAGCTGCTCTTCGACGAAAGCTTGAACAGACTGGGCTGCCTTTCTTTGGTCTTGAACCATGCATTGAAGCAGTCCTACAGTATATGGAGGAAGAAACTAAACGGACTCTACAGCAGGCTTCTAGTCAAGAAATAGGGAGCGAGGCCACTGCTCAACAAGCGGCAAAAATGCAATCTCTGGAGCCTGGAAGCCCAAACCAGAATGAATCTTCTCTTCCTTCAAGCTCTTCAGCTGCTACCTTGCTACCTTTGCCTGCTTCCAGCACAGCTACACTTGCTTCTGTGTCCTCTGCTGTTACATCTTCCTCCCCAACAGTCACATCTACTGGGTTTTCCTCGAGTTCCAGTGCCACTATTTCAACCCCATCCACATTAGCTGAAGTTTCCAGTCCAGTCATTACAACCCTCCCTTCACCTGCTTTAGTTTCTAGTGCCTTTGCTACAACCATTTCTACACCTACTTCAGTTACCAGGGCCACTTCTACATCTTCTGTTTCATCAGTCTCTACATCAACATCTACTGCAACATTGCCAGTATATCAAGAGACATCAAGGTCACTTCCCCTAGTTCCTGCCAACAACTCTTCTGCATCACCGTCTTTAACCACTACAGACGAAGAAATGGAAACTGATGAGACTGCTGCTGCTGGAAGTTTAGCTCAGCCTATGGATGTGATTACAGAGGCTGATGAGATAATGGGTATTGCAGAAGTGGCCTTAAAGCCACCAATTTCGGTTTCATCATCCCTTAGTCACATAGAGATGAAAATTGGACAGGCATCTGGTGAAAAAATGCTTGGAGAAGCTTCCACATCTGGGTTTGCAAAGAAAGCTTCTACAGCCACAAAACCTCAGTCCTCTCAAGAACTTGCAGAGGAGTTGGAAAGAATTCGTGATATAAGAATGTGCAAAGTTTGCATGGATGCAGAGATGGATGTAGTGTTCCTGCCATGCAAACACATGGTTACATGCTCTTCGTGTGCTCTAGCACTGGCACAGTGCCCAATTTGTAGGGAAGACATAAAGTATACAATAAAGCCGATTCTTTCCTGAATAATATAAGTTAAAGTATGAAACTTGGCTGATATTATATAATTGGAGAGTGCTTGTCACTTTGTTGTATTATGTTGTTTATATTAAGCTTGATATTTTTTTCTCCTGGAACTGTATACAGTATAGTTATTTTCCACAGCCAGGCTCCAGGAGTAAGAAAACCCTAAACCCTTCAGAAATATCAAAGTAATTGGAATGTACATAAAGGGAAATGTCAGTTTTTCACAAATTATAATTTTAGAAAATAACTATACTGTATACAGTTTTCTATATTGTAACAGTTGTCCGTTGATTCGGTTATTTTCCCATCAGTTTGTAGTGGCTTGACCGTAAATTCAAAAATTTTACTAATGAAAGCCAGTTGCTTTTGTATCAGAAACATTCATCCGATTATTAAGTCGTAAATCTTCCCAACATGTAAGTGTTGGCTATCATGTTTTGACACGTGTTCGTTGTAGTATTTTAGTGTTCAATCACTTATTGACTTTTCAAAGAATATTGCTATGTAGAAAGTGATGCTTTATTTTTTCTGTCTAAGGTCAAACTGACCTATAACTTTAAATTTGATAGCAACAGTTGTAGATGATGTACATTATCTAAAGTGTAACAAATATATTTTGCCATTTAAAATTTTCATTACCAATATGTTGGTACAAGTATACAGAAATTTCCTGTTGAAAAAAGGGGATGTCATGTACTGTACTTTTCTTCATTTATATTAGATTTCATCCCAGTAAGAAGAAAATGGCCTTAAAACTCTTAAAAACGTATTTTTTTTTTTTTTTTATATACTATGTATAATGTTTTAATGGACAAAATAAAGAAAGTCAAATTTTAATCATTTGGGATTCAGGTTAATCAATGGAAATTCTTTAGAAAGTCTACATCAGGCAAGCACCCATGCCACCTTTACCACAGCGAATGAACAATTGTAATGGTGGCTTGCTCTTTAATCAAATGATAAGTTTTAAACTTGTATTGTTGCTGCTTGCATATAAACTAGTCACAACAGTGATGTTTAATAAAGAACAATGCAAGCAGCAACAATACAAGT
>NonamEVm021912t1 
TACGATTTGTCTAAAATGGGCCACAACATTGTCATTGAAATAGTCACCAGCACGGCTTGCAACAGCTGTGTCAGGGTGATTTTCATCCATAAAGGTTTGCAGTTCAACCCACTTTGCACACATTTCCTTAATCTCTTTTTTCAATTCCATACTAATTCTTGCCCTTTTTACCACAGGGATGGCACTAGAAGCTTTCTTGGGGTCCATGGTGACTTATTTTGCAGTTACAAGCACTAAAAACACTGGGATAATGTGAAATGTACCGAATGTATGCGTAGATGCGACCGCACTGGCTGGCTTGTAAACACTGGCGCTGAGGCCACACGTGGGATGCGTCCTGGACGAATCGCGCGAGGCGAGGCAAAATTTTTGCGT
>NonamEVm005843t1 
CTTGGGCGTCGAGTCTTCCATTACTGCAGTGAAGCAGGTGGTGGAGGGTGGCACCTGGTTGAGGGAACCACTACATACATCAGTCACCTACACACTCTCTCTGATTCAGTAATAGGTGCAAGATGTCTGCAGTTCAGGTGAAGCAGGTGGTGGAGGGCGTGCACCTGGGTGAAGGACCACACTGGGTACAAGACCAACAGTGTCTCCTCTTCGTCGATATAACGAAGAGCAACGTACACAGATATTTCCTCCAGACAAAAAGACACCAAGTACTTCACATCGATAGTGGCAGCTCAGAAAGCACCGTATCTCTCATCATTCCTATAGAGGGAGAACCAGACTTATTTTTGACAAGTCTTGATCGGTCTCTTGCTGTAGTCAAGTGGTCTACCACTGACCCTGATCAGCACACAGTGAAACCAAAAGCCATTCTACATACTGTTGATGATCACTATCCAACTAATCGCTTTAATGACGGCAAGTGTGATCCGCAAGGCAGACTCTGGGCAGGTACAATGGGGAAAGAAACAGCACCTGGACAACTAGATATGTACCAGGGCTCATTGTTCTGCATTGATGCTGATCTTAACATCACTAACCGGGTTAATAAGATCTCCATTGCAAATGGATTAGCATGGAGTCTCGATAGGAAAACTTTCTATTATATTGACTCTCTTGCCCACTCCATTGATGCCTTTGATTACGATGATGCCACTAGCAAAATTGAAAACCGTCGTACTGTGTTTGACTACAAAGCATCTGGACTGGCAAAGGACCTTCCTGATGGAATGTGCATTGATGAAACAGGAAATCTATGGGTTGCCAATTTTTTTGGTAAAAAGGTTATGTGTGTGGACCCAAAAGTTGGTAAGATAATCCGTAAAGTGGAGTTGCCAACACAGAACATAACTTCAGTTTGCTGGGGTGGAGCAGATTACTCCACTCTCTTTGTAACATCAGCCCAAACTGGATTATCAGCTGAAGCACTAGCAAGTGACCCTGCAGCAGGAGGCACATTTGCTATCACTGGCTTAGGAGTTCGTGGCCTTCCACCAACAAACTTTAAAGTTAATCTCAACTTGTTGAAGGAGAAGATAGCTTCTTAAGTTTCTAACGCTAAAAGCTAAATACAGTACATACATGAAGAATTTTATATTTCCTGAAATAGTAAGACTAAGGCAAAATTTCCTCTGAACGCTATGGTTGCTATTCTATTTTACAGTAAGGAGAGGGCATGGACCAGGTTTTAGGTAGTGGTTATGGATAGGATGGGAAGGAACAAGAACCACCCTCTTCCTTCTCAACATGCATACTATGCTGAAAAGGGCTTGCTCCTTATATATTTAGTATTAGTATAAATCATTTGCTAGGATTGGGTTTATTAATTAGTCTCTCAATGCTGAAACACCAGAGGGCACTTTGTAGAGCCTGGCACTTTGGTTATGATGTTTTGTCCTATATTACTTTAGTATATGAAATCAGTATATTTTTTCCAGTAACAAAGTGGTCCTCTCCCACTAAAGTAGGGTGACCCTCCCAAAAATTGAACACACCATCATTCATTCAACGACTGTCTAGCGAGAAATTTGCAGAGATCACAATTCAAATGACTAAGTGTGGTATTTGCATTATACTGTATAAAATGATTTGGAATATCTTTCATGATTTTCAACCCAGGTGTTTAGGTAAAGTTACTCAGCCATCCTCAAAAAAAAAAAAAAAAAAATACTATGTACAATAATACATAGTATTCATAAATTTGCTTAATATTATAATGGAAACTAAGTGATGTTTAA
>NonamEVm022917t1 
TTGTTAACCAGAGGAGTTAACCCTGGTATTCTCTGATACAGGAGGGCCCTGCATATACAGCACCTCTTTTCTATGTTCCATGTTTTCATTGGCTTTCAATTGAGCCTTGTTCCACCCGCCACTGACAGTTATTCAGTTTGAAGCCAGCGAAAATGTGGAACACTGAAAAGGAGATGTATATGCAGGATCCTCCTGTATACATTGTGCTTCTAGTTGAGCCACCTTTAGATGGCTGGGGAATCCCCTCCTTCTTGGAAAACAGTAAACCTGTACAGGTCAGTCAGCATTACATGGTAGGGGTGAGAGAAAGAGAGGTACCGGAAGGTGAGACAACATCAGTACCTCTCCTCTTTCTCTCTCACTGCTACCATGCAACGCTGAATGACCTATACAGGTTTGATGCTTTTCAGTTTTTTCACTACACTGACTGTTTTTGAAGGCTGAGCAGAAAATCAGGCCTGTCTTCCTTGGATGAAATTCGATTGTTTCACATTCCCCACTGAGTGGGTTTAGCACTTGGTTTTGATTATAATAATGTAACACTTGGTTTTGATTATAATAATAATACTGCCAAGTAAAATGTACAATGGTGCCAACATTAGCTGAAATACAGAAGTAAATTATATTTTGATCAGGCAAAGCCTTAAACCCATAGGGGGTCTTATAGTGCCTAAGAAATGAGAGGCATTCAGGTTCAACCCAAGGAAGGAAGGCATTAAGCCCAGCTCCTCGGATCAAGAGCTCCTCATCAGCATCAAGGCATCTTTTTTGAGGAGAGCAGTTAATCTGAGTACCAACCACTTGATTAAAATTGCAGCACACATCATTACATTATTCTACAAAACTGTTGCACTTGGTTATACCTTTCAAATTAAGGTCTCTTCATGTGTGATGAGCTCTTGATCCAAAGAATTTAGATAACTTACATATCTTTAGATCAAACCTGATTGCCTCCATTCTCCTAGGAACTATGACCCCAGTGAGTTTAGAAATTCCCCATTAATATAATAGTCTTTAATGAATATAAAAAGTCACTAAAGATTTTGTGAATCAAGTAGCTGTCCATCTGATCGAGGGAAACTAACAAACGATATACAAAATCATATACATGTAGTACATATATTTTACCTTCGTATAATGAGGACTTAAGAATAACAGCACATTATATCTGTTAATGGCCTCATTCCTTAATTGAAAAAGGATATATTACAAGACTAAATATAAGAAATACATGAAAGCAAAGTATATACCGAATGTAGAGGTAAGATTTATGTCATCTTGCATATTCATGAGATAGAAAAGACCAACAATTCCAGAAGAGTGCAAAACATTTAACAGGCTAGCATTTCACAAGCATATTAAGAGTACAATAGTTCCTCCTTGGATGGCTGGTGTCTACAAATGCAATTTATCACTCAAATGATTTACCCTTTTACCATATGACATTTAATGACCCACAAGGAATTACCACATTACATAAAAATAAAACGTTGATTGATCTGCATGAAGCAAAATGCTCTAGGACCTACTGTTATTATTTGGTGCATTTTAAACTTTAAAAAAAAAAATGCAAAATTCTGTGATTTTGCTACCAATTTT
>NonamEVm017911t1 
CGCAAGATGCTGCGAGTGTGTTGGTTGATGATGGTGCTTGTGGCCTTGGCTGCCAGTAATCGTCCGTTTCTGGCCCCCTAGTATGAGGTCAGGACGCAAGATGCTGCGAGTGTGTTGGTTGATGATGGTGCTTGTGGCCTTGGCTGCCAGTAATCGTCCGTTTCTGGCCCCCTAGTATGAGGTCAGGACGCAAGATGCTGCGAGTGTGTTGTATGATGATGGTGCTGGTGGCCATGGCTGCAAGTCATCGACCCTGTCTGGCCCCCAAGTATGAAGTCAGAGGCTGTATCAACAGCTGTCAGGCTGCAGACAAGCCCGGCTTTTTCTACTGCTGTGACAGCAAGGGTACCCACAAAGGAACCTGCCCTAAGGTTCACCTTCAGAAGTACGAGAGGGACGTGTTGTGTGACGTATCACAGTTCAACTACCCCAACCATCTTAACTGCAAGTATGACACTGACTGTGAACCTTGGGAGAAGTGTTGTTACCTTCCAGACAACAACCAACTCATCTGCCGTACTGCTTTATATAATTAAAGCATGAACCAGACTCCTATGATTCTAACACCTTGTTAGCCAACGACACCAACCTGTGGACGAGTTCTAGCTCCTGGTCCAATGCCCAATGCTTACATAAATATGTAAAAGGCTTTAAGGACGATTTTTTATAAATTGACAATCATTGTTAAAAAAAGGTTTATTTTAACAATAATACCATGAATCATTTTTAAATCATAATAAAACTAATTGATTTGACTTCACTATTGGCTCTATCTCTATACATGGTATTTAAAAAACATGCTAATACTTAAAATCAATATTTTATTAAGATTATTTAGAGCCAAGCACTTAAAAAGCCAAATATTAAATATGATGTTTTTTTCATACAAGTTCTTAAAGCTCTCGCCAGCAGAATTACATTATAAGTACAGTGTATGTTATTATTAATGCTCCTCTCCGTTATACATGTAAATAGATTATTATAATAAACATTTTGATATTAAAAAAAAAAAAAAAAAAAAAAAAAAAAATTGGTAGCAAAATCACAGAATTTTGCATTTTTTTTTTTAAAGTTTAAAATGCACCAAATAATAACAGTAGGTCCTAGAGCATTTTGCTTCATGCAGATCAATCAACGTTTTATTTTTATGTAATGTGGTAATTCCTTGTGGGTCATTAAATGTCATATGGTAAAAGGGTAAATCATTTGAGTGATAAATTGCATTTGTAGACACCAGCCATCCAAGGAGGAACTATTGTACTCTTAATATGCTTGTGAAATGCTAGCCTGTTAAATGTTTTGCACTCTTCTGGAATTGTTGGTCTTTTCTATCTCATGAATATGCAAGATGACATAAATCTTACCTCTACATTCGGTATATACTTTGCTTTCATGTATTTCTTATATTTAGTCTTGTAATATATCCTTTTTCAATTAAGGAATGAGGCCATTAACAGATATAATGTGCTGTTATTCTTAAGTCCTCATTATACGAAGGTAAAATATATGTACTACATGTATATGATTTTGTATATCGTTTGTTAGTTTCCCTCGATCAGATGGACAGCTACTTGATTCACAAAATCTTTAGTGACTTTTTATATTCATTAAAGACTATTATATTAATGGGGAATTTCTAAACTCACTGGGGTCATAGTTCCTAGGAGAATGGAGGCAATCAGGTTTGATCTAAAGATATGTAAGTTATCTAAATTCTTTGGATCAAGAGCTCATCACACATGAAGAGACCTTAATTTGAAAGGTATAACCAAGTGCAACAGTTTTGTAGAATAATGTAATGATGTGTGCTGCAATTTTAATCAAGTGGTTGGTACTCAGATTAACTGCTCTCCTCAAAAAAGATGCCTTGATGCTGATGAGGAGCTCTTGATCCGAGGAGCTGGGCTTAATGCCTTCCTTCCTTGGGTTGAACCTGAATGCCTCTCATTTCTTAGGCACTATAAGACCCCCTATGGGTTTAAGGCTTTGCCTGATCAAAATATAATTTACTTCTGTATTTCAGCTAATGTTGGCACCATTGTACATTTTACTTGGCAGTATTATTATTATAATCAAAACCAAGTGTTACATTATTATAATCAAAACCAAGTGCTAAACCCACTCAGTGGGGAATGTGAAACAATCGAATTTCATCCAAGGAAGACAGGCCTGATTTTCTGCTCAGCCTTCAAAAACAGTCAGTGTAGTGAAAAAAACTGAAAAGCATCAAACCTGTATAGGTCATTCAGCGTTGCATGGTAGCAGTGAGAGAGAAAGAGGAGAGGTACTGATGTTGTCTCACCTTCCGGTACCTCTCTTTCTCTCACCCCTACCATGTAATGCTGACTGACCTGTACAGGTTTACTGTTTTCCAAGAAGGAGGGGATTCCCCAGCCATCTAAAGGTGGCTCAACTAGAAGCACAATGTATACAGGAGGATCCTGCATATACATCTCCTTTTCAGTGTTCCACATTTTCGCTGGCTTCAAACTGAATAACTGTCAGTGGCGGGTGGAACAAGGCTCAATTGAAAGCCAATGAAAACATGGAACATAGAAAAGAGGTGCTGTATATGCAGGGCCCTCCTGTATCAGAGAATACCAGGGTTAACTCCTCTGGTTAACAATAAATACCTGGTACCCAAACCATATATAGACATGGAAAAAGGAACCAGATTTTTTTTTT
>NonamEVm018222t1 
CGGGCGGACGCTGCTGCGCGGTCAGCAGTATGTGACCTGCCAGTTTCCTGTCGAGGTGTTCCATTTCTGGACTATTTTGCTGCAATAGCTACCCACCTTCGCACCTGTTGGCAACAACGTTGGTCAACTCTGCTCGGTAACAAACTTCATTCTATTAAACCGAGCATAGGTTACTGGCCGTCTTCTTGTCATCAGTGCCGAGGTTGGGAGACTACTCTCTCCTGTTTTAACATCGGCCACACTCGTCTTACTCACGGGTATCTCATGGAGAGGCGTCCTGTTCCTCTGTGAGAATTGTCAAGTTCCAGTATATGTTAGCTACATTCTGTTGGACTGCCCACTCTATCAATGAGCACACAGAATTTACCTCCGCCATTGTCTCC
>NonamEVm004166t1 
TTAAGTCATTTCGTCGCTCAACCTCTGGGACGAGCGGACGTGAGCTGAGCCTGCCCTCTGCTGTCAGCCGGTGACAACTTGGTTTTCTCAAAATGGCGCAGCCGGCAAGAAGAAGGGTAAACACTGTCGGCATAGAAGTGGTGCGTGGGGCTGTGCATGCCCACTCTGCTCAAGTTTTATTACCTGCCACCATCAGGGACACATACGGCACCGCCAACGAAGAGCCGTATGGTGTAGCCCTGAACGGGGCATATAGAATTTTTGTGAAGTTTCTCAATGCAAGTGTATATGAGGACATAGTCGCCAGGTTCCAAGATCTTTGTGTACCAGTGAATCCTGCAGTGACGGTAAGGCTACACGATGCGTCCCGCCATTATACGTGGGCGAAGATAAGAAATGCACCCTCCGAGGCTAATGAGGCAGACCTACGTGCTGTCTTCGAGAAGTTTGGGACTGTTCATATGGCGACATTGGGGAAATGGAAGGAAGGATCGTATTCTGGGATGCCTGAAGGAAGTTTTTCCTTAAAAATGACATTGAGGCATCCTATTCCTTCCTATATTTTCCTAGAAGACTTCAGGACTCAAGTAATGGTGACTTACGCAGGGCAACAACGTACCTGTCGATTATGCGGTGCCTATGATCACATTGCTGCGCAGTGTGTTAAACAACAGGGTACACAGGCGAAGGAGCAGCATAAGGAGGCATCAGAGGACCTTGAGACGTTGGATTTGGCACGACCTGAGTCGGTTTCCTTGAACAAGGCTTGGAGTGTGGAGGTCGAGGAGGCCTTGAGGGAGGAAGAGTGTGTAACTCTTCCGAGAGAGACATGCACTGCCGGGCAGGCACCGGAGACCAAAGATGTGGTGTCACTGGGTGAGGACAGGGCCGTGGAGGCTACCATTGATTCAGTCCTCCACGACCTGTTAGGGACCCCAGGAGAGGTCACAGTTGAGGGGCTTGTGGGTGCCCTGGATGCTGCTGGGGTTCCAGGTGGTGAGAGGGGGGGAGGCATGTCAGAGACCCAGGTTGAGGCTGGGTTGCAAATTGGCACGGTGGTGGCGGAAGTGCACGGGGATGGCTTCCAGGTGGAGGCGGGAAGAAAGGCTCGAGTGTCACGGAAGAGAGCGGCAGTGCCCTCGGACGTGGACGATGTGGATGTGCTCACTCCGGCACAGCGTTCGGGCAAAAAGGTGTGGGCTGAAGTGGTTGAGCATGGACCTGGGGGGTCCAGGGGCAAGGGGCATGTGAAAGCAGATCACAGAATGGTGATTGAAGATCAAGGGCGTATAAAGGGGAAGGGGGATAAAGGTGGTGCAATACGTAAAGGAAAACCTCCATTGACAAATTCAAGAGTCTCTCTATAAATGTTAATGGTCTGAAAAATTCTAGGAAGTGTGAATGGTTTCATGAGATGCTCATTAGGTATGGTGTAGATGTAGTGTTTGTGCAAGAGCACAACCACAAGCCGGGTTGTATGTTGATGATTGAGGGGTATACTGTATATGCGGCACACTCAACGAGATTGAAAGGAGGAGTGGCTATTTTGGTGAGGGAGGCTAGCCCGTTTACTGTACATCATTGTGAGGAGGGGGGTGAGGGGAGGGTTATAAGAGTGGATGGGACATGGGGAAGAGATAAGATGTCTTTTGTGTGTGTTTATGGTCCGGCGGAGGGGGACAGTCGAGTGAAGAATGAGTTTGTACGTGAAGTGTTGGTGTATCACTTAAGGTCGCTTCCAGCATTAGCTGTGGTGGGAGGGGACTGGAATTGCGTTATACGCCGCAAGGATGTGGAACCTAGGGGAGCAGGATATTGTTCTGGCGTTCTGAGGGACCTGTTAACCGGGGTGGGGTTGGTGGATGTAGAGGGGGGGGCGGCGTGGGAGGTGCAGCACACCTTTGTGAGGCAGGGGTATGCTGCACGGCTGGACAGGATATACGTGACAAGGAAAGCTGTGGTGCGGAGTGTAAGGGTTTTGGATGTCTTTTTTTCTGATCATAGAGGTGTTTTGGTGGATTTGGGATGGGAGGGGCGGCCGAACAGGTATAAGAGTTATTGGAAATTGAATGTTCGGTTGCTTCAAGATGTTGAGGGGAGGGTCCTATTTGCACAATGGTGGAAAGGCTTATGGGAAGGGATGGAAGTCAATGGGGATGTGTTGAGATGGTGGGATGTGACGGCGAAGACGAGGATTCGAGAGTTCTATGTCCGACAGGGAAGGCACGAGAATCAGTTGGCTTATGGGCTTATTAGGTATCTTGAGGGGCAGTTAAGGGAGTATTATGAGAGAGGAAGGGGGGGGATGGGAGCCCCTGTGGCTGATATAG
>NonamEVm003742t1 
AAATATTAATTGTTGGGTCTCTCTCTCTCTCACACACACACACACACACACACAGACACGCCGGACATTGCACAAATAGTGCATGAGGGATCATGGCTTGGAACGCAGACACCACCATTCTGGACCTCCACTTGCTGGTTAACCCAGGGCTTGACAAGCCATTCACGCCGCAGACCTTCGGTGGACAGCAGCATCAGCAGACACAGCAGATGTATGACACACAGCAGCCAACAGGCTACAACAAGTACCACCACCTCGAGGTTCCCTACAGCGACTACAACCTTCTCTCTCCTAGCACTGAGTCGGGCTACAGCAGTAGCTGTAGCCTGGGACAGCCCTCTCCTATGAGTCGCCCTCTCGGTGGTTCTCCAGCCCCTCTCAGACCCCCCTCAAGGGCTACCCCGGCCCTGGACCTGGAGATGGAGGCCAGCTTCATCACCGCAGCATCCAATACGCTTAACAACTACGGGGCGGCTGGCTACGACGCCTTTGATACCCAGAATAATATCTACGACCCTCTTAATTCCAGCTTTGACGCCAGCTACGATCGTGGGTTGGACACTAGCTATGGGTCCCCCATAGCTGGCTACGCTTCCCCCTACGTTGAACCTCCCTGTGATTCACCCTACAGACTCACTCCTGTTAGTGCCTACGAGTCAACGTCCCAGCAGACGCCACAACAGGAGGAGGAAGAACAGGAAAAACCTCGTGCTCCCCCAGATCCCAGCACCTGGACGGCAGAAAACATCAAGTCGTGGATAGCCTGGGCTAGGAAGGACTTCGACCTACCTCCTACCCTTAGCCCATCCCTGCTACCAACCACAGGTGGTGAGTTATGCAGTCTGACCAGACGAGAGTTGCAACGGAAGGTTGGCAACAAGACTGGTCGTGTCCTGGCCCAGCACTTGGACATATTGCTAGGTAACTTCGGCAGGGGACTTCCCAAGGACGAGTTCCAGGACCCCACGGACCTCACGGACCCCCAGGAAGATGTCATAGAAGGGAACCCCTATGAGATATTAGGGCCACTGTGTACCAGGTTAGCAGTTCAGGGGTCTGGACAGGTCCAGCTATGGCAGTTCCTGCTGGAACTGCTCTCTGACCCTAGCAACTCAGGCGTCATCACCTGGGAAGGAACTTCAGGGGAATTCAAGATCCTGGACCCGGACGAGGTGGCCAGACGATGGGGAGATCGCAAATCGAAACCAAACATGAATTACGATAAGCTCTCCCGCGCCTTACGATACTACTACGATCGTAACTTGATGACAAAGGTACACGGGAAGCGGTATGCGTACCGCTTCGACTTCCGGGCGCTGGAGCAGTTACAGCAGGTGCAGCAGAGTGATGGCCAGGCCAGGCCAGTGCCAGATATAGCTTTTCTCAGTGCCGCTTTGAGTGGCACTTCTGTTTCCTCGCCTCAAGACTACTGGCAGCCTACCACAGGGCCTATGTAGGCTAGGCCTAGTCTGTGTCATTTCAGTGCCTTGTATAATGCTTAGGTCTATGAACATTAAGTACCTCGAATACTGCCACTAGTGCCTATGCCTATTGATGACAATAGTACCTATGCCTATAAGACTGGCACTAGTGCCTAAGCCTATAAGACTGGCACTAGTGCCTAAGCCTATAAGACTGGCTATAGTGCCTAGGCCTGTGAGACTGCACCAGTGCCTAGGCCTATGAGACTGTACTAACGCCTAGGCCTATAAGACTGGCACTAGTGCCTAGCCTATGAGACTGGCACTAGTGCCTAGGCCTAAAGCTGTAAGAGGAAGTGATCTCAG
>NonamEVm022840t1 
TCCGATCTGGGGATCGTAAAAAAAATAGAAAAAAAGAAACATGTCAATATTTTCACTTCTGGGGTGACATCAACAAGAGCTCATTGAAGCAGCAGCAACAACAGCAGCTGCAGTAAAAACCACAGCGTCAGCAGGAGGATCAGTGTCATTGACGATTAGGGGCTCTTATTTATTGATGGTGGGGCTTCCCACTATTGATGGAGTGGTGCCTTACTGTTGATGGGTTTTCTTCACTATGTATAGTAGGTTTTCTATGTATAATGGATTTTCTCACTATGTATAATGGGTTTTCTCAATGTGTATAGTGAATTTTCTCACTATGCAGAGTGAATTTTCTATGTATAGTGAGCTTTCTCACTATGTGTAGTGAATTTTCTATGTGTAGTGGATTTTCTCACTATGGATGGTGAGTGTTATAATCTGAGTTCAATAGCATCCTCCCGTTAGGAATGTGGCTAGAATGTTTTGTCTTGAATGCTGATGCTGGGGTCATTGCTGCATGTCTGTGAACCTCACTGTGCTGAGCTGGGCCAGATAAACTCTCGCTTCATTATTTTTTCAGATTTGAAGTTATTGCCTATCAGATATATTAGTACTGCTGTCAGTTTTTATTACAGAAGTTTTGGTGAGGAAATACATTTTCGGTTTTATCTAAAGAGCCGTTACACACACACACAATATATATATATATATATATATATATATATATATTATAAAATGTGTGTGTGTGTATTTGATCTCTTAGTCCACAGCAGGAT
>NonamEVm018888t1 
CATAGCTCCTGTGTGTGTGTGTGTACTCACCTAGTTGTACTCACATAGTTGTGGTTGCAGGGGTAGATTCACAGCTCATGGCCCCGCCTCTTCACTGGCCGCTACTAGGTCACTCTTCCTGCTCCATGAGCTTTATCATATCTCTTCTTAAAGCTATATATGGTTTCTGCCTCCACTACGTGACTCTCCAGATTGTTCCTCTTCCTGACAACTCTGTGACTGAAAAAATACTTCCTAACATCCCTGTGATTCATCTGTGTCTTCAACTTCCAACTGTGTCCCCTTGTTGCTGTGTCCAATCTCTGGAACATCCTGTCTTTGTTCACCTTGTCAATTCCTCTCAGTATATTGTATGTCGTTATCATGTCTTCCCTAACTCTCCTGTCCTCCAGTGTCATCAGGTTGATTTCCCTTAACCTCTTCTCGTAGGACATACCTCTTAGTTCTGGGACTAGTCTTGTTGCAAAC
>NonamEVm024815t1 
CATAGCTCCTGTGTGTGTGTGTGTACTCACCTAGTTGTACTCACCTAGTTGAGGTTGCGGGGGTCGAGTCCGAGCTCCTGGCCCCGCCTCTTCACTTGTTGACACTAGGTCACTCTCCCTGTACCGTGAGCTTTATCATACCTCTGTTTAGAGCTATGTATGGATCCTGCCTCTACTACATCGCTTCCCAAACTATTCTACTTACTGACTACTCTGTGGCTGAAGAAACACTTCCTAACATCCCTGTGATTCATCTGTGTCTTCAACTTCCAACTGTGTCCCCTTGTTGCTGTGTCCAATCTCTGGAACATCCTGTCTTTGTTCACCTTGTCAATTCCTCTCAGTATATTGTATGTCGTTATCATGTCTTCCCTAACTCTCCTGTCCTCCAGTGTCATCAGGTTGATTTCCCTTAACCTCTTCTCGTAGGACATACCTCTTAGTTCTGGGACTAGTCTTGTTGCAAAC
>NonamEVm004325t2 
AAAAAAAAAAAAAAAAAAAAAAATGGTGGGGACTCGCAGGAACCAAGGATCAGATGAGAATGGTTCGGGTAGGGAGGAGTGGATGGAGGAGCAGTGGAAAAGGATGGAACAAGAGTGGGAGAGAAAATTAGGAGAGCTTTCTGAAAAAATGGAGAAAGAGCTCTCTGTGAAATTGGAAAAGAGGTTGGAGAAGGAGACAAAGAATTGGGAGGCACAAGTCGAAACTGCAGTAGCCAAGATAAGGGTCCTAGAAGTTGAGATAAATAGGCTGGAGCGAGTTACAGGGGCAGTGACCAGAGAAGACACAGCATATGAAGCTGCGAGGCTGAACAGGAAGGAAGGAATTATGAATTATGCTAAGGCCACATCAATCTGCCAAGGAGGACCAAGGAGTGAAAGGGAAGATCAACTGGTTGCAGATGGAGAGGGTGATAGGTCGAATGCTGAGGCACAACAAGGCTATCAAGAGCCACTGGAAAAATCAAGGGAGAAACTGACCACATACAGGCAGGATCCAGAGTCACAGAGGGTGAGGCAATGGGAGGAAGAAAGGGCAAAATCAGTGTTTATCCATGGGCTTCAGGAGAGAGAGGAAAGGACACACACTGAAAGGAAGCAGGAAGAAGGAAAGGAGATTGAGAAAATCATCACGGAAATAGGTGAAGAGATGGACGAGATTGTAAATTTTCAGAGAATAGGGGGGTACTCGAAGGGGAGAAACCGACCAATCAAGCTGATTCTCAGGACGGAAACAGTGCGGAACAGGATCCTCCAAGAGAAACCACGATTGAAATACTCGGAAGAGTACAAGAGGGTGTTCCTAGACAGAGACAGAACAAAATCAGAACGACAGCAGCTGAGGGAGAGGACAAAAAAAGCGAAAGGAGCTAGGAAAAGAGACAAGGAGGGAATCAGCAGAGGTCAGTCAGAGCAGGACAGAACAGCAAGGGCAAGCACACACACAACTACTCTCAGAACCATACAACCTATCACACCATCCCAACACACACTACAATCCATACCCACAGCCTCCACCCAACACCGAGCTATAGAATCCCACAGTATGCCACCAGGTCTCCCACCCTCACAGGCCCCCCAAACCACAGTGTTGGAAAGGAAACTGAAGGTATGGTACACAAACGCTGATGGAATAACAAATAAGTGGGAGGAGTGGCAAGAAAGAGTCAAAGAAGCATCACCGGACATCATAGCTCTCACAGAAACCAAGCTTACAGGTATGATAACAGATGCCATCTTTCCA
>NonamEVm001884t1 
GAGGGGAGGATGAACCAGCAAGATTGGACCTTGTGTTCACCCTGGGCAGCTCAGACATTGAGGACATCAAGTATGAGAGTCCCCTAGGAGCTAGCGACCACGTGGTTCTGTGCTTTGAATACATAGTAGAGTTGCAAGTGGAGAGAGTAACAGGAGTTGAATGGGAAAAGCCTGACTATAAAAGAGGGGACTACATAGGGTTGAAGAACTTCCTGCGGGAGGTCCAGTGGGACAGAGAACTGGCAGGAAAGCCAGTAAATGAAATGATGGAATATGTAACAACAAAATGCAAGGAGGCAGTGGAAAGGTTTATTCCCAAGGGCAACAGAAACAATGGGAAGACCAGAACGAGCCCCTGGTTTACCCGACGGTGTAAGGAGGCAAAAACAAAGTGCAATAGAGAATGGAAAAAGTACAGAAGGCAGAGAACACATGAAAATAGGGAGATTAGTCGCAGAGCCAGGAACGAGTATGCACAGGTAAGGAGGGAGGCCCAGCGACAGTATGAAAATGACATAGCATCGAGAATCAAGACTGACCCGAAACTGTTGTATAGCCACATCAGGAGGAAGACAACAGTCAAAGACCAGGTGATCAGATTAAGGACAGAAGGTGGAGAACTCACAAGAAATGATCAGGAGGTATGTGAGGAGCTGAACAGGAGATTTAAGGAAGTTTTTACAGTAGAGACAGGAAGGGCTGTGGGAAGACAGCACAGAAGGGAACATCAAGAGGGAATATACCAACAAGTGTTGGATGACATACGAACAACTGAGGAGGAGGTGAAGAAGCTCTTAAGTGACCTTGACACCTCAAAGGCGATGGGACCGGACAACATCTCCCCATGGGTCCTTAGAGAAGGAGCAGAGATGCTGTGCGTGCCTCTAACCACAATCTTCAACACATCCCTTGAAACTGGGCAACTACCTGAGAAATGGAAGACAGCTAATGTAGTCCCCATATTTAAGAAAGGAAACAGAAACGAGGCACTAAACTACAGACCTGTGTCTCTGACATGTATTGTGTGCAAAGTCATGGAGAAGATTATCAGGAGGAGAGTGGTCGAACACCTGGAAAGGAACAAGATTATAAATGAAAACCAGCATGGGTTCATGGAAGGCAAATCTTGTATCACAAACCTCCTGGAGTTTTATGACAAGGTAACAGAAGTAAGACACGAGAGAGAGGGGTGGGTTGATTGCATTTTCCTGGAGTACAGGAAGGCCTTCAACGCAGTTCCTCACAGGTTAGTGCAGAAGCTGGAGGAACAGGCGTGTATAACAGGAAGGGCACTGCAGTGGATCAGAGAATACCTGACTGGGAGGCAACAACAGGTCATGGTACGTGATGAGGTATCACAGTGGGCGCCTGTGACGAGCGGGGTCCCACAGGGGTCAGTCCTAGGACCAGTGCTGTTTCTGGTATTTGTGAACGACATGACGGAAGGAATAGACTCCGAAGTGTCCCTGTTTGCAGATGACGTGAAGTTGATGAGAAGAATTCATTCGATCGAAGACCAGGCAGAACTACAAAGGGATCTGGACAGGCTGCAGGCCTGGTCCAGCAACTGGCTCCTGGAGTTCAACCCCACCAAGTGCAAAGTCATGAAGATTGTGGAAGGGCAAAGAAGACCGCAGACGGAGTACAGTCTAGGGGGCCAGAGACTACAAACCTCACTCAAGGAAAAAGATCTTGGGGTGAGTATAACACCAGGCACATCTCCTGAAGCGCACATCAACCAAATAACTGCTGCAGCATATGGGCGCCTAGCAAACCTCAGAACAGCATTCCGACATCTTAATAAGGAATCGTTCAGGACCCTGTACACCGTGTACGTTAGGCCCATATTGGAGTATGCGGCACCAGTTTGGAACCCACACCTAGCCAAGCACGTAAAGAAACTAGAGAAAGTGCAAAGGTTTGCAACAAGACTAGTCCCAGAGCTAAGAGGTATGTCCTACGAGGAGAGGTTAAGGGAAATCAACCTGACGACACTGGAGGACAGGAGAGATAGGGGGGACATGATAACGACTTACAAAATACTGAGAGGAATTGACAAGGTGGACAAAGACAGGATGTTCCAGAGAGGGGACACAGAAACAAGGGGTCACAATTGGAAGCTGAAGACTCAGACGAGTCACAGGGATGTTAGGAAGTATTTCTTCAGTCACAGAGTTGTCAGGAAGTGGAATAGTCTGGGAAGTGATGTAGTGGAGGCAGGATCCATACATAGCTTTAAGAAGAGGTATGATAAAGCTCATGGAGCAGGGAGAGAGAGAACCTAGTAGCAATTAGTGAAGAGGCGGGGCCAGGAGCTATGAATCGACCCTTGCAACCACAATTAG
>NonamEVm003134t3 
CACACACACACACACACACGCACACACACACACACACACACACACACACACAAATAAATGTGAGGAGTGGCATGAAAGAATCAAGGAGGCATCCCCAGACATTACAGCACTCACAGAAACAAAACTCACCAGAATAATAACAGATTCAATCTTTCCATCCGGATATCAAATCCTCAGGAAAGACAGAGGGAGGAGAGGGGGAGGAGGAGTTGCACTGCTCATTAAAAACCAGTGGGGTTTTGAGAAAATGGAAGGAATGGATGGCACGGGCGAAAGGGACTACTTAGTAGGAACAATCCAGTCTGAGGGACATAAGGTGATAATTGCAGTAATGTACAACCCACCACAGAACTGCAGGAGGCCAAGAGAAGAATACGATGAGAGCAACAGAGCAATGGTCGACACACTAGCCGAGGTGGCCAGGAGAGCACACATGGGGGGAGCAAAGTTACTAGTTATGGGTGATTTCAATCACAAGGAGATTGACTGGGAAAACCTGGAGCCCCATGGGGGTCCCGAAACATGGAGAGCCAAGATGATGGATGTGGTACTTGAAAACCTCATGCATCAACATGTCAGGGACACAACCAGAGAGAGAGGGGAGGATGAGCCAGCAAGACTGGATCTTGTGTTCACCCTGAGCAGTTCAGACATTGAGGACATCACTTACGAGAGGCCCCTTGGAGCTAGCGATCACGTGGTTCTGAGTTTTGATTATATAGTAGAGTTACAAGTGGAGAAGGTAACAGGAACTGAAGGGGACAGGCCAAACTATAAAAGGGGGGACTACACAGGTATGAGAAACTTCCTGCAGGAGGTTCAGTGGGACAGAGAACTGGTAGGAAAGTCAGTAAACAAAATGATGGAATACTTAACAACAAAATGCAAGGAGGCAGAGGAGAGGTTTGTTCCCAAGGGAAACAGAAATAATGGGAAGAACAGAACGAGTCCTTGGTTCACCCAAAGGTGTAGGGAGGCAAAAACTAGGTGTACTAGAGAATGGAAAAGGTACAGAAGACAGAGAACTCAGGAAAATAAAGAAATCAGCCGAAGAGCCAGAAACGAATATGCACAGATAAGAAGGGAGGCTCAGAGACAATATGAAAATGACATAGCATCAAAAGTAAAGACTGACCCGAAGCTGTTGTACAGCCACATCAGGAGGAAAACAACAGTCAAGGACCAGGTAATCAGACTGAGGAAGGGTGATGGGGAATTCACAAGAAACGACCGAGAGGTATGTCAGGAGCTCAACACGAGATTTAAAGAAGTATTTACAGTGGAAACCAGTAGGACTCCAGGAAATCAGAACAGGGGGGTACACCAGCAAGTGCTGGATGAGGTACATATAACCAAGGAGGAGGTGAAGAAGCTGCTATGCGAACTTGACACCTCAAAGGCGGTGGGACCAGACAACATCTCTCCATGGGTCCTTAAAGAGGGAGCAGAGATATTGTGTGAGCCATTAACAAAGATCTTCAACACATCATTTGAAACTGGGCAACTCCCCGAGGT
>NonamEVm031871t1 
GACAGAGACAGGATGTTCCAGAGGTGGGACACAGCAACAAGGGGTCACAGTTGGAAGTTGAAGACTCAGATGAATCACAGGGATGTTAGGCAGTATTTCTTCGACCACAGAGTAGTTAGGAAGTGGAATAGTCTGGCAAGCGATGTAGTGGAGGCAGGAACTATACATAGTTTTAAGACGAGGTATGATAAAGCTCATGGAGCAGGGAGAGAGAGGACCTAGTAGCAATCAGTGAAGAGGCGGGGCCAGGAGCTATGACTCGACCCCTGCAACCACAAATAGGTGACTACATACATACATACACCTACATACACCCATACATATACATACACACATACATACATACATACATACATCCCTGTTTGCTGATTATGTAAAACTAATGAGGAAAATAAAAACAGACAAGGATAAGAAAAGGCCCAGTATAACACCAGCGGCCTACATCTGCTGAATAACCTATGCAGCCAATGCTTGTTTGGCAGATCTGAGAGTAGCCTTCAGGAACCTCAACAGAGTAATTCCAGGCCCTTTATACAACAAACTTCAGGCCCATTTTGGAGTATGCAGCACAAGTATGGTTTGCAACAAGAATAGTCTCGGAGTTAAGGGGTATATCCTGCGAGGAAAGGTTAAGGGAAAAAGACCTGACCACTCGGGAAGACAGGAGAGATATGGGGGGATATGCTAACGACATATAAAATGATAAGAGAAATCGACAAGGTAGACAGAGACAGGATGTTCCAGAGATGGG
>NonamEVm018885t1 
TGTGTGTATGTGTGTATGCATGTGTGTGGGTGTTTATGGGTGTGTGTGTACTCACCTAATTGTGGTTGCAGGGGTCGAAACTCAGCTCTTGACCATGCCTCTTCACTGGCCGTGTGTGTGTATGTGTGTATGCATGTGTGTGGGTGTTTATGGGTGTGTGTGTACTCACCTAATTGTGGTTGCAGGGGTCGAGACTCAGCTCCTGGCCCCGCCTCTTCACTGATTGCTACTAGGTCCTCTCTCTCCCTGCTCCATGAGCTTTATCATACCTCGTCTTAAAACTATGTATAGTTCCTGCCTCCACTACATCGCTTGCCAGACTATTCCACTTCCTAACTACTCTGTGGTCGAAGAAATACTGCCTAACATCCCTGTGATTCATCTGAGTCTTCAACTTCCAACTGTGACCCCTTGTTGCTGTGTCCCACCTCTGGAACATCCTGTCTCTGTC
>NonamEVm016110t1 
AACCATCACCACTTCTCAAAAGTCTCTTTCTCTCTCTCTCTCTCGTTCTCTCGCTCGCTCGTTCTTGCTCTTTCACTCACTCTCTCTCTCTCTTGCACTCTCTCTCTCTCTCTTCTCCAGGTCACCCCACTCACGCTTTCTGTGTTCGCCCTAGAGCCCAACTTGTCACCTTTGGTGCCACTTAGTGCCACGAGTATCACTTTGTTCCACCTCAAATGGCACTTTGTGCCATCTGCAGTGCCAGCAACACTCGGAGTGGCACTGTGCCACGTGTACTTGCACTTCGTGCCATTTTTGGGGGAGTGGCACTGTGCCACATGTAATAACACTACTCCCAGGGACGATGAAAATTTGGTCTGAGACCAGAGAACTGAAGGTGACCGTTGACCCTCAAGACCAGAGTCTCCTGTTGGCCAGGGACCTGAGGAGTAACTACACAATGACCCTTTCAAGGTACCTGAGGAACACAATCATACCTTCAAGGTACTTGAAGAACACAATCACCCCTTCAAAGTACCTGAGGAACACATTTACCCCTTCTAAGCACCTGAAGAACACAATCACCCCTTCAAAGTACCTGAGGAACACAATCACCCCTTGCAAGGTACCTGAAGAATACAATCACCCCTTCAAAGTACCTGAGGAACACAATCATCCCTTCAAGGTACCTGAGGAACACAAGTCACCCCTTCAAGGTACCCGAGGAACACAAGTCCCTCCTTCCAGATACCTGAGGACACCA
>NonamEVm019943t1 
AAATGATCAATTATTCAGATGCTCGAATTACTATATACAGCGACTGAAGAAAGTGAATGTCCTCTGGGGCTCTTCATAGACCTGCGGAGGGCGTTTGATACAGTAGACCACAATACCATGCACCTAAAACTAGAGCATTATGGGGTCAGAGGACACTCTCTCACTTACATAAAATCTTATCTTAGTGGAAGACATTTGTATGTATTCATAAATGGCATGACTTCCAGTACTCAGCCTGTAGTTGTATTTATTGTTTGTGGTTCATGTATATTTGTCCTAGGTCCTCTACTCTTTCTTATTTACATCAATGACCTCCCAAATGCACATCCTGTACCTTTATAAAGTTGCTTGACAAGGTACATCCTGTACCATTATACTGACAAAGGTACATCTTGGACCATTATAAAGTCACTTAACAAAGGTACATCCTGGGCCACTATAAAAGTACACGATGAAACAAATGCTCGCTAAATATTTCCTTTCCAAATTGTTGATCAGTTACGAATTTTTGTCATTATTGTTTATTTATGTACCAGTAAATGTAAGTTAGTGTACTTTAGGATAAACGGTTTTGTAATTACATTATCCTTGTTTTATCGGTGTTTTATTAAGGCAGCATGAAGGTAAACCAAGGGCTCTAAATACGGAAAGTTGCAAATAGTACTTAATTATTAAGGATGTGTATCTGTGTGCCTCTGACAAGACAGTGATGGTGTGAATGATGGTCAAAGTGTCTTCTTTTTTGGGTCACCCTGCCTTGTTGCTGTGTTTTTACTGAATCATCTTATATATAAAAAACATCATTTG
>NonamEVm001498t1 
CCCGCCCTCACACACACACACACACACACACACACACACACAGCAGACATGCCGTGTAGTTGTTTTGGTAAGAAGGACAAAAAAGGCGGCATGCCGGTCGAGGAGAAGTACCGTTCGCGGGACTCCAAGTCTCGAGAGCGTGAACCTCCATCGGCAGTGACCCCGCCCCAACCACCACCGCCCGCCACCCCGCCCTCCCCTCCTCTCACGCCCACTGTTGGTGGGGACGCGAGGCTCCGACCAGAGGACGACCCGGATAAAGCCAGTCGTCGCAGAGACGTGGTGGCCTCCTTCTACAGCGACCAGTGCGAACTTATAGGCTTCAAGGCCACAGGATCTAGGCCTCCTTCTACACATGTGGGTGCCGTCCAGGATGGTCCCGCTGCTACGTCGTCTCCAGCTGCGTCTTCACCAAGTTCCACGCGCTCAGCTGCCTCCTGTCGCGCCGAGCTAGCGGAGAAACGACGGGAATTTTTTAAGCAGCTGACCATAGAAGATGACAACTCTTCGGGTGGGGGTTCGAGACCAATATCTCGCCTCACAGACCCAGGATCTCACACAACACCCCGCCACTCTCACTACCAGGAGTTGTACCACCACCACTCCCTTCCTCACCCACCTAAACCTACACCAAGATCCTTCAAGTACTCTCTGCCCACTACACCTCTTCTCCCGTCAGATACCCCAGCATCGACAGCTTCAGAGGAAACTCGGCCATTATTGCAATCTACGAGTGAGCCCACACCCGAGGTTAACGAGAAACTCGCCAGCAAAACCAGTGAAAATCCACAAGTACCCTTAGATGAACCAGATCCTCCAGGGACACACGTGGCTGCGTCACCGCCATCCCAGGACACACAGCAGCAGCAGAATGTTGATGTTTCAGGTTCTACTCAAAACCAACCTACCCCAGAAATTACAATCGAGCCTTCGTTGCAATTTTCCCCGGAGAGTGAACGTGAAAAGCATGTCACAGGAACTACACCGCTAACGCAAGATTTACCGTCTGAGGATAAGTCACAGGAGCTTGTAAGTGTTTCTTCTCCAGTGGTCGACCATGTATCAGCATTCGATAATTCAGAAGCGACTGAAAAACATTATAATCCAGTGACAGAGGACCTTCCGGTGTCAGATAATTCGCATAAACGTGTAGGTATTTCTACCACAGTGGTCGAAGATTCTTTCTCTTCGGATGTTTTACAAGTTCCTGTAAGTGTGCCTGGTACAGTAACGGTGGAGTTCCCATCTCCAGATAGTTCGGAAGTGCCTGCAAGCGAGACTCCTTCAGAAGCCTCGCCGCTCATTGTGGACGTCACAGAAGCGGGAAATCTACAACTATCTGCCATTCAACCACAATATTTCCAACAAGTTTCTATGCAGTCTGACGACGAACGTGTTGCTGAAGGCTCTTGTATTCTTATAAATGAGGCCTTTCCGGCACCACGTCAAGAACTTGAAGGTAATAACGACGCAAACTTCCTGGTCACCCAACCACCGGCACACGAGCCTTGGGGAAACCTGTCCGTAAATGAGGGTCAAGTTTCCCAGGAAAGTGACCCCTTCCCCATAGTCAGTGCCCAGGAATCCTTTATTACATGCACAGATGAAGGTCATGAAGGTTCTCAGTCGATAATCCTTGAAAATTCACAGGGAGACACAAATCATTTGCCTGAAATTCCAAGTAAATCTGACCCTTTACAAGCAGAGACAGTTGTGCAGCTGATATCAGAAGTTGTACTGGGTAATCATCATGAACAGGTACACCAAACCTTGCCGTTGGCCGTAGACCCATATTTCCTGACCTCTGCTGAAGAGCCGGAAGAATTACACATAGAACACATGTTGGAACAGTCATCGCCTCAGCTTGTGGATAAACCAGTGCCTAAACAACGTGTACACCTTTCTGAAGTGAATGTACAACAACCCGACGAAGTGAAATCCACCGTGGAAACTGTCGAGTGTATTCCAAAGCCAGTGTCTCCGCTGGAGCCACCATTGCCTCCAGGGAAGACTGTGGATGCTGCGTTGCACGTGTCCATGACAGCGACCATTGTACAGGACAAGGTGGAGCCATCAATAATCTCCCCACTCGTGGATGAAGAGCCTTTGCCCCCTCCACCACCTACCCCACCGTTGGATGACGAACCTCTGCCGCCTCCACCACCTACTCCACCCATCTCGTGTCAGCCTCGCCTGCCGGCGGTGACGTGCAGCGTTGACCTGGTGTCATCGTCAGTGCTGGAAGATGACGGTCTTGGCTCCGACATCGATGACGCCTTGAGCTCCCTCGAATGTCTTAACGAAGAAGGTAACAGCAAGGAGCGTGCGGCAGCCTCTTCATAGTGGTGGTGGGGGAGGAGGGAAGCCGTGTGGTCTCGTGCCCCTCCCCATGGGTGTTAGCTACTCCCACCACCACCACTACTACTACCATTACTACTACTACTACTACTACTACAACTACAACTGCCATCACCTGCCACACCAGGCAGTCTTGTTAT
>NonamEVm027514t1 
GGTGAGTACAAATAGGTGAGTACATACACACCCCCGTCTTCACTTCTGCCTTACAGAATAATTACCAGTAGCCAAAACATCATACAGTATTCTCGCATAAACAGGCCTCTGCATACTAGGGCCTTACAGGTAAACATATGAGCAGTAAAATAGCATATGGTATAAACTTACAAAAAACACCATCCCTAGTAAACACATACCGTGATGTATTAGTACATCTTGTTGCAAGTGTTGTGCTCCACCCACTGACACTCACCACACCTCATCTGCTTCTGTCTCTTGGTCACTACCTGACTCACAGGAATAAAACGCGTTCACTTTCAGGGAATAATACACATTCACTTTCAGTATACTCCAGGAACTATGTTATATAAAATATATTTTTCTGCATTTCACTGCCTAACAGTCATAAACAGCAGTGTATCATAAACAGTAATGTCATAAACAGCAGTGGCATAAACAGCAGTGTCATAAACAGAAGTGTAATA
>NonamEVm007270t1 
GGTCATGGAGAAGAGGATAGAACTGGAGAGACGGGGCAGAAGTCCTTCCAAGATTACAGAGTTGAATTTGGACAATTGCAGGAGCACGTCCATTGTGGGTTTGACAGATGAGTTTGAAAAGCTGGAGGTGTTGAGTCTCATCAATGTTGGCCTAACCTCTCTCAAGGGATTACCAGTGCTTCCCAATCTTCGCAAGTTGGAATTAAGCGACAACCGAATCTCTGGAGGGTTGAATGCTCTCACCTGCTTACCCAAGCTTGCCTATTTGAACCTCTCTGGAAACAAGATTAAAGACCTGGAAACATTAGAACCTTTGAAGAACCTTAAGTCTTTGTTCAACTTGGATCTGTTCAACTGTGAGGTGTCATTGGTAGAGAACTACAGAGAAAAAGTATTTTCTCTCATCCCCTCGCTTGTCTATCTTGATGGGCTTGATAAGGAGGATAACAGTGAAGAAGAGGAAGATGGTGAGGAAGAGGAGGATGGAGTAGAGGTGTTGGGTGAAGGCGAAAATGATGACGATGATGGTGGAGAGGTCCTGGAGGGTGACAACGAACATGATGATGAGGATGACATAGATGGAGAAGAGGAGGAAGAAATTGATGAGGAAGAGGTAGAAGAGGAGGAAGACGAAGATGAGGAGGAGGAAGATGTCCCATTAGATGCACTTTACAAGGAGTACAACCCAGTTGGTGATGATGATTATGAAGCAGCAGAAGGAGAAGGTGAAGATGACGATGTTCTCGAGGAAGAGGAAGACGGTGATGTGAACCGAGGCCAAAAGAGGAAGCTGTCGGACGGAGATTAGAATTAACATTAAGAGTGGGCACGTGGCAACCTGTAGCCGAGAGGGCAGCAGGGGGGTGAGTGGAGGCACCGTTGCAGCTATACCGTTGGGCTTGTGTGTGGCTCGAAGCGCAATGATACTGCTGGGCAACTTAGCAGTTAGAGTTTTTGATCCTCAACTGAAGTGTTCAGGAAAAATCAAATTTAATTCTTTTTTAATAATCTCCAAAATGCAACTTGTTTTATAATAATTTTCTGTATACAAGAACTACCCAATTAGAATTGCTCATTGCACCAGACATAGGTTGAATGCTGATAATGGCCACGGGACCTGGCCACAAACCCCTCTCCCAGCTCTTTCTGTACCCTTGGGGGCGTAAGTCTTGCCCTCTCGTCTTGACTAGAGCTCTACGCCTAGCTTGCTGCAATTGCCCTAGCCGTCACTTACCTCACTTGACCCAAACACGACTGAAGTGAATGTTAAGGGACTTTGTTAACGTACTTTGAATAAATACTGTATGTTTTAGCTGAGCTGTTGGATAGCAGTACATGTAATGGGTCCTCAAGTGCAACTCATAGGATTATGCAATTATTAACCATACATTGAAACAGCTAGCTGGCTGGAAGATAAGGATAATATCAAATTTATGGCCCCAGTGGAATTGCTTAGACATCATGTGTTTGGTCTTGGTGTGTGTCAGTGCCAGTGAAAATGCAATATTGCATCAAGAGGGTATGATCGGTGAATTGCTTGAGCCATTGTGCAACAAGACATGGCCCATTAATTTATCCATCTCAGCTGCTCTGCATCTCATAAATTTGCATTCTTGCGTTTGATGTTTGTCTTGCATTTGTTGAAGTAATGGGAATGTTGTCAGAAATCTAACTGTTATGTGTTTAATGGTAGTTCAGTTTTTAAATCTGATATCAGCAATAATATTTTGAGTTTGAATTGTGATTTATGGACAATGTTTATGTATCATGATTTTAGTTATGATGGTTAGCTAAGAGACTTGTATATAAAATATAATGAAAACATCATCAGTACAGTAATTGTAAGACATGTTGAAACAAGATTATATAAGACAATGGATTAATTTTTTTAATTTTCATACTTTGTATAGTAGCAGATTGTTGTGTATTAGTATGATAGGCAATGTCTGCCTCACGAGACTCGATGCGTCTGGCTGAGAGCTTTGTCATGGCTTCCCAGGCTGGGTGAGGTTGGTTTTTAGGTTTTTGGCTGGACTCCTGCCATGAAAGTTCCATAGTCTTTCCCATTCTTGTTGCATCTAATAGGGCCGTCCTTTAGTGTGAAATTTGCAGTAGGTTTTTATTGTTGCTATTAATTATTACTCACTTATTAAAATGGTTTTATTACTGTACTGGGTTTTGCACTCAAGGACCAACTAAATGGGAGTTATGGAGATTCATGTGTAGTGGTCAAGTTAGGGTACAAAAGTGGCTATAATCTTTGAAAAGCAGAAAGTGTTTGTGGTCATAACAGTGTAAACATAAGGTAGTTTTCTTAAGTTTTATACCATCTTGTAAATAGGATATATAAGTAAAAATATGAAGGACATTGAGTTAAGGTCTCTTGGATACCTGGCCATAGAATGTTAAAAAGAAAACATTGACTTAATGGTGCAATGGTAACAAGATTAAATTTTGAGTGGCACATATTAACTAAGACTGTCAGTCATTGATCTCCGAGTGAAGGCCACATCTTGTACAGCCGCAGCAGCCATGACCCCCAACTGTGTGTGTGTGGACCACGCAGGTCCACACCACCAGCTTGCACACCCCCACCACCACCACTTCTCTTGACCCACCTGTTTTAACATGTCTCTTGTTACAAGTTATATTATTGTGGAATTGGGCAACTTTTATATAACTAAATGAGAGGAGTAAATGTTATTATTTATTTTTTAAGGAGTACTGAAATTAAAATCAATTTATTAAATGAGAATTGTTAAATAATATCAATAATTTGAAGGCTATATATATATTGTGTGTGCATGCATGCATGAGTATGTGTGTGTGTGTGTGTGTGTACTTACCTATTTGTGGTTGCAGGGGTCG
>NonamEVm030328t1 
GTAAATAGGTAACATGCATCCATAACGACCCTATGAGTAGTTGATAGTCTTTAAGCCCAATTAGCCACCCAACCATGAGGTCCAGTCTGTGTGAGGTTAAGGTCAGAACTGTGAAGATGGAGTTGGCTTGTGACTCTGGTTGAGTTTCTGTTGTTCACGTCTAGACACCTTTAGTTTTTACCTTACACTAGTGTTACAATGCCCAGAGTTGGAACGTACTTAGAATGCGGCCTACCTGGAGAAGGAACGTAAATAAACGCCAGCATTCTTATTACTAGGGAAACGATACATAGGCTGAACGAGCGACTGTGATATCTACACTGAAGAACAGTCAGGTTGCGACACATGACACTGGAGCATCTACGATTTACATTAACTTTTGGAATTCAGGCACGCTTTCATTTAATTTGAATCCCATTTATCTGGCAATAGAAATAAATTAGGCTGTGTGGGATGTGGCGGAGGGTTGTCCATACATATCTGAGGACTTGTTCAATGACGTTCATAACACAGATAAGGCAAATGATGGTAAGGTTACTTTGTATTACGATCAGTATCAAATTCTTGAAACAAATGTGCAAAATAGGAATACTTCGAAATTATGGTGTCCTGTGGTTCGGTTGGTAGCGCCCTCTGCTCACTGAGGGCTCTATGGTTCGATCCCCGGCACGGTGGAAACGTTGAGCATGTTTACATACATATTTTACCCCTTGTTCACAAAGGAGTATGTAGGTACCTGGGTGTTAATCCACTGTTGTGGGTGGCATCCTGGGAGGGTGGTAGTATACCTTCGACAGGGCAGGGTTTTGAAATGTGCTGAGGTTGGATAACAACTCTTGGCTTACCTGGAGGTTATTCCGGGGATCAACGCCCCCACGGCCCGGTCCATGACCAGACCTCCCGATGGATCAGGGCCTGATCAACCAGGCTGTTACTGCTGGC
>NonamEVm016780t1 
GAGATGGAGGAAGGTGCCTTCTTCAAAGATTAAGGACATTTGTGCAAAGTGGACTGAAGTGCAAACATTTATGGATGAACTTCACCCTAACAAAGCTGTTGCAGGCCGTATTGGCAACATGTACAATGACAGTGTTGTGTCCCACTTCAGACAAATCTTAAAGAAACGCCAGAAACAGAGCTCTCTGGACAGATATTTTGTGCGGCAGGGGTCCAGTGACTCTCAAGTTGTTCCCAGTGGCATTAAAAGAAGAAGGGAAGTAACCCCGAAAAAGGACTTGCCACCTCAAGTCCTAATGGAAGGGGATTCCCCTTCTAAACAGTAAGAAGATAATGCTCTCCCCTCCTCCCATCCCATCAATCATCACCAGATCTTCAATAAAAGTAAGTGTCATTTAATTGTGCATGCCTTTTTCAGTTTGTGTGTATTAAAATTGATATT
>NonamEVm039078t1 
TGTATGATAATTTATGTAACTGTATTTATGTGTACCTGAATCAACATATTAATGTAAACTTAGAACATAGTAAAATTCTGGGAACACAATTATTAGATAAAATAAAAATAACAAAAATAACATGTGTAAAATAATAAAATATAGGTCAGCATGAATCAGAAAGACAGTTCTATAACTAACATAGGAAAATGGTTATAAAGCTAGGTTAGCTCATCACTCACATGTTAAACTAGAAAAAATGAGAAAAAAATATACAGTGGACCCTCTGTTATCGGCTGCTCTACTTACCAGCCAACTCTTTTATCAGCCAGTTTTTGGCTTCCAGTTATTGGCCGTTATTTTGCTTATTGGCTGTATGGTACATGTCAACCCGCCACCACCATCTGCTTACGCATCAGTCTGGCTTTGTCTCTGAGTGAGTGAGAAAGCTTCCGCTCATTCATCCAAAACATTTGGCTGTAATCAATTGTTTTTCATGGTTAGCAATTGCAAAATAAGTTACCATGGCCCCAAAGAAAGTTCTTAGTAAAGTTCCTTAGGTAAAGAAAGTGAGAAACATGATTGAATTTAAGAAAGAAGTTGTTGAAAACTTTGAGCGGTTTTCGAGTGCTAGAAATTGCAAGAACTTATGGGAAAAACAAATCAACAATCACTTCTATCCTGGCAAAGAAAGAACAAATCAAGGAAGTTGATGTGGCTTGTTTATTAAGTGCGACTGTGAAATTAGCCACCATGGGCAAGAAGTGTAGCAGGGAAACAGGGAGTGTGGAAGGGAGACAAGGAGTGTAGCATGGAGGCAGGGAGTGTAGCA
>NonamEVm017976t1 
ATTATAGCACCGAGCCAGAGCATAAGGAAGGAGGAGCACTGCAATAGGCCTGCTGGCCCATACTAGGCAGAATAACTGCTACCCAAGCAATAAGCGTTGATGATTCCATTTACTCACGTGTACGACCCACTCATAACCAACCCGTCTCACTCCTGTATTATCTCTGGTTCTTACCTGGTTCCACAACCTCACTACTTTACCAATATCACCTTTGTTTATGCCCATCATCCGCTTATACATAAGAACATAAGGAGGCGCACTGCAGAAGGCCTGTTAGCCCATTTTAAGCAGGTCCTAGTATGGGCTAACAGATATGTCCCTTCACCCTACTTATCTCCAGAGAGACGTAGGGTAGACTTAGTCTATCTTCATATGGGAGATTCCTTATATAGTAAGGGGTCAACGCCCCCGCGGCCCCGTCTATGGCCAGGTCTGGAAACATATACACATACGTAGTTTAATGTGATCCTTTACTGACAACGTTTCGCCCACACAGTGGGCCTCCTCAAGTCACAAACAAATCTACCTAGATCTGTTTGTGACCCGAAAAA
>NonamEVm037307t1 
CCCTCGCGAATGTTGAGGGAGACCTGTACTGAAGATTGTTATATCACTTGTAATTTTGTTATCTTGGCTACTGTGCTATGGTATTATTCTGGCCAAAAAGATAAGTACATCAATGAAAATACTACAATTAAAGTTAACTGGACATTTCCAGTAGTGGCTGTGCTAGGCCTCAAGCTGAAGCCAACTATGTAAAAATCTAACAAACTAGCTATCAGACTTAAACAAAAAAGAGACTTAACAAAAAAGAGATTGATAGCTGGCCATGCTTAAGTATTCATGGTACCCTTGTGGCTTAGCACTTCTTTTTGATTATAATAATAATAATTAAGTATTCATGGCTTACACACATAAATGCAACACTCCTAAACCCATCA
>NonamEVm023128t1 
TCAAAAAAAAAAAATATATATACATATAGGTGCACTTAATCCCCTAGTTGAAGTTGTTTTCCTCAAAGTACTGTCCTTCAGGGGCTATACAGTGATCCAGCAATTCTGGTTGAATCTCCTTCACATCATTAAAATGTTGCCTCTTGAGTGTCATTTTTATTTTTGAGGAGAAAGGGGCTAGATCTGGGTAGTAGGGAGAGTGGAAGATGACTGCCATGTTGTTTTTTGGTCAGAAGATGATGGTCTTTCCAGTCTTGAGTCAGCAAGGCAAGCGAGGCACATATTTCATAGCCACTTCACATTCAATTTTTCAGTCAGAATGCTTTAATATGACCCATAAAAATTCCTACAGCACTTGTAATATCCTGGATACTCTAATGGCAATCTTTGTGAACAGCCTTCCTCACTTTTATCAGTATTGTCTGTTTACAACATTGATGGATGACCAAAGTGTTCATCATCCTCAACTGATGTTCATGCTTCATTGAATCGAGAAAACCATTCAAAACACTGACCCACTGCTTCATCACTAAATGTTTGCCAAAGTATTTTGTGAGTTTCAATGGCTGTTTTACCAAGCTTAAAAGAGAATTCCACAAACACACACTGTTAATTTTAAAGATTCCATTCTGTTACACAGAAAATTACGACAACACAATGACATGACAAAAGATGCCTATCTAACCTCAACGAATGACCAATTGCCCCAAAACTTGTCACACTACTTCACAAAGGAGTATGCTGTGCAGCTTGATCTATGCTGCCATCATATTTTACCCAGAAAGAGCAAGAAAATCCAAGCACAGGAACATTTTGATAGCACTTCACATGATTCATACCTGGTGGCTAGCTAAGCTTTTCACAACACTAACTGGAAGGTGGTATGGTCTTTGCGATTGATCAGGTCTTCTGTTGTACTTTTCCACAGATGTGGCATTGGTTCTATTAAAGCACAACCACATGCAGTGTAACTACAACTGGTATCCCTAACAAACTCATATAAACACTCCAGGTTCTGTAAGTGTGAAGACCAGCAAGTTTACTAGCCCACACTCTTTACAAACATTGCCAGAGAGTAAGGAAGTACACTAACTTGCACTCATTGGGAACATTTCCAGAGGAGTGACAGCAGTCAATCTGGCTTCCTTGCTATTTCCCATCCTCTCAAGCAGGGATATCTTCATGAGGTGAGCAGTCTTGTATGGTTCCATGGCCAAGGAAATATGGACATGGTCAGTCTGTAACAGTCTTACATGAGAAACTTTAAAGCTTTTCTTG
>NonamEVm045993t1 
GTGGTATGGTTTGCTTGCAATCGTGTCATTATGATTTTGTGAGACTGTTTACACACTTACACAATTGTTACTAGTCTGTAAACATTGCTCTTTTTATATTTAGCCAGTATTTATCATCTTGTCATCTACCTCTGTATTGTCATACAGTACTTTTTCTAGTAATCTCACTCAAATAACCCTGATTTTTTCACCTACTCACCTGTAATTGATAAATTAGAATGAAAAATATTTCCAAAGCTTTTTCAAATGTTACCTTTGAGTTTTTGTCACTCAAGGTACAGAAACAGTTAGTGATTAAAGTTATTGTAGGAACTTTTGTGTACTTTTTGGTAGCTCAAAATACAGAGTAACAGTACTATAACTCATAACTCAGCTTTAGATGATTCACCTCTCAATCTAATTGACCCGAGTTTAGTCCCTGGACTAGGCAAGATATATGGACAGGTTTTCTTACACTTGCTATCCCTGTTCACCAAATTTTAAACAGGTACTGTACCTAGAACTTGGTCAGCTTTCATGGGTTGTATCCTAGGGAAGATAACTAAAGAACCCCAGTGAAAATAAGCCATTCTGCTAGTTTTTATTTTTCCTTGGTTATTAATCTGCTAGTGCTAATACAGCAATAAAGAGAGTCTTCTACTTGAACACAGAGTAGCATACAGTACAGGATAAGTGTGGTATAACTTCTTTGAACAGGATCCTCCATAATTTGTAATAACTGAGAGGTTAATTATATACATATTACTAGGAGATTTAAACTGTAATACATCTTGCCATGTATATTTCAAGTGCTGGAAGATACTTGCATTGCTTTTATGTTGGAAGAGTAATTATAATCATGTACAGTATAATACTATTTTTATTAAATTCACAAAAATGTGCCCAGCCATACAGGTCATTTAGCACTGTCAGGTAAAGTATAACACTGACTATTTGAAAGTCGCATCATTAGCAATAACTCTAATAAAATATACATAATATATACAGTGGTCTCTCGATAATCGTCGGGCTAAATAGTTGTCATTTTCGGAAATCGTCTCGTTTTTTC
>NonamEVm051057t1 
TTTTATTAAAACTAGGAAAATAATATTTACAAACCTCAGTGTGAACGCCAGTCATTCTATTAATAAAACTCACTAACTGTGAAAATTTGAAGCCGATCAGAAAAAGAATTCTTCACTTATTGTTATTATTTCAACAGTTCCAAAACTTCGTTTATTCACCAACTCAGAACAAACATCAAGGGTATCATTCTCTCCATGATATTGAAAACAAATGAATATCACTATTTATTCAATAAAATTAACAAATAGGGATTTATGCCGCCCAATAACAATAAGAATTTTGTGTTTAGAAATCATACCAGTGATGGAAATTTGAAGACTATATAATGAGTCAATCTCCAGCTATGGTACGGACGGATTCCAACGATTCGAAGCTTTATTAATTATTTAACTACATCAACAAACTGCTTCATGGAAATAAAACTTAATTGGTACTCTCCTGGTTACAAGATACATCAACCATTAAACATCGAAGTCGATCAAACTGCAATTCATTTAACTTGAATTAACGGAAATGAGAATTTCATAACATTTTACCTGTGCATTTTAAATTTCACTTTCCTCCAGCGTTGAATTATGATACAGTTTTATTAATGTCTAAAGCTTCACCACTGAAGGTTTTGGAGGTTATCGGATGTATTCCAGAATGCTGGGAATAGGTCATATATGTTTAGTCATAGGGTACGTGAAAATCCCAAGTGATCCAAGAATTTAATCCTCGTAATTGAGCACAAGCGTTGACAAATTAAAGGTTATTGGATGAGGTGTTCTCTAGTTATGAACAAACCTAAAACGAAAGTTGAAGGAAAAAGTATATATCTAAAAATTTGACAGCCTCTTAATATTCTCTCTTCGTAAATACTTAATAATTCTTTACTTATTCTTTCATAGCTAAGTTTAATAATATGGAAAATTCTTATCTGCTAGGCTTTATAAAGGGAAAGGGGTGTAGGGAGGG
>NonamEVm024936t1 
GTGTGTGGAGGTGTACCTGGTTGGACGAATCTTATTGTGGCTGGCTGGTCCGGTGGCTGGCGCGGCGGTCTGGAGTTTTGAGACTCTCTGACCGCGGGTTCGGTCCCGGCCGGGGTATGGTTAGCTATGGAAGAATAAGTAAAAAATTATTAAGTATTTACGAAGAGAGAATATTAAGAGGCTGTCAAATTTTTAGATATATACTTTTTCCTTCAACTTTCGTTTTAGGTTTGTTCATAACTAGAGAACACCTCATCCAATAACCTTTAATTTGTCAACGCTTGTGCTCAATTACGAGGATTAAATTCTTGGTTCACTTGGGATTTTCACGTACCCTATGACCAGACTTATATGAGCTATTCCCAGCATTCTGGAATACATCCGATAACCTCCAAAACCTTCAGTGGTGAAGCTTCAGACATTAATAAAATTGTCTCATAATTCAACGCTGGAGGAAAGTGAAATTTAAAATGCACAGTTGCAGACTTGACTATTTAAGTGTAAAATAGTATGCAATTCTCATTTCCGTTAATTCAAGTTAATTCAAGCATTGCAGCTTTAACGACTTCGATGTTTAATGGTTGATGTATCTTGTAACCAGGAGAGTACCAATTAAGTTTTCTTTCCATGCAGCAAATTTGTTGATGTAGTTAAATAATTAATAAAGCTTCGAATCATTGGACTCCGTCCGTACCACAGCTGGAGATTGACTCATTATATAATCTTCAAATTCCCATAACTGGTATGATTTCTAAACACAAAATTCTTATTGTTATTGGGCGGCATAAATCCCTATTTGTTAATTTTATTGAATAAATAGTGATATTCATTTGTTTTCAATATCATGGAGAGAATGATACCCTTGATGTTTGTTCTGAGTTGGTGAATAAACGAAGTTTTGGAACTGTTGAAATAATAACAATAAGTGAAGAATTCTTTTTCTGATCGGCTTCAAATTTTCACAGTTAGTGAGTTTTATTAATAGAATGACTGGCGTTCACACTGAGGTTTGTAAATATTATTTTCCTAGTTTTAATAAAA
>NonamEVm011946t1 
CCTGGCCTGGGTGAGATAATCCCCCGACGCCAGTGTGGAGACGTCCAAGGGGACTTTTACCAGTTCTCTGCCAGGAGTCTCAACGACTCCCAGGTTATCAGCTTCGAGCAGTACCGAGGCAAGGTGGTGGTGGTGGTGAACGTGGCCACCTACTGAGGGCTCACCACCGCCTCCTACCACCAGATGAATGCACTAGCAGAGTTCTACGGAAACGAGGATATCGTCATTCTTGGTTTTCCATGTAACCAATTTGGCAAGCAAGAGCCGGGAGCAAACGCCACAGAGATCTTCAATGGGATCCACCACGTCCGGCCTGGCGGAGGCTTTGAAACGAAGATAATTCTCTTCGAGAAGACGGAGGTGAACGGCAAAAATGAGAATGAGATCTTTACGTTCTTGAAGAGCGCTTGTGAGTATACAGACACAGATTTCTCGTCTAACATATTTTATGAACCCAAACGAGTTGGAGACATCCACTGGAATTTCGAGAAGTTCCTGATTGGCAGGGATGGCAAGCCTCGGGCCCGGTTCCACCCAAGAGTTACAAACCCTGAAGATCTGAAGAGCGACCTCACTGCCCTCCTGTACGAAGAGGTTCCTACTCTGTCTCAGGTTCCTGTTGTTCCTCGGGTTCCCTCAGCCGCAGACAAAACTGTCCCTTCCGCACAAATTTCTCTTGCAGACGCATGTTGATGCTGAAAACCCAGCTCCTCCTCCCAGCCACGCCCATCCTGGTGTAGCCCCGCCCATGACGATGCCGCCAGAAACCCTCAGGTGGGCGGCGTCTGAAGTAGTCAGGAGAGAGTAGCCTCTTGTGCATTCTGGCCGCCACTCTCCTGCCTGCGGGATGCTGTCCAGGCCAGGCCGAGTTGGAAGGGCTGTTGGACACTATCTGACATAGGCTCTGGAAGTTACGTACGTGTTAATTATACACTGCAAAATATATTTGCTAAGCTAATACCGTGTTTTTTATTCTCAAAATATATTCACATCTGATGATAATGGAGAGGTGACAGTGTATTTCTTGGATTTTTAACTCGTATCCCTCGCAATTTACTAGACAAAACGAGCTACCAGAACATGTAACATGAAGGTAAACTTTTTTTTTCACCTTTTGGATATTTGAAACATCCCGGCGAGCGAAATGTAGCTTAAATAAAACAGTCAAACATTAAAAAAAAAAAAAAAAAAAAAA
>NonamEVm028079t1 
GAGAGAGACAAAGAGAGACAGACAGAGAGAGACAGAGACAGAGAGACAGAGACAGAGAGGGAGGGGCGTTTGTCAAGTAAAGAAAAGTTGTAGATTTAACTAAGACAAAGTAAATAATCCCCAGCATGTACGATCATAATAGAGGACTGTAGTTGTCTTACTGACCTATGACATTCAGGTCTCGTCATTCCTGTACCTGTCAAACCTGTTTTAGCTACCCTAAAATCTCGCTTGTTTAACGCTGCTTGGAATTTGTTCCACTCAACTACAAGGGCCAAGTCTAGGGCAAATGGTATCAATTACCAGTTTATACCGCAAGAAAATTACGGAACTTTTAATTATATCGTATTATTAAACCATACATCTTTTTTACATTCTTGATTTTCATAACAGTTTTAAGTCTTGTAAAGATGTTCATCTGCGATAATGAAGTATTTTTAAGCGTCAAAAGCTTCGTCTCTTTAGCTAACAAGCATTTTTTATTCACTGTAAATTACCTAGTTTTCCTCATTAGTATTAATGAGGTGCAGTTGCCTGTTAATCACCAGGAGCCGCAACAGCAGGACGCATCACTCACCTTGCCTCGGTACTGCTCGAAGCTGATAACCTGGGAGTCGTTGAGACTCCTGGCAGAGAACTGGTAAAAGTCCCCTTGGACGTCTCCACACTGGCGTCGGGGGATTATCTCACCCAGGCCAGGTGTGACCAGGGACGCCCCCAGTAGCAGCGGTAGGACGCGATTCATGATCCTCTCACACAC
>NonamEVm011801t1 
CATATGTGTGCATAGGGCAACCTTTATGTATACCTTAGTAACGCTTTTTTTTTTTTTTTTTACTATTTGTTGGTATTTCTGGCCCGCGTCGTTATGTGGTCAGTCACAGAACCGAGGTCACCTACGGTACGCCAGTGCTGACTAATACCCTAACCTTATACAGTGACACAGTCACTATAGTGACATGGTGGCGTGGTAACAGTTTTGGGGTAGTGTTTCAGGCCCTGCCATGATGGTTGCCTGGGCAACAACGGATATATAAAGTGTTGGGGATTGGCATCCTCTGTGCAGTGTCCTCGTGCACTTGACTGTGAGAGGGCCATGAATCGTGTCCTGCCGCTGCTGGTGGGGGCGTCCCTGCTCACCCCTGGCCTGGGTAAGATTTTCTCCCGACGTGAGTGTGGAGACGTCCAAGGGGACTTTTACCAGTTCTCCGCCAAGCTTCTGAATGACTCTCAGGACATCAACTTCGACCAGTTCAGAGGCAAGGTGGTTTTGGTGGTGAACGTAGCCACTTACTGAGGCCTCACCACCGCCTCCTACCACCAGATGAATGCACTGGCAGAGTTTTACGAAAACCAGGATCTCGTCATTCTTGGTTTTCCATGTAACCAATTTGGTAAGCAAGAGCCGGGAGCCAACGCCACAGAGATCTTCAATGGGATCCAACATGTCCGGCCTGGAGGAGGCTTCCAGACTATGGTGACTCTCTTCCAGAAGACGGAGGTGAACGGCATCAATGAGAACAAGATCTTCACGTTCTTGAAGAGTGCTTGTGAGTATACAGACACAGACTTCTCGTCTAATGTGTTCTACGAGCCAAAGAGAGTTGGGGACATCCACTGGAATTTCGAGAAGTTCCTAATCGGTAGGAATGGCAAGCCTCGAACCCGGTACCACCCCAGAGTAACTAACCCCGAGGATCTCAAGAGCGACATCAGTAATCTGCTGTACGAACTGCCTCCTGAAGTTCCTGACGTTCCTGAGGTTCCCATAGACCCAGGCGTAATTGTGACAACCAAAAAGCCTTTCCTGCGTAGAATTTCTCAGCTCTTTAGCGGGTAGCCCACGTGTTGCCTCAGAACTTCCAGTTCCTCTTCCTAGCCACGCCCATCCTGGTACAGCCCCGTCCATGATGACGCCGCTAAAAACCCTCAGGTGGGCGGCGTCTGAAGAAGTCAGGAGAAAGTAGCCTCTTGTGCATTCTGGCTGCGACTTACTGCCTGCGGGATGTTGTCCAGGCTGGGCCGGGCTGGAAGGGCTACTAGGACACTTAATATAATACACAAAAGTTAGATGATTATATTCCAGTGATATAAAATATACTTAATAAACTGTTTCTGTATTTATTGTCCTCAGTTTTTTTCCTTTTTTTTAAGTTTGCATACCTAGTGTATTTCGTTA
>NonamEVm010952t1 
TTGGGGTGTGGGCGCCTGTGTAACCCTCTCTACCCCTACCACAAGCTCCTCCTCCCACCTCCTCCTTCTTCCCCGCCCCCCACGTAACCCCCCCTCCCGTCAATTCCATAGTCATCACGGCAAAACTGGCTGCGTATAAAAGTGGCGGTCACCACGAACCTCCCTTCACACGTACACCATCTTCCAGTGTGTGTGGGTCTCCATAAGTCGCTCCGTCTGCTTGGTGAAGTGCACCTTCTGCAGCGCCTAGGTCAGCGTCGTTGTTCCCCCCTCCCTCCTTACGAAGAGTCATCAGGATGTCGCTGCAGCGTCAAGTGATGGTTAAGATGATGGGCAAGAGGGAGCCCGAACAGGAGAAGGAAGCATTGGAGTGGATCTTCACAGTACTGGGAGAACCCGTCCCTCATGGGGATTTCGGAGACATTCTGCGGGACGGCCAGGTGTTGTGTCGACTGATGAACAAGCTGTCTCCAGGCGCCATCCCCAAGATCCACACCACTGGCGCTCAGTTCAAGATGATGGAGAATATCAACAAATTCTCAGATGCGATGAGGAAGTATGGAGTGAGCATCCAGGATCTGTTCCAGACGGCTGATCTTTTTGAGAAGAAGGACCTGGCGACAGTCTGCACGGCTCTGTTCTCCCTAGGACGCGCGACCTACCTTCACCCCGAGTGGCCAGGACCATGGCTGGGTCCCCGTCCCGCTGAAGAAAACAAGAGAGAGTTCTCTGAAGAGGTGCTGGCCGCCTCCAAGACGGTCATCGGACTGCAGGCTGGGTCAAACAAGGGTGCCACAGCCTCGGGTCAGAATGTCGGAGCCCAGCGTAGGGTCATCATCGGCAAGTAAGCCTCGAGCAGCGCCACCGTCGGGAAGAATGCCTCCTTCGCCACCTCTGACAAACCCAGCCACTGTTTCAACCATCTTTAACTCCATCGGAACCACAAACTTAGTCACATTTCTCCCTTGCAGTTTGTGCCTTGATTTGATATGACTCACTACTTTTCCCATTCTCGTAAAACGTTAAAAAAATCGTGTAAACATAGACGGAACTAAGATTTCAGCCAGAGTTCCGATATAGTAGTAAGCTGTATATATTCAAGAGTAAGAACGTATTCACTCTAGCGAGAAAATTTCGACGATTGGTGAATATAGTTGTCTCATACATCACACTTAATTTCTTATATTAAATAGCCTCTTAGGAAGTATTTTTGTTACAACTAATGATAACGTTGTCGAAATACAATCCAAAGGCGATACAGATAAGATTCAGGACACGAGTATGAGAGGATCCTGGACACAAACACTGGCTGGATCATTGCTTCATCTCCCGCACCAGACTTGTTCACTTGAACAGACTAAAATATCAGTTGAAAAGTTGCCTTTGGTTAAAAAAAAAAGTTTACCCTGTTTTTTTTCGTCAGGAAATTTAAGTATGATATGACTTATTAATAAAGAAAATGGGTAGTAAAAATGTTGGTAGTTATGGTTCGGTACAATGCGTGATGCTGTTGCTGCTGCTTCCCTATTGAAATATTGAAATATAACTATTGTAATCTCGGATCAACATTACAAAATCGACCTCAGTTAAGCTTTAAGCATCACAGTCACAAAAAAAACTTGTACTGAGAGAGAGAAAATCTGTAAACACAAATGAATCAATCTCTCTCTCTTCATAGTTTTTGTTTTTTAACTGTCAGCGGCGTGATACTCCACTTAGAAAATATATTCTGTGATCCATGATTTATGTGGCATCTGGCCCTTTAATAAATTAATCAAAGAGAT
>NonamEVm008333t1 
CTGGTGCGGGTTGTGACCGCATTAGGTTAGTGAATCAACTCCTCCCAAGCACTGTGGCAGATTTCAACGGGTGAAGGCACCCAAGAGCTGTCCAAGCAGAAATTTCCTTCAAGTTTAGTTGAGTAACTCTCCTGGTGCGGGTTGTGACCGCATTAGGTTAGTGAATCAACTCCTCCCAAGCACTGTGGCAGATTTCAACGGGTGAAGGCACCCAAGAGCTGTCCAAGCAGAAATTTCCTTCAAGTTTAGTTGAGTAACTCTCCTGGTGCGGGTTGTGACCGCATTGGGTTGGTGAATCAACTCCCTCCCTAGCACTGCTGTTCCTTTAACGGGTGAAAGCACCCAAGGGCTGTCCAAGCAGAAATTTAATCCCAGTTTAGTTGAGTAACTCTCTTGGTGCGGGTTGTGACCGCATTGGGTTGGTGAATCAACTCCCTCCCTAGCACTGCTGTTCCTTTAACGGGTGAAAGCACCCAAGGGCTGTCCAAGCAGAAATTTAATCCCAGTTTAGTTGAGTAACTCTCTTGGTGCGGGTTGTGACCGCATTGGGTTGGTGAATCAACTCCCTCCCTAGCACTGCTGTTCCTTTCAACAGGTGAAAGCACCCAAGGGCTGTCCAAGCAGAAATTTAATCCCAGTTTAGTTGAGTAACTCTCTTGGTGCGGGTTGTGACCGCATTGGGTTGGTGAATCAACTCCCAAGCACCTTTGCTTCTTTCAACGTGTGAAGGCATACATGAGCTAAGCCAAAGTTTCCTCCCAGATCAATTAACTCGACTAGTTGCAGTGTTCGTAAAGATTTTGCTAAAATGGTTGCTCCATATGAAATTGGAGATCCTATGCGTTCCTTTGTTCGTGTCCCAGGAAGTGGAGCAGACAAAGCTGCAAAGCCTATTTGCTGGGACCTTGCTCGCTCTTCAACAGTTGCTGGAGCAGTACCTGTTCAGCCAACAATCCCATCAGCCATCCCAATAACTACATTGTTCAAGCCAGCAAAATCTAATGAAGAAAATAACAGACCTAACAGTGAAGAGCAAGGAGCTGTAGCTCAGGTTGATGAGCAAACCGAGGAAAGAGCATCAGCAAAATCCATCAGTAAGAATGCCTCTGCAAGCAAGCAGGAAAGCTCTGTGGCACAGGCAGCAAGACCAACTGAAGAACCATGTCCAAATATATCAAATTGTACACCTCTGAAGCCTGATGGTGGAGGACAATCTGCAGGTGCACGCAAAAGAAAGCACATCATTGAGTCTGGAAGATTAGAACAAGAGAGTGGACCTTCACTCACAAAGGTTCAGTGCGTGTCACAGGAAATGGAAGAAGACGGTAAAATTGCTACTACTTCTACTGGTGCATCATCACAAGTACAGGAGGAATTATCCAAACTGACTAAAGAACGTGATCAACTACGTCAAGAAAATGAAGAGCTCCGAAACAGGTTGACCCTGTTCCATGATCTCTTCAGGAACAAGAAGCGCCTTTCATTGCTTGTTAGGCGCATGGGCATAATAAACTAACTGTTGCACTCAGACGCAAGTGCCATTGAGTCTGGAAGATTAGAAGGCAGGGAACCTGTAAAAGTGTGTGTTGCTTCCGTTACTGGCAGAATCATAACACGGATGAATTATCTAAACCCCAAGAGCAAGAAGTACCCAACATTTTTGAGTTGCTTTGGCATAAATTTAATTGCTGCATGCAAACATAAATGCAATTGAACATGGATGGCTAAAAAAGTGAGCTCATGTTCAGTATTAGTTGCTACTAATAATGTGATAAATCTGAAAACAAGCAGCACAAAAATAGACTGAGCCTGTTTTGTGACCTCAACAAGATGCACTTGACAAATTAACCATGGCAAAATAAAAATGCCATTCTATTAGCACATGACTGCTCATTATTAGTGTTACTTTGCCGGCACTTCTCCAGAAGGAAATAAAAGCTGCAAATTGGGATAGGTTCTGTTGATTTGCATGATTGAGTAACACTTGATCTGTTTGGTTCTAATGTATTTGTATGTACTGTATTACTGTGGAAGAATTTTGAGTGAATGCTTGTTCTGGGGCTTTAAAGAAGATTTCCTCAATTTATATATGTAATTGATGTGCAGATTTTTACAGTACTGTTCCACTAGTTAATGTAGGCAAAAATGCCTTAACTATAAAGTTAGGGGTTTCTTCTTTTTTTGGTTACTCTTATCGTGGTGGGAGACAGTCGCTGTGATTTATAAGTGTAATACAATTTGCAAATAAAGAACCAATCAGCTCTCAATTAGTGACTAAATTATTACTCCAGGAATAATTTAGTGACTTTAATTTTGTAACTCAATGTTTAATTTTGCAACTCAATGTTTCTATCAAATGCAGACCTAATTACACACTTCCAGTTAACCCTCTCACAGTTGCAATGTTCAAAATGCAACACAAGGCAAAATCTTAATTGAATGTTTAATCTCCTGTAGTTTAACTATAATAGGATGGTCAGAGCACTGATTAGTTCCTTTTGTCTCCTCTTTACAGATACTAGTATTAGCTGAATTCAGTCATGACTACTCGTGTAAGATTATTGCCCTAAGATAGGTAGTGTGAACTCGCTTTAAATAAAAATGTTGTCCTTTCTATAACAGCCTCTTATTTTCACACTTATCAAGTACTACTGTTGGTACTGTTTACTTTGAGGAAGTGTTGCATATTATATCAATAGGTGCAATTGCTTTAACTTAAATCACATAACCTCAAATTATTAGTTCCATTTGTTTTAAATGTTACAAACATTCCTTTGCCGGTTTATAAGCAAAATTAATTTTTATATATTTTTAAATTATTTTGGCATATAGTTTAGAACTATTGTACCTACATACAGAATTACACAAAGTAATTTTGTAGAAAAAAGATTAGATTGTGAGAGGTCTTATCTGGTCATTGAGAAACTGCACCATATATAGTTAAAGAAAAATTAAACAAAAACTTAGGTTGAAGTGCACTAATCTGAATGCCAGTTTTGAAATAGTTTTGATAGTTCATGTTAAATAATGTCATAATTCTACGTTTTGATTCAGTGCCAGTTTATCTGAAGTGAATTTTTTTTTTCTCCGAATTGTAATTTTTGTTACTTAGTTCTTCCATGTGGCTAGGTGCCAGTTTATGGCTGGAGTGACTTGTTGCTCCAGTTCTTCCTTGTGGCTAGGTGCCAGTTTATGGCTGGAATGAC
>NonamEVm002057t1 
TCTTGACACCAGCAACGCCCAGACTCGTCCTCCTGCACTTTTAATACCGCTATTACTCTCTAAAACCAGTAGTGATGACGAAAGCAGTAGGCATCGATCTTGGCACCACCTTCTCATGTGTAGGTGTTTTCCAGCATGGGAAGGTAGAGATCATTGCAAATGACCAGGGTAACAGAACTACACCATCTTATGTAGCTTTCACAGATGCAGAGAGACTTATTGGTGATGCTGCAAAAAACCAGGTGGCAATGAATCCAAACAATACAGTTTTTGATGCCAAAAGGTTGATAGGAAGAAAATTCAATGATTCTACTGTTCAGGCTGACATGAAGCACTGGCCTTTCATGGTAATTAATGATGGTGGGAAACCCAAAATTCAGATTGAATACAAAGGAGAGATGAAATCCTTCTATCCAGAGGAAATTTCATCCATGGTTCTTATAAAGATGAAAGAGACTGCAGAAGCTTACCTTGGGGCCACTGTAAAGGATGCAGTTATAACTGTTCCTGCATACTTCAACGATTCACAGCGGCAAGCAACCAAAGATGCCGGAACCATCTCCGGTATGAATGTGCTTCGTATTATCAATGAGCCTACCGCTGCTGCTATTGCGTATGGTCTTGACAAAAAAGTGGGTGGAGAACGTAATGTTTTAATCTTTGACCTTGGTGGAGGTACATTTGATGTTTCAATCTTGACAATAGAAGATGGCATTTTTGAAGTAAAATCTACTGCAGGAGATACCCATCTTGGAGGAGAAGACTTTGACAACCGTATGGTTACTCACTTCATTCAAGAGTTCAAAAGAAAGTACAAGAAGGATTTGAGCGACAATAAGCGTGCAGTCAGACGACTTCGTACTGCCTGTGAGCGTGCAAAACGTACCTTGTCGTCTTCTACTCAAGCCAGTGTTGAGATTGACTCCCTATATGAAGGTGTTGATTTCTACACTGCTATTACTAGAGCTCGATTTGAAGAAATGTGTGCTGACCTTTTCAGGGGAACCCTTGATCCTGTAGAGAAGGCCCTTCGTGATGCTAAAATGGATAAAAGTCAGATTAATGACATTGTGATGGTTGGTGGCTCTACTAGAATTCCCAAGATACAGAAACTACTCCAGGATTTCTTTAATGGCAAAGAGTTAAACAAGTCTATTAATCCAGATGAAGCTGTTGCCTATGGTGCTGCTGTACAGGCAGCAATTTTGAGTGGAGACAAATCTGAAGCTGTGCAAGACTTGCTGCTTCTTGATGTTGCTCCACTCTCTCTTGGTATTGAAACTGCAGGTGGTGTAATGACTGCACTAATCAAACGCAACACAACCATCCCCACAAAGCAAACTCAGACGTTTACAACGTATTCTGATAACCAGCCAGGTGTGCTTATTCAGGTGTATGAGGGTGAACGTGCTATGACCAAAGACAACAACCTTTTAGGAAAGTTTGAGCTAACTGGTATTCCACCAGCACCACGTGGTGTTCCCCAGATTGAAGTCACTTTTGACATTGATGCCAACGGGATTTTAAATGTATCTGCTGTGGACAAATCAACTGGCAAAGAAAATAAGATTACTATTACAAATGACAAAGGTCGCCTAAGCAAGGAGGAAATTGAAAAAATGGTTCAGGATGCAGAAAAATATAAGGCTGATGATGAAAAGCAACGTGAACGTATTTCAGCAAAGAACAGTCTAGAGTCTTATTGCTTTAACATGAAATCTACTGTGGAAGATGACAAGTTCAAGGATAAGGTTTCTGGTGAAGACTGTAGTAAAATACTGGATGCTTGTAATGATGCAATCAAGTGGTTGGATACTAACCAGTTAGCTGAAAAAGAAGAGTATGAGCATAAACAAAAGGAGGTAGAACAGATTTGTAACCCCATCATAACTAAAATGTATGGCGCATCTGGGGGTGCTCCAGGTGGTATGCCGGGCGGTATGCCTGGTGGAGCTGCCCCTGGAGGTGGCAGTGCAGGTGGACCTAAAATTGAGGAAGTTGACTAATTCATTAATTACCCCTAGTTTGATTTTTTTAAAGGCAATATTAATCACTTCTTGCACTGCAGAAAATTTTTAGCCTACATTAGTCAAAGAAAAATTAAAATATTGCTTTATAATATTTCCACGAGATCTAAAATTTATGGCCATTAGCAGTTACTATATAGGAATTTATGTAGTACTTAATATGGCAGATACCCCAAGATGAAACTTTTTTTTTTTAGTTCACCCCTCATAGAAAAGTGCCAGTATTAATTTGATGTTCTAAATTTAGCTTCCTTTAATGTGGATTTTAATTCCTAGAAATGATTTGAAAGATTTTTTTTATTCAAAACAACATAGGAAGGCATTTTGTATCTGGTTTAATTTATGAAAGTTGGAATGTGCTTAAATTATTTTGTGTATATTTATCAGTTATCTCGTCAATAAAATTAACTGATAATTATACACAAAATAATTTAAGCAC
>NonamEVm044904t1 
TGCACAAAAAAAAAGGCAGTTTTTTGTTTAAAACACGCTCTGTGGTGTTTTTGTGTGGTTATTAGTTTTATTCAGTTACTTGGTCTCGTTCGATAGAATGGAAGGTATATTACAGAAAATGGCAGAAATATAAGATTTTTGCCAAATATTCCAGAGTAAACAAATCATGTTACTCTTCCACTATGCATCCACTGATTGGTCTTTGTTTATGAATGTGCTAGTTATTTATGCAGTACAGTAATGCATAATTTTTTTTTTTAAGTGTGTAAAGGCTGGGAATGTAACTAATGAACAGAGGAAATGTTATTTTAGTGCCAGGAATGCCTGCATTGTTTATTCTCTATTTTGAATTTGAAATTGGCCAAACTACCA
>NonamEVm016680t1 
GAGAAACACTAGAGATAGGTTGATGCATTCTCTTGCCAGTTCCATACACTGTTTGCTGTTGGTTTCATCATACTATTCAGTGGTGTCACAGTATGTGGTGCCACTTGTGTTTGTGGCCTTTGCATACCTTGGCTTCGTGGGTACAAATGCCACTGCTATATCTGCTCTCGCTAACATGACTTACATTTCTGGTGCCACTAACATCATTATCTTCAAAACTGGAGAAATTCTCTTCAGAATTCCATTCCATTCTTATTGTCTTTATCATACAAAATACACTGTACCTAGTCAAGCCCTGCTGTCTCCTTGCCATTGTTTCAGAATTTCTGCTGAAGCTTTTTACCTGCAATGCCCCAGGATCCAGCATGTGGCCATTAGGTATTAGGAGCAGGGCAAACAGGCCTAGGCCTTAGATGGCAGTTGGCGACAAATTTGAAGGCAGGAAAAATTGGGAGTATGGGCTAAGTTATGGACAACCACCTAGGTGAAGTAG
>NonamEVm019187t1 
AGAAAAGAAAAGAAAAAATAGAATAAAAGTATAAATAATATTACCGCGTGAGTGACAGTCGCCAATGTTGCTGTAAGCTGTTCACTTTCCATCAGCTTCATGCCTCTATATCTTGGTAACTACTATCACAAAAATTTTTTTTTCTTTTATAACACTCTTAAAATTATTCTTAAGATTTTGCTAAGAAAAAACATATATATTTTTTTTAACATTTTTTGACACTGAGAGCAAGTTTGTGAGCAGGGATCTCGACAATGAGAGGGTTAAGAGTTACAATTCAAGCTACCAGAGAGGATATTTAGAAACCTTATTACATTTAATATACAACATTTACCATCAGTTTCTTCACCTTTAGCAATTAGGCATTTTGGGTGTGGGTTGGTAATAAAATTACTGCACAAACATGGCATGTCAGGCAATAACAGATCACTAAGAAATATTAATGTACTAGATCCTTAAACTTTAAGATGAGTCCAAAGTCAGAGTCATAAATCTGAAAATTCAGAGAACAGGTTGAAATGTGTGTTAATTTTATGGGATTACGAGTTAGGATATTTGTACATTGGAAAGTGTTTAGGGCCAGGTATGACTGTAACTCAGCAGTTTTCAGTGTTATAATTTTACACTGATGTCTTCTTCAATAAAAGATTATTGATTTTAAGGTTAAATTATTCAGTTCTATTGCATACTTTGAGTTTGGTGCTGTACTTAAGAACAACATTATTTGCTCCTGTTTGTGATATCTGTATATGTAGCTTTCTATTAGGCAGTATAATATACAAGAAGTATCCATATATCTTTAAGAAGATACTGTATACGAAAGCATGCTTATCTTTACTAAGATGTCAGTCCATTTTGGTTTATTTTTAGGCTCTGTTTTATTTAAAGTTAGAAGCTGTATAGCATATTACATTAATTTATTTTTTATTATATTTCCAGGATGTTAAACAAACATAGTATAAAATACTGTACACTGTATTTAATTTGTAAAATAATTTCTAAAACAATTTTGTGCATCAGTATTTTAGGAAACTACTTAAAATAAAATGGTCTTTTGAGGTCAAGGGATGATGATGATAAGCTTCTTACATGCATTACAGGTGAAACTAATTATGAAACTTGACTGTCTCGAGATAATTATCCCTCTGATAGCATATGATAAAATACAGTCTTTTCAGAAAGTGATGCAACCCTTGGTTAACAGTGTCTGTTTCAAAGAAAACTCATTAATAAATAACTATGGCCATCAAGATCTCCAAATTTTGACACTTGATGTTTTCTTATGGGGATTTTTAAAATGTCGGTGTGTACTGCACTCGTGGTCAGATATTTCAGGCACTAGTCAACAATGGGTATGTAATTACTGGTACATTAAGAGAGGCATTCGAAGACATGTCCAGTAACATCGTTCATCCAGAAGACCAGTGTCAACATCTTAATGACCAAATTTTTATAATTTACTATTAAGGATGCTATCTGCATGTGTTTTATCACTTCTGATGATCATATAGGAGAGCTGTATGACCCACAGCGGATTAGCTCTTGTTGTTTTTAATATAAAGTACTGAAAATAATGCGAGATAGAGAACCCAGCTGAACTTTAAACTGATTGTATTTATTTAACAATTGGATGTTATTGGCAATGTTTACAGGATAGCCTTGAAATCCTTAAAATGTTCTTAAAAAAATAAAATGCCCTTAAACTTTTGAAATTATTGTCATTAAAATGTCCTTCATATATAATTCACCTTCAGCTCCTCATAATGAATATTAGCCCTTAACCCTTAAACTGTCCAAACGTAGATCTACGTCCACATGCAGGGGACTCCAAACGTAGATC
>NonamEVm008208t1 
GAGGCACAAGTCGAAACTGCAGGTTTCCTAGAAGTTGAGATAAATAGGCTGAAGCGAGTTACAGGGGCAGTGACCAGAGAAGACACAGCATATGAAGCTGCGAGGCCGAACAGGAAGGAAGGAATTATGAATTATGCTAAGGTCACATCAATCTGTCAAGGAGGACCAAGGAGTGAAAGGGAAGATCAGCTGGTTGCAGATGGAGAGGGTGATAGGTCGAATGCTGAGGCACAACAAGGCTATCAAGAGCCACTGGAAAAATCAAGGGAGAAACTGACCACACACAGGCAGGATCCAGAGCCACAGAGGGTGAGGCAATGCGAGGAAGAAAGGGCAAAATCAGTGTTTATCCATGGGCTTCAGGAGAGAGAGGAAAGGACACACACTGAAAGGAAGCAGGAAGAAAGGAAGGAGATTGAGAAAATCATAACAGAAATAGGTGAAGAGAGGGACGAGATTGTAAATTTTCAGAGAATAGGGGGGTACTCGAAGGTGAGAAACCGACCAATCAAGCTGATTCTCAGGACGGAAACAGTGCGGAACAGGATCCTCCAAGAGAAACCACAGTTGAAAGATTCGGCAGCATACAAGAGGGTGTTCTTAGACCGAGACAGAACAAAAACAGAACAAAAGCAGCTGAGGGAGAAGACACAAAAGGGAAAGGAGAGACGAGGACAGAATCAGCAGAGGACAACCAGAGCAGGGCAGAGCAACA
>NonamEVm028489t1 
TCCTTTCGTATGCCTTCACTCTATATATAGCAATTCACGACCCTTGTGGGTTTAGTGCTTTTTATAATATAATAATAATTATTAACTCTAAAAATTGTGTGTTGCTGTTTGTTTATTCTGTACTAACTTGTACAACTTGTACACAATGTAAGAGTATTTGTATTGTGAGGTAATTATTATTATAATAAAAAAATATTGAGGTAAATGTTTTACAAACTCTTACAAACGTACGTGAATGAACTAAAAGTAGACACATATTAATACGCATTTATTTCGCCTGACCAAGTGATCGTCCACTACCTGTTCAGTTTGTGTTCTTACATTGTCTCAACTCTGTATCTCGTTCTCTCTCTCGTTTACTCTTTTGTTAACTAGTTGGCTCTCATTGACGATGGTGTCTAAGGTTAGCTGTAATAAAAAGAGAAGTCGTAAGCCTCTTGCTTTAAGTGCCAAGTTAGAGGATGATGGTGTGCCATTCTGATTTTATTCAATAAACACCCTGCCACTCACCTCTCACACATTAATATTAATATTTTAAGGTAAGTAATAAGTGTACTCTGTGTGTATCTTACCTTTTATTGTGTTTTTAATGCCTATTTCTATTGCTAACTTAATATAAGTTAGTGT
>NonamEVm034189t1 
TTTTATGTGTGCTCTGATAATAATACTTGTGGACCTGTGTGGTAGCTGGGTGGAGGGACAACATTACGTTTTCTCTGCTCAGCCATCAGAGAAAACGTGTATGAATCTGCGTTTGGCCCAGCCACTCCCTCACTCCGCTTTTGTTTACAATTTTCGGCATGAATTATTCATTACTTCTACCTTCGTTTATGATGGCATCTAAAGGTAGTTGTTAGAAATGATTAAATTCAGTGAACAAGGCATGTCGATGTTAATAATATGGCTCTGGGCCACAGTGTAGGTAGCCGGTAGGTGTAGCCCAGGCAGGCTACACCTACTGGCTACCTACACTGACTTCCTACAAATAAATACTACTCACCTCTCTTCCTATATTAAGACTACACATATTTTAAGGTAAATAATGAGTGTACTGTATGTGTATTTTACCTCTCTGGGATGTTTTTAATATCGTATATTAAGTATGAAACGGGGAGCCAGGGCTACCTACACCTGACTTCCTACATATAAGTACTACTCACCTCTCTCCCTACATTAAGATTACAAATACTTTAAGATAAGTAATGAATGTACTGTGAATGTAATTTACTTTGTGTGTTTTTAATGCCTAGTTCTATTACTAACTTAATATAATTTAGTGTAAACTTGCTGTCTGGCATTTATTGCATATTT
>NonamEVm019617t1 
TGTTGCACATACGCGTCATCCATCAACTTGTGTTGCACGTCTCATCCATCAACTTGTGTTGCACATGTCTCATCCATCAACTTGTGTTGCACATGTCTCATCCATCAACTGGTGTTGCACATGTCTCATCCATCAACTTGTGTTGCACATGTCTCATCCATCAACTTGTCAGTAGTGCATACTATCAAAAATACTCGTATACTCCACTTTATAGAAAGCTGCCAGTATACTCCACACAAGCATATATGAATATATTCTTACTTACATAAATAACAATTTCTCATTATATAAGTAACAATTTATTGAGCAAGATAAACCTAAACATATACATAAAAATTAAACATTTATAAAATATAAATTATTATATTGACAATAACAGCAAAAATATGAGTCATTTATATTGTTAT
>NonamEVm023721t1 
GTATAAGCAGGGCCACCGGTACTTCATTTGTTATACAAGTGACTATAGACCCAGAACTACCTCAAGTTCACTACAGTGGTCAACTACTCCTATACCACAGCTGTACAGGTCATACAAGTGCAGTGACACCTCTACTACAGCTAGCGAGGTCCTACTACAGGTGATAGTTCCTTTATTACAGCTACTGAGATCCTACCACAGTTGGCGGCGACCATAGGAGTGAAGGTAGACTGGCTGGATGGTATAGTATGGTGCTTTCAATCTTGGATATATCTGGAAGGTAAATAAATTTCTGAGATCCATTCTGCCATCCCAATCACTTCTGACATCACATATACATATACTGTAAAATACTGTAT
>NonamEVm021258t1 
CATCATGGGGACACACCTGAGCACCTCACCTGCTCCTGCCTCACCTCTTCTCAATCATGCTGCGTTTTGTGGTGTTGACCCTGTTGGTTGCCATGGTGATTGGTCAAGCTAAAAACTCTGGCTGCAACTACTTTTGCACGAAGCCTGAAGGACCTAACAAAGGAGCTCACTATTGTTGTTCTCCACCATTTATTCCTTTAAAACCAGAAGAAAAACACCCTGGAAAGTGTCCTCCTCCACTGAAAGACTGCACTAGGATCATACCACAGGTGTGCCCCCATGATGGACACTGCCCCTTCAACCAGAAATGTTGCTTCGACACCTGTCTTGACCTTCACACCTGCAAACCTGCACATTTCTGAGAGGATGACCACAACTGATCATGATCGTATGACAACTCAGGATGGAATATCACTGGGAACTTGTCCAACTGATCACTGATATTAGACTGTAGTTTCTTGTTGTGATGCTATTTTGTCTTATGTTAATGTCTTAGTGTTTGTTATAAAGGATTATTACACGTATATCGAGAGGAGTTTTGTTTTGAATAAATGTTTGTTTTGGGAGAAAAAAAAAAAATA
>NonamEVm007920t5 
TCATCCAACTTTGGCGGTAAAGTGGCGCTGGTCACAGGTGGGGGAGGTGGCATTGGCCGAGCCCTCTGTCAGGTGCTGGTCCGGGATGGTGCCAAGGTAGTAGCGGCGGACCGCAATTTCCAGACAGCCCAGGAGACCGTTAGTTTGCTCCCTAATCCCGGGGATCATCTGGCTGTATCCATGGACGTAACAAGTAATGAATCTATAGACTCGGCCATTAAAGCCATCACGGAGAAGTACCAGACTCCCCCCAGTCTCGTGGCCAACTGTGCTGGAGTTCTGGAAATGGCTCCTAGTTGGGAACTTGACGAAAAAACATTTGCGAACGCGTCAGATGTTAACTTCAAGGGCACCTTCTATGTGAGTCAAGCAGTCATCAAGTTGCTTTTGAAGCAGCAAGCTCCTGGTGCTGTGGTCAACATTGCTAGCATTGCCGGAGGATATGGGCTACGCGACTTATCACACTATTCCGGCAGCAAGGGTGCTGTGATGTCTCTCACTAAGGCCATGGCAGGAGAACTCGCCAAGAAAGGTATTCGGGTAAACTGCGTACTTCCTGGTCTAATCGACACTCCTCTGGTGAGAGATACACCCCTAGCTGATTCAATTATTCCTTTCACTGCACTAGGAAGAAAGGGACAGCCTGGAGAGGTGGCCGAAGTGTTGGCGTTCCTTCTGTCGGAGAAGAGCAGCTACATGGTAGGGTCTTGTGTGGAGGTCACAGGTGGATATACCATGTAATTTGTCTCTGAAGAAGCCAGGCCCAGCGTCAGGACGTTAAGAAAACTTTAAGGTTATAGTCTTCAGCCTCATGACTTAAAGTAGATTTTGAGAAATCCATTGCCGAAGTGAAGATAATTTTCAAGAAGCCTCTTCAAATTTAGCACCGTACGTGAAGTGGATTTTGCATCAGACACCTCTAATGGCAAAATAATTGTGGATACTGAGGCTGTTAGCAGTGTCACGATGAGATAGGAGCTGCGAGGAGCTCGTCTCACACTTGATATGAGAAGAGCTCTGATGACCATAATTCTATCAGTCAACAAATTGTAATGATGAAAAATTACAATAAATTACTAAAAACGAAAAAAAAAAGTTTTTTCCTTAATTTATTCCATCTGGATTCATAATATTTATGAATAGTATATTCCTTTGAACTGACAATTAGGTAAATAATAGAAAAAAAACGCCAAGTTAGAATAACAACACTGGAAGAAGAGGATACTTTGAACAAAACATTTTTACCATTAGGTCAGGATCCGAGAAAGACATTACATATAAGGTCATTAAGAGAACAGGTCACTCCTGAGATCAAACAATTGCGAGATAAAGTCTGGCAAGGTTAAGTATTGGTGGTATCAGAGGATGGGTATAAGGTGACAAGTTAATGTTTATTTTATGAATCGTGGACATTGTGTACAATAGGTCAAGCCAACATGTACATCCCACTGTTTTGCACATTATTTTGGGCGAGGTGGATCACTGCTGCTTCCAAAATTCTGCGTCTAGCTCTGTCGTTCTCGTGGTGCAACAACTGCTCTTCCGAAGTCCATGACGTGAGACTGAAGTTGTAATGGAATACGCATGCGTTGCTGGATTTATCCCTCCTGCAGACTTAATGCTCCTGAAGATCTGTGCCGATCTCTCTGGCATAAAATTTATAGGAACCACCCTATGCGTGTTGTATATTCCTGCTGTGTAAATAGTTCTAGGCTATGGTTTTTTGATGATTTTTAAAAGCTTTGCTACCAGTGTTT
>NonamEVm015985t1 
ACACGTACAAACGCACTTACATAAATACACTTACATAATTGGTCACATTGGGAGGTGATCGTTAAGCGGGGGTCCACTGTATAACTATCTGCAATCTCTCATTTTTACAACAGGTCTGAAGAATTCATATTTTCAATAAGTTTTATACGAGATTCATTTCAGTGTCAAATATGATTTATGCTGTAGGCAAACTGTACAGTATATTGATACAAATAAAAAATAATGAATGTACTGTACTGTACAATCTTCTAGCACAAATTTGGTCATACAGTATCCTTAATATATGAAGAATAACAATTTTACATACTGTAAAAATTCAACTGTTCTTTACGTCATATTACTGGTAAGAATGCTACATATGAACTATATTCTGCAAATAAAACTTACAATACCTGCTAATACAGTACTTCATGTCAAAATTCAATTACCACTAATTAAACTAGAGTACTCTAAACTTGTACACAACTTATTCCTCTCCATTATCACCCAGTCTCTGCTGCATTCTGAAACATGTGAAGGCATGCGAATACACCAAGCAAGAGTCCTGAATTGTAACGGACATAATGTAATTATCTTGAAAAGCACTAAACGTGCAAGTCATTGCATGCTACATGACAAGAGTGAGAAAGGTGTAAGACAGAGAGGTGCAGGTAACGAGAAGAAAACATCTACAGAAAAGACCGGGTAGGGTCACAATTGATGTAGCAAACTGGTGTTAAGCTATTAGCACTACAGTGCTGTACATTGCAGATGTAGAGCAGAAAATGCATTATCAGAAGCTAGAAAAGTCCAGCAGTACTGTATGATCCTAGTGGGTTTAGTGCTTTATGATTGTTAAGAAAATAGAAAAAGTCCAAAGATA
>NonamEVm041400t1 
GCTTAATTCAGGGAATTGTAGAAAAGATCCAATTCCCTGGATCAAGAGCCCCTCACCAGCATCAAAGAATCTCCCTTGAGGCAAGTAAGGCTGTTGGAAAAAGTTAAGGTAGATCAAATATGACAGAAAAGTGGGTGAATGTCAGTTTCTGGAACAAGTGTAGAGTATTGTTGATTATATATATATATGACATGTATATAATTTTTTTTTAAATCTCATTTGTTGTGGCCTAGTCTGTCCAGTCGAGAAGTCTGGCAATATAGGTTTTTGTTTTTAAACTAGTCTTTCCTTGGATCAAACCTGAATGCCACCTATTCTCCCAGGTGTTGTATGACTTGTAGGTTTGCTGCTCTGCCATCAATATTAAACTGACACTTAAGAGCTTAGCACTTTCCTCGTATAAGATGTATAATGGGTAAACATGCTTAAATTCAGCTCTCAAATATCTTATTGTATTTATAGTTGCTATACTTTAAAAGATGTAAACATAACTGATGCTTTAAGCTAAGGTGCACAGTAAATGTTCTTTTGGTAAATTTTTAAGTACCTTTCCAAAGCAACATTATTATAAGGCTGTTTTATTAAATTGTTTATTTATATGTACATTTTAATCCCCTGTACCAAAGTACTGGTATGTAAACATTTTATGAATTGCATTAATGTATTATTATTATAATAAAAAAAGAAGCACTAAACCTTTGTACAAAGGCCATTTAATGTGTAAAACCTGTACCCTTTGT
>NonamEVm003831t1 
ACAGATGGGCGGGTGGGTGGCGTCGCCCACCCAACATACCACTCACCCACCGCCCACCCTAGCTACAGCCACCCACGCTACTCCCGCCCATACAACACATCTCCAGAGACTAGTTATGTGTACAGGTATATGCGCATCCGTGTACACGTACGTGTGTGTACGTACGTGTCCGTGGCGGCACGGTCGGCCGAGGGGCCGAGTTCAGGTCTACCAGCCAGTATATGTCTGGCTGTGTGTGCGTGCGGTCCGTAATGCCCTCCTGGCTGGCTTTCTCAGCCATCTGGCTGATTCTCCCCCTGGGAACGACCCAAGGGGAGACCAGTCCCTATTTCGCCGACTGGGGGGTGATCGGGGGCCGCCCCCAGGAGCCGACATGCGTCGACATACCCCAGAACATGCCCCTCTGCTCGGGCATAGACTACGACAAAATGCGCTTGCCAAACTTACTGGAACACGACACCCTGAAGGAGGCCCAGCAACAGGCAGGGTACTGGGTACCCCTGCTTAACCTCCGCTGCCACCCTAATACCCAACTCTTCCTCTGCTCCCTCTTTACTCCTGTCTGTCTGGAAAGCCCTATCTACCCCTGTCGCAGCCTGTGTGAGGCTGTCAGAAGAGGCTGTGAGAGCAGAATGCAGACCTATAGCTTCCCATGGCCAGACATGCTCAACTGTGACAAGTTCCCCTTGGATAATGACATGTGCATCACTGTGCAACACAGGGGATCCCCTGGACCAGAAATTGTGCAAGATGGGGAGTGTCCTGCCTGCAGTTCTAGAGGGGTACTTACCGACCTTGTACTTGCAGATGGGGAGTGTCCTGCCTGCAGTCCTGTTGAGACCTACGAAAACATTTTAGATAATTATTGTCGTGCTGATGTTGTGGTAAAGACTCGCGTTAAGAAACAGCGCAGGACACAGCTGGTGATCAAAAAGTCAAGAAGGATCTACAAAAGTTCGCCTTCAGAGGACAGACGAGCCTTGAAGCGCCTCAAGTTCTCCTTGACAGAGGAAGCCAGTTGCTGTTCTCTCACTGTCTCCCGAAAGCCATACCTCATCATGGGTAGACAGCTGGGAGCTGTCTTCATCCCTACCTTCGTTATGCCTTTCAAGAAATCCAAGCCTTTGCGTCAAGCAGTGAAGATGTTCCGTCGTGGGTTGAACTGTTCTGATCCTAACCTGATCACAAACAACCTGGAAACCACCCCACTAACCGAGCACCAGATGGAGGAGGAGCCAGCTGCCTCCAACAGCAAGATCCGGCCCAAAAACTGCCAGAAAAGGTGCCGGAGGAATTGTAGTAAGAGATGCCAGAGGAACAGAGTTGCAAACTGCCTCAGCAACTGCACCAAAGGCTGCAGGAAGAACTGTAGGGATGGTCGAAACTCCCGTGGTAGGAACAGGAAGGGGGGTTCGAACCAGGGCCGTCCTGGTACAACCACAAACAGAAGGCCCAGCCAAGGTGACCTTAGCAGCGAAATGGGCAGCTTCGTCCCCTCCAGTATCGAAAAGTCTTCAAGTCAGGAAGCTGTTGAGAGCCCACAGACAACAGCGACACTTCCAGTCTAAACAGTATTTCACAGACTGAAAGATGCGTTTTAACTTAAACAAAACAAGACGGGGAAGCGCTAAACACGTAATAAACCTTGTCAAACATGTATGGTAGACAATATCAACAACGTGAAGACTTACCCAGATGTTGTACATGTGTGTGTCTTTGTTTGTAGACGTTTCGCCCATCCAGTGGCTTTATCAATGCAATACAAGAACATAATGGGAAGACCGTAGAACTATATACGGGAAAACAAGATAATCAATACCTTAATTTTGGAGTTGGTGAAGAGGGACTGATTACCTGGACTTTCATATAGAGTTTTACAGTTTTAGTTATGTCCCTGTATTGTATTGATGGGGCCGCTGGATGGGCGGAACGTCTACAAATGGAGATACCCAGGTTTCGGACATGTGTCTAAGTCCTCACGGTATCAACCTTGG
>NonamEVm005988t1 
ATATGATTAATTATGGTTACATTGTCTCAGTTGTCCAAGAGCAGCGGCAGGGAACACTTGTGCTGTTTCCTGACTAAGATTTTCAAGAAACCTCCTGTTAAGATGGCAGCTCAGAGGATCGCAGTGGTGACAGGAGGCAACAAAGGTATCGGGTTTGGTGTAATGAAGGAACTTTGTGCCAAATTTGATGGCATAGTTTATCTGACAGCTCGTGACGAAGGAAGAGGTCGTGCTGCTATTGAGGAGCTCAAGAAGCTGGGACCGTCTGCTCGCTTTCATCAACTTGATATTGACAACGCTGAGAGTATTGCTACTTTTGCTGATTACATTAAGAAAACTTATGGTGGTTTTGATGTGCTTGTCAACAATGCAGCTATTGCATACAAGACAGCAGCAACCGAACCATTTGGAGAACAAGCAGAGAACACAGTAAGGGTGAACTTTTTCGGCACTCTTGCAGTGTGTCGTTCACTTTTTCCCCTCTTGCGACCCCATGCAAGAGTGTCAACAGTCTCCAGCTCTGCTGGTCATCTCTTGAACATTAATGGAGATGAACCTGCAGCATCAGCTCTTAGACAGAAGTTTTCATCCCCCTCACTGACAGAGGAAGAACTCTGTGATTTAATGAACCAGTTTGTCAAAAAAGCTAATGATGGAAGCTGGAAAGCAGCTGGATGGCCCAATGGCAGCTATGTTGTCAGCAAAGTAGGAGTGTCTGCTCTCACACGTGTCCAGCAGCGAGCATTTGATGCTGACTCTCGTCCTGATATAGTGGTGAACAACTGTCATCCTGGATATGTAGATACAGACATGTCTTCCCACAAGGGTCCTCTTACTATTGAGGAAGGTGCTGCGTGTGTGGCTTATTTAGCCCTCCTGCCACCTAACATAAAGGAACCCCGAGGAGCCTACTTGTGGTACGACAAGCAAATTGTTGATTGGGTTAATGGACCAGTGCCTAGTTTTGTATAAGTTACAATGGTGGATTTTATCACGGCAGATGTACTGAACACATCATCTCTAGGCTGAGGAGCTGACAAAATCAAACTCCTAGACATCTTCCACTGTTTTTATCTGTATTGGATTGATAAAGCAACTGGTTGGCAAAACATTTCCACAGTAAAGATAACCAATTGTCACACATGCATTTTATT
>NonamEVm001278t1 
AGTGTTGCAGCATCCATTAGTGATCACCTGGTGACACCACCACTACCAGACACTTGCAGAAATTGTTGATCCTGTCTATTGAAAGATGTCGAAAGAAACTGCATCAAAGGATGAGATGGAGGTGATTGAAATTGGGGATGAGGAGGAAGAGGAAGAAGAGGAGTTAGAAACAATGGAACATGATGGTAAGGAGGATGAAAATGAGGATGACAGCGCTCCAAATGAAGAGAAGAACGAAGACAAAACTGATGGAAATGAACAAAATGAAGAAGCTTCTAAAGATCCCCTGAATCCCACAAAAAGGGATGGTGAATTTACATCAGAAAATTTTAAAATTGAACTTCGTGGTTTACCTCGTTACTTCTCTGTGGCACAACTGAAGAAACTCCTGAATGAGACACTGCAACTGAAGGCTCATAAAATTATACCAGCTGGACCATACAAAAATTGGGCTTACATTAACTTCAGAGATGAGAAATCTAAACAAAAAGCTTTAGTCATTCTGGATGAGTACCAGTGGAAGAAATGCACTTTTCAAGTTTCTCCTGCCAGTCCTGCTGAGGATCCACTTGTAAAGCACATGAAGAAAGAAGAGGTCAAAGCTAAAAAGAAACCAGAGACTGCTGACCCAGACAGTGGACTCAGCATTGCAGAGAAAGTTACAAAGAGTGTTACACCGTATGCTCATCTGCCATATGAAGAACAGCTCAAGATGAAGCAGAAAGAAGCTCTACATGTCATGAGGAAATTTGGAACTGAATTAGCTCGTATCAACCCAGAACTTGTTGACTGGGTTCACTGGCAGAAGTTACGACGACAAGGGCAGGTGTGTGAAGTGGATGAAATTGTCCCTTCACCAGTTACACATGGTTATCGCAACAAGTGCGAGTTTACAATAGGTATCAACCCAGAAAATAATCTGCCAACTGTTGGTTTTCGTGTTGCCAGCTACAAGGAAGGCTCCATTCATGTTGGTCCAGTTGATCATCTCTGCCATCTTCCTTACCAAATGAAGAAAATTGTCTTGGAGTTTGAGAAATTTGTGAGGGACTCAGAACTTGCTCCGTACAGCCCAGTTTCACATGAAGGTGTTTGGCGTCAGCTGAATGTCAGGACAACAAGGAATAAAGACATTCTCATCGTCCCTGTGATCCATCCACAAGAAATGAGTAGAGAGGAACTGGATGCTCTCAAGAAGAAGATTGTTGAATACTTTACTGAAGGACCTGGACAAGTATTGGGAATAACTTCGATCTTCTTCAAATCATATGGACAAAAGGAGCCAGGCGATGAGGATGAAAGTGAACATTTATGGGGTGAGGAACATATCTATGAAACCATCCTTGATAAACGGTTCCGTGTATCCCCTGAGGCTTTCCTTCAGGTAAATACAACTGGTGCAGAATTGCTCTATGATAAAATTGGAGAGTTGGCAGAACTGGATGGCACATCTGCAATACTGGATATCTGCTGTGGTACTGGAACTATTGGCATCTCCCTGGCAGAACGATGTCTGAAAGTATATGGAATTGAGCTGGTTGAGAAAGCTGCCGATGATGCACGCTTTAATGCAGAAGAGAATGGATTGGAAAACATAGTTGTGTTTACTGGAAAAGCAGAGGAAAACATGCCAGTCCTGGTGCAGAACTGTACAAAGGTCAACGTTGTGGGCATTGTTGATCCTCCTCGTGCTGGCCTCAATGGCAATGTAGTGTTTGGCCTTCGCAAGTGTGACAACATGAAACATCTTGTGTATGTGTCTTGTGATCCCACTGTTGCTTCCAAGAACTTCATCAACCTAGGAAGGCCACAGAGCAAACAATACAAGGGAGAATTCTTCATACCTTTGAGAGCAATACCTGTCGACCTGTTCCCTCACACTCCTCACTATGAATTGGTTATACTTTTTGAACGCTGGGAGGAACGAAAGTGGCGCCGGATAATGGAAGGCAATCCACTTCCCCGGGACCAAGAGTACTTCCAGCGCATTCCTCAGCGACCAAAGGCTGGTCGTGATTTTTCACAGAGCGTTGCTGAAACCCCTGGATATGGTGAATGGAAGACTGTAACAGCTGATACCCGCCGTCAGGCCAACCCAAGATTTCAGCCATATCAACAGCCTCGTCCTCCATTCAATCAGCCAAAATATGAGATGGGTTATGATGAAGATTATGATGAGGAACCCTTTGCTCCAGGTTATGGTCATAGGGATGGTCCCAACCAAGGTTTTGCACAAGGTTTCAGTCAGAATTATAATCATGGATTTGAGGAAGATTTTGATGAACCTATTAACAGACCTGGTGCTGCTAGACAAAGTTTTGGTAGAGCAGACTTTGATAGACCAGGTTACGAGAGACGAGGTTATGACAGGCCTCTGTTGGAGAGACCACTCTTAGACAGGCCTCTTTTGGACAGACCACTCTTGGATAGACCACTTTTGAACACTCCATCTTATGACAGATCACCCTATGGTAGACCATCTTATGACAGATCAGGCTACAATCGGTTCTTTGACCAAGATCGAAAGCAAGGCTTCAGAAAAGATGATTATTACCAGTATTAGGTGCTGATACACTGAACATTTAAATCATACTACAAGGGTTTTAAATACTGAAGATAAATTTTGGCTGCTTTTGGTTCTTAGAAACCTGTAAGATGATTTTTTTTTTTTTTTAAATTATAGTCAAGATACACACACACCATTCTTTACAGATAAATAAACCTTTTATATATTTTATTTAATTTTGAACATTGACTAGTA
>NonamEVm038514t1 
CTCGCTCTGAAGTGTGAACATACGTGTTGGTAATGTAATTTTTTAACTGTCAAGGGGTAATTTTAGCTTGTGTGTGTATGTACCCTTTTACTGATGAGTGTTGGCTGACTGTCTCACTGTACTGGGACCAGTGCTCTGTCAATGTTAAAGACTTCCTTCAAGTATGAACTAAATACTGTAATAGTTCAATTCTACCAACTTGTCAGACTGCCCAAGACATCACAGAGACCTGTATGCTTTCTGGTTTTAAAGCTCCTTTTCAAGCCACAAAATCCATTGTGAATTTGTCAAAAACAAAGCAGTTACTACACCACTCCTGGGCCCTAAACGATTCCCTTGCAAAGACCTAGTCAGGAGATGATGAACGAAGGTATTCTTGATAAATCAACAACGCACACACAAATACAATATTATAATAATAATGATGTGAAGAATGCTTGTAAAACACATCAGGATCTACATTAGCATGCCAGGAATTAGAACAAAATAGAAATCAAATGTTAAAGAACCAAATGAATCTAATCAAGTTTTAGCTGAAACCATTCAAAGATCATAAAGCAGAATAAAGGATACTGACAGACTGCACCAACGCTGATCTCTGAAATGCCATGTTTGTACTTAGGAGCTGACCATAGATGGTATAAACAGATATTGCAATCTTCAGCAACCCGTATGGGTTTACCACTTCCTTCGATTATACTAATAATAATGTCATCCTCATTGGAATATAAGCAAACTTTGTGTTTTCTATAGATTTTAGAAAGCTGTTATAGTAAAACCTTGCAATTTAGATTCTTTATCTTATATGGTATATTATTTGTACATGCATCTGCACTTGGCACTACTCAAACACCTTTATCCGCTATATCTATTCTCACTTATTTGTCACTTTTTGAGAAAGGGACTTGCAAATATTTTTGTTTCTAATTGTAATAATGACCCAGAGAGCAACACATTCACTTATCCTCTTTCAACAAATTACTGAAACAAGGGCATGTAGACTGAATAACAGGCCCTGATTATAGTTTATAAATTAATACTCCAATCACTGTTAAAAAATAATCTCCAGCTATTTTTTTTTTTTCAACAAGTCGGT
>NonamEVm017215t1 
CCCAAAAAAAAAAAAAAAAAACAGTATGGGGGAATCAGGCCCATAGCTGTTAATGCCATCTCATTGCCAAAGAAGCCATCAGAAACTAGCAAAATGTTATGCCCAAATTTTGGGGGGAATCTAACAAGGCAGTAAAGCAGCAATTCTCACAACTAGGGCTTATAGTTAAGAGAGAGATGTTTTAGGTTGATGTTTGAGAGCACTTCTCAGCCTTTTCCTCCTCTTGTTTTAGCCAACTACAGTGAAGATCTCAATGTTGCTGTTGAGTGTCAGTCACCTTGTCAGTGTATCCAACATGAAAAACTACTTCTCTTCTGCACAGCATTAAATGAACTCGTCAGAAAAATGACTAGCAAACTCACTGTTTGGTTCCTGGATGACAGTTCCCTAGTAGTAGATCTCCAAGATGTGAAATAAAGAGGGCCCCTGGGACTCATCCTTAGCTGTTCATATATGATATTTTTAGTAAAAAGCTAACTACTGTTGCAGTTAAATTCATCATACTAGAAACCTCCAGTGATAACATCTTGCTGGAATCACCTCTAGGACCAAAGCCAATTACAGTCCTCAAGGAAAGACTAAATGACCTGAAGAGGATGGAGCAGAAAATAGTTGATTTCGATGCCCATGAAGCTCTGTACCTTCTCCTGAGACGTGTCAAATATTGGAAGCGGAGGGCGTCGGCTAATTTTTTACAGTATCAGCCTAAAATTGAGTATCAGTATCAGCAAACATTTTGGTATTGTCCCATCGCTAACCTTTTCAGCATCTGATATCCCAGACTAACTTAATTCTTGAGATGTGCACTCTTAGCCAAAAAGTGAATGCATTAAATTCCTGAGGTCTTTATTTCACTATCTCACCAATGGGATCAAGCAACACTGCCAGTTACACTGGGAAATAATAAGGCACCACAGATAGCCTCTGCTTTTCTACCTTCCTGTAATGCTTTTAGTGAACTAGTGGGATATTTAGAGCACTTCAGGTTCTCATAGAATTCAAGATCCTAAGTATTTAGAAATGCAGTGGAATATCCTTGCATTCTTCCAGTAGACCAGCTGCTCCAAAAATCCAAAGTAGAGAAAATCTTAAGAATGTTTCCAAGAAAGACAAAGCTCTCCCAGCAATGAGTAGCCATGGATCTTAAGTAAAAGAAAGCATGTTGTCACAGCCTACTGCGCATCACAAGGGGAAATTCCAATTAGGAATATTTGATATCAGCAAGAAGCATCTAGATGGAGTCGCTGTGCTACCCAGGACAAATGGTCAAACAGATATGCAACTACACGTGCAGCAACAATGGGCGAAACATATCTCTAATACAGTGAACCTGAAGCTTCAATTTTGTTGGCAGGAGAAAAGTCCGAGTGCTATATTTTTTAGTTTCTTTGAAACATGCAAGTACTGCACATGTACACATGATTACCTATTGGAAGTCTTAGTTTGGCTGCGAGCCAATAACAAAGCCTCAGGTAGGTGGAAATGTCATAATAATAAAAGGTCTCCTTTTGCTATACATGTCTATTTGTATTAATGAAAGCAAAGCAGTGCTTATGGTGTCCAGAATTTAGTGTTTTGTTTGTATTTGAATTTAGTGGCTTAACACTACTCGAGCAAGTACACTAAATCCGTTTATACTTGAAATTAAAAAAATTGTGGAAATAAGCAAGATTATGGTTAATTTAAATTTAAAGTTGTTATATGAAGTTACTCAGGAAATACCAGAGTTCAAATTATGTACATACCTCCACAGCAAGAAAAATCTAACAAATCAAACAAAGTAAATGAAATTTTAAGAGACCGAAATTTCCTTTGGCTCTGAGATTATTATTAACAACTAGTATGAATTATTCCTCCAAAGCTGCACATATTTTGCAATTATTTATTACAGTATATTTTCACACAAAAGCATTAAACCTGATTGATTCATACAGCACCAAAAGGCAGAAGGCAATGTTTTTTAATACTTTTTGCAAACTTACAGAAGAACAATAAACAAGAGAAGAAAAATGAAGTGCACATCCTTTGCAAATGAGAGGAGCGAAGGGGGTATCAAAGTGCAGATTTACCAATTCACAAAGTTTCAGACTACCCAAACTTGCAAATTCACAAGTAACAATTTCTTGCCTGTTTGGTTCAACTCCTTGGATAACTGCCACCAGGCTTGTGTTTTGGCACTTACCACAAAACCATTATGTGCAATTAATCTTATTTTATTGTAATGAGTAACAATCAAATTATTTTTTTTCATCACATGGATACAGTAAGAATAACAGAGGTAGACAAGCACTTTAGATATATCCTATTATACGTGTGTGTACAGGAGTCCAGTCTTTGTTATTAAATTATTGTACATCTCTGTTTCCATCCATTTTAATATTCTCATTCTCTTTTACAGTGAAAGCTGAATATCATTAATATCAGTCTTAGGGCTGTTTTTAAGTCCTCAACATTCACTACTGAAAATATTTCATTAAATACTCCGAGCTGTATTCTGTATAATTTAATGTTAGGTTTGAGTCTAAAGGTGGCCATGCCTTTTCAAATGCATGTCCACTCCGTCATCTACCAACGTATTAATATATTCGCTGCAAGAGCTTATTTATAGTACAATCCTGTATATTTATGTGAAACAGCAATGTGTTAAATATTCATTTTTGAAGCATTTGTGGTGATGCAGCACAATCAAGTAAATATTGTAAATTTACAGATTTTCTGCATTTGTAGTATGGTGTCAATAGGTGCAGTACCAATTATTGGTCTTTGTGCCAGCAGCAGGACCTAGGGTGTGATCTCAATGTCACAGGGTGTTAACATACAAGTTTGGTAGCATGTGACTCCCTTCCCCTTGCAACACACTTTTTTTTTTCAACAAACCAGCCATATATCCATTATTATGGATTAAAATAATACCCAGA
>NonamEVm033629t1
[truncated: 82,592,570 more chars]
