# Supplementary material for: Transcriptomic Analysis across Crayfish (Cherax quadricarinatus) Claw Regeneration Reveals Potential Stem Cell Sources for Cultivated Crustacean Meat
Source: Int J Mol Sci. 2024 Aug 7;25(16):8623. doi: 10.3390/ijms25168623 (PMC11354258; doi:10.3390/ijms25168623)
Supplement: Supplementary file 1 [file ijms-25-08623-s001.zip › SF3-Normalised_Counts.csv]

S1_1	S1_2	S1_4	S2_1	S2_2	S2_3	S2_4	S3_1	S3_2	S3_3	S3_4	S4_1	S4_2	S4_3	S4_4	S5_1	S5_2	S5_3	S5_4	S6_1	S6_2	S6_4	transcript_id
883.15	2006.85	2101.18	2053.18	2099.13	2330.93	6469.09	2380.57	2873.82	4206.95	1019.23	2140.77	1610.23	2742.62	1964.43	427.36	89.30	1723.48	836.81	283.51	466.92	312.16	NonamEVm000001t1
38.59	173.28	5899.72	10857.07	764.95	59.02	15040.71	16191.52	11513.19	14645.82	1168.90	9927.06	14936.07	34936.71	12048.00	870548.06	15502.09	172822.58	25818.16	64240.13	353574.33	27564.75	NonamEVm000002t1
0.00	3.04	4803.56	549.04	182.28	18.52	2642.34	1899.49	1649.20	1850.29	34.00	1367.04	2085.18	3203.74	1426.13	20.17	0.00	966.19	2112.10	1922.64	0.00	2281.26	NonamEVm000003t1
240.93	550.31	838.41	422.25	919.91	583.35	785.27	315.21	625.25	621.17	207.67	615.88	402.26	650.35	554.47	99.86	0.00	277.24	328.95	191.42	0.00	44.52	NonamEVm000004t1
3.48	18.43	9962.33	3244.00	760.15	37.10	7786.15	6582.51	4183.48	6608.38	423.32	9506.25	9357.75	10873.89	6734.59	1145.26	0.00	4275.46	17596.83	19030.54	8830.72	11263.09	NonamEVm000005t1
70.23	119.80	294.62	189.50	190.37	116.82	596.36	244.46	309.45	435.49	58.27	442.93	274.73	325.07	311.83	588.94	119.03	25.65	282.64	76.11	0.00	103.52	NonamEVm000006t1
0.00	19.07	152.35	168.31	33.09	70.10	454.72	165.99	34.37	186.27	4.61	151.88	23.87	36.49	56.69	0.00	0.00	0.00	19.78	1.35	0.00	24.44	NonamEVm000007t1
126.07	247.24	552.06	369.26	386.91	504.23	880.79	386.30	354.90	281.33	87.07	358.84	346.50	556.99	298.36	509.13	0.00	117.94	195.16	150.45	0.00	26.03	NonamEVm000008t1
19.25	301.99	397.00	2204.95	2096.14	746.75	3267.13	1735.84	2857.59	4613.57	1041.78	1846.33	2155.16	1410.11	1908.48	728.61	0.00	1611.14	1169.59	142.48	165.95	227.09	NonamEVm000009t1
104.92	210.80	622.37	223.96	478.79	408.81	725.99	321.25	322.95	319.95	158.56	566.77	468.80	414.81	329.07	0.00	0.00	105.91	218.92	43.33	0.00	17.52	NonamEVm000010t1
250.80	350.37	462.08	814.86	434.10	1733.05	1617.43	150.26	177.86	829.28	312.32	497.87	366.09	116.29	191.33	220.37	0.00	268.81	136.33	9.83	0.00	25.98	NonamEVm000011t1
571.70	865.71	502.90	814.47	476.34	677.92	576.28	247.20	569.58	744.11	551.31	233.49	943.76	390.61	351.36	530.83	0.00	2033.96	547.79	93.77	212.52	89.02	NonamEVm000012t1
151.46	418.37	10743.70	4361.97	955.68	585.48	7981.40	8510.07	7384.42	6236.99	1306.04	10529.35	11006.85	13566.46	10351.12	3327.58	102.63	2366.40	11713.87	6103.83	4836.58	2517.81	NonamEVm000013t1
419.36	2763.00	1608.89	1335.30	4633.31	1189.51	5051.26	2718.72	4212.12	3866.82	2258.50	5994.91	3651.77	3589.85	3833.52	19276.70	90.59	5065.11	6979.85	1452.90	1707.42	525.78	NonamEVm000014t1
428.99	469.63	350.42	392.44	312.13	277.89	560.02	254.05	467.61	628.95	189.32	318.29	387.60	418.46	330.90	200.47	0.00	367.26	394.04	124.49	72.64	54.84	NonamEVm000015t1
104.75	155.56	318.57	162.56	371.82	183.20	523.69	174.37	245.19	197.76	91.15	270.80	255.76	382.05	287.51	0.00	0.00	82.83	153.62	101.92	0.00	32.52	NonamEVm000016t1
1882.66	2107.21	8045.78	2939.68	3330.20	1469.73	18765.02	11102.80	5985.42	6187.83	991.68	3549.00	4114.95	12623.85	7793.41	698.06	0.00	2571.52	10633.12	2101.23	520.07	615.94	NonamEVm000017t1
204.77	180.73	1006.43	828.19	558.41	409.07	3948.68	901.24	724.05	2081.15	141.16	1101.55	697.28	1078.78	731.86	0.00	0.00	120.15	664.76	156.30	90.60	135.61	NonamEVm000018t1
225.87	239.37	1233.04	440.13	391.68	299.12	1468.42	505.13	521.91	568.28	96.18	516.40	341.30	709.32	468.88	84.80	0.00	268.14	459.94	149.17	0.00	34.34	NonamEVm000019t1
145.55	753.08	433.43	611.07	268.55	482.17	709.40	447.80	709.23	1124.17	412.74	254.81	32.38	774.23	479.08	330.41	0.00	27.17	85.23	28.03	0.00	54.22	NonamEVm000020t1
5.38	5.41	1004.58	120.67	61.98	30.56	1409.17	1067.99	326.23	312.69	9.35	1153.67	640.99	2056.40	1123.55	242.35	0.00	43.88	1328.50	548.36	42.48	394.97	NonamEVm000021t1
5.34	40.73	2742.26	1929.51	482.60	46.20	6047.37	3482.06	3779.55	4392.11	267.19	2507.45	4206.07	10823.60	2556.33	16718.93	255.11	14255.71	3692.00	6336.26	12780.42	1481.88	NonamEVm000022t1
372.53	393.08	2406.19	997.14	1381.86	532.12	5780.78	3264.17	4613.11	4962.65	408.16	4879.62	3429.64	6240.19	5312.06	5844.21	0.00	2820.19	4514.61	2262.14	2392.96	698.83	NonamEVm000023t1
786.43	863.12	873.24	718.17	875.13	1077.43	1265.24	838.04	1345.44	1105.13	572.91	1258.75	1388.35	1777.47	1222.00	181.20	0.00	776.10	1188.71	532.32	382.56	293.25	NonamEVm000024t1
512.78	529.53	1138.52	478.39	496.51	531.71	1064.28	386.15	444.05	521.54	216.54	754.79	489.72	557.51	371.74	115.17	0.00	297.99	430.60	205.11	22.91	58.94	NonamEVm000025t1
66.93	35.08	388.75	145.06	39.42	143.50	1140.25	245.87	28.03	78.22	24.01	183.09	367.62	84.63	83.49	476.26	0.00	71.15	59.47	7.88	65.68	40.31	NonamEVm000026t1
55.71	152.88	369.29	190.41	463.50	177.66	769.08	224.24	325.41	417.73	127.02	467.58	198.31	333.55	271.10	505.43	0.00	104.07	149.82	63.13	0.00	24.66	NonamEVm000027t1
289.75	314.51	366.62	372.28	312.52	467.68	626.63	392.67	381.07	548.86	539.87	195.75	265.31	383.88	211.41	424.87	0.00	187.46	74.84	26.40	76.37	42.45	NonamEVm000028t1
5179.97	13717.35	4536.37	3277.16	0.00	1491.42	666.30	2086.06	77.29	335.19	3685.75	253.98	238.79	1280.79	533.17	36723.30	196894.28	16422.54	0.00	26257.02	128376.42	12.43	NonamEVm000029t1
21.98	44.68	174.08	109.54	167.19	212.56	244.65	67.36	74.83	83.06	5.25	301.77	111.76	181.69	102.55	206.11	0.00	165.85	166.65	12.88	17.18	14.71	NonamEVm000030t1
299.27	130.96	625.66	281.42	390.37	473.55	503.76	281.00	404.50	393.78	210.30	503.28	414.95	330.91	356.08	1093.04	556.37	473.02	203.98	176.76	76.70	232.08	NonamEVm000031t1
22.97	96.29	1170.16	879.44	111.42	100.61	768.31	319.24	734.15	656.49	188.91	472.72	604.98	928.63	520.21	980.59	232.05	1080.03	1327.73	1001.75	689.35	438.98	NonamEVm000032t1
228.36	128.18	228.23	138.42	95.15	350.62	253.97	125.44	174.72	231.84	48.30	138.36	122.45	156.60	166.22	285.31	0.00	94.85	134.46	48.40	84.84	36.16	NonamEVm000033t1
676.35	365.77	256.12	340.19	289.59	244.36	629.33	177.77	236.79	274.02	148.40	87.28	122.43	183.90	123.27	0.00	0.00	262.48	68.56	28.05	69.71	28.75	NonamEVm000034t1
97.44	144.97	181.46	132.72	187.24	164.62	393.32	151.70	183.06	247.24	33.74	157.83	125.21	220.11	132.46	0.00	0.00	60.21	82.25	60.55	0.00	33.07	NonamEVm000035t1
3114.65	2163.10	1431.81	1535.45	733.37	3197.89	1473.22	562.11	934.62	1457.03	1144.47	747.70	982.30	1313.47	831.45	323.37	0.00	1019.16	624.93	600.64	393.46	391.63	NonamEVm000036t1
75.32	117.20	67.03	153.94	391.10	75.64	252.73	148.27	275.95	242.82	131.18	190.92	55.70	107.92	220.42	0.00	0.00	249.82	60.80	26.58	0.00	3.45	NonamEVm000037t1
692.49	164.47	150.39	216.37	174.58	466.69	179.27	57.17	109.04	35.94	84.37	60.06	54.20	93.05	63.15	425.54	0.00	950.59	83.43	11.03	89.05	19.31	NonamEVm000038t1
49.23	91.28	115.57	85.91	81.46	98.72	215.77	58.94	151.28	176.49	74.09	52.02	51.62	89.53	39.28	224.08	0.00	179.74	49.27	19.54	0.00	2.81	NonamEVm000039t1
27.10	120.46	243.14	155.52	208.36	197.55	260.29	79.96	137.62	127.45	53.24	274.21	410.97	158.31	101.83	367.72	0.00	43.98	101.98	22.19	0.00	30.23	NonamEVm000040t1
185.02	229.41	311.71	228.59	337.00	131.98	286.74	244.03	282.85	283.55	254.59	294.40	302.69	303.56	270.09	187.27	45.69	289.19	215.26	551.28	150.48	205.67	NonamEVm000041t1
182.09	168.34	963.99	195.54	208.66	276.37	308.06	131.41	190.03	175.33	119.39	283.54	243.61	208.50	190.82	161.48	0.00	274.01	278.91	145.49	0.00	60.80	NonamEVm000042t1
428.32	386.40	235.50	383.64	128.51	107.13	185.85	71.08	153.55	273.53	345.49	79.28	207.05	82.27	99.34	1821.26	152.33	298.83	577.00	109.26	0.00	127.40	NonamEVm000043t1
75.52	106.87	148.30	93.45	143.87	195.95	201.54	102.59	175.53	145.29	42.38	126.06	101.89	133.73	144.80	0.00	0.00	15.04	64.15	43.18	45.78	39.93	NonamEVm000044t1
64.52	154.70	507.18	203.18	453.77	252.42	411.52	199.84	236.75	195.61	82.13	435.30	376.45	308.60	308.35	628.72	0.00	412.63	474.35	482.33	63.73	145.14	NonamEVm000045t1
9.54	5.51	77.49	13.23	40.57	18.67	194.87	69.96	67.07	48.21	16.74	98.66	89.87	218.80	89.08	0.00	0.00	0.00	20.08	37.52	0.00	29.93	NonamEVm000046t1
22.07	35.14	485.45	86.07	124.55	213.29	207.54	109.20	112.39	104.38	16.67	331.46	166.60	181.61	152.21	130.95	0.00	197.03	201.81	33.57	0.00	50.29	NonamEVm000047t1
114.96	140.23	126.31	105.28	185.43	188.17	376.13	224.27	202.35	141.32	82.93	227.57	217.22	317.97	151.05	0.00	0.00	392.31	133.14	79.36	0.00	28.34	NonamEVm000048t1
73.35	84.95	566.66	220.40	138.35	139.31	1557.51	1021.59	246.54	380.23	95.13	141.60	133.46	270.65	393.01	101.29	0.00	287.15	341.81	35.53	56.19	209.72	NonamEVm000049t1
25.34	70.46	19.15	303.41	16.67	329.73	2873.27	208.44	200.44	1724.82	12.55	144.83	14.40	88.56	444.64	0.00	0.00	0.00	2.45	0.00	0.00	0.00	NonamEVm000050t1
13.60	17.52	84.41	57.76	61.66	21.36	162.06	43.73	47.44	155.97	5.44	73.64	77.62	112.79	39.82	0.00	0.00	0.00	18.99	0.00	0.00	3.94	NonamEVm000051t1
739.74	588.64	284.88	415.30	204.43	368.01	391.78	221.73	273.05	647.04	238.65	115.32	156.69	169.14	180.57	29.98	0.00	271.78	132.45	36.55	0.00	91.27	NonamEVm000052t1
1219.89	1279.08	2571.38	1258.57	1793.72	2259.40	1661.03	842.00	1530.40	1472.21	1361.00	2137.67	2828.33	2103.67	1797.28	2334.28	0.00	1854.91	1818.03	776.13	1310.32	442.93	NonamEVm000053t1
379.93	634.48	1026.54	509.02	847.67	854.56	827.09	449.97	794.58	578.73	820.30	1128.32	1554.92	1005.34	884.60	576.73	262.81	861.27	941.01	345.64	673.24	142.27	NonamEVm000054t1
144.62	107.18	529.89	125.04	59.54	69.82	128.13	87.22	65.19	88.17	13.10	90.13	81.49	295.84	62.91	225.00	0.00	0.00	34.71	11.16	0.00	7.44	NonamEVm000055t1
3934.88	2602.57	18416.07	6182.90	3925.17	3715.29	9530.88	7283.73	12074.70	7988.06	2711.06	22847.40	28609.91	23865.54	21169.67	2546.10	509.69	9981.18	44154.13	21725.52	14479.80	21954.33	NonamEVm000056t1
52.55	27.97	134.12	51.80	74.01	90.38	128.63	88.22	55.00	51.49	22.60	130.11	65.83	96.35	63.78	0.00	0.00	59.75	42.90	55.02	0.00	12.63	NonamEVm000057t1
18.04	22.82	170.31	55.30	31.67	154.58	447.78	227.86	32.78	126.50	2.57	296.10	54.71	394.89	161.35	117.89	79.68	47.01	114.08	78.39	0.00	37.12	NonamEVm000058t1
181.76	154.26	247.41	114.61	307.38	123.52	215.47	67.89	146.43	112.30	94.68	245.00	267.80	229.46	190.58	127.09	0.00	81.36	196.59	54.89	52.86	10.50	NonamEVm000059t1
43.06	48.77	792.02	149.10	97.89	1126.98	233.48	205.66	252.01	266.21	51.62	292.38	446.82	459.49	346.35	437.11	0.00	242.58	465.00	250.51	10.23	181.27	NonamEVm000060t1
13.97	115.90	546.67	158.61	109.84	299.06	767.49	212.78	212.77	309.78	40.45	292.96	431.83	319.57	225.51	487.63	0.00	356.57	512.69	193.89	178.09	46.49	NonamEVm000061t1
4.14	0.00	460.20	91.58	72.37	0.00	305.13	231.18	258.87	249.91	6.87	334.35	430.50	424.11	345.68	399.50	0.00	14.51	438.98	434.24	0.00	301.97	NonamEVm000062t1
27.79	28.29	68.20	219.98	681.93	258.83	508.80	192.07	252.35	292.06	132.12	483.22	654.83	261.45	241.91	1340.68	0.00	253.25	154.26	5.41	0.00	2.91	NonamEVm000063t1
20.03	15.75	433.97	54.53	78.99	187.85	386.54	139.95	162.38	104.35	18.13	213.27	218.93	201.00	112.98	101.84	0.00	39.48	83.58	59.56	20.20	34.69	NonamEVm000064t1
0.00	20.96	918.86	266.52	128.30	2.89	1227.59	931.74	1324.63	758.69	63.43	1462.26	1663.46	2804.37	1336.69	383.90	0.00	591.61	1962.36	1517.71	150.74	291.57	NonamEVm000065t1
319.17	266.81	201.70	125.08	201.02	336.78	243.68	100.41	139.85	161.73	55.91	147.36	106.63	141.63	132.23	199.64	0.00	122.51	88.44	31.98	0.00	34.50	NonamEVm000066t1
21.91	44.53	199.48	144.30	101.78	103.91	250.23	120.11	165.20	126.03	34.67	192.57	172.24	212.77	188.39	0.00	0.00	283.04	445.12	521.94	0.00	65.31	NonamEVm000067t1
1688.00	928.73	769.46	500.02	54.06	1084.89	116.87	73.02	84.63	277.95	146.12	306.50	33.66	118.11	70.20	0.00	0.00	310.72	30.33	78.81	78.73	6.63	NonamEVm000068t1
102.09	423.67	66.40	102.17	540.23	224.80	226.04	122.18	691.47	208.13	111.85	92.66	254.47	497.76	203.86	179.57	0.00	90.26	168.62	27.09	37.56	2.99	NonamEVm000069t1
0.00	48.49	5.84	3.74	55021.55	1237.80	5304.52	24645.33	29888.89	4707.80	158.08	36464.30	1806.54	16474.43	48826.05	172.45	1878.56	218.90	38.72	40.26	88.45	35.21	NonamEVm000070t1
0.00	0.00	1583.30	29.62	9.49	0.00	1332.74	591.11	4.80	4.52	2.87	9.62	3.81	187.79	426.62	0.00	0.00	0.00	341.64	13.27	0.00	77.21	NonamEVm000071t1
444.28	453.25	317.61	349.36	313.37	499.47	554.16	239.95	433.81	387.86	220.53	215.39	311.73	373.05	166.41	93.71	0.00	395.76	95.12	62.13	56.89	24.46	NonamEVm000072t1
114.09	119.24	75.73	88.39	133.17	26.00	119.20	117.58	130.04	111.05	79.31	154.40	23.62	157.25	118.88	93.91	0.00	37.45	36.59	15.21	0.00	6.21	NonamEVm000073t1
4.73	0.00	448.98	41.94	10.97	0.00	292.00	215.03	69.27	30.57	1.59	252.65	148.94	395.23	222.41	0.00	0.00	0.00	64.87	27.75	0.00	31.35	NonamEVm000074t1
210.96	299.00	209.74	306.53	183.14	272.11	131.63	44.26	168.11	142.28	202.05	101.70	120.13	77.66	132.23	297.40	0.00	162.95	176.09	13.00	137.20	6.19	NonamEVm000075t1
467.03	394.91	402.58	405.17	300.83	440.12	605.12	142.30	289.34	373.77	131.67	208.33	275.38	349.88	241.40	94.41	0.00	239.25	104.57	22.94	0.00	21.28	NonamEVm000076t1
133.06	102.66	146.16	116.16	194.73	156.88	226.68	114.96	154.70	148.46	75.27	180.41	106.28	176.54	122.29	256.77	0.00	129.46	100.39	15.94	0.00	4.75	NonamEVm000077t1
174.43	228.68	203.67	149.50	216.67	421.62	409.84	295.13	407.22	387.31	123.75	406.91	185.81	573.13	372.44	842.40	0.00	512.73	192.14	108.08	141.22	48.91	NonamEVm000078t1
100.82	178.76	125.15	169.47	173.58	193.04	186.23	133.03	188.77	113.85	68.84	109.53	87.60	208.65	88.79	0.00	0.00	51.63	105.70	36.00	0.00	6.80	NonamEVm000079t1
95.76	143.02	202.13	170.27	274.17	131.85	373.82	137.87	224.53	296.86	73.49	194.65	228.63	141.96	89.70	248.13	0.00	222.70	115.30	41.74	0.00	37.03	NonamEVm000080t1
598.08	801.38	919.26	749.92	697.72	516.68	1010.93	574.98	935.48	965.43	401.93	835.96	970.81	1002.76	934.54	908.39	0.00	906.26	918.39	313.45	379.45	345.70	NonamEVm000081t1
19.61	62.58	177.71	141.94	155.07	202.08	285.95	200.84	191.77	234.35	40.25	255.58	138.95	244.26	222.40	266.10	0.00	112.40	191.24	142.32	0.00	171.65	NonamEVm000082t1
159.55	217.15	387.17	242.58	332.15	318.41	432.48	506.69	294.37	337.40	284.09	351.73	211.48	310.16	232.31	0.00	446.43	356.09	132.47	295.05	93.61	310.54	NonamEVm000083t1
0.00	2.18	113.56	10.29	93.90	0.00	402.57	307.59	422.15	323.42	6.20	424.67	130.95	616.47	370.78	0.00	0.00	17.26	235.25	35.89	10.81	98.59	NonamEVm000084t1
35.80	28.46	99.45	61.26	125.07	99.77	341.27	112.40	156.90	224.01	6.40	78.43	292.05	55.94	69.91	361.52	98.23	175.52	94.99	43.65	0.00	31.16	NonamEVm000085t1
161.30	124.83	283.54	175.97	97.35	119.50	243.14	63.25	135.01	134.03	118.14	122.47	97.96	142.20	87.16	15.73	0.00	200.73	158.21	53.02	290.04	26.29	NonamEVm000086t1
144.04	341.06	280.38	424.72	143.00	205.49	334.69	128.79	223.62	307.96	260.41	108.79	190.29	228.07	119.65	0.00	0.00	68.49	73.70	90.12	0.00	69.63	NonamEVm000087t1
11.61	15.38	123.97	68.82	90.07	164.89	251.86	110.46	118.82	138.31	10.44	207.36	75.83	154.25	94.08	135.93	0.00	60.97	63.00	25.96	0.00	7.74	NonamEVm000088t1
4.94	6.54	181.71	31.32	57.36	47.04	176.82	20.44	21.81	46.51	3.62	110.22	15.04	56.86	41.16	0.00	0.00	0.00	12.74	9.56	0.00	5.73	NonamEVm000089t1
54.19	57.72	239.82	59.67	120.41	205.03	538.03	105.62	123.23	154.53	16.09	163.99	99.91	202.27	84.98	0.00	0.00	155.19	41.26	32.03	0.00	14.35	NonamEVm000090t1
222.00	316.29	702.86	382.61	199.87	183.41	122.52	50.63	146.99	36.76	324.49	195.68	124.53	187.40	230.82	2444.02	0.00	453.51	976.77	430.77	86.22	15.92	NonamEVm000091t1
4.07	0.00	125.69	6.81	85.81	0.00	306.64	70.74	186.62	146.24	0.00	219.00	497.85	472.40	139.06	0.00	0.00	5.69	84.62	56.76	2.59	24.50	NonamEVm000092t1
235.62	263.42	271.00	186.32	261.36	239.27	241.69	67.68	182.80	177.70	128.75	261.09	162.19	191.01	153.40	1110.78	0.00	460.55	114.74	32.72	61.72	1.84	NonamEVm000093t1
0.00	2.33	3456.77	865.50	245.38	0.00	1141.54	1195.87	1454.44	676.36	182.06	2163.74	3109.63	3302.14	2118.27	1126.18	0.00	1175.14	5310.43	3061.44	1031.04	1533.50	NonamEVm000094t1
86.55	194.53	882.79	355.76	526.98	577.59	813.28	341.67	627.10	717.91	202.89	749.60	1084.83	629.61	507.61	1719.63	136.28	656.52	294.42	110.07	160.13	77.88	NonamEVm000095t1
14.26	10.62	272.33	26.13	23.43	54.00	204.79	77.90	1.52	9.68	0.00	39.23	8.63	81.25	44.31	0.00	0.00	0.00	31.08	1.09	0.00	10.35	NonamEVm000096t1
0.00	3.52	15585.63	4592.35	584.27	17.84	10882.75	6433.15	6050.78	8243.70	935.47	3281.79	6307.00	12696.82	5056.97	466.31	0.00	4850.82	5952.47	9467.09	4031.81	3869.89	NonamEVm000097t1
10.70	64.93	94.65	57.26	97.41	35.99	98.35	60.26	75.90	93.62	45.03	116.29	119.46	77.76	92.03	0.00	0.00	37.45	63.52	41.29	0.00	27.93	NonamEVm000098t1
0.00	2.74	530.26	277.42	42.97	18.25	473.28	488.44	558.22	444.65	104.56	497.74	802.10	1179.37	578.43	76.09	0.00	491.66	598.61	1032.21	244.06	663.82	NonamEVm000099t1
84.84	255.87	198.31	479.93	594.52	436.61	1818.25	433.30	586.90	2196.01	709.74	514.78	1292.54	436.43	459.24	818.25	72.04	1492.77	275.17	107.62	304.89	179.76	NonamEVm000100t1
142.94	168.61	175.84	96.59	291.96	63.50	214.23	88.91	165.84	133.24	106.02	307.82	155.08	96.67	160.35	188.01	0.00	0.00	94.76	5.12	0.00	53.45	NonamEVm000101t1
14.51	51.82	278.35	65.46	56.86	81.38	166.07	81.48	116.88	108.31	9.73	125.55	148.44	126.85	76.43	99.10	0.00	28.23	95.26	27.52	0.00	26.58	NonamEVm000102t1
133.09	197.55	322.97	310.97	831.46	279.89	470.74	422.16	624.51	503.48	348.56	676.89	303.57	629.35	464.07	166.88	0.00	465.17	225.50	222.05	321.07	90.15	NonamEVm000103t1
91.75	148.57	338.62	96.29	180.42	218.32	289.44	142.07	198.37	135.95	51.54	176.54	147.05	355.92	312.74	0.00	0.00	428.71	823.59	642.88	186.12	241.65	NonamEVm000104t1
59.87	56.17	1614.05	266.69	148.14	68.59	612.75	387.09	940.68	477.38	12.85	761.84	1081.50	1514.42	711.09	51.20	0.00	426.09	950.69	714.45	555.96	415.09	NonamEVm000105t1
15.06	26.33	572.88	62.80	89.59	60.01	423.49	254.37	284.44	127.05	15.51	431.54	593.25	460.28	316.42	0.00	0.00	92.28	344.77	144.31	21.63	19.94	NonamEVm000106t1
918.75	1318.40	2180.52	1021.80	1216.23	1093.78	1058.04	383.80	563.05	291.25	497.44	1640.87	2312.33	1142.82	871.11	599.97	0.00	549.33	777.05	209.41	116.49	103.26	NonamEVm000107t1
0.00	1.77	6699.96	277.83	422.58	18.00	1147.75	1226.35	950.46	765.12	44.88	2041.25	1388.69	2331.72	1984.74	415.48	0.00	294.59	2235.85	1464.50	233.98	768.78	NonamEVm000108t1
541.05	364.90	356.36	192.11	258.79	664.16	367.07	127.18	308.71	247.29	265.62	261.93	93.75	370.23	237.84	171.73	2.96	80.94	69.20	22.76	0.00	22.76	NonamEVm000109t1
247.82	261.32	317.50	204.70	420.96	327.25	438.84	173.79	247.55	159.11	77.53	332.93	249.62	303.68	215.39	205.79	0.00	80.13	184.06	77.95	96.84	8.10	NonamEVm000110t1
2.50	91.06	151.88	80.33	190.47	64.19	258.11	123.88	234.47	156.52	30.34	416.35	245.91	291.32	160.68	2350.02	0.00	77.87	163.94	42.37	92.42	31.02	NonamEVm000111t1
217.54	60.23	134.01	95.88	236.51	244.05	196.77	76.45	97.69	62.00	72.95	237.37	160.84	135.24	125.30	0.00	56.32	287.19	89.10	35.87	144.94	4.14	NonamEVm000112t1
76.65	233.77	1564.11	671.03	180.65	190.00	415.12	303.26	280.84	403.54	153.84	469.60	738.11	573.31	444.42	845.20	0.00	761.52	2893.80	1294.11	1098.14	1031.39	NonamEVm000113t1
677.79	455.37	226.65	243.07	195.48	133.62	324.78	134.41	248.95	235.84	126.49	157.19	135.23	261.86	155.61	82.37	0.00	93.92	77.03	43.47	0.00	22.42	NonamEVm000114t1
225.49	368.63	296.10	275.52	262.73	311.41	379.07	181.62	160.74	118.94	270.86	165.90	223.40	222.76	118.29	17.33	0.00	268.55	82.85	53.65	84.94	44.55	NonamEVm000115t1
4.53	5.00	937.06	217.73	29.97	17.13	262.23	533.54	280.42	355.51	71.38	259.01	588.26	530.77	246.75	134.16	171.11	207.22	331.26	1270.34	485.18	1164.85	NonamEVm000116t1
0.00	12.74	673.63	99.65	88.65	45.43	507.16	430.27	347.28	256.20	18.61	778.72	858.81	897.76	592.34	0.00	0.00	30.41	851.62	398.32	112.73	177.92	NonamEVm000117t1
173.13	230.64	145.75	184.57	146.79	282.98	402.11	100.68	186.39	479.10	57.40	125.65	146.98	191.26	151.48	0.00	0.00	89.37	72.20	50.35	0.00	20.77	NonamEVm000118t1
52.19	48.07	125.20	95.39	86.35	41.65	118.94	145.23	198.60	73.60	9.72	273.94	204.40	305.63	138.94	193.84	0.00	88.94	162.95	58.88	99.33	15.97	NonamEVm000119t1
5.36	34.30	7.29	11.22	870.44	98.17	5735.67	862.48	1782.25	3823.14	13.18	1736.03	164.47	671.96	1470.10	956.49	0.00	75.03	131.44	0.00	70.32	13.47	NonamEVm000120t1
196.44	568.09	356.32	410.68	370.48	607.25	1055.53	465.93	608.77	733.54	318.81	139.49	583.42	571.80	291.22	0.00	0.00	214.24	52.51	72.03	111.40	38.60	NonamEVm000121t1
176.32	229.68	220.11	148.94	146.65	119.93	218.95	82.11	153.21	246.52	192.39	116.78	57.96	149.00	88.21	426.55	0.00	255.01	128.01	20.20	0.00	6.46	NonamEVm000122t1
452.07	461.66	454.31	529.86	425.29	246.84	531.74	171.53	320.39	480.26	348.33	507.60	271.88	347.81	373.15	638.53	85.19	400.03	229.80	128.53	127.76	43.89	NonamEVm000123t1
1119.40	741.38	631.39	470.47	162.29	182.85	356.10	175.43	448.26	516.53	586.57	311.85	458.29	612.52	456.75	543.49	0.00	392.91	710.53	382.71	370.75	210.78	NonamEVm000124t1
5.36	5.92	0.00	1.25	448.54	38.10	17.55	55.51	178.54	18.77	13.19	166.89	12.30	166.97	148.78	0.00	0.00	31.29	53.77	15.25	0.00	0.00	NonamEVm000125t1
330.46	209.98	258.71	115.76	82.44	341.40	125.82	129.68	138.16	106.93	66.77	127.65	251.69	138.16	116.89	1915.82	991.24	747.60	118.78	279.47	3691.55	85.37	NonamEVm000126t1
16.40	9.65	810.61	65.12	20.99	7.89	362.13	172.41	191.10	108.32	3.15	474.79	204.00	495.20	282.80	138.16	0.00	0.00	275.44	184.40	0.00	103.15	NonamEVm000127t1
0.00	0.00	256.34	4.69	0.00	4.53	68.42	80.54	82.25	51.63	2.64	112.92	91.44	98.45	77.46	0.00	0.00	0.00	58.91	54.57	0.00	167.22	NonamEVm000128t1
602.35	426.29	395.75	364.47	500.44	483.21	629.02	292.93	435.67	394.26	205.48	409.73	242.72	432.72	264.71	0.00	0.00	256.17	252.79	33.81	40.21	57.33	NonamEVm000129t1
271.53	224.63	192.57	244.04	232.74	145.62	237.52	96.64	180.74	202.63	206.37	92.79	149.93	165.27	162.88	169.28	0.00	33.62	83.39	44.17	0.00	30.70	NonamEVm000130t1
28.96	32.72	51.50	40.45	124.55	143.35	96.26	49.16	76.89	103.61	2.29	119.73	36.47	62.67	75.31	0.00	0.00	34.56	21.41	21.66	0.00	2.29	NonamEVm000131t1
273.95	299.13	319.71	286.99	349.42	334.12	348.43	93.88	275.31	230.80	221.16	283.04	228.44	232.20	203.78	48.62	0.00	249.12	91.66	56.39	0.00	31.08	NonamEVm000132t1
74.33	63.97	38.99	34.89	100.76	80.22	173.69	100.00	166.13	166.50	50.91	95.35	70.03	107.27	89.39	0.00	0.00	73.39	97.10	40.68	53.26	41.48	NonamEVm000133t1
542.49	575.85	273.93	403.16	512.42	482.75	563.67	224.05	569.62	646.10	256.96	290.27	383.68	466.51	299.60	220.64	0.00	201.35	216.98	120.96	0.00	25.12	NonamEVm000134t1
3.90	8.53	34.84	37.29	72.46	18.05	82.72	27.74	83.62	73.79	7.11	49.79	11.07	66.50	24.65	0.00	0.00	0.00	10.62	0.00	86.80	0.00	NonamEVm000135t1
27.16	45.57	54513.85	39951.47	21258.99	432.85	141730.58	177837.98	121529.27	142566.79	6921.01	125264.05	226895.97	225921.60	136311.26	22621.85	936.38	144665.14	277945.15	1058791.24	96894.25	689156.57	NonamEVm000136t1
916.99	625.20	217.46	532.79	272.39	1290.57	307.97	140.09	274.30	218.71	328.86	123.01	245.50	336.93	129.65	1188.62	189.63	1014.89	144.96	71.67	1052.75	41.49	NonamEVm000137t1
226.49	139.79	297.99	119.77	178.29	175.42	277.37	117.68	230.25	189.93	129.61	144.31	190.10	282.90	181.48	0.00	0.00	122.54	145.47	42.88	74.86	14.25	NonamEVm000138t1
75.20	50.39	40.95	15.00	223.39	51.61	41.78	36.91	103.31	59.02	48.84	161.00	69.00	81.02	123.82	0.00	0.00	0.00	84.61	12.01	0.00	2.08	NonamEVm000139t1
65.98	82.67	183.57	38.60	76.47	134.08	173.44	151.88	116.91	63.28	32.29	139.35	60.86	55.13	111.65	15.66	163.30	43.72	62.15	33.68	0.00	15.51	NonamEVm000140t1
34.79	33.45	58.28	36.82	115.71	81.17	116.73	65.40	82.14	40.36	13.92	117.15	48.33	84.78	74.21	0.00	0.00	0.00	31.68	33.45	0.00	5.90	NonamEVm000141t1
96.89	194.06	101.93	163.79	115.50	117.20	197.77	86.44	105.09	172.02	34.26	94.43	72.26	89.81	57.84	237.71	0.00	184.11	75.70	50.57	6.38	15.03	NonamEVm000142t1
22.98	63.13	362.54	100.37	72.12	102.93	297.63	150.99	252.62	180.34	32.01	225.22	249.84	315.72	194.13	81.40	0.00	95.44	109.74	115.08	150.47	124.05	NonamEVm000143t1
0.00	8.22	238.57	14.55	39.25	79.61	360.38	188.22	190.52	285.39	0.00	165.57	135.05	384.27	136.16	0.00	0.00	0.00	176.68	33.36	0.00	40.14	NonamEVm000144t1
139.27	41.30	164.27	58.79	3.50	17.48	20.05	9.86	17.59	1.71	5.58	113.03	13.88	10.66	15.42	0.00	0.00	0.00	62.08	17.31	0.00	0.00	NonamEVm000145t1
7.76	56.59	52.55	45.80	42.68	25.75	115.83	39.94	57.19	50.21	13.64	50.06	72.02	52.64	36.72	0.00	0.00	0.00	16.67	2.17	0.00	2.32	NonamEVm000146t1
116.95	72.23	683.06	199.05	73.08	83.42	376.48	193.79	91.54	104.16	47.52	297.94	96.75	273.55	236.51	180.24	0.00	154.28	198.91	85.42	0.00	17.48	NonamEVm000147t1
1172.82	612.71	524.34	573.15	277.29	463.08	462.27	236.56	410.44	566.32	275.77	249.91	382.98	345.44	247.78	519.01	0.00	862.14	212.17	111.08	160.84	96.13	NonamEVm000148t1
11.31	0.00	11.68	12.71	84.95	71.06	129.13	39.91	41.62	40.60	1.52	85.62	142.41	22.67	69.56	258.18	0.00	281.65	79.45	0.00	0.00	3.94	NonamEVm000149t1
17.16	4.71	40.29	64.83	30.46	51.85	99.15	21.89	50.00	52.41	2.39	107.83	39.55	20.13	40.31	401.94	0.00	126.84	6.90	10.47	0.00	0.00	NonamEVm000150t1
307.80	417.24	369.53	377.16	496.97	459.91	431.86	265.99	408.81	479.32	272.36	441.74	418.99	324.29	328.08	322.27	0.00	691.61	327.54	435.01	111.00	361.70	NonamEVm000151t1
145.31	102.31	149.16	149.99	119.07	158.50	82.33	47.83	97.92	87.67	84.67	78.82	78.55	60.30	64.00	543.85	0.00	174.95	51.46	34.27	0.00	7.77	NonamEVm000152t1
127.92	67.25	53.92	93.06	99.78	265.02	83.40	42.50	65.36	60.51	23.44	106.61	58.09	87.45	72.22	873.65	56.04	497.53	45.75	49.83	15.80	8.25	NonamEVm000153t1
26.90	16.63	96.88	23.79	113.69	70.44	161.97	39.42	77.60	53.57	3.21	142.02	52.94	91.87	87.06	110.21	0.00	6.28	34.03	47.97	0.00	8.32	NonamEVm000154t1
116.66	121.66	169.68	181.40	222.66	219.55	227.42	90.96	201.60	157.12	166.71	193.12	132.03	138.11	177.32	57.62	0.00	154.34	65.31	17.94	0.00	26.70	NonamEVm000155t1
49.91	59.03	142.71	47.31	62.89	141.99	172.96	64.67	57.18	80.06	1.99	81.79	57.23	55.70	49.00	0.00	0.00	62.42	53.86	22.82	0.00	4.14	NonamEVm000156t1
15.63	118.58	101.26	128.03	96.46	216.53	220.15	77.22	144.96	177.75	36.64	112.62	124.50	91.08	73.24	693.29	0.00	495.49	84.89	29.42	0.00	19.56	NonamEVm000157t1
44.16	106.52	85.30	211.09	334.98	198.63	262.49	142.71	232.37	350.06	218.82	204.88	374.20	68.05	197.80	570.46	0.00	458.54	221.10	6.60	45.19	46.14	NonamEVm000158t1
11.98	50.75	140.22	36.18	66.32	111.44	372.66	146.14	127.23	114.56	5.60	175.50	161.07	171.70	91.22	0.00	0.00	16.66	67.54	45.85	0.00	11.39	NonamEVm000159t1
821.50	639.60	123.38	133.97	146.62	196.26	671.29	261.11	324.64	1473.00	21.04	461.03	89.55	211.63	250.58	78.89	0.00	0.00	58.49	15.18	107.28	66.05	NonamEVm000160t1
370.10	255.40	151.29	176.49	362.21	152.57	250.33	119.67	247.68	269.38	141.77	250.39	169.70	239.95	213.63	71.18	0.00	219.90	176.94	21.89	97.81	47.30	NonamEVm000161t1
40.65	117.29	836.67	268.58	418.97	265.92	2941.78	1144.46	1733.92	1439.45	130.25	1364.55	831.10	3098.34	1479.71	689.77	154.96	569.73	1948.20	1164.13	1.91	360.53	NonamEVm000162t1
556.83	619.84	646.58	509.27	750.54	751.16	844.79	404.81	572.59	637.39	322.40	662.91	404.38	470.91	503.08	0.00	75.57	601.74	257.13	95.79	51.46	112.97	NonamEVm000163t1
82.46	46.95	369.75	165.23	84.31	325.36	221.17	49.14	69.56	68.62	12.54	243.53	22.98	67.62	90.43	213.46	0.00	73.38	42.59	0.00	0.00	0.00	NonamEVm000164t1
121.79	180.33	223.34	129.43	202.59	273.53	343.69	179.79	286.70	301.83	68.81	245.42	132.41	286.52	176.94	750.49	5.50	209.89	172.70	43.49	86.32	27.59	NonamEVm000165t1
9.19	6.98	81.66	295.72	84.45	48.10	205.21	42.77	134.64	158.40	0.00	56.15	98.67	44.27	40.68	0.00	0.00	0.00	16.48	2.83	48.15	0.00	NonamEVm000166t1
0.00	0.00	263.95	20.52	3.49	4.80	255.81	90.42	9.00	10.59	27.40	22.71	10.68	76.39	80.74	0.00	0.00	0.00	104.41	18.20	37.06	78.54	NonamEVm000167t1
37.42	66.39	585.72	185.24	299.85	381.50	511.95	229.72	200.30	291.20	148.57	308.37	493.74	305.21	258.13	181.77	0.00	0.00	385.21	126.40	0.00	15.10	NonamEVm000168t1
85.74	188.68	174.31	155.84	149.37	117.61	171.56	79.96	212.24	180.50	76.12	92.21	80.41	184.28	163.35	238.97	0.00	72.34	115.69	54.17	329.83	114.09	NonamEVm000169t1
159.11	181.83	329.57	155.29	279.58	247.19	462.00	247.43	337.48	369.01	107.44	213.80	229.78	431.21	196.01	0.00	0.00	267.65	107.61	117.63	0.00	34.42	NonamEVm000170t1
57.18	3.52	177.03	28.71	30.68	42.02	614.39	377.93	6.06	14.89	0.00	15.84	2.28	36.51	193.38	0.00	0.00	12.52	251.08	2.18	0.00	20.77	NonamEVm000171t1
35.02	31.57	114.35	48.08	54.65	85.15	151.48	61.63	145.84	162.43	25.26	58.26	82.10	95.41	78.92	0.00	0.00	12.90	22.57	43.05	0.00	25.68	NonamEVm000172t1
12.09	23.14	36.68	14.07	55.99	62.78	124.88	50.50	40.54	35.94	1.47	32.69	34.99	48.75	29.25	0.00	122.90	0.00	11.77	0.92	0.00	1.27	NonamEVm000173t1
23.47	73.15	735.29	164.87	122.74	202.44	848.49	216.61	458.57	478.68	8.33	672.00	538.74	726.61	313.27	742.59	0.00	314.20	418.06	165.50	285.72	129.08	NonamEVm000174t1
3.79	35.93	33.80	5.80	69.12	7.38	83.85	20.26	102.84	80.69	2.55	74.86	46.07	75.02	54.68	818.81	0.00	49.62	126.43	12.76	21.17	7.36	NonamEVm000175t1
200.88	91.83	118.43	138.99	111.03	94.14	540.62	407.69	92.46	137.04	41.84	134.15	78.16	127.51	141.15	0.00	0.00	0.00	30.48	26.28	0.00	113.69	NonamEVm000176t1
123.10	125.21	90.46	92.18	109.07	325.77	208.97	75.28	76.97	135.63	66.64	77.82	102.18	109.67	75.51	73.16	0.00	167.86	98.19	12.18	0.00	24.37	NonamEVm000177t1
19.66	10.80	51.84	26.04	18.29	170.34	85.69	36.72	40.99	12.69	7.57	79.96	16.61	65.04	25.16	28.37	0.00	56.75	43.87	0.00	0.00	4.93	NonamEVm000178t1
139.03	139.30	240.25	119.50	97.10	147.95	168.78	46.55	173.06	183.38	108.01	133.85	132.67	152.63	98.01	46.95	0.00	12.48	122.92	10.87	119.99	1.03	NonamEVm000179t1
60.18	194.89	137.56	65.14	81.50	91.53	300.74	125.87	308.39	391.37	61.19	99.13	191.23	293.73	154.06	121.98	0.00	160.75	88.20	105.45	0.00	140.15	NonamEVm000180t1
493.70	930.67	2064.26	652.06	3626.87	618.59	1115.06	4545.61	6126.24	1354.05	4444.16	22856.97	5786.75	4788.81	6542.99	119885.23	88097.89	13023.23	23059.39	21288.67	11126.02	26146.30	NonamEVm000181t1
30.45	10.20	50.26	56.03	31.46	66.40	276.29	71.93	35.20	54.27	1.91	41.79	36.55	89.98	20.05	0.00	0.00	0.00	10.55	1.04	0.00	10.93	NonamEVm000182t1
2066.20	2101.41	3655.71	4573.33	1266.85	1098.23	6562.95	1757.65	2490.22	5649.82	1325.14	3064.05	1895.93	3386.92	2969.24	454.64	0.00	1032.02	2497.97	1802.07	807.38	1287.82	NonamEVm000183t1
32.48	15.72	135.01	39.18	73.97	111.28	157.22	46.37	75.11	41.96	10.16	153.55	706.36	72.51	64.57	389.93	0.00	54.62	208.35	35.94	0.00	14.76	NonamEVm000184t1
60.65	186.44	193.59	188.11	140.81	175.90	197.92	120.60	214.04	248.74	135.59	239.97	444.92	319.57	240.62	0.00	0.00	193.62	376.81	357.72	246.95	90.99	NonamEVm000185t1
40.88	125.84	108.69	118.53	160.23	227.34	169.30	88.39	223.31	149.84	133.31	180.18	164.81	284.26	128.93	180.59	0.00	107.97	107.51	31.91	0.00	5.97	NonamEVm000186t1
87.14	73.03	169.97	68.31	70.74	145.61	93.14	26.89	46.45	45.10	38.97	68.18	48.51	79.34	65.06	0.00	0.00	25.21	42.72	14.27	149.09	12.55	NonamEVm000187t1
207.61	996.92	368.87	482.34	2382.52	258.68	818.10	678.38	2142.55	1392.77	1227.87	3799.99	2142.48	1816.39	1952.28	9421.51	294.86	1546.90	3542.93	1016.91	971.37	772.61	NonamEVm000188t1
11906.03	17946.01	8182.73	10726.18	488.37	2816.28	6750.75	3918.83	2927.60	5913.45	31574.59	7867.85	26.12	2596.18	3291.57	231.36	0.00	98.68	47.58	533.90	2009.33	332.65	NonamEVm000189t1
24.66	53.65	101.64	91.02	90.20	12.57	101.49	61.53	92.28	54.65	12.21	138.77	30.18	134.45	70.77	556.67	0.00	37.00	42.93	0.00	0.00	13.28	NonamEVm000190t1
82.55	95.19	95.25	61.09	166.31	118.18	107.05	65.66	89.48	57.86	20.94	109.00	46.41	99.27	70.40	243.61	0.00	63.17	43.00	21.22	0.00	17.48	NonamEVm000191t1
0.00	2.38	149.88	7.52	44.04	6.04	118.19	81.92	39.43	73.26	7.93	108.61	159.63	134.94	89.24	0.00	0.00	18.84	43.65	56.24	0.00	19.80	NonamEVm000192t1
76.94	84.82	161.45	135.00	159.84	142.76	171.75	94.87	113.96	123.12	50.36	129.56	152.64	144.99	119.69	75.07	0.00	35.91	98.02	37.94	74.38	17.81	NonamEVm000193t1
100.81	286.44	324.15	231.65	241.55	164.05	191.57	92.13	185.10	183.10	107.41	132.80	53.89	135.50	169.56	320.77	126.44	251.22	108.87	41.83	137.15	15.51	NonamEVm000194t1
7.22	3.59	58.46	11.35	6.87	42.53	351.19	108.72	1.51	1.31	0.00	9.00	11.97	9.10	50.53	0.00	0.00	0.00	12.59	0.00	0.00	0.00	NonamEVm000195t1
53.48	37.78	196.60	103.33	98.65	78.00	144.62	51.93	110.31	81.35	51.01	125.47	139.90	85.88	94.59	46.96	0.00	74.90	54.55	24.99	74.72	4.14	NonamEVm000196t1
16.60	17.38	137.54	61.80	175.13	40.48	353.29	220.49	347.64	336.33	46.95	280.81	356.40	468.54	309.65	0.00	0.00	38.46	128.25	156.10	51.84	195.64	NonamEVm000197t1
61.54	85.02	83.31	71.23	103.04	143.57	108.82	46.89	57.91	44.59	21.63	106.74	67.89	69.55	71.51	0.00	0.00	105.97	28.61	3.22	0.00	3.06	NonamEVm000198t1
47.59	52.93	72.24	95.41	110.99	117.68	130.73	77.62	100.65	100.47	88.28	90.80	65.34	147.82	77.33	0.00	0.00	74.96	94.60	65.37	0.00	77.52	NonamEVm000199t1
96.02	79.20	89.21	86.51	139.54	154.85	96.02	58.17	93.47	63.11	49.42	79.74	45.32	113.61	103.72	0.00	0.00	184.04	61.64	21.95	0.00	19.14	NonamEVm000200t1
12.31	23.60	98.51	25.96	39.70	65.67	123.44	74.83	68.76	58.88	8.03	117.92	63.10	97.91	58.53	0.00	0.00	25.41	38.79	7.75	0.00	5.43	NonamEVm000201t1
84.01	95.68	766.72	154.66	162.86	93.58	274.48	194.48	229.21	204.68	123.69	275.32	386.88	391.38	217.20	1637.66	0.00	1127.16	566.14	553.81	252.23	42.75	NonamEVm000202t1
1.90	15.06	80.63	22.05	27.86	98.35	75.72	29.42	29.01	32.36	1.70	67.68	25.26	37.79	27.21	0.00	0.00	13.26	24.47	12.84	74.63	6.11	NonamEVm000203t1
1838.47	2556.80	2344.48	2403.30	1990.26	2898.90	3699.87	1756.86	2561.33	3652.69	1389.00	1547.64	2321.49	2087.97	1591.74	737.59	160.76	1271.02	1056.64	540.10	301.95	407.36	NonamEVm000204t1
122.59	85.63	137.11	131.55	181.01	116.67	157.99	176.74	190.58	145.71	126.76	89.09	81.52	128.32	121.18	0.00	0.00	63.51	98.64	187.59	63.00	105.36	NonamEVm000205t1
22.22	24.56	24.52	20.96	94.50	33.67	90.50	45.13	82.20	65.91	4.34	78.82	67.05	113.81	89.05	0.00	0.00	432.71	75.23	27.98	0.00	0.00	NonamEVm000206t1
47.24	93.65	178.02	132.22	193.38	100.36	156.06	104.01	161.46	114.32	96.06	174.33	192.82	165.87	153.37	0.00	0.00	151.71	125.39	65.00	68.88	23.89	NonamEVm000207t1
375.75	229.35	201.52	164.57	315.38	445.39	216.58	64.27	156.17	161.51	124.03	237.18	343.51	193.36	149.18	658.91	0.00	321.83	136.97	36.34	115.38	23.40	NonamEVm000208t1
877.21	642.66	1138.51	711.18	589.68	1047.61	1388.88	570.72	810.87	795.32	312.17	1040.63	719.16	888.74	753.45	567.65	521.40	1031.75	864.88	623.63	927.26	261.62	NonamEVm000209t1
113.48	124.93	231.03	181.58	313.70	328.25	462.43	238.50	372.65	301.31	86.73	400.56	456.94	399.62	269.75	88.63	0.00	186.90	268.21	77.75	0.00	31.52	NonamEVm000210t1
45.15	48.90	114.45	38.97	19.41	83.98	59.26	19.52	22.96	37.51	7.36	46.72	97.89	14.60	23.11	0.00	0.00	35.04	18.84	0.00	0.00	0.00	NonamEVm000211t1
0.00	0.00	633.46	187.07	91.87	0.00	293.92	83.20	140.97	132.72	25.54	144.39	73.38	188.37	162.76	97.22	0.00	271.22	471.79	269.23	86.72	41.73	NonamEVm000212t1
133.23	78.70	64.07	90.66	155.37	102.11	129.41	58.57	114.99	121.22	19.32	56.56	94.71	96.22	40.78	47.49	0.00	0.00	25.14	0.00	77.86	6.28	NonamEVm000213t1
103.15	103.69	63.62	59.71	162.61	122.25	112.35	62.91	121.34	70.65	63.34	74.66	60.38	156.84	44.91	0.00	89.25	13.94	67.43	15.19	0.00	9.25	NonamEVm000214t1
6.55	8.15	637.10	65.69	85.17	12.86	369.38	170.87	327.87	325.47	16.49	253.83	277.46	552.29	287.89	0.00	0.00	51.61	235.63	100.01	0.00	17.13	NonamEVm000215t1
1427.69	947.44	1135.43	767.50	1098.33	221.40	794.09	525.48	1304.12	783.42	999.09	1704.03	1412.34	1595.94	1403.29	2274.44	184.18	787.14	1862.97	615.76	345.19	302.75	NonamEVm000216t1
44.28	42.65	124.66	65.99	59.90	93.45	70.38	25.38	94.56	67.73	8.83	52.08	31.54	78.55	49.11	0.00	0.00	72.39	18.67	4.33	0.00	10.70	NonamEVm000217t1
6.46	108.84	265.34	96.23	96.20	45.84	240.67	216.20	264.02	217.13	28.20	191.07	180.68	413.58	165.02	0.00	0.00	32.30	52.83	54.63	176.53	28.21	NonamEVm000218t1
406.45	532.63	801.02	497.95	562.88	508.32	620.67	407.32	519.81	513.53	358.26	558.32	483.96	625.22	486.75	542.55	0.00	394.35	384.50	424.39	481.85	257.77	NonamEVm000219t1
223.71	113.88	159.04	88.90	214.26	230.77	168.14	85.79	118.66	81.12	44.94	238.64	250.09	127.60	110.00	0.00	0.00	40.28	223.84	46.45	91.06	8.48	NonamEVm000220t1
159.59	979.34	727.54	501.07	3370.04	436.03	1776.90	1238.19	3050.98	2201.07	1766.96	7178.59	3729.76	2737.34	2917.05	42014.37	1643.10	4597.08	6416.07	2173.54	1180.61	1135.81	NonamEVm000221t1
0.00	0.00	33.48	1.24	17.57	0.00	80.82	72.00	63.23	53.57	3.59	44.78	43.59	42.35	29.82	0.00	0.00	0.00	11.04	4.34	0.00	21.72	NonamEVm000222t1
55.91	71.15	98.65	129.73	130.24	142.02	209.71	89.36	131.41	249.52	111.89	134.43	595.27	84.32	108.85	779.77	0.00	1264.79	222.89	38.10	139.84	42.77	NonamEVm000223t1
622.99	631.52	178.32	281.78	922.79	293.18	316.82	171.90	741.33	392.00	394.14	381.28	240.38	649.76	611.21	28.66	0.00	224.71	374.56	81.99	0.00	66.13	NonamEVm000224t1
340.25	242.76	210.63	279.25	302.97	206.64	234.47	143.13	185.18	195.62	106.64	152.13	210.87	189.51	140.83	255.55	0.00	98.27	146.03	51.30	0.00	21.37	NonamEVm000225t1
341.60	340.05	293.98	247.38	520.57	669.13	292.04	176.60	382.52	237.26	129.68	410.51	232.19	409.14	251.93	72.09	0.00	521.96	163.42	70.77	95.60	28.17	NonamEVm000226t1
132.97	169.13	104.18	144.20	134.10	82.72	190.62	86.38	172.91	211.86	68.44	87.75	54.98	105.69	84.10	0.00	0.00	115.58	39.47	10.71	0.00	10.52	NonamEVm000227t1
242.43	136.95	321.83	166.82	135.02	299.96	174.63	50.95	212.02	200.16	34.67	180.85	43.16	161.90	98.43	860.83	0.00	549.23	42.12	46.72	269.43	12.42	NonamEVm000228t1
1176.42	752.22	523.58	472.46	597.88	939.56	623.16	204.02	446.25	307.03	172.77	384.91	380.77	454.98	308.25	94.03	0.00	243.84	264.74	39.16	45.34	11.39	NonamEVm000229t1
166.28	137.94	84.63	123.07	161.84	168.58	165.55	80.33	121.38	119.50	33.76	70.36	63.09	141.79	62.40	0.00	0.00	12.88	43.32	41.82	23.36	13.88	NonamEVm000230t1
104.49	175.01	509.71	249.94	205.81	103.25	693.32	359.98	724.50	722.23	375.29	432.93	578.12	806.32	624.29	742.34	0.00	866.92	443.17	220.56	267.96	194.09	NonamEVm000231t1
55.93	106.05	285.35	91.56	334.40	217.58	194.57	69.27	188.20	142.43	197.42	353.34	656.09	225.87	155.07	0.00	0.00	20.00	252.67	115.20	8.88	28.43	NonamEVm000232t1
109.16	78.22	200.13	147.75	182.54	180.93	182.00	60.26	141.25	139.56	130.80	217.98	61.68	207.62	132.90	0.00	0.00	159.12	86.20	37.66	197.23	18.49	NonamEVm000233t1
268.40	209.95	159.81	95.42	83.26	571.52	160.97	117.39	181.11	231.29	147.83	109.85	238.75	222.79	120.52	164.15	0.00	126.30	25.81	11.46	54.61	8.92	NonamEVm000234t1
800.16	931.78	752.20	650.70	654.68	560.89	1464.15	402.48	1284.67	1073.60	403.43	407.43	408.11	1026.20	485.73	260.77	61.60	406.67	312.43	165.22	153.56	75.64	NonamEVm000235t1
59.18	49.23	86.60	99.37	76.40	279.75	133.58	20.23	41.29	82.21	31.82	100.76	46.47	32.43	39.19	586.56	134.37	200.21	21.52	12.40	0.00	3.94	NonamEVm000236t1
0.00	0.00	28.97	34.91	0.00	0.00	133.07	89.11	6.87	2.34	0.00	11.84	9.87	17.51	41.25	0.00	0.00	0.00	36.86	12.22	134.34	19.67	NonamEVm000237t1
16.30	10.59	34.40	8.68	22.34	13.94	182.36	85.48	100.07	153.74	6.62	15.08	40.23	19.36	31.35	550.24	0.00	24.87	64.33	41.16	0.00	7.22	NonamEVm000238t1
10.61	12.88	71.69	22.51	38.10	38.15	371.12	127.66	30.68	114.31	8.69	38.71	28.95	127.98	43.16	55.90	0.00	0.00	13.16	15.53	0.00	12.15	NonamEVm000239t1
0.00	0.00	1.27	0.00	43.99	0.00	53.93	118.07	41.30	22.42	0.73	404.70	13.95	22.82	63.29	596.90	368.31	0.00	7.53	0.00	0.00	2.62	NonamEVm000240t1
199.80	171.04	122.32	136.17	91.40	125.37	210.10	108.67	149.27	169.98	36.49	67.84	68.34	134.25	64.73	0.00	0.00	31.40	50.71	14.21	0.00	4.16	NonamEVm000241t1
210.50	410.51	657.46	472.82	394.14	410.71	469.74	225.28	415.11	524.26	538.39	351.81	576.94	533.28	449.41	436.02	119.14	867.59	618.94	534.25	167.54	152.95	NonamEVm000242t1
784.11	494.20	964.15	677.79	79.96	835.77	572.90	76.66	111.00	207.47	320.79	333.29	100.91	79.66	159.56	538.21	0.00	50.37	73.18	28.52	100.53	3.13	NonamEVm000243t1
0.00	1.59	1.43	4.83	19.22	4.91	279.46	32.96	65.80	213.52	0.00	14.21	1.77	19.46	5.72	0.00	0.00	0.00	0.00	0.00	0.00	0.00	NonamEVm000244t1
489.20	317.07	175.07	148.39	244.63	611.30	247.43	180.97	263.35	180.24	274.40	128.05	465.29	244.38	169.58	229.69	0.00	409.45	328.21	184.57	33.22	43.33	NonamEVm000245t1
53.71	60.21	25.24	75.06	223.40	87.00	84.77	55.75	134.05	147.79	77.18	87.65	52.17	70.99	74.34	87.40	0.00	28.91	25.86	0.00	0.00	0.00	NonamEVm000246t1
32.54	47.26	6.15	15.17	645.63	86.14	392.29	240.73	380.74	259.17	176.42	381.29	1218.24	142.39	362.80	1650.59	203.36	1261.07	679.82	122.07	59.83	187.70	NonamEVm000247t1
117.98	96.67	116.68	88.74	353.95	102.39	123.29	92.75	170.05	114.72	224.70	316.20	265.87	136.47	176.66	0.00	0.00	48.59	110.25	20.10	60.46	20.15	NonamEVm000248t1
234.99	226.29	148.29	244.78	102.94	272.09	318.95	70.82	104.29	294.78	163.33	60.96	87.11	96.99	111.68	358.61	0.00	180.61	98.50	63.67	127.72	64.29	NonamEVm000249t1
201.46	203.64	275.28	158.76	231.54	200.08	241.80	66.97	229.28	147.27	69.83	163.85	216.66	184.06	169.97	308.32	0.00	200.61	193.48	72.10	0.00	32.55	NonamEVm000250t1
16.87	15.97	9.59	83.54	9.92	108.50	5.04	40.72	52.77	7.65	282.50	214.62	26.25	90.16	121.61	0.00	0.00	0.00	12.28	0.00	0.00	12.29	NonamEVm000251t1
9.34	2.47	167.60	16.96	7.77	6.19	42.80	23.16	32.83	12.50	3.34	78.88	55.25	42.69	26.07	32.81	0.00	0.00	37.97	0.00	0.00	38.25	NonamEVm000252t1
190.10	285.74	1248.04	790.31	588.86	291.08	1031.91	955.90	1411.79	1297.92	280.26	1300.08	1487.09	2273.57	1321.71	589.00	0.00	883.87	1388.80	1238.24	469.72	256.33	NonamEVm000253t1
1434.65	4676.30	4253.81	2020.79	7420.11	2855.30	2138.71	4544.00	10442.47	3434.50	12905.32	26546.72	10018.13	8875.28	11547.53	165218.29	50800.39	28487.86	28453.86	16890.77	15737.47	19478.57	NonamEVm000254t1
297.22	187.13	514.23	91.53	27.18	2096.95	23.61	11.23	38.82	36.30	50.41	132.75	42.60	16.07	10.06	5194.88	54.90	152.65	96.76	122.29	256.99	32.61	NonamEVm000255t1
121.32	69.20	151.96	121.21	30.89	224.87	116.40	112.37	50.07	29.44	4.90	327.16	139.05	292.58	179.56	162.76	64.31	76.67	351.13	83.36	220.45	70.47	NonamEVm000256t1
4.38	6.61	53.35	16.18	79.90	31.73	75.21	31.70	42.96	34.35	7.15	80.88	21.88	36.36	47.54	38.47	0.00	76.32	12.21	4.71	0.00	1.28	NonamEVm000257t1
828.02	368.88	379.11	502.55	414.20	743.89	1243.21	1002.18	406.83	448.22	160.32	451.81	446.56	414.82	339.87	0.00	0.00	161.16	144.46	130.71	0.00	211.21	NonamEVm000258t1
55.26	76.74	233.02	95.86	110.67	142.01	164.63	68.09	76.41	49.07	26.30	114.88	102.64	109.67	66.89	0.00	0.00	87.39	102.18	8.69	0.00	3.10	NonamEVm000259t1
790.70	338.82	4021.83	2356.60	152.15	272.43	477.97	509.29	540.04	571.58	341.05	491.72	853.70	1251.14	758.12	424.26	0.00	1463.96	1593.68	2162.17	1791.01	1753.28	NonamEVm000260t1
147.60	138.40	133.65	91.90	230.51	99.73	86.58	30.44	102.42	75.05	47.72	100.50	30.47	105.25	81.20	0.00	0.00	150.05	68.94	14.16	0.00	13.48	NonamEVm000261t1
77.11	17.41	111.95	94.29	41.58	78.97	236.04	216.86	81.90	98.20	10.96	139.69	48.14	84.35	69.57	30.78	11.61	18.40	60.17	27.74	2.23	22.41	NonamEVm000262t1
157.56	157.12	222.75	97.67	50.22	371.39	85.21	35.53	79.91	84.04	44.73	145.26	45.13	86.49	46.13	160.59	0.00	154.99	111.11	25.65	55.75	6.37	NonamEVm000263t1
675.83	534.11	636.58	484.46	348.30	757.19	607.75	324.93	364.21	462.91	298.81	228.70	201.33	311.83	242.67	716.90	125.02	734.43	128.62	97.81	473.44	93.74	NonamEVm000264t1
25.56	36.58	68.10	65.52	78.52	34.97	132.88	49.89	67.24	129.39	48.61	32.13	43.41	71.24	57.62	0.00	0.00	5.13	38.06	34.50	0.00	27.89	NonamEVm000265t1
10.51	50.21	482.62	119.96	174.52	95.66	256.40	155.71	138.24	175.90	37.49	276.77	130.49	242.40	175.58	349.86	0.00	291.12	313.78	273.53	0.00	38.83	NonamEVm000266t1
7.06	29.21	34.98	28.70	68.51	12.51	91.22	31.80	61.61	37.72	14.20	38.19	15.04	41.37	37.97	0.00	0.00	52.08	13.67	0.00	0.00	0.00	NonamEVm000267t1
21.83	96.93	47.28	71.37	70.55	84.02	57.78	57.81	97.67	96.27	46.03	21.46	26.24	67.07	48.43	0.00	0.00	59.03	34.22	20.23	0.00	60.54	NonamEVm000268t1
1628.31	2086.24	948.96	1785.89	948.69	1113.72	3057.66	1652.22	1576.53	3757.92	974.36	1091.93	1780.71	1603.81	1218.91	308.91	0.00	1158.68	544.39	638.16	231.56	492.83	NonamEVm000269t1
47.48	141.25	152.10	33.66	264.62	67.85	398.88	226.83	222.22	202.31	39.18	229.63	134.39	367.62	281.63	135.54	0.00	224.73	214.58	74.03	242.23	36.65	NonamEVm000270t1
112.05	195.42	179.63	143.69	129.47	173.69	204.15	67.61	154.30	219.45	115.42	114.59	121.11	127.74	93.65	0.00	0.00	77.16	20.00	20.16	0.00	29.81	NonamEVm000271t1
154.38	130.71	270.45	134.70	191.06	259.89	152.31	51.29	145.09	73.69	90.35	113.44	85.89	154.27	81.18	0.00	0.00	108.67	80.89	61.91	18.03	45.36	NonamEVm000272t1
169.56	190.51	432.60	552.02	536.41	586.05	545.97	194.75	369.66	367.22	284.21	460.73	612.62	425.21	463.64	751.99	130.81	348.51	329.99	121.30	390.66	64.40	NonamEVm000273t1
453.37	284.14	262.90	281.84	163.46	548.81	605.75	377.25	738.84	604.82	228.86	414.92	687.66	1087.97	546.46	161.37	0.00	476.41	434.19	238.40	227.43	89.21	NonamEVm000274t1
23.17	33.06	36.40	89.64	207.50	111.93	257.15	191.16	129.07	100.12	460.08	594.57	2446.29	63.86	349.54	172.18	0.00	168.43	27.63	0.00	0.00	0.00	NonamEVm000275t1
143.63	199.77	160.48	162.69	158.34	246.55	313.68	98.30	204.82	253.55	115.81	94.06	147.73	190.88	116.92	0.00	0.00	0.00	87.37	39.32	39.80	12.84	NonamEVm000276t1
59.55	176.05	206.58	131.15	25.32	473.47	104.47	50.02	62.13	48.81	83.61	181.31	105.78	152.06	149.76	0.00	0.00	12.62	82.97	23.44	109.94	33.05	NonamEVm000277t1
0.00	11.12	466.15	55.35	45.91	8.49	507.18	461.15	367.64	362.45	34.56	585.03	697.18	990.08	594.14	0.00	7.17	381.74	768.99	828.71	282.23	1079.18	NonamEVm000278t1
147.81	180.78	414.93	246.26	127.44	60.03	401.51	319.69	636.51	332.00	318.24	879.43	1036.01	928.69	786.24	578.93	0.00	255.52	726.44	639.14	86.15	642.64	NonamEVm000279t1
122.07	438.46	295.25	300.61	388.98	143.24	402.56	399.05	471.31	641.35	241.75	299.40	153.74	453.50	472.68	0.00	0.00	575.57	574.12	597.80	789.51	567.22	NonamEVm000280t1
42.80	75.04	117.45	86.06	265.01	36.49	161.99	25.51	97.07	77.21	11.10	235.08	55.39	110.31	94.12	75.15	0.00	0.00	70.27	5.22	0.00	2.22	NonamEVm000281t1
17.27	60.41	105.27	92.55	90.12	127.30	159.73	108.16	166.02	194.36	66.92	72.92	67.41	127.51	107.99	0.00	0.00	36.19	35.91	162.73	0.00	94.92	NonamEVm000282t1
2285.53	1269.06	231.76	1411.10	733.10	9241.70	545.61	1425.79	688.48	390.35	7577.98	6362.68	28.85	833.05	2000.34	773.43	0.00	67.96	36.90	32.69	0.00	41.36	NonamEVm000283t1
83.20	159.54	273.93	120.85	152.07	162.29	219.34	149.54	254.41	269.01	82.21	162.50	249.74	209.81	133.27	16.41	0.00	539.43	152.13	62.90	11.87	20.63	NonamEVm000284t1
36.83	30.50	2520.22	205.75	96.04	32.33	706.35	682.99	216.00	313.83	74.26	591.55	1312.62	511.46	415.46	711.57	632.72	135.38	681.27	2287.00	0.00	1903.07	NonamEVm000285t1
100.26	121.55	19.43	151.02	65.30	704.74	92.97	35.03	56.95	105.98	186.00	145.44	276.35	45.37	68.25	29.84	0.00	142.77	146.64	3.11	0.00	18.74	NonamEVm000286t1
0.00	2.54	46.29	5.36	77.91	9.11	65.39	47.26	63.34	37.83	0.43	66.54	44.69	35.59	39.06	0.00	0.00	0.00	14.12	4.68	0.00	3.34	NonamEVm000287t1
0.00	19.43	14.65	13.02	53.76	0.00	314.05	114.44	137.31	210.54	16.77	94.31	46.80	100.56	48.14	2302.38	1081.70	57.06	15.76	51.48	16.56	79.35	NonamEVm000288t1
437.86	533.97	388.63	431.39	570.23	375.76	702.69	235.15	606.37	704.85	403.17	389.59	729.92	493.92	399.88	458.65	0.00	1043.55	413.06	89.12	169.34	21.59	NonamEVm000289t1
47.20	49.68	106.37	33.56	136.45	123.88	107.83	27.71	116.66	91.75	52.90	117.03	69.00	132.21	88.86	0.00	0.00	20.52	100.27	14.87	73.52	28.41	NonamEVm000290t1
36.41	19.30	189.15	72.26	44.23	141.39	128.53	24.66	19.00	60.60	13.50	76.68	70.59	64.82	58.50	95.93	0.00	43.57	61.87	17.76	0.00	21.15	NonamEVm000291t1
0.00	2.63	0.00	6.83	83.27	0.00	33.19	112.03	102.42	47.41	1.32	59.23	78.60	61.47	81.75	109.91	0.00	131.41	70.28	582.62	0.00	260.85	NonamEVm000292t1
0.00	0.00	0.00	0.00	15.37	0.00	15.78	32.26	4.05	2.59	3.19	184.34	0.00	7.56	24.33	0.00	0.00	0.00	0.00	0.00	0.00	0.00	NonamEVm000293t1
17.69	29.76	84.71	76.57	84.70	16.12	84.67	39.54	83.19	78.81	46.23	64.48	74.50	96.41	82.25	30.87	0.00	18.87	42.23	0.00	0.00	8.35	NonamEVm000294t1
189.66	343.34	137.28	157.69	272.48	635.56	209.09	71.30	198.37	277.53	111.50	94.75	63.94	123.46	90.51	0.00	0.00	107.23	53.28	22.27	108.16	0.00	NonamEVm000295t1
394.97	796.98	1585.71	832.17	1172.99	1215.67	865.30	286.19	625.37	662.10	929.70	1378.45	990.10	509.44	754.40	946.97	0.00	1042.80	661.59	257.86	449.39	79.52	NonamEVm000296t1
99.79	66.10	42.21	39.83	20.65	79.94	36.25	24.99	17.20	14.20	5633.30	182.27	9.09	41.78	23.86	0.00	0.00	0.00	30.38	8.69	0.00	22.77	NonamEVm000297t1
293.25	205.60	208.69	173.88	270.12	254.33	712.61	325.24	219.91	399.72	264.30	216.30	171.93	360.26	201.77	208.74	0.00	113.11	72.88	69.00	191.09	60.11	NonamEVm000298t1
177.79	198.07	186.03	142.72	258.57	178.99	384.25	189.77	397.11	273.16	111.05	124.68	120.19	260.63	171.53	169.92	0.00	17.46	76.57	23.29	86.52	19.28	NonamEVm000299t1
49.72	61.31	87.74	43.56	64.41	108.03	65.24	35.39	38.47	36.04	41.00	69.13	60.36	60.56	59.74	0.00	0.00	99.44	53.08	2.17	0.00	6.19	NonamEVm000300t1
31.73	46.40	86.55	81.67	124.85	63.01	65.23	33.45	55.46	37.10	38.24	107.14	68.94	97.81	110.65	0.00	0.00	59.19	94.02	16.13	0.00	0.00	NonamEVm000301t1
73.89	85.56	207.79	118.64	177.43	148.44	262.21	189.99	248.21	199.53	98.50	153.81	159.79	165.14	80.83	16.29	0.00	18.98	46.45	55.58	98.99	16.60	NonamEVm000302t1
202.36	471.00	1192.30	719.23	1409.73	312.34	1263.51	1163.72	2719.56	1477.71	312.47	1935.61	1862.11	3169.26	2601.04	2085.46	0.00	2003.04	2579.59	1314.42	1165.47	844.23	NonamEVm000303t1
7975.14	3884.01	3306.14	1891.64	250.34	1294.07	498.77	195.78	355.69	603.90	2593.38	380.59	604.97	490.50	366.62	1480.01	252.21	236.98	660.09	273.73	215.35	123.96	NonamEVm000304t1
71.39	81.40	51.73	45.27	84.01	302.42	171.82	37.12	67.17	141.00	20.71	66.23	65.46	53.25	58.32	0.00	0.00	79.24	32.58	8.05	0.00	4.04	NonamEVm000305t1
233.56	214.47	150.32	173.01	285.34	335.38	188.43	84.16	182.02	235.28	127.42	189.55	126.77	157.30	173.03	388.43	58.74	278.72	102.15	80.92	253.09	42.13	NonamEVm000306t1
116.11	150.19	64.92	140.63	290.45	136.38	250.75	61.87	128.89	167.06	109.91	184.35	226.02	118.71	179.54	95.57	0.00	69.88	85.66	24.33	193.56	11.58	NonamEVm000307t1
4246.08	4406.77	1579.84	6703.76	1199.38	3322.07	5939.21	1329.24	1633.70	6483.14	684.06	1382.30	983.78	1617.18	1903.64	449.57	98.99	952.18	950.62	141.45	136.37	385.12	NonamEVm000308t1
0.00	12.50	74.26	10.44	2.01	23.49	84.67	39.05	1.89	18.05	0.00	13.08	8.05	10.82	15.51	0.00	0.00	0.00	2.57	0.00	0.00	1.22	NonamEVm000309t1
19.08	46.70	98.42	68.46	96.16	101.79	121.12	59.10	81.42	77.57	24.48	86.87	54.84	96.95	38.46	0.00	0.00	89.76	25.57	13.24	0.00	18.99	NonamEVm000310t1
65.19	173.05	184.22	216.59	127.09	86.93	94.34	79.46	93.22	85.16	115.60	102.06	119.53	73.45	65.73	85.52	0.00	117.16	85.35	14.26	0.00	31.73	NonamEVm000311t1
2.47	12.18	43.13	36.12	6.76	17.09	22.14	8.60	20.96	22.06	9.94	77.96	20.83	18.71	24.22	0.00	0.00	75.04	19.07	14.96	25.09	44.35	NonamEVm000312t1
16.07	10.39	104.10	44.53	87.29	32.31	194.40	169.95	117.62	254.05	15.57	128.07	328.39	174.86	143.87	0.00	0.00	66.55	27.51	90.76	81.24	19.75	NonamEVm000313t1
15.28	34.87	73.05	39.28	17.18	120.48	44.79	19.67	20.25	9.06	18.99	63.15	13.43	43.97	26.68	0.00	0.00	0.00	35.08	7.25	0.00	0.00	NonamEVm000314t1
13.32	23.65	207.95	152.16	104.90	116.26	385.99	219.06	180.53	185.42	107.73	145.25	88.84	144.31	98.54	0.00	0.00	4.96	48.33	98.46	0.00	27.21	NonamEVm000315t1
0.00	1.49	11.88	11.21	3.91	4.22	134.96	27.53	0.50	26.94	3.52	29.74	7.89	3.19	10.72	0.00	0.00	0.00	3.40	11.96	0.00	0.00	NonamEVm000316t1
12.31	38.01	100.83	69.11	173.86	88.32	171.41	65.41	118.24	93.20	94.64	124.31	114.98	157.26	96.48	0.00	0.00	0.00	19.98	12.66	0.00	6.03	NonamEVm000317t1
73.10	120.60	111.36	173.94	108.63	100.38	107.83	47.98	90.40	108.73	94.11	100.29	36.06	106.57	82.12	0.00	0.00	501.71	42.87	2.04	83.07	6.39	NonamEVm000318t1
64.06	146.95	929.23	201.70	220.73	217.86	533.71	212.27	442.90	339.64	60.30	501.17	2217.78	537.84	356.28	459.75	0.00	931.45	576.60	431.25	116.99	134.85	NonamEVm000319t1
0.00	5.46	44.13	30.14	25.89	55.43	86.54	38.38	20.28	22.34	0.00	42.81	57.83	51.52	12.13	352.01	0.00	0.00	12.40	6.46	0.00	18.07	NonamEVm000320t1
11.91	27.83	208.92	102.62	73.06	43.25	242.70	55.59	100.32	123.89	32.30	150.49	71.81	50.48	104.58	218.80	140.03	138.07	55.06	15.63	56.92	13.46	NonamEVm000321t1
24.04	0.00	13.45	26.90	5.48	0.00	110.93	70.64	12.18	11.15	0.58	29.22	14.07	16.20	31.10	0.00	0.00	0.00	40.01	31.88	56.13	14.19	NonamEVm000322t1
36.89	26.56	21.02	22.08	10.24	108.14	83.07	8.99	8.75	28.37	6.75	50.05	29.31	21.23	10.44	0.00	0.00	0.00	7.56	0.00	0.00	0.00	NonamEVm000323t1
4.06	0.00	92.22	10.12	24.63	0.00	85.17	74.47	80.72	44.59	4.05	261.56	185.74	274.31	166.73	0.00	0.00	50.76	185.03	36.99	0.00	18.11	NonamEVm000324t1
53.43	88.49	49.59	32.54	51.70	149.18	54.21	28.98	60.42	26.98	68.73	24.61	25.49	45.65	24.43	0.00	0.00	28.28	28.07	4.00	0.00	14.55	NonamEVm000325t1
17.76	32.93	454.57	73.18	103.50	53.80	361.98	153.97	226.35	198.76	17.47	337.15	278.25	425.34	236.02	283.95	0.00	81.79	297.17	139.08	0.00	13.40	NonamEVm000326t1
10.89	30.42	82.66	20.01	28.73	25.74	35.88	26.11	25.78	40.42	12.49	79.34	55.91	27.81	17.34	0.00	0.00	0.00	15.57	11.42	0.00	2.33	NonamEVm000327t1
223.18	138.18	219.11	99.76	115.94	152.71	227.46	92.86	128.17	109.91	55.54	127.13	78.38	183.77	109.17	83.75	0.00	193.64	240.17	67.47	79.96	4.43	NonamEVm000328t1
118.58	511.86	356.81	382.37	412.35	718.40	529.87	472.87	661.90	1008.08	416.92	470.11	526.88	524.65	391.88	81.47	394.06	295.81	307.63	253.29	144.60	263.23	NonamEVm000329t1
19.61	41.32	62.61	58.50	56.10	71.96	110.01	36.75	70.84	49.72	47.03	68.18	86.33	37.14	88.64	62.60	0.00	56.15	53.17	35.86	70.18	57.96	NonamEVm000330t1
68.96	29.82	89.19	79.86	204.78	97.31	65.02	42.71	97.60	44.29	99.42	157.59	114.02	114.27	129.22	0.00	0.00	19.05	78.95	12.18	0.00	17.94	NonamEVm000331t1
218.68	198.84	267.39	129.69	340.09	159.64	223.26	93.98	181.80	147.11	159.88	257.67	177.66	213.65	228.19	175.36	0.00	97.22	224.40	31.74	0.00	27.20	NonamEVm000332t1
1.89	14.13	31.41	28.99	63.88	2.12	215.04	158.02	262.71	391.09	23.52	111.65	90.22	292.82	125.52	0.00	0.00	100.35	40.97	62.24	161.85	28.65	NonamEVm000333t1
216.09	181.06	162.06	162.29	125.33	274.36	145.73	60.24	77.67	95.74	105.10	69.71	189.37	126.77	69.89	111.53	0.00	49.41	44.00	38.46	0.00	10.65	NonamEVm000334t1
2.38	26.44	40.89	26.06	186.43	109.35	65.32	29.77	68.28	137.87	73.25	92.10	73.75	50.09	55.38	60.60	0.00	66.61	57.50	52.53	0.00	36.45	NonamEVm000335t1
218.22	87.00	64.04	172.22	79.57	47.72	383.36	414.08	90.09	220.64	10.00	123.30	36.63	65.82	86.74	0.00	1125.90	44.11	25.13	15.79	0.00	58.17	NonamEVm000336t1
71.28	72.00	122.27	79.66	337.83	227.80	216.25	101.93	207.47	186.63	66.96	238.01	166.80	215.91	159.38	0.00	0.00	212.05	109.12	22.82	74.70	25.88	NonamEVm000337t1
28.45	43.42	38.74	68.37	106.14	130.12	178.89	136.28	92.87	164.84	71.46	49.53	115.29	66.91	46.83	0.00	0.00	75.52	26.35	34.44	0.00	20.63	NonamEVm000338t1
305.01	281.13	406.15	359.17	235.94	464.44	304.75	120.10	288.13	279.48	120.94	343.88	221.70	484.96	361.18	0.00	0.00	176.55	438.97	208.65	80.06	49.41	NonamEVm000339t1
17.63	7.01	15.57	16.64	15.11	0.00	80.86	13.11	2.26	5.76	0.36	32.77	2.03	5.69	5.70	0.00	0.00	0.00	0.62	0.00	0.00	0.00	NonamEVm000340t1
200.90	118.17	87.25	64.40	117.32	127.48	94.99	29.43	92.32	92.95	34.45	98.66	64.81	123.82	88.47	0.00	0.00	67.35	53.66	26.04	34.23	16.79	NonamEVm000341t1
93.90	80.19	62.86	67.58	100.08	24.61	80.47	38.54	80.76	63.93	48.81	63.94	31.48	78.23	67.52	132.49	0.00	13.20	46.91	12.96	0.00	9.38	NonamEVm000342t1
0.00	10.61	88.77	30.05	80.34	21.96	45.47	47.83	43.92	28.56	12.43	98.28	29.42	47.40	67.69	0.00	0.00	43.34	32.92	28.44	0.00	16.45	NonamEVm000343t1
106.76	76.08	52.76	64.16	94.98	23.68	73.65	56.56	108.99	86.71	56.87	47.54	44.93	90.80	61.85	0.00	0.00	31.12	45.21	29.09	0.00	20.57	NonamEVm000344t1
105.93	120.83	84.57	114.62	181.65	128.58	142.49	77.68	97.53	52.36	48.84	108.95	130.35	161.00	80.30	0.00	0.00	80.01	115.69	42.57	0.00	15.06	NonamEVm000345t1
0.00	2.18	3729.92	646.18	118.49	2.11	536.64	657.32	860.78	686.92	160.99	1840.31	2634.40	2173.37	1330.32	1126.39	0.00	1705.02	5401.74	3133.33	1370.60	1173.60	NonamEVm000346t1
15.45	30.69	64.74	64.09	188.01	26.94	188.80	60.96	56.53	46.06	9.60	410.45	100.88	60.65	104.45	195.91	0.00	222.25	57.62	0.00	0.00	4.98	NonamEVm000347t1
5.41	3.57	11.27	8.34	3.91	14.82	67.62	24.18	15.01	22.35	2.41	35.87	9.00	32.32	14.32	0.00	0.00	0.00	4.88	4.39	0.00	5.23	NonamEVm000348t1
60.61	42.95	82.99	69.05	115.60	118.35	114.24	34.69	103.51	84.98	93.37	71.21	57.23	109.23	54.24	0.00	0.00	28.12	27.29	1.23	0.00	0.00	NonamEVm000349t1
256.67	374.83	232.92	297.58	158.96	416.81	316.15	70.72	140.23	199.57	111.45	47.16	78.30	145.01	76.52	0.00	0.00	49.87	30.67	43.47	0.00	2.34	NonamEVm000350t1
6.48	3.06	68.30	26.27	29.06	52.42	67.14	19.30	7.87	9.03	9.44	49.23	16.89	37.62	39.57	148.77	0.00	0.00	28.78	22.33	0.00	5.37	NonamEVm000351t1
413.12	253.30	132.75	173.40	170.18	474.23	409.15	111.20	252.27	287.12	126.58	152.18	202.88	162.34	153.37	0.00	0.00	186.67	134.14	42.28	71.52	52.06	NonamEVm000352t1
627.31	558.71	480.19	408.79	331.28	582.04	358.83	182.02	298.45	432.26	430.71	278.42	324.47	279.86	333.21	745.24	0.00	634.95	302.53	240.51	155.83	146.22	NonamEVm000353t1
18.11	39.33	60.08	70.55	88.08	211.23	310.32	60.33	77.71	196.98	85.89	287.23	639.84	76.39	55.28	447.69	0.00	388.29	91.72	86.02	98.56	33.45	NonamEVm000354t1
393.33	219.43	165.02	156.51	149.57	256.04	197.28	82.80	127.41	169.65	77.00	167.86	119.39	113.14	127.82	108.46	0.00	108.56	71.31	17.91	0.00	46.22	NonamEVm000355t1
9.96	37.00	53.69	40.10	263.74	58.27	136.75	60.47	100.16	118.09	25.79	125.82	891.86	37.16	85.87	721.53	0.00	843.68	196.43	18.93	0.00	36.06	NonamEVm000356t1
117.24	125.02	61.55	79.88	631.71	118.16	84.13	70.89	261.65	77.67	87.60	218.02	47.03	217.18	178.26	0.00	0.00	110.97	98.84	49.33	77.90	15.67	NonamEVm000357t1
318.08	201.97	213.56	129.06	175.41	220.94	177.34	79.00	105.79	158.32	69.04	141.47	221.38	159.69	98.27	398.84	0.00	311.95	138.38	124.95	285.79	46.24	NonamEVm000358t1
37.43	36.60	46.60	36.10	77.38	77.97	52.93	18.62	255.56	38.75	15.15	51.21	17.72	29.60	46.88	109.56	0.00	106.08	20.72	11.96	0.00	0.00	NonamEVm000359t1
43.07	37.49	579.65	59.49	44.49	58.22	99.82	107.79	83.93	60.56	20.94	150.71	57.00	222.15	164.82	0.00	0.00	94.09	203.60	197.14	0.00	64.94	NonamEVm000360t1
43.17	129.11	133.39	43.35	48.57	244.77	134.47	72.23	114.10	58.49	41.93	62.82	86.11	123.40	79.63	0.00	0.00	38.69	34.94	69.56	42.47	8.73	NonamEVm000361t1
26.52	85.49	73.51	139.08	184.71	160.76	262.18	91.71	293.81	327.39	23.58	119.55	89.34	100.51	123.21	548.79	0.00	352.92	44.38	12.70	0.00	11.65	NonamEVm000362t1
24.58	127.66	50.95	51.52	125.23	101.67	313.79	116.00	88.33	159.29	67.62	60.92	118.32	77.61	82.41	0.00	0.00	24.22	13.08	15.87	189.81	30.15	NonamEVm000363t1
0.00	3.98	40.84	14.06	72.05	45.10	230.87	65.93	41.59	37.51	8.06	150.13	114.99	63.81	63.55	0.00	0.00	84.18	18.01	0.00	0.00	1.16	NonamEVm000364t1
200.65	160.01	165.39	87.46	117.43	251.80	93.51	61.74	123.88	166.62	62.92	142.85	72.77	107.84	107.65	15.97	0.00	159.19	192.20	78.71	0.00	43.28	NonamEVm000365t1
41.45	103.39	151.55	65.00	357.41	106.91	222.12	122.44	281.42	204.88	109.22	319.53	282.72	363.20	177.17	29.31	0.00	33.17	378.97	187.10	68.53	72.07	NonamEVm000366t1
159.46	336.10	145.20	432.94	257.94	264.16	817.03	142.13	208.09	163.08	312.25	264.86	230.20	227.15	253.12	57.38	0.00	45.77	125.69	339.81	69.73	74.06	NonamEVm000367t1
15.00	6.62	103.47	13.97	27.39	48.59	72.10	64.79	46.38	30.20	8.95	70.04	51.86	108.23	34.28	0.00	0.00	11.67	40.70	8.13	0.00	2.91	NonamEVm000368t1
2.91	7.61	17.53	46.52	77.83	19.55	106.79	22.24	52.66	53.64	28.40	86.73	119.73	26.16	39.18	0.00	0.00	219.48	41.73	14.23	0.00	0.00	NonamEVm000369t1
180.83	179.96	118.97	123.60	345.33	220.78	153.36	69.28	136.50	121.08	98.32	158.43	72.88	121.77	147.08	0.00	0.00	18.78	85.84	30.51	74.93	1.04	NonamEVm000370t1
42.04	115.03	342.27	107.33	231.57	255.37	413.73	105.16	166.11	271.35	37.97	191.72	277.68	146.53	167.74	124.21	0.00	355.52	74.34	47.15	394.05	13.54	NonamEVm000371t1
175.85	118.81	142.26	95.28	307.48	216.15	160.12	98.97	200.03	157.10	103.85	202.51	120.55	182.41	157.83	0.00	0.00	313.85	123.46	38.62	154.13	3.40	NonamEVm000372t1
26.73	114.48	32.02	151.83	332.56	55.93	142.48	142.12	286.91	277.04	81.31	187.94	13.18	114.35	144.04	0.00	0.00	24.94	38.68	10.87	0.00	17.61	NonamEVm000373t1
11.00	6.37	59.52	41.10	38.06	96.03	75.63	22.59	45.57	43.00	12.35	59.88	55.86	52.87	31.89	0.00	0.00	26.35	27.02	15.93	0.00	3.20	NonamEVm000374t1
59.86	77.72	53.10	90.18	91.50	73.67	98.27	46.14	59.68	59.01	51.03	47.35	31.66	47.20	31.08	0.00	0.00	116.74	18.72	21.50	88.82	8.18	NonamEVm000375t1
1.95	16.75	45.07	26.49	126.55	4.36	152.64	66.37	176.40	94.96	6.94	168.23	127.48	238.21	123.27	119.60	0.00	13.62	100.88	41.00	0.00	2.00	NonamEVm000376t1
542.03	712.80	364.26	641.82	256.57	99.79	407.96	113.74	218.92	448.38	186.99	85.30	35.90	97.50	207.34	90.85	81.99	1261.23	358.66	88.05	149.64	135.73	NonamEVm000377t1
37.65	56.80	51.27	52.59	100.97	28.16	106.76	51.74	128.67	110.04	52.92	106.46	121.88	127.03	96.86	0.00	0.00	6.28	101.56	34.13	61.49	2.08	NonamEVm000378t1
94.94	114.90	153.26	139.19	309.50	210.29	315.95	139.71	249.69	296.72	58.30	242.93	197.90	263.20	200.13	96.21	0.00	172.13	101.35	94.68	0.00	31.84	NonamEVm000379t1
24.52	78.32	156.02	90.70	182.21	77.12	177.73	98.31	239.04	256.85	103.69	107.96	57.19	177.13	109.75	149.10	0.00	39.61	42.54	12.66	0.00	30.79	NonamEVm000380t1
129.39	70.72	337.47	381.22	2663.71	263.71	2512.56	388.35	322.99	681.36	608.29	2019.48	3550.77	91.39	806.74	11725.97	558.90	4863.06	480.57	77.24	163.14	305.49	NonamEVm000381t1
164.71	168.43	83.96	293.78	78.41	64.09	355.11	50.94	120.08	240.82	31.45	82.75	256.57	35.09	52.62	108.31	0.00	0.00	13.55	0.00	0.00	2.39	NonamEVm000382t1
96.62	236.80	198.38	107.92	133.13	255.15	185.35	32.63	97.79	192.10	107.18	93.81	192.30	85.22	90.25	141.84	107.64	297.90	74.68	92.72	229.63	33.46	NonamEVm000383t1
3.17	15.43	62.52	22.08	8.92	22.39	68.45	17.84	12.50	19.29	0.00	53.96	23.33	28.72	23.87	0.00	0.00	0.00	52.22	2.03	0.00	2.55	NonamEVm000384t1
0.00	0.00	128.98	6.37	1.21	10.21	104.65	41.03	14.66	62.42	0.00	50.24	4.23	119.35	72.91	0.00	0.00	0.00	28.37	9.28	0.00	24.54	NonamEVm000385t1
58.22	89.24	69.11	59.33	84.32	33.58	96.03	38.75	53.52	54.70	32.00	54.72	41.35	51.26	32.22	0.00	0.00	0.00	62.06	34.49	67.61	1.93	NonamEVm000386t1
1685.71	657.87	231.35	849.31	200.82	1474.97	266.24	147.37	271.79	454.45	341.73	94.42	150.43	335.18	156.14	4039.78	255.17	2901.14	149.74	191.46	1644.13	42.44	NonamEVm000387t1
20.15	49.69	69.20	46.58	46.47	18.84	114.54	75.67	50.04	78.09	22.96	74.58	65.20	72.86	50.72	356.32	0.00	61.01	27.18	11.18	0.00	2.13	NonamEVm000388t1
379.11	359.70	157.57	155.68	107.53	379.47	97.03	33.07	75.25	94.98	107.14	48.80	12.53	59.73	32.74	0.00	0.00	67.23	27.53	23.44	0.00	13.25	NonamEVm000389t1
1152.49	959.34	372.07	442.04	487.23	946.13	471.60	369.92	494.38	535.91	430.76	304.09	219.71	409.57	403.03	83.16	299.37	700.14	241.37	159.15	212.25	67.02	NonamEVm000390t1
680.78	751.96	521.17	873.81	83.51	225.83	115.01	63.71	201.21	215.60	619.05	358.85	27.27	63.27	92.48	0.00	0.00	49.90	19.34	3.26	72.44	45.56	NonamEVm000391t1
0.00	3.42	36.55	1.13	7.86	0.00	103.55	33.92	33.18	65.87	0.00	46.10	0.44	33.30	23.68	0.00	0.00	0.00	19.50	58.41	0.00	20.75	NonamEVm000392t1
16.30	72.21	96.27	97.93	151.93	70.11	144.30	81.39	143.49	127.19	70.28	102.26	67.11	106.22	78.69	0.00	0.00	95.04	54.71	39.24	0.00	12.40	NonamEVm000393t1
44.55	112.84	123.11	136.19	173.04	84.11	105.40	84.60	130.79	136.77	147.12	100.97	133.09	129.94	132.05	0.00	0.00	29.13	113.49	18.13	22.88	9.79	NonamEVm000394t1
378.83	204.61	165.57	249.07	158.79	213.10	284.99	112.62	138.73	193.66	73.18	114.46	155.43	176.09	136.41	109.05	0.00	236.06	171.53	65.19	247.89	9.27	NonamEVm000395t1
253.06	216.28	288.81	181.30	592.88	258.38	304.44	137.00	306.33	221.95	246.12	398.75	301.64	334.49	398.17	0.00	0.00	175.99	225.40	76.90	0.00	14.62	NonamEVm000396t1
103.57	95.60	77.24	65.82	68.84	119.26	98.15	72.31	166.66	139.75	66.15	93.86	102.56	106.70	116.28	51.79	0.00	137.62	36.38	63.27	0.00	30.73	NonamEVm000397t1
0.00	0.00	137.29	34.11	8.43	0.00	354.35	129.32	100.96	130.38	0.00	105.17	222.41	288.36	75.08	65.36	0.00	6.35	222.69	170.43	0.00	71.62	NonamEVm000398t1
23.77	122.80	154.59	65.78	66.50	42.67	117.90	33.98	114.78	143.66	75.95	93.04	55.57	69.56	80.78	27.83	0.00	44.39	64.89	41.20	0.00	2.76	NonamEVm000399t1
0.00	15.43	80.45	0.00	72.15	2.01	126.09	54.11	114.96	43.09	14.37	108.66	20.34	105.31	53.42	171.28	0.00	0.00	48.61	51.37	0.00	42.67	NonamEVm000400t1
33.55	57.99	57.41	6.58	52.96	26.99	63.69	37.88	71.09	59.79	18.62	31.43	27.52	56.87	28.73	0.00	0.00	0.00	13.29	17.90	0.00	4.80	NonamEVm000401t1
190.00	300.81	336.06	256.58	557.37	282.43	414.57	224.08	442.23	306.47	238.09	394.22	274.87	402.67	298.53	72.90	0.00	156.34	199.75	101.27	204.58	70.23	NonamEVm000402t1
6.17	0.00	10.98	11.55	6.40	1.73	31.95	17.23	1.31	7.71	0.00	26.51	1.81	2.51	8.85	54.16	0.00	0.00	2.39	0.00	0.00	0.00	NonamEVm000403t1
28.49	7.90	597.93	71.70	184.14	54.81	1265.90	753.14	847.91	912.05	15.39	1122.28	800.53	1192.27	697.77	0.00	0.00	93.17	810.18	401.80	0.00	398.64	NonamEVm000404t1
34.18	38.81	151.56	120.93	88.76	65.70	244.70	86.18	77.82	71.67	16.97	245.62	9.97	63.81	97.67	36.77	0.00	106.83	45.81	12.42	28.90	17.89	NonamEVm000405t1
6.25	36.28	29.44	13.43	205.54	34.81	28.50	29.39	68.53	31.15	12.25	222.03	29.90	84.27	95.82	0.00	0.00	145.74	56.50	9.67	0.00	2.51	NonamEVm000406t1
342.32	305.65	398.96	305.63	291.97	212.93	530.46	214.89	541.87	382.78	117.45	365.91	396.23	613.26	408.75	74.05	0.00	156.86	222.64	95.49	0.00	10.77	NonamEVm000407t1
124.86	100.24	90.64	50.68	115.27	106.81	145.00	74.45	163.07	76.31	52.46	96.37	115.26	142.68	105.25	116.28	0.00	125.82	197.25	40.76	0.00	21.98	NonamEVm000408t1
1.51	14.99	19.07	17.26	47.61	8.09	89.06	39.85	28.89	23.70	2.15	64.18	9.78	40.19	17.61	0.00	0.00	68.51	15.76	0.00	67.77	0.00	NonamEVm000409t1
15.13	0.00	4.19	0.00	25.51	13.41	41.94	13.62	11.81	3.43	12.23	58.70	123.54	6.68	17.57	0.00	0.00	0.00	5.86	10.38	0.00	0.00	NonamEVm000410t1
804.00	456.91	649.54	1029.57	274.36	478.03	618.93	292.47	1050.98	1343.57	373.43	168.85	139.44	200.19	568.82	2113.00	0.00	705.39	255.47	281.41	0.00	155.16	NonamEVm000411t1
1124.50	757.64	579.28	387.27	539.32	1170.51	345.60	160.11	440.01	354.24	185.65	370.21	211.83	367.81	277.49	0.00	0.00	318.06	269.36	102.89	0.00	21.06	NonamEVm000412t1
50.81	15.69	65.40	65.30	87.76	27.00	90.08	46.61	28.77	44.50	19.99	90.67	53.93	66.09	39.96	28.46	0.00	0.00	6.13	0.00	40.87	8.72	NonamEVm000413t1
95.20	81.09	84.34	216.66	95.95	139.72	149.28	42.81	55.96	104.86	96.90	35.52	449.56	19.31	45.61	679.91	177.53	587.27	365.91	30.49	120.89	44.03	NonamEVm000414t1
127.94	270.98	226.00	150.68	165.47	286.76	178.68	76.51	180.22	186.14	156.85	118.48	235.59	161.35	111.91	194.65	0.00	141.09	70.41	37.65	0.00	17.60	NonamEVm000415t1
91.72	83.96	32.32	50.15	78.83	78.17	96.95	17.74	51.81	67.58	27.91	41.49	46.79	64.75	24.51	0.00	0.00	0.00	21.09	7.24	0.00	0.00	NonamEVm000416t1
151.56	163.84	161.86	144.92	127.82	148.85	422.14	60.74	134.39	500.29	132.62	79.78	24.62	85.46	87.86	634.51	136.93	247.41	129.61	44.36	38.98	23.39	NonamEVm000417t1
2.54	4.37	44.48	14.98	76.30	16.65	73.33	26.01	30.17	18.96	4.80	115.55	24.42	63.71	48.11	44.69	0.00	0.00	27.67	16.11	0.00	0.00	NonamEVm000418t1
760.89	1299.66	693.70	1223.70	1171.77	1328.48	1716.25	904.18	1487.69	2018.80	444.21	577.25	624.40	1353.79	582.38	363.78	134.10	809.32	353.07	246.45	728.57	100.02	NonamEVm000419t1
18.66	21.52	206.11	38.93	39.31	33.48	85.43	58.05	84.81	41.09	4.17	183.69	90.22	167.01	72.28	81.93	0.00	222.03	146.65	66.80	184.89	10.84	NonamEVm000420t1
67.81	119.48	105.87	76.31	89.11	82.18	75.16	40.75	64.69	119.51	72.29	29.29	52.40	39.74	60.40	0.00	0.00	114.09	41.88	11.35	0.00	60.92	NonamEVm000421t1
9.64	3.83	76.42	24.05	53.05	0.00	171.26	60.74	120.75	54.25	17.24	111.89	51.79	123.64	80.64	0.00	0.00	33.73	60.81	16.46	0.00	5.60	NonamEVm000422t1
124.60	136.61	194.15	120.60	205.48	123.19	147.10	85.00	131.78	142.29	81.03	156.83	76.52	118.09	145.99	0.00	0.00	37.41	92.12	17.38	0.00	5.17	NonamEVm000423t1
212.79	252.29	141.51	126.03	252.94	138.60	95.32	38.26	123.09	109.14	119.95	88.12	61.93	79.69	89.55	0.00	0.00	39.95	85.22	11.79	0.00	11.46	NonamEVm000424t1
185.60	206.54	225.42	147.41	394.96	262.39	335.95	151.86	255.26	330.37	117.66	291.34	191.97	266.29	282.37	0.00	0.00	110.42	106.04	80.83	0.00	49.36	NonamEVm000425t1
839.27	412.72	235.94	490.43	168.20	2723.95	108.53	98.59	109.26	131.40	288.72	23.02	49.03	262.46	75.92	8396.96	287.51	4093.55	149.04	147.76	731.66	11.56	NonamEVm000426t1
230.15	194.58	209.03	198.83	334.99	412.94	174.54	138.66	202.09	136.08	266.09	275.28	694.10	284.84	247.33	940.21	65.56	408.04	359.73	121.91	118.97	47.51	NonamEVm000427t1
24.87	6.35	45.80	15.21	4.01	10.43	44.60	14.98	0.70	4.04	0.00	14.58	3.19	24.68	12.59	0.00	0.00	0.00	10.13	0.00	0.00	5.04	NonamEVm000428t1
148.89	113.32	78.16	81.19	143.11	124.28	111.60	43.56	88.08	84.26	46.06	84.09	100.78	138.22	99.23	0.00	0.00	179.57	91.62	23.02	0.00	2.21	NonamEVm000429t1
148.50	212.89	379.04	257.31	241.84	256.43	299.85	146.12	273.90	284.89	228.45	260.02	296.83	351.50	283.42	0.00	0.00	118.50	317.45	144.53	75.34	81.05	NonamEVm000430t1
1534.14	1424.17	998.98	810.00	1629.10	1422.24	2822.87	1916.14	1415.58	3655.80	1120.11	838.36	815.20	1295.70	955.70	1858.96	3560.05	4452.40	326.57	373.22	272.76	404.64	NonamEVm000431t1
89.96	178.54	44.45	163.18	352.54	136.09	908.44	140.50	273.81	900.57	98.98	71.01	45.26	149.63	170.39	30.40	0.00	45.91	7.58	4.22	2.69	8.28	NonamEVm000432t1
348.97	214.79	248.46	217.29	285.37	270.94	271.45	130.30	214.33	208.56	162.03	188.08	202.01	271.15	234.47	0.00	0.00	115.72	157.07	11.20	0.00	35.21	NonamEVm000433t1
80.18	72.01	36.37	89.63	161.50	159.85	72.09	54.89	89.06	36.17	76.11	76.53	66.83	73.73	72.40	0.00	0.00	31.18	36.61	9.79	88.30	6.21	NonamEVm000434t1
550.80	233.38	659.14	391.16	118.49	1118.79	216.31	53.63	101.84	94.35	204.81	200.63	177.69	119.98	129.09	1835.00	0.00	751.66	168.89	67.83	435.49	32.67	NonamEVm000435t1
239.51	248.12	112.55	190.93	120.72	150.39	198.84	71.40	147.95	182.46	48.97	81.45	51.50	132.23	99.15	0.00	0.00	130.71	61.81	12.86	75.46	1.11	NonamEVm000436t1
8.90	46.76	48.52	14.74	46.44	32.83	70.81	13.34	72.50	35.36	14.41	25.52	25.62	35.09	20.47	0.00	0.00	0.00	14.94	4.34	0.00	10.34	NonamEVm000437t1
25.75	2.34	140.13	44.50	26.93	199.39	216.79	83.16	56.10	122.44	3.56	47.29	32.71	112.92	48.00	0.00	0.00	0.00	46.23	0.00	0.00	14.64	NonamEVm000438t1
28.23	32.37	52.45	81.03	55.37	26.72	306.44	64.64	51.07	87.10	0.40	116.13	87.45	38.26	61.92	266.62	0.00	133.06	47.25	15.16	75.66	8.25	NonamEVm000439t1
13.19	13.75	86.74	43.42	61.88	57.76	78.66	55.29	171.09	80.38	19.07	139.66	80.42	79.56	37.42	0.00	0.00	35.89	43.11	54.80	65.42	15.81	NonamEVm000440t1
801.86	621.51	240.58	298.36	290.57	240.90	315.85	75.35	216.11	213.49	200.16	254.39	326.77	209.84	189.90	79.84	0.00	203.66	171.92	19.38	60.06	17.82	NonamEVm000441t1
5822.00	3231.12	1768.80	2097.71	647.27	979.64	1227.51	255.68	499.15	618.66	1349.86	1742.65	815.55	872.28	709.19	516.27	0.00	324.51	628.14	251.09	104.90	134.11	NonamEVm000442t1
1461.90	1836.25	2560.23	1819.19	1901.05	1931.41	1664.05	1174.01	1261.47	1380.46	2463.70	2847.83	4033.68	1574.58	1749.10	2363.93	739.58	1684.84	1815.53	1450.35	1800.34	1360.71	NonamEVm000443t1
0.00	11.65	51.79	1.23	40.76	57.16	28.37	25.63	26.04	3.19	2.36	65.18	23.78	6.87	9.25	0.00	2.91	0.00	21.81	6.44	0.00	5.11	NonamEVm000444t1
0.00	20.83	3.33	6.13	177.91	9.14	52.74	45.23	67.29	52.31	29.49	62.70	31.08	65.02	60.00	0.00	0.00	0.00	11.76	0.00	89.25	2.98	NonamEVm000445t1
132.01	228.07	146.90	136.47	249.86	145.25	254.99	250.71	407.65	381.80	130.24	350.72	252.80	293.32	272.71	0.00	0.00	203.19	123.70	105.03	104.22	98.85	NonamEVm000446t1
21.43	43.15	113.77	79.83	136.67	56.05	83.93	40.77	56.30	53.63	58.97	74.01	86.14	63.42	66.15	0.00	0.00	74.97	49.62	20.49	49.91	2.08	NonamEVm000447t1
0.00	3.06	11.31	0.00	93.21	30.64	69.16	45.50	29.41	28.50	131.29	76.79	22.11	34.43	48.76	0.00	0.00	0.00	7.37	8.45	0.00	2.69	NonamEVm000448t1
32.51	53.49	59.63	84.51	200.13	231.28	321.42	101.13	132.26	213.11	132.81	162.11	468.87	97.97	175.05	1513.62	222.53	845.22	641.89	50.44	0.00	46.83	NonamEVm000449t1
17.82	22.43	33.48	21.16	49.01	87.94	68.75	29.40	61.23	36.81	5.58	45.92	30.90	78.93	40.48	156.49	0.00	0.00	15.19	18.48	0.00	0.00	NonamEVm000450t1
12.31	25.05	63.05	18.27	69.37	82.40	100.05	50.28	37.80	35.81	23.66	132.49	399.96	88.03	52.45	230.08	0.00	6.54	91.75	11.24	75.96	4.33	NonamEVm000451t1
0.00	1.05	1053.61	106.33	76.00	0.00	492.50	464.45	415.39	255.66	33.48	1229.98	1160.91	1061.83	1037.46	2997.39	0.00	1766.85	2067.49	2920.76	1535.93	4191.37	NonamEVm000452t1
4.13	39.88	44.45	38.55	44.85	47.69	73.95	6.42	59.80	123.61	23.42	26.24	61.40	50.27	28.72	0.00	0.00	0.00	11.91	14.63	0.00	9.85	NonamEVm000453t1
182.82	109.04	112.42	212.38	111.28	154.48	260.14	63.80	148.93	147.00	112.13	66.72	91.41	122.38	68.40	0.00	0.00	95.42	47.27	20.13	0.00	4.17	NonamEVm000454t1
665.12	672.98	551.83	518.52	1137.48	1180.75	632.34	188.35	482.83	357.95	786.45	950.26	762.08	434.04	608.82	1991.95	0.00	514.65	576.24	115.47	202.37	74.31	NonamEVm000455t1
78.66	84.08	101.26	62.44	298.13	187.25	98.68	66.25	137.32	50.78	41.60	118.34	28.02	77.23	114.14	110.41	0.00	25.14	82.38	19.72	24.75	8.35	NonamEVm000456t1
79.07	35.20	121.33	88.65	86.29	99.02	147.85	51.99	70.13	61.68	30.26	87.78	52.44	101.78	44.00	0.00	0.00	52.88	64.42	51.76	50.37	3.16	NonamEVm000457t1
0.00	16.87	9.08	2.89	21.24	65.32	169.15	58.92	50.95	125.04	9.53	9.10	9.87	5.70	11.08	0.00	0.00	0.00	4.57	13.35	0.00	1.96	NonamEVm000458t1
140.24	188.81	100.96	177.93	169.95	90.82	141.06	75.80	172.22	111.06	60.73	115.82	126.39	151.91	134.51	0.00	0.00	53.90	112.83	74.48	21.16	26.59	NonamEVm000459t1
111.79	63.46	81.83	69.41	65.59	49.78	36.02	20.30	25.94	46.81	83.04	42.09	36.22	28.60	37.90	0.00	0.00	60.78	50.47	7.77	0.00	41.61	NonamEVm000460t1
9.03	9.97	49.09	27.28	21.68	55.84	99.40	27.04	11.85	13.50	2.32	17.46	5.10	58.45	31.52	66.09	0.00	26.33	19.85	0.00	0.00	4.38	NonamEVm000461t1
76.68	114.14	92.69	97.84	121.89	143.11	116.59	89.25	129.78	139.79	82.43	97.63	123.06	216.93	76.39	0.00	0.00	167.50	127.84	150.36	0.00	50.58	NonamEVm000462t1
43.63	11.61	17.82	0.00	414.17	14.26	36.34	30.63	163.03	19.06	26.50	158.39	13.45	151.65	133.55	0.00	0.00	139.91	65.92	10.06	0.00	8.46	NonamEVm000463t1
44.54	30.69	82.95	37.33	53.94	55.93	59.99	22.54	54.14	35.52	33.08	55.13	54.55	19.74	36.22	0.00	0.00	37.41	41.44	3.26	0.00	17.61	NonamEVm000464t1
95.89	236.11	124.60	97.62	59.73	362.95	125.82	51.23	141.88	240.70	78.12	36.13	64.88	78.94	52.66	0.00	0.00	31.74	22.18	26.07	0.00	2.65	NonamEVm000465t1
427.05	246.80	185.51	163.80	200.36	192.08	143.62	71.59	129.92	113.51	102.50	114.73	88.87	111.72	132.94	204.00	0.00	96.65	97.75	47.55	0.00	9.62	NonamEVm000466t1
290.34	248.53	252.40	120.59	414.48	255.58	276.70	91.72	230.74	128.34	72.14	525.33	749.29	251.90	270.64	0.00	0.00	79.09	201.89	121.40	0.00	19.42	NonamEVm000467t1
0.00	9.44	7.28	1.24	304.85	13.99	5.42	18.62	66.29	3.23	18.34	73.51	15.46	55.15	70.75	0.00	0.00	6.24	48.35	15.22	0.00	0.00	NonamEVm000468t1
616.50	317.48	350.66	310.52	425.78	329.35	339.22	142.29	223.80	161.76	165.68	189.02	84.45	203.51	205.46	0.00	0.00	67.30	125.07	48.33	0.00	8.94	NonamEVm000469t1
108.17	243.74	66.77	282.69	164.75	238.82	247.42	87.77	130.61	143.47	145.91	92.31	149.13	74.41	121.38	0.00	0.00	61.08	51.37	21.27	0.00	34.44	NonamEVm000470t1
151.52	142.85	493.67	82.16	73.68	121.98	178.79	47.03	81.47	71.67	45.44	192.53	228.50	199.62	121.44	406.94	0.00	268.37	422.59	85.84	27.17	3.10	NonamEVm000471t1
256.86	387.63	242.27	365.30	430.49	350.32	641.90	135.20	313.00	452.25	248.65	350.37	178.24	196.21	313.05	644.37	0.00	211.99	197.30	40.26	0.00	24.30	NonamEVm000472t1
71.50	53.82	69.02	50.97	54.85	145.73	100.59	38.01	38.24	28.85	39.26	44.52	52.64	39.76	33.04	185.52	0.00	223.55	17.64	33.87	102.13	10.39	NonamEVm000473t1
198.44	248.42	133.87	137.01	128.28	132.68	171.16	70.60	198.78	155.20	78.07	94.44	92.83	133.05	127.72	0.00	0.00	124.58	68.68	42.39	0.00	3.50	NonamEVm000474t1
29.98	151.48	135.08	80.53	123.93	237.23	145.42	42.81	101.68	158.81	62.22	88.71	102.82	96.26	95.63	115.23	0.00	830.65	88.22	8.01	77.28	17.38	NonamEVm000475t1
319.33	270.42	574.96	305.98	236.54	271.40	312.13	115.12	254.48	330.45	235.26	224.12	305.36	250.52	188.53	1273.37	120.24	1118.64	270.53	97.77	365.75	49.71	NonamEVm000476t1
1908.77	1673.87	377.08	709.49	126.07	825.57	42.50	48.02	107.27	114.29	249.49	19.48	33.62	29.02	14.06	0.00	0.00	24.96	62.84	43.47	0.00	35.19	NonamEVm000477t1
0.00	33.05	72.79	18.67	60.72	51.98	45.00	24.98	48.57	34.21	20.32	104.32	72.67	62.08	38.34	0.00	0.00	0.00	20.71	18.47	0.00	2.07	NonamEVm000478t1
35.65	17.71	209.64	37.35	202.90	67.93	94.34	35.79	57.21	51.69	40.28	209.81	118.27	86.53	113.42	0.00	0.00	0.00	99.51	30.45	0.00	0.00	NonamEVm000479t1
16.19	3.94	40.87	11.26	12.77	32.29	33.29	16.74	6.55	11.74	0.00	49.86	0.00	7.53	13.27	0.00	0.00	29.92	4.13	0.00	0.00	0.00	NonamEVm000480t1
23.10	47.96	157.91	59.43	170.58	104.96	204.82	120.30	133.24	190.04	34.85	81.96	109.86	99.04	74.09	0.00	0.00	91.20	41.80	14.23	0.00	15.75	NonamEVm000481t1
14.25	12.99	43.62	13.66	82.02	73.76	73.67	20.59	54.15	20.04	8.78	85.48	46.83	38.92	52.37	0.00	0.00	0.00	35.90	0.00	0.00	2.07	NonamEVm000482t1
16.59	50.11	91.39	107.41	38.59	29.13	157.09	44.68	37.25	85.04	17.48	37.44	54.82	49.24	74.89	367.01	0.00	73.98	14.12	0.00	0.00	4.22	NonamEVm000483t1
353.48	391.65	306.56	326.56	609.03	408.18	419.43	207.01	362.09	353.20	245.01	415.72	660.66	398.69	421.86	77.22	0.00	312.16	305.18	123.17	249.76	46.56	NonamEVm000484t1
272.32	266.86	137.55	131.18	211.48	189.90	195.57	78.44	184.21	204.93	100.96	98.69	68.72	157.91	135.11	202.15	0.00	266.57	106.14	28.08	180.10	25.77	NonamEVm000485t1
0.00	36.98	96.65	8.04	2.86	10.74	98.43	56.40	30.58	94.41	10.65	5.74	5.63	69.68	18.25	0.00	0.00	0.00	8.19	14.06	0.00	13.68	NonamEVm000486t1
5.44	48.02	35.53	50.63	199.18	30.49	118.90	34.41	92.74	71.58	24.32	122.62	156.88	56.68	80.79	0.00	0.00	63.44	34.41	0.00	0.00	6.32	NonamEVm000487t1
21.02	21.42	95.10	53.09	101.83	105.39	123.01	65.33	85.25	48.07	15.56	87.61	30.95	80.62	46.49	0.00	0.00	5.66	37.62	7.83	0.00	3.74	NonamEVm000488t1
73.03	103.14	105.61	218.20	163.75	281.10	85.32	40.38	185.10	114.65	87.80	195.11	90.41	111.33	157.84	166.38	0.00	285.11	59.62	10.50	0.00	23.01	NonamEVm000489t1
67.89	44.06	29.42	78.95	118.01	75.21	180.91	44.93	80.28	144.89	131.91	82.36	247.58	53.40	65.10	0.00	0.00	186.57	63.96	13.63	174.72	21.97	NonamEVm000490t1
22.56	38.21	239.23	100.92	38.17	228.50	209.55	59.93	25.56	19.34	8.96	74.49	31.62	74.55	51.97	156.68	0.00	0.00	21.77	17.45	41.16	5.35	NonamEVm000491t1
154.12	36.35	81.38	65.28	8.58	10.14	21.22	24.17	25.29	415.71	50.79	11.56	9.15	6.33	16.19	0.00	0.00	4.52	0.00	15.84	0.00	0.75	NonamEVm000492t1
0.00	0.00	0.00	0.00	0.00	0.00	149.44	599.08	132.48	26.45	0.00	247.65	912.27	567.38	574.07	0.00	0.00	753.88	333.29	117.37	0.00	201.90	NonamEVm000493t1
128.30	60.20	69.87	60.98	116.20	79.92	60.00	21.07	63.76	28.41	42.65	83.52	50.91	38.89	72.02	62.59	0.00	24.94	67.68	13.04	0.00	4.14	NonamEVm000494t1
33.52	69.08	430.77	128.16	347.11	45.64	446.77	268.60	578.48	523.57	114.36	677.92	351.75	619.98	527.36	651.80	3.09	111.64	276.44	166.76	0.00	244.14	NonamEVm000495t1
9360.27	8546.21	12533.89	10578.15	15036.84	11855.62	26819.07	17696.70	18011.98	21943.70	6618.30	16043.01	17970.17	17324.57	10687.90	12298.41	5227.37	5352.73	6914.52	9837.69	2449.18	5822.77	NonamEVm000496t1
113.77	91.63	208.44	103.96	284.94	131.16	179.03	120.73	219.66	171.61	94.35	347.72	222.31	220.97	249.89	0.00	0.00	62.88	277.88	108.24	31.95	109.23	NonamEVm000497t1
103.30	314.78	90.06	458.52	968.12	641.97	1014.82	695.62	676.60	897.68	749.18	753.41	2460.52	459.85	780.67	1012.01	1663.44	3462.09	1125.13	196.45	111.34	433.69	NonamEVm000498t1
408.84	372.29	675.34	279.15	513.45	578.59	416.86	378.60	375.85	373.03	328.00	560.07	300.89	335.98	346.40	145.42	459.81	326.17	324.92	647.09	376.29	714.22	NonamEVm000499t1
7.13	16.53	132.48	93.36	178.18	63.95	212.53	132.82	200.92	195.04	19.13	147.00	109.55	140.48	140.22	109.55	0.00	49.90	62.16	31.52	0.00	0.00	NonamEVm000500t1
5381.34	2988.11	1855.61	2502.65	11.47	175.93	37.27	3.44	11.81	31.10	4045.42	2.65	5.56	12.52	5.07	0.00	0.00	31.61	4.87	8.18	0.00	30.59	NonamEVm000501t1
44.63	46.77	166.71	88.85	82.80	78.40	116.94	66.59	56.43	86.90	110.53	94.99	139.69	59.37	54.10	94.50	427.48	75.29	19.79	59.39	145.80	26.07	NonamEVm000502t1
244.58	345.31	344.15	230.77	444.93	461.15	262.21	109.99	297.44	200.83	275.96	448.92	482.07	242.94	265.62	172.46	68.05	243.65	184.52	32.67	72.57	57.07	NonamEVm000503t1
0.00	0.00	579.17	401.48	2.27	0.00	129.62	81.23	98.90	131.05	27.37	188.99	25.01	312.02	159.94	1187.75	0.00	1996.35	4788.48	1598.44	1545.02	1370.04	NonamEVm000504t1
20.57	46.32	54.34	10.25	120.15	55.18	129.47	65.00	66.47	86.82	12.58	143.02	78.72	91.98	100.15	0.00	0.00	72.72	55.03	48.74	0.00	0.00	NonamEVm000505t1
41.34	0.00	17.56	5.78	4.29	7.41	38.35	15.47	4.23	7.51	4.44	15.63	8.46	15.09	12.26	127.29	0.00	0.00	0.80	0.00	0.00	14.46	NonamEVm000506t1
664.61	386.47	253.41	214.25	97.21	389.46	169.20	84.77	132.25	125.68	128.59	187.46	120.18	144.04	142.72	520.75	0.00	740.06	282.15	98.14	0.00	19.88	NonamEVm000507t1
107.68	467.64	315.83	163.96	655.77	266.66	505.23	212.95	587.21	422.61	917.90	470.76	499.55	278.66	228.19	139.49	0.00	432.72	329.59	45.19	40.36	69.64	NonamEVm000508t1
5.47	22.83	76.83	32.94	23.64	67.11	55.73	14.42	14.69	45.89	5.46	36.20	20.64	37.01	26.48	0.00	0.00	22.01	15.33	23.88	0.00	2.12	NonamEVm000509t1
174.61	357.53	631.71	212.96	329.33	512.74	641.23	169.33	391.99	596.56	62.44	831.53	392.19	424.88	319.14	772.22	0.00	410.65	284.05	142.08	786.02	33.61	NonamEVm000510t1
0.00	24.34	74.82	25.00	9.59	16.90	103.28	64.28	8.20	29.22	0.00	30.15	6.03	22.29	29.03	0.00	0.00	0.00	11.21	20.68	0.00	6.96	NonamEVm000511t1
1351.21	1036.77	787.20	780.82	597.86	1999.56	930.07	242.19	415.48	698.90	475.06	477.98	634.70	519.60	397.68	565.43	215.56	993.54	525.89	212.15	336.14	27.09	NonamEVm000512t1
318.77	363.93	113.82	193.42	146.05	206.82	172.13	90.55	212.14	251.28	250.53	122.90	69.19	154.11	149.41	32.35	0.00	162.58	61.65	13.52	83.89	70.92	NonamEVm000513t1
11.04	8.54	928.10	100.39	157.23	76.61	501.14	578.01	639.36	509.77	33.26	1385.39	2162.26	1597.96	1162.58	194.01	0.00	45.06	1127.30	582.93	0.00	504.95	NonamEVm000514t1
210.14	174.39	101.81	105.40	87.94	385.00	117.43	37.23	69.73	97.00	55.27	100.13	23.62	45.01	57.84	14.91	0.00	38.91	44.37	24.89	68.93	4.33	NonamEVm000515t1
26.26	12.78	23.64	28.92	23.17	40.56	59.79	4.78	16.24	14.50	3.04	30.62	4.43	10.92	14.41	25.42	0.00	0.00	25.78	0.00	0.00	1.32	NonamEVm000516t1
137.87	289.71	139.10	183.64	194.32	216.35	192.96	121.79	229.46	341.84	298.45	103.97	114.56	248.89	129.75	0.00	0.00	340.63	106.32	119.83	0.00	89.02	NonamEVm000517t1
4.09	31.83	25.89	13.57	249.21	96.73	197.82	410.08	152.72	7.04	51.69	85.74	70.12	334.68	98.33	0.00	0.00	28.64	170.03	8.10	0.00	2.37	NonamEVm000518t1
18.24	37.43	112.59	57.07	116.63	54.74	252.99	53.86	72.67	169.21	24.45	47.32	95.67	48.97	17.01	267.25	0.00	227.98	20.33	10.35	0.00	6.77	NonamEVm000519t1
24.20	106.30	84.83	142.86	61.30	62.45	82.20	45.93	87.22	52.28	70.03	84.55	81.78	128.19	66.18	0.00	0.00	26.69	50.70	81.19	0.00	42.35	NonamEVm000520t1
8.59	8.96	69.90	9.99	50.32	17.65	37.99	7.99	18.27	2.07	6.82	37.10	28.17	5.59	12.32	37.70	0.00	0.00	12.76	0.00	47.26	2.50	NonamEVm000521t1
218.48	179.86	309.15	207.81	163.12	495.49	125.90	52.18	138.91	80.47	222.08	209.68	205.06	100.92	128.07	2164.81	221.42	114.52	174.53	119.95	320.28	50.30	NonamEVm000522t1
753.88	892.72	809.77	696.92	1146.30	903.19	714.38	339.23	772.34	574.76	408.32	448.26	498.35	711.04	514.35	172.83	0.00	600.72	390.85	152.50	287.72	23.71	NonamEVm000523t1
4.86	22.29	37.37	5.42	414.40	19.97	45.13	88.93	328.87	23.03	34.57	222.64	2.84	197.22	158.03	0.00	0.00	34.00	82.01	31.60	0.00	21.52	NonamEVm000524t1
4885.77	380.68	368.66	1751.56	66.51	301.96	105.66	41.78	65.13	112.41	172.67	53.31	39.59	62.01	26.45	0.00	0.00	241.01	123.17	31.67	51.80	11.54	NonamEVm000525t1
17.96	69.00	88.01	84.45	95.63	52.43	219.85	97.14	219.39	253.09	47.00	168.37	126.71	151.78	128.67	157.71	0.00	12.57	31.33	17.53	0.00	17.75	NonamEVm000526t1
298.89	306.68	113.78	196.09	64.15	208.20	81.00	16.31	103.10	147.45	112.55	36.13	117.88	97.18	90.64	0.00	0.00	10.49	57.00	40.71	0.00	13.88	NonamEVm000527t1
2522.13	927.38	1544.75	1688.34	735.34	1187.81	1555.41	1034.84	1297.87	2102.89	1843.01	524.20	858.91	1161.07	920.30	419.69	250.66	2145.40	537.28	658.53	471.72	475.49	NonamEVm000528t1
340.50	300.74	240.54	290.41	233.93	374.25	234.07	133.71	235.75	235.07	190.79	189.29	211.09	236.19	218.08	330.98	0.00	457.36	216.79	74.92	64.81	49.42	NonamEVm000529t1
5.40	1.19	10.30	15.09	85.12	2.02	91.01	35.73	22.92	55.49	9.03	114.74	21.94	8.58	24.12	0.00	0.00	18.44	4.19	0.00	0.00	0.00	NonamEVm000530t1
3.61	3.58	0.00	3.78	200.29	8.09	2.53	18.32	93.73	1.96	10.09	111.70	2.13	82.27	82.51	0.00	0.00	0.00	43.07	19.81	0.00	1.05	NonamEVm000531t1
17.82	30.09	75.64	47.81	44.90	36.24	91.54	32.70	52.28	66.21	6.16	80.32	31.95	40.46	47.35	14.23	0.00	34.59	40.24	18.69	0.00	17.51	NonamEVm000532t1
171.23	193.31	286.16	180.75	74.98	235.59	205.39	91.58	152.22	195.52	119.07	91.01	68.86	186.81	130.13	0.00	149.77	320.79	139.44	256.29	143.46	262.82	NonamEVm000533t1
1.78	8.27	105.76	22.44	45.31	64.01	58.78	29.46	30.39	23.94	7.99	85.61	89.96	25.93	48.67	0.00	0.00	0.00	40.76	19.60	0.00	5.19	NonamEVm000534t1
168.66	179.39	42.32	148.98	105.05	185.40	96.92	39.71	55.14	66.51	113.90	96.15	66.88	40.19	62.02	0.00	0.00	117.00	26.73	7.19	70.70	6.00	NonamEVm000535t1
8.81	39.69	127.57	62.69	35.75	17.10	246.67	108.28	79.07	144.31	5.83	88.46	38.64	86.76	53.76	251.63	0.00	54.53	21.14	6.98	0.00	4.56	NonamEVm000536t1
38.06	85.95	131.67	167.90	235.08	147.58	136.49	72.05	224.92	119.57	96.34	184.85	185.59	120.64	121.34	0.00	0.00	196.22	73.11	11.76	169.39	2.53	NonamEVm000537t1
1211.62	1685.81	1216.84	1696.18	765.18	1204.64	2275.06	1271.78	1540.64	2780.59	676.13	471.37	844.15	1348.04	748.02	85.15	100.12	738.79	248.22	232.24	166.15	235.34	NonamEVm000538t1
62.90	18.91	46.66	30.88	6.24	177.07	880.32	9.46	3.74	281.79	0.00	2.98	0.00	0.00	0.00	0.00	0.00	0.00	0.00	0.00	0.00	0.00	NonamEVm000539t1
409.93	335.70	288.87	243.68	157.08	271.56	258.84	59.75	145.01	233.44	108.76	122.25	171.78	130.08	109.66	0.00	0.00	210.98	106.28	40.01	0.00	22.60	NonamEVm000540t1
20.21	70.93	17.39	97.70	127.91	166.62	223.56	97.55	116.91	214.70	237.94	100.04	136.19	124.49	151.31	146.80	0.00	281.28	33.79	0.00	0.00	1.62	NonamEVm000541t1
29.10	104.57	133.88	247.64	19.34	99.61	317.49	19.80	91.49	117.15	191.03	51.65	317.74	76.61	35.37	0.00	0.00	16.08	65.11	0.00	0.00	14.25	NonamEVm000542t1
0.00	0.00	385.04	13.37	19.61	0.00	440.30	467.86	339.26	346.76	43.97	327.12	548.57	815.24	436.02	0.00	0.00	89.86	605.78	998.04	0.00	555.69	NonamEVm000543t1
39.34	52.39	148.19	11.45	4.80	75.02	41.54	3.54	38.86	31.78	40.68	211.84	18.26	15.17	11.29	2768.19	488.95	257.42	16.19	0.00	100.80	23.84	NonamEVm000544t1
52.22	57.26	67.44	35.64	105.60	116.71	66.36	27.12	56.38	41.14	42.45	42.60	47.67	62.19	44.53	0.00	0.00	144.87	38.71	32.97	0.00	4.19	NonamEVm000545t1
7.16	31.75	31.76	12.51	155.08	54.03	29.43	14.12	57.79	27.13	16.33	105.49	6.81	47.72	74.78	0.00	0.00	6.26	44.27	0.00	0.00	8.33	NonamEVm000546t1
2827.34	2689.58	552.82	2989.27	1076.51	460.02	2076.75	1634.59	1322.81	1807.05	54794.20	993.33	1493.51	1143.67	1017.44	562.00	0.00	656.47	630.06	460.55	57.77	376.58	NonamEVm000547t1
78.39	74.42	184.06	151.29	335.97	90.06	200.24	89.98	195.00	141.20	119.14	205.58	278.49	220.85	194.65	0.00	0.00	94.29	146.12	20.84	0.00	16.40	NonamEVm000548t1
42.79	66.13	131.06	119.53	342.28	125.95	213.00	52.45	91.12	80.10	72.97	422.15	215.50	99.29	177.77	360.06	144.90	168.47	138.86	14.13	0.00	3.11	NonamEVm000549t1
3.56	20.06	56.75	24.89	54.24	13.98	81.65	29.90	53.64	46.50	5.18	71.29	70.02	92.30	49.44	0.00	0.00	18.70	36.61	13.04	0.00	38.33	NonamEVm000550t1
3.15	30.25	37.29	16.50	54.26	47.65	80.93	38.16	54.28	37.57	13.03	64.15	40.18	52.84	35.14	139.07	0.00	58.21	28.46	9.61	108.82	12.48	NonamEVm000551t1
53.24	101.14	105.40	78.36	248.21	86.68	106.64	82.32	152.49	105.63	147.03	127.78	230.55	102.97	134.68	0.00	0.00	55.90	127.51	61.66	0.00	20.32	NonamEVm000552t1
210.48	166.79	203.04	184.20	89.36	189.17	227.26	66.39	102.06	117.29	61.32	144.49	123.19	152.20	126.04	0.00	0.00	131.52	208.21	112.65	118.19	24.63	NonamEVm000553t1
18.29	17.05	149.42	70.93	111.78	46.50	181.23	49.49	63.67	27.92	28.58	291.39	166.53	122.16	83.11	292.04	0.00	162.96	219.39	66.55	0.00	16.15	NonamEVm000554t1
3641.43	3757.76	1466.24	2145.52	1650.22	2968.32	3556.80	2086.35	2300.19	2660.38	1467.39	1339.11	2744.42	1590.42	1652.51	610.79	219.38	783.40	948.77	849.95	595.07	939.52	NonamEVm000555t1
67.72	95.62	78.60	51.03	181.88	81.92	83.75	42.15	116.91	87.84	136.34	165.69	298.71	118.43	111.67	0.00	0.00	49.89	93.25	72.84	86.02	0.00	NonamEVm000556t1
48.95	88.98	37.94	54.46	58.82	55.02	85.07	34.82	80.34	60.81	32.45	29.84	27.28	60.89	41.38	0.00	0.00	57.09	8.15	17.70	0.00	7.38	NonamEVm000557t1
142.55	156.98	234.33	158.06	134.39	119.87	172.07	62.24	135.11	112.37	129.15	116.66	108.19	172.40	115.50	125.19	0.00	124.71	145.73	71.74	47.53	54.89	NonamEVm000558t1
9.34	13.61	85.22	111.06	9.10	8.38	215.82	31.97	28.21	66.36	0.97	51.01	269.75	70.16	20.19	196.88	0.00	73.10	119.77	17.10	0.00	13.03	NonamEVm000559t1
238.32	216.63	982.84	379.09	257.55	133.56	755.16	377.52	744.51	661.86	94.95	445.16	447.54	1181.63	616.52	95.56	0.00	495.61	528.14	571.62	314.66	174.02	NonamEVm000560t1
124.05	253.97	238.91	144.16	132.05	297.26	102.95	35.06	77.69	92.05	74.90	118.58	153.04	81.50	96.18	1588.00	0.00	183.09	105.02	51.04	51.38	16.97	NonamEVm000561t1
87.27	57.41	81.28	59.00	95.12	58.98	104.28	57.61	56.68	100.07	41.08	71.19	88.82	70.51	83.29	55.58	0.00	51.73	78.11	78.05	0.00	182.63	NonamEVm000562t1
347.61	251.03	89.15	233.87	220.32	235.21	210.01	85.86	221.32	264.53	148.67	78.95	135.55	171.58	142.28	73.81	0.00	157.03	81.02	39.86	0.00	23.42	NonamEVm000563t1
129.45	118.06	379.54	325.87	143.18	187.96	631.39	230.16	448.18	428.29	83.21	294.68	275.81	574.90	415.42	262.36	0.00	243.52	458.04	176.11	182.16	104.99	NonamEVm000564t1
23.88	25.55	197.13	28.22	109.27	125.69	255.70	102.44	162.72	109.94	14.79	44.48	52.68	219.09	135.77	16.13	0.00	25.72	94.07	0.00	0.00	5.33	NonamEVm000565t1
53.84	134.20	64.67	139.23	35.75	140.61	87.49	12.48	49.14	40.76	61.75	28.49	16.61	13.22	29.28	101.79	0.00	0.00	21.26	6.64	113.22	5.05	NonamEVm000566t1
47.16	44.54	58.52	55.71	62.46	118.78	75.57	37.17	71.55	177.34	45.47	32.74	25.37	155.28	22.17	0.00	0.00	39.60	10.84	18.42	0.00	10.97	NonamEVm000567t1
449.52	491.54	335.55	280.29	70.41	639.11	187.74	66.41	143.01	201.64	244.09	166.65	40.59	103.05	58.46	0.00	0.00	5.73	53.77	34.95	0.00	37.76	NonamEVm000568t1
0.00	0.00	928.64	531.83	226.83	0.00	2267.11	1374.38	1802.95	1605.50	34.47	2371.31	1502.60	3541.67	2090.08	181.48	0.00	494.21	3791.86	3516.13	558.36	3222.53	NonamEVm000569t1
11.22	85.35	94.42	44.47	68.01	42.25	79.38	31.11	71.70	95.68	115.24	67.72	58.63	105.06	65.01	0.00	0.00	151.44	76.69	68.03	17.31	83.70	NonamEVm000570t1
486.39	453.86	550.19	674.98	407.94	509.82	721.99	209.18	257.84	371.22	215.89	438.03	294.43	374.74	419.55	521.33	0.00	439.60	407.91	115.63	65.35	92.65	NonamEVm000571t1
57.82	72.38	34.58	33.02	33.96	26.90	56.19	25.25	45.52	62.43	26.61	35.23	44.93	50.66	67.18	0.00	0.00	74.91	32.84	24.10	0.00	2.49	NonamEVm000572t1
893.11	953.96	1863.82	1260.65	1355.40	2221.23	1895.16	634.54	795.28	1014.71	460.81	1666.30	880.89	749.62	954.94	1976.27	129.28	1496.24	361.87	73.33	286.99	96.50	NonamEVm000573t1
444.64	164.45	779.91	223.10	277.28	635.03	398.90	133.85	243.88	252.08	205.03	717.34	319.31	271.17	355.99	507.90	0.00	264.16	274.08	83.56	0.00	50.86	NonamEVm000574t1
39.49	174.50	285.28	119.81	188.50	256.24	423.73	89.54	269.35	244.24	59.96	265.65	305.46	292.64	230.90	146.30	0.00	68.88	137.01	116.81	0.00	8.55	NonamEVm000575t1
291.83	223.36	261.77	354.49	93.12	388.30	322.96	115.41	289.66	597.58	129.11	77.47	107.74	105.70	201.12	112.94	0.00	142.73	81.27	171.72	253.05	197.38	NonamEVm000576t1
16.32	27.59	60.72	51.87	54.42	76.24	21.65	20.06	31.42	33.32	49.78	42.27	19.46	21.91	30.85	0.00	0.00	49.90	30.51	6.23	101.09	10.70	NonamEVm000577t1
45.79	44.93	119.56	39.09	141.70	39.94	80.90	72.28	124.66	83.34	53.10	104.41	100.32	90.58	84.75	0.00	0.00	71.24	50.60	28.96	0.00	22.87	NonamEVm000578t1
51.76	57.34	37.01	42.65	141.02	91.85	73.11	51.74	103.23	74.72	55.84	73.85	90.88	65.42	76.75	0.00	0.00	57.73	46.71	8.38	0.00	25.58	NonamEVm000579t1
16.09	19.79	6.28	19.97	193.03	9.88	99.81	55.88	117.55	58.99	42.69	203.61	53.58	69.51	81.81	573.56	154.27	78.42	75.95	22.78	0.00	17.57	NonamEVm000580t1
37.22	72.43	87.05	59.86	127.55	148.19	244.00	63.34	201.20	237.37	15.75	155.32	156.24	210.51	141.90	0.00	0.00	109.26	70.62	10.34	0.00	7.83	NonamEVm000581t1
80.15	49.77	40.08	25.20	134.29	68.19	42.93	23.47	57.18	26.52	8.40	51.68	24.31	55.99	43.91	0.00	0.00	80.80	20.14	0.00	0.00	1.73	NonamEVm000582t1
5.93	0.00	55.35	10.92	16.13	86.34	36.34	9.08	13.33	5.67	11.28	45.44	12.42	17.55	24.54	0.00	0.00	79.01	9.43	2.41	0.00	0.00	NonamEVm000583t1
92.02	52.07	34.61	41.02	66.83	49.79	64.45	24.77	30.47	53.39	32.30	39.53	26.58	37.28	38.20	0.00	0.00	38.68	23.30	9.77	0.00	0.82	NonamEVm000584t1
238.17	211.59	147.86	198.50	411.46	305.87	231.15	118.63	232.01	157.26	344.37	365.98	525.92	242.58	240.00	160.82	0.00	120.93	224.84	82.61	0.00	61.17	NonamEVm000585t1
440.71	262.30	371.11	244.00	168.68	707.88	413.31	102.06	192.33	234.92	133.62	202.54	204.28	208.15	183.41	382.08	0.00	196.18	220.36	68.33	107.08	26.05	NonamEVm000586t1
0.00	1.12	47.90	7.87	4.59	20.13	71.58	56.98	0.00	19.12	0.00	20.89	0.00	36.04	24.77	0.00	0.00	0.00	3.27	5.15	0.00	11.00	NonamEVm000587t1
0.00	8.48	521.85	713.50	56.07	0.00	724.51	1559.16	1255.62	1440.60	86.89	1004.40	1380.63	2919.91	1440.34	2264.46	159.47	4385.67	7299.24	36858.12	19023.33	9819.54	NonamEVm000588t1
106.40	91.75	74.74	62.97	71.89	57.46	77.71	59.25	83.63	53.16	48.95	40.26	38.82	58.27	56.95	172.21	0.00	138.59	20.78	3.00	204.51	55.32	NonamEVm000589t1
51.41	16.96	42.92	15.13	15.05	53.54	76.45	39.08	49.26	48.28	0.96	55.35	42.86	143.69	94.53	243.79	0.00	136.48	128.62	89.91	0.00	65.79	NonamEVm000590t1
16.63	44.06	35.93	26.99	36.76	65.88	67.74	30.12	29.66	29.34	12.38	48.93	48.80	31.62	34.38	0.00	119.39	130.24	21.22	5.08	0.00	12.31	NonamEVm000591t1
36.27	30.89	45.14	35.48	89.60	50.33	58.72	20.90	43.10	24.13	25.03	50.77	22.12	35.38	36.72	0.00	0.00	0.00	28.62	16.86	0.00	0.00	NonamEVm000592t1
181.72	178.66	739.16	275.29	107.16	141.18	248.59	57.99	103.57	106.40	167.55	217.09	197.87	76.57	113.34	11248.53	1463.74	880.54	495.68	182.94	0.00	185.41	NonamEVm000593t1
16.03	17.70	42.20	16.18	29.59	51.91	34.16	18.63	12.15	23.26	5.98	28.70	13.19	13.35	17.48	0.00	0.00	6.23	6.22	9.79	0.00	0.00	NonamEVm000594t1
1.98	22.69	31.66	27.73	90.91	52.77	98.17	47.94	91.52	47.55	5.78	34.97	31.71	62.36	61.21	0.00	0.00	34.69	25.26	0.00	0.00	3.47	NonamEVm000595t1
5409.43	4708.64	1659.67	2743.05	2227.23	1945.54	3961.35	3398.77	2137.45	3316.82	2021.69	1418.40	3334.50	2454.00	1844.33	5663.28	3617.11	7961.15	1871.04	961.32	4557.28	910.24	NonamEVm000596t1
11.64	0.00	9.32	13.66	41.83	5.22	141.27	68.43	132.19	93.18	4.37	85.05	53.71	211.81	98.17	0.00	0.00	45.64	108.93	41.56	0.00	6.62	NonamEVm000597t1
75.23	61.79	38.77	92.56	31.98	67.00	106.04	50.57	53.35	93.71	39.97	6.87	14.52	63.77	24.46	0.00	0.00	26.98	6.89	15.68	0.00	4.49	NonamEVm000598t1
44.95	57.17	48.47	90.43	336.65	145.64	219.53	237.52	120.64	205.33	145.08	246.43	284.98	76.75	214.84	805.38	649.16	371.19	198.32	117.39	77.66	154.72	NonamEVm000599t1
47.15	170.40	145.28	222.32	299.85	242.19	343.92	163.54	305.49	341.92	112.23	172.95	122.07	205.59	199.72	483.82	213.29	237.84	46.64	20.31	0.00	22.40	NonamEVm000600t1
12.48	3.54	346.61	34.86	18.80	26.00	110.03	64.17	48.57	42.61	0.80	143.23	30.43	104.43	71.57	0.00	0.00	0.00	66.27	38.02	0.00	7.24	NonamEVm000601t1
21.14	27.70	134.39	32.63	106.59	223.74	120.00	91.70	39.80	58.61	36.56	156.51	147.23	63.41	35.32	0.00	0.00	59.22	120.16	52.92	0.00	15.55	NonamEVm000602t1
250.05	172.15	74.97	62.96	69.21	124.96	59.01	21.63	60.23	62.59	48.39	44.80	107.18	46.00	38.03	474.92	0.00	41.54	90.00	28.99	0.00	5.71	NonamEVm000603t1
88.59	72.72	67.27	50.14	65.72	54.82	42.73	77.43	49.69	64.74	147.63	63.05	348.23	63.00	75.15	0.00	0.00	57.55	45.96	268.62	106.65	107.31	NonamEVm000604t1
429.50	281.26	161.43	155.59	135.72	186.54	164.72	71.57	158.38	102.37	60.67	174.35	237.45	215.98	130.70	78.88	0.00	125.76	110.86	67.38	0.00	15.65	NonamEVm000605t1
12.35	9.90	25.12	27.57	65.59	68.48	42.69	28.81	25.02	24.76	2.75	85.31	17.13	49.56	30.63	0.00	0.00	17.12	9.41	13.83	0.00	0.00	NonamEVm000606t1
630.59	1319.60	634.84	822.21	1017.29	822.66	739.45	350.58	782.43	791.22	718.13	921.69	574.03	719.71	800.03	2153.65	0.00	957.08	1562.00	233.09	152.19	155.02	NonamEVm000607t1
137.12	84.73	69.06	100.82	135.03	107.04	103.89	77.38	88.99	63.76	85.14	76.04	88.07	85.08	73.07	0.00	0.00	10.41	44.41	5.15	0.00	0.87	NonamEVm000608t1
82.61	84.10	110.64	65.15	91.79	79.96	123.51	81.74	95.37	121.57	35.47	78.45	62.56	88.57	85.51	107.20	0.00	0.00	36.41	8.40	0.00	10.67	NonamEVm000609t1
78.15	93.67	42.74	49.37	61.50	119.40	62.01	13.52	106.04	66.73	29.68	32.05	43.96	77.42	49.30	0.00	0.00	67.79	26.43	0.00	0.00	7.73	NonamEVm000610t1
27.36	37.68	45.33	41.67	88.72	97.52	51.88	30.43	43.16	56.78	40.94	39.19	80.36	58.88	43.20	57.94	0.00	46.10	61.15	37.25	0.00	12.81	NonamEVm000611t1
81.74	88.71	39.02	86.21	142.57	102.46	109.25	45.36	82.02	93.05	17.69	111.75	73.17	61.25	96.78	49.83	0.00	221.10	38.48	0.00	0.00	0.00	NonamEVm000612t1
25.00	87.91	133.62	42.33	61.71	31.73	88.86	49.92	69.23	58.39	30.62	155.02	185.27	88.54	57.68	137.03	0.00	81.91	50.44	25.12	0.00	9.07	NonamEVm000613t1
12.77	25.90	82.72	8.82	45.27	58.34	64.26	24.63	54.21	52.49	3.29	37.37	40.91	67.67	28.52	0.00	0.00	37.13	21.46	0.00	0.00	12.45	NonamEVm000614t1
74.66	62.37	68.38	66.22	190.01	106.61	193.85	83.68	125.93	130.10	34.97	130.24	92.58	89.77	116.81	0.00	0.00	39.50	57.16	20.01	0.00	3.73	NonamEVm000615t1
16.30	2.95	89.16	24.85	29.24	34.88	83.28	14.91	12.28	14.14	3.99	12.53	15.39	30.83	12.97	0.00	0.00	0.00	2.92	17.37	0.00	0.86	NonamEVm000616t1
11.39	16.35	114.73	25.20	50.57	96.33	72.60	13.03	40.43	18.94	6.37	131.87	95.33	82.28	53.74	0.00	0.00	0.00	118.82	41.72	0.00	1.90	NonamEVm000617t1
121.98	214.67	169.93	236.51	191.47	803.04	263.85	82.16	289.20	239.84	458.96	185.36	664.01	190.12	135.89	0.00	0.00	156.82	212.52	74.74	136.81	16.81	NonamEVm000618t1
144.47	127.25	52.76	82.77	140.38	182.38	141.61	55.53	121.51	100.08	49.41	84.00	94.36	89.66	89.93	194.02	0.00	71.40	38.85	6.22	0.00	1.97	NonamEVm000619t1
28.69	181.97	301.29	298.33	190.13	273.41	221.31	107.25	165.14	288.15	49.68	165.62	96.05	239.86	156.09	296.11	0.00	172.15	91.96	25.00	0.00	61.36	NonamEVm000620t1
2.58	0.00	33.92	6.81	9.91	31.13	74.98	50.63	5.64	2.58	0.00	34.10	0.00	43.53	22.19	0.00	0.00	0.00	18.36	6.30	0.00	8.63	NonamEVm000621t1
0.00	8.26	4.37	0.00	286.00	7.99	2.08	11.27	82.98	3.23	4.78	90.47	3.64	71.38	66.47	0.00	0.00	18.70	40.05	15.21	0.00	2.07	NonamEVm000622t1
176.69	122.01	83.81	86.85	121.61	145.27	99.77	44.40	83.08	91.37	36.57	66.70	50.77	79.95	72.92	0.00	0.00	78.95	51.27	10.32	0.00	9.77	NonamEVm000623t1
464.99	951.92	565.73	613.57	525.93	420.05	970.72	378.67	745.04	1002.01	244.24	307.58	426.51	479.36	327.77	1067.81	0.00	385.53	150.19	75.88	259.36	15.73	NonamEVm000624t1
88.77	23.37	79.48	49.87	50.91	61.18	271.15	161.84	78.51	183.39	15.17	53.64	39.25	54.62	52.31	0.00	0.00	34.26	11.52	13.60	0.00	37.47	NonamEVm000625t1
33.90	26.63	38.46	20.10	58.40	36.67	66.38	6.84	17.50	17.61	12.76	50.48	27.72	35.68	20.43	0.00	0.00	66.81	23.32	3.30	67.45	12.49	NonamEVm000626t1
0.00	11.63	17.21	41.70	66.22	13.78	91.97	48.80	49.37	49.55	18.46	37.02	36.28	37.75	72.23	0.00	0.00	0.00	10.89	8.22	0.00	2.24	NonamEVm000627t1
32.48	12.94	86.08	12.40	13.36	39.79	177.25	82.70	13.16	39.91	6.79	30.04	14.96	38.19	32.71	0.00	0.00	0.00	56.46	10.84	0.00	29.96	NonamEVm000628t1
31.34	60.34	84.50	75.20	126.29	102.52	118.05	73.29	117.52	109.31	43.38	67.82	86.93	104.10	51.30	0.00	0.00	36.62	26.96	12.74	0.00	0.00	NonamEVm000629t1
944.47	854.19	356.85	459.53	296.55	307.44	1230.12	777.05	460.02	879.56	159.64	365.25	393.94	357.74	286.61	0.00	0.00	10.21	114.90	98.33	0.00	156.10	NonamEVm000630t1
118.71	252.50	287.29	241.29	437.79	253.28	431.77	211.80	551.41	386.05	207.44	552.73	729.40	711.76	487.63	295.20	0.00	371.19	638.11	330.96	217.77	16.44	NonamEVm000631t1
59.51	86.24	111.45	126.40	119.53	68.13	453.16	232.82	167.48	306.83	49.53	143.54	68.11	135.16	93.19	0.00	0.00	0.00	64.63	5.33	0.00	32.76	NonamEVm000632t1
51.50	119.58	302.07	117.04	382.94	120.92	326.65	313.00	309.24	409.76	63.79	459.49	237.50	323.27	294.78	0.00	118.24	75.95	158.50	102.54	0.00	188.44	NonamEVm000633t1
43.21	52.93	97.69	51.83	143.52	64.27	46.08	60.52	67.52	52.03	61.38	131.06	151.19	79.27	119.18	0.00	0.00	106.99	77.63	159.91	76.35	76.24	NonamEVm000634t1
6.72	33.56	984.93	42.28	44.45	62.50	123.17	25.49	46.99	52.74	9.71	79.57	83.17	87.06	43.44	0.00	0.00	7.61	34.98	42.50	0.00	7.59	NonamEVm000635t1
37.02	16.35	83.83	22.85	34.73	77.82	50.30	13.57	27.41	16.99	1.18	45.97	20.72	54.61	24.46	139.32	0.00	0.00	19.92	8.87	0.00	4.10	NonamEVm000636t1
166.87	140.89	159.00	103.67	111.56	167.99	200.02	46.83	77.56	110.46	69.72	94.14	178.95	65.26	70.87	59.34	0.00	169.53	93.58	9.95	0.00	7.85	NonamEVm000637t1
53.88	58.46	517.47	77.62	150.67	162.13	185.85	99.70	149.40	165.43	31.44	238.42	179.78	190.97	157.74	385.58	0.00	267.98	122.41	22.81	41.32	50.05	NonamEVm000638t1
198.80	188.22	469.44	172.47	239.99	99.79	499.14	403.73	428.25	572.85	92.15	345.83	391.03	740.19	389.67	0.00	0.00	358.67	635.29	689.14	94.40	528.82	NonamEVm000639t1
5.34	18.88	33.46	31.10	9.86	51.89	51.64	14.70	8.10	7.10	1.20	17.27	3.64	27.28	9.38	15.64	0.00	0.00	13.81	0.00	0.00	8.29	NonamEVm000640t1
44.68	96.12	120.77	74.46	79.73	109.71	101.55	23.87	114.76	57.05	41.64	88.62	46.49	32.98	67.14	0.00	0.00	25.42	21.42	52.80	0.00	12.33	NonamEVm000641t1
185.07	297.56	183.30	268.44	455.16	172.41	528.07	138.21	370.14	523.03	301.51	454.38	1469.96	313.35	395.98	0.00	0.00	701.86	403.99	80.43	0.00	29.75	NonamEVm000642t1
96.01	57.03	78.25	88.10	42.17	48.02	132.77	92.46	151.10	68.13	23.66	60.99	43.19	58.36	57.81	0.00	0.00	37.47	22.21	32.93	0.00	23.68	NonamEVm000643t1
0.00	6.87	7.25	22.45	6.36	9.96	31.22	8.96	15.14	129.10	6.07	6.95	4.47	20.57	7.79	0.00	0.00	0.00	0.00	5.42	0.00	1.72	NonamEVm000644t1
83.76	82.62	43.67	70.94	185.54	19.99	182.92	136.68	116.37	87.80	26.30	56.48	55.42	106.19	64.76	0.00	0.00	0.00	46.26	29.34	0.00	16.56	NonamEVm000645t1
311.80	314.35	407.56	231.43	576.15	461.77	279.09	163.49	309.00	240.04	230.06	399.24	334.55	342.74	307.03	172.54	98.05	137.25	355.38	79.27	45.38	49.76	NonamEVm000646t1
9.21	8.55	107.80	1.22	0.32	0.00	26.80	24.13	11.35	34.06	0.00	47.11	28.40	71.07	19.72	0.00	146.12	0.00	20.02	43.89	0.00	101.74	NonamEVm000647t1
0.00	0.00	0.00	0.00	6.94	0.00	56.98	41.53	84.57	52.32	0.00	29.95	2.97	64.37	51.27	0.00	0.00	0.00	1.29	0.00	0.00	0.00	NonamEVm000648t1
0.00	0.00	259.86	33.73	92.80	0.00	278.29	146.51	218.62	133.83	3.96	533.83	426.29	510.69	325.77	141.40	0.00	0.00	340.20	411.89	0.00	67.62	NonamEVm000649t1
0.00	4.72	17.46	26.13	7.09	3.99	28.74	8.82	5.06	13.56	3.19	17.55	34.57	39.48	18.76	0.00	0.00	37.38	91.88	47.84	0.00	0.00	NonamEVm000650t1
12.47	7.08	4.36	12.44	20.03	21.96	63.73	28.92	12.15	7.11	0.00	6.13	4.55	23.81	11.08	0.00	0.00	0.00	8.29	0.00	0.00	0.00	NonamEVm000651t1
4.26	7.53	8.13	14.02	59.20	22.30	15.96	8.85	10.50	14.28	4.77	22.68	1.09	10.66	20.25	0.00	0.00	0.00	8.82	0.00	0.00	0.00	NonamEVm000652t1
182.90	243.22	1100.81	288.41	302.05	772.93	463.17	328.36	265.53	241.94	1281.89	842.95	37.68	263.27	410.08	259.67	17.25	141.29	78.07	51.76	101.12	23.45	NonamEVm000653t1
48.40	88.35	104.09	114.75	156.06	124.14	115.71	41.03	101.18	77.96	45.54	164.00	187.63	70.12	72.30	251.89	0.00	0.00	52.87	22.30	0.00	26.02	NonamEVm000654t1
0.00	0.00	16.00	13.69	0.00	19.96	37.49	15.69	7.59	49.74	0.40	55.73	1.36	2.32	18.33	0.00	0.00	12.46	0.00	0.00	0.00	0.00	NonamEVm000655t1
1823.20	1227.44	845.91	619.77	634.33	580.52	708.64	554.78	1035.31	759.80	573.72	1030.41	831.27	1390.17	915.51	496.87	0.00	724.37	989.48	851.50	624.42	212.99	NonamEVm000656t1
0.00	10.00	20.96	6.33	16.94	33.84	86.95	3.22	4.29	33.90	3.06	16.10	1.00	3.18	1.81	0.00	0.00	0.00	7.57	0.00	0.00	0.00	NonamEVm000657t1
276.18	317.88	215.92	291.27	503.72	197.19	250.55	145.01	312.78	222.52	210.03	244.18	188.36	386.97	248.41	66.30	0.00	200.81	268.30	93.98	270.91	20.71	NonamEVm000658t1
75.18	60.43	129.63	77.35	54.07	182.86	100.47	53.05	60.13	46.40	15.28	118.51	83.02	93.41	82.89	0.00	0.00	251.32	109.17	15.62	0.00	0.00	NonamEVm000659t1
3.56	14.16	33.47	0.00	1.85	5.99	52.91	6.37	9.61	68.44	1.20	19.76	9.09	13.93	7.24	0.00	0.00	0.00	4.83	0.00	0.00	2.07	NonamEVm000660t1
53.44	13.34	153.41	68.03	3.91	12.78	554.39	112.58	2.59	4.77	0.00	10.36	7.15	6.55	60.16	0.00	0.00	0.00	99.22	2.32	0.00	23.70	NonamEVm000661t1
53.62	255.01	147.25	225.95	104.42	119.25	450.94	222.95	289.81	555.09	79.88	55.31	60.02	251.64	85.82	0.00	0.00	166.93	26.05	21.58	25.84	44.22	NonamEVm000662t1
80.11	215.57	104.22	173.53	90.81	203.23	51.05	85.46	118.62	193.98	58.52	40.14	60.25	157.53	102.40	0.00	0.00	198.41	54.47	8.75	0.00	13.42	NonamEVm000663t1
35.64	67.28	113.53	73.43	228.71	73.93	86.25	70.08	120.94	112.36	62.98	234.41	98.18	122.47	101.43	62.59	0.00	87.30	109.12	11.96	0.00	36.24	NonamEVm000664t1
0.00	0.00	59.36	8.85	19.18	8.87	38.97	2.61	8.55	9.35	0.00	39.76	10.89	14.59	18.56	0.00	0.00	0.00	5.27	0.00	143.82	0.00	NonamEVm000665t1
0.00	1.82	1767.93	1085.51	1223.41	0.00	4265.40	8443.20	7846.05	5440.11	337.63	8871.16	8626.65	14006.12	8495.24	2099.84	1045.03	5293.77	12693.06	25835.34	13274.83	21661.97	NonamEVm000666t1
5.55	1.23	2.93	0.00	87.89	0.00	4.91	16.76	50.20	1.89	0.00	94.72	0.94	51.04	30.20	0.00	0.00	0.00	29.97	7.43	0.00	0.00	NonamEVm000667t1
146.11	234.49	238.41	120.08	124.44	174.48	508.11	169.72	206.32	257.80	95.77	179.61	161.44	452.71	197.98	0.00	0.00	148.93	189.45	118.90	180.88	26.05	NonamEVm000668t1
17.87	46.17	37.85	43.69	43.71	22.03	49.29	16.53	45.68	48.69	49.33	47.29	27.82	37.86	32.50	0.00	0.00	75.01	27.54	12.00	74.92	4.16	NonamEVm000669t1
28.14	29.73	176.61	52.93	49.14	81.03	83.48	55.94	42.93	82.36	87.62	46.43	62.55	47.10	44.96	32.28	0.00	32.14	36.20	96.60	0.00	109.22	NonamEVm000670t1
80.72	101.40	39.96	54.47	183.91	21.04	53.63	35.67	78.34	70.88	25.70	99.87	71.43	70.10	78.10	49.46	0.00	45.97	60.04	6.87	0.00	4.06	NonamEVm000671t1
3.91	12.62	63.19	14.73	59.99	37.19	50.10	26.72	28.41	24.83	9.72	70.69	32.55	34.58	41.56	0.00	0.00	6.83	34.93	0.00	0.00	0.00	NonamEVm000672t1
149.96	128.85	107.88	156.66	91.98	118.04	158.77	82.28	68.66	118.62	64.70	73.56	50.46	101.33	69.53	0.00	0.00	79.27	43.79	19.82	0.00	24.33	NonamEVm000673t1
594.29	488.51	396.18	322.56	619.13	489.90	369.53	172.27	406.27	376.43	282.40	316.01	225.19	406.43	273.31	0.00	0.00	222.60	205.49	28.66	102.78	15.33	NonamEVm000674t1
0.00	13.20	29.81	8.86	5.96	6.09	64.96	10.53	3.46	14.46	0.00	38.07	2.31	30.28	23.30	0.00	0.00	0.00	9.44	8.85	0.00	1.05	NonamEVm000675t1
21.45	35.27	54.80	52.10	65.53	40.24	74.18	29.16	47.27	51.20	46.98	48.72	42.30	27.44	18.61	205.02	0.00	12.56	37.25	2.19	0.00	4.18	NonamEVm000676t1
0.00	1.64	46.76	4.31	10.41	18.42	28.18	17.71	5.17	41.29	2.49	49.34	7.25	46.12	30.09	0.00	0.00	14.57	27.11	0.00	0.00	1.62	NonamEVm000677t1
197.23	169.93	119.64	101.08	133.25	231.45	199.45	83.01	192.42	233.47	69.58	78.85	127.37	107.70	99.92	0.00	0.00	81.05	59.42	0.00	0.00	5.98	NonamEVm000678t1
3.51	13.60	95.90	16.17	27.58	51.76	87.45	27.11	16.99	24.61	5.73	45.35	12.92	53.48	30.49	0.00	0.00	0.00	28.11	0.00	0.00	4.06	NonamEVm000679t1
3.07	49.50	30.60	8.59	107.85	79.27	132.19	86.05	55.68	129.21	137.31	142.40	65.33	49.16	80.28	337.35	0.00	59.16	65.10	0.00	0.00	4.46	NonamEVm000680t1
225.26	187.64	187.09	275.08	337.28	395.14	241.20	72.97	182.48	226.99	353.69	324.71	233.26	85.46	214.86	200.49	0.00	208.96	184.55	5.70	56.96	27.55	NonamEVm000681t1
68.75	107.85	158.19	90.98	271.63	96.74	125.27	105.53	290.19	126.96	108.11	336.04	157.97	319.36	249.64	834.82	0.00	113.98	246.28	54.07	121.80	14.71	NonamEVm000682t1
0.00	2.48	292.50	50.93	86.10	6.29	376.55	305.03	328.50	356.05	13.23	234.13	288.87	642.24	252.76	0.00	0.00	373.01	187.93	195.56	144.88	34.48	NonamEVm000683t1
927.84	565.52	255.60	287.20	347.71	871.34	315.54	87.70	247.93	261.45	171.54	222.10	811.41	195.19	192.26	0.00	0.00	98.06	152.18	27.75	37.81	12.96	NonamEVm000684t1
13.28	33.93	111.85	40.30	82.09	62.44	115.32	56.41	69.26	36.62	11.97	230.35	276.30	185.25	155.15	116.62	0.00	0.00	444.31	141.38	0.00	15.44	NonamEVm000685t1
159.77	121.11	138.96	232.73	95.94	122.67	89.10	90.33	87.73	61.65	263.57	106.01	46.60	34.56	67.96	337.20	126.97	31.97	25.52	35.71	0.00	42.27	NonamEVm000686t1
8.65	49.81	48.23	32.37	182.74	19.92	122.83	48.73	148.41	127.08	27.43	76.65	127.96	85.05	44.73	0.00	0.00	0.00	30.10	1.76	0.00	11.92	NonamEVm000687t1
207.10	123.55	102.86	130.28	102.35	119.16	158.12	47.11	77.48	51.67	82.80	66.80	54.65	82.49	63.41	0.00	0.00	271.49	60.39	20.59	0.00	25.05	NonamEVm000688t1
5.27	25.91	40.14	39.18	12.02	27.18	69.56	25.67	26.71	21.79	29.48	26.31	23.94	25.96	10.78	0.00	0.00	8.54	18.46	0.00	0.00	0.00	NonamEVm000689t1
194.87	34.71	18.17	98.62	37.41	197.07	11.59	51.13	20.81	33.51	11.69	12.28	3.53	21.94	4.22	667.47	108.27	111.96	9.53	122.58	191.55	22.56	NonamEVm000690t1
285.12	197.99	530.78	478.79	111.71	800.24	158.37	32.54	60.87	70.08	86.14	159.08	57.73	47.27	81.26	1073.01	0.00	701.13	72.72	21.43	97.51	5.72	NonamEVm000691t1
153.21	282.07	227.01	186.67	616.45	169.75	241.21	337.71	542.99	259.64	543.73	1044.99	1512.85	969.50	674.70	15.65	0.00	797.81	2529.52	1772.08	694.83	2369.48	NonamEVm000692t1
0.00	0.00	700.39	25.68	62.71	0.00	256.79	333.06	167.12	184.54	28.44	198.75	302.71	382.94	317.91	0.00	0.00	6.26	336.30	546.03	77.44	643.45	NonamEVm000693t1
321.47	315.04	175.84	188.93	83.53	282.70	188.02	149.17	145.20	169.37	143.56	78.96	105.57	143.78	73.16	105.42	139.72	186.18	57.43	33.30	0.00	2.99	NonamEVm000694t1
21.24	30.81	267.99	59.83	108.79	216.72	121.31	69.08	39.32	64.42	16.62	352.88	128.28	147.65	115.74	0.00	0.00	56.37	158.95	100.24	0.00	12.46	NonamEVm000695t1
84.55	134.42	124.30	105.24	168.71	112.80	144.41	65.39	101.70	104.34	70.75	135.91	128.57	99.48	93.16	0.00	0.00	69.58	62.20	61.64	109.36	5.78	NonamEVm000696t1
189.58	257.78	283.94	202.29	381.68	238.11	282.29	223.23	246.47	179.71	196.13	350.47	758.77	414.15	304.35	65.44	0.00	197.92	410.38	262.17	213.22	49.84	NonamEVm000697t1
2.35	16.79	52.09	22.94	25.15	17.13	26.65	23.81	34.80	38.99	7.33	57.43	39.22	35.40	34.75	0.00	0.00	0.00	53.20	41.66	52.98	59.23	NonamEVm000698t1
679.81	448.81	367.30	288.54	263.09	283.83	172.33	316.38	209.13	118.60	336.12	259.81	293.58	197.36	200.31	285.63	0.00	199.20	257.43	498.56	161.84	268.21	NonamEVm000699t1
155.67	373.09	236.45	202.28	230.70	334.41	546.09	189.90	310.80	453.76	163.42	130.25	85.75	327.50	146.70	425.41	0.00	375.24	129.99	156.58	248.77	122.26	NonamEVm000700t1
10.58	9.66	10.42	17.24	48.10	32.22	51.78	10.19	24.65	28.89	7.89	41.78	31.05	12.06	35.85	112.10	239.13	82.91	25.29	4.45	0.00	3.08	NonamEVm000701t1
0.00	11.15	27.68	38.81	8.45	0.00	41.70	204.18	106.91	86.03	20.08	52.29	108.53	195.33	150.25	0.00	0.00	153.46	126.29	156.94	0.00	55.32	NonamEVm000702t1
29.14	45.09	80.28	70.23	101.15	23.48	52.22	37.45	77.16	55.32	24.17	76.40	27.00	84.46	66.98	45.98	0.00	12.75	52.10	10.00	0.00	19.07	NonamEVm000703t1
121.19	134.38	416.27	154.09	267.73	330.15	337.89	191.97	326.56	300.75	75.53	403.93	378.66	446.62	317.66	213.67	0.00	344.49	278.10	159.71	0.00	132.21	NonamEVm000704t1
75.09	69.24	40.09	56.66	47.53	111.77	83.97	25.62	71.97	89.29	39.79	15.59	14.32	69.14	33.46	0.00	0.00	34.46	11.90	1.20	0.00	6.89	NonamEVm000705t1
35.54	36.63	35.34	63.89	15.68	19.90	46.22	16.38	46.70	55.80	29.29	15.82	23.73	45.45	19.63	0.00	0.00	6.90	67.14	58.26	0.00	13.81	NonamEVm000706t1
928.04	292.52	101.62	283.01	101.86	109.94	223.09	101.19	161.90	181.86	105.33	96.61	85.38	123.85	76.75	0.00	3.31	322.90	98.41	47.34	0.00	45.63	NonamEVm000707t1
98.19	208.28	49.60	53.15	55.16	17.55	39.69	35.57	33.64	49.34	36.99	22.45	29.70	38.00	29.99	0.00	0.00	101.27	18.68	0.00	0.00	0.00	NonamEVm000708t1
424.42	141.73	113.60	65.04	78.83	245.27	44.05	143.29	231.25	94.75	109.90	89.47	19.10	132.78	81.61	1036.05	274.42	199.92	80.54	200.58	203.32	374.71	NonamEVm000709t1
68.79	66.00	60.60	68.31	79.86	97.92	89.77	18.06	43.51	59.28	36.03	68.04	39.89	55.31	56.53	0.00	0.00	58.08	20.36	44.62	0.00	40.89	NonamEVm000710t1
33.79	116.59	215.00	121.70	233.08	53.87	293.04	139.75	296.14	222.82	64.00	293.41	301.24	334.52	181.89	124.90	0.00	99.63	231.39	62.85	60.98	4.13	NonamEVm000711t1
105.09	107.39	183.31	72.17	187.69	127.77	115.80	58.33	110.31	78.80	119.19	109.48	127.80	93.47	109.97	172.10	0.00	37.38	73.22	27.18	0.00	1.04	NonamEVm000712t1
72.95	63.96	236.94	87.98	201.71	172.50	230.43	88.36	140.91	114.14	44.51	185.99	79.02	109.18	104.04	100.60	0.00	66.65	112.11	143.20	0.00	11.56	NonamEVm000713t1
23.84	128.57	435.00	85.76	187.18	196.93	475.09	190.09	290.07	235.55	53.24	354.23	251.50	417.31	181.96	0.00	0.00	68.17	144.60	144.66	0.00	35.23	NonamEVm000714t1
57.19	82.70	83.44	73.71	99.47	56.95	94.86	55.36	84.57	108.93	91.67	30.78	50.20	57.87	53.09	17.83	0.00	150.48	36.05	23.74	0.00	38.93	NonamEVm000715t1
14.75	9.75	50.16	10.44	24.81	68.34	103.46	33.32	25.45	32.48	1.67	90.58	1.51	47.32	16.68	0.00	0.00	0.00	9.18	12.59	0.00	26.34	NonamEVm000716t1
39.63	19.51	41.06	22.59	43.88	55.36	43.73	8.47	31.24	15.62	2.27	57.96	27.49	32.94	27.48	53.44	0.00	0.00	18.47	0.00	0.00	4.62	NonamEVm000717t1
8.06	1.07	77.72	49.57	4.34	10.27	247.03	45.28	0.46	2.28	0.00	3.28	1.24	9.99	37.05	0.00	0.00	0.00	25.02	4.92	0.00	15.96	NonamEVm000718t1
103.47	281.94	302.17	507.61	524.04	293.48	549.88	260.41	322.65	624.39	204.55	338.21	135.83	375.26	284.59	0.00	0.00	160.83	242.83	75.22	30.38	62.92	NonamEVm000719t1
49.33	77.41	97.55	54.37	109.82	67.31	83.47	28.47	81.81	64.44	48.21	77.78	51.63	74.99	64.64	0.00	0.00	110.01	60.85	21.63	0.00	10.31	NonamEVm000720t1
12.69	58.44	63.23	37.23	79.83	53.49	61.16	60.18	51.84	81.82	64.30	58.12	48.33	73.58	62.11	0.00	0.00	43.22	68.24	21.11	0.00	27.06	NonamEVm000721t1
79.97	101.75	69.76	40.01	99.32	110.44	96.01	71.96	74.37	42.79	38.24	65.38	67.78	83.17	51.93	144.96	0.00	117.33	46.71	6.62	0.00	4.79	NonamEVm000722t1
907.40	862.29	1215.91	2564.77	5954.88	1546.30	4684.63	5172.40	5912.78	4787.59	3617.36	6737.92	7489.90	5580.46	6451.95	20132.77	1134.67	11857.37	6811.88	3295.32	3175.45	3751.09	NonamEVm000723t1
15.26	11.37	41.49	19.44	100.20	34.21	61.40	41.60	65.86	47.91	9.82	143.22	27.31	52.69	54.20	0.00	0.00	0.00	18.88	20.16	0.00	0.00	NonamEVm000724t1
0.00	8.60	29.73	11.03	18.88	54.51	65.59	26.26	32.02	32.25	0.00	43.69	16.77	22.96	20.26	32.95	0.00	70.18	15.33	11.46	0.00	0.00	NonamEVm000725t1
40.97	18.88	18.92	32.35	52.39	31.95	73.31	25.97	34.41	29.70	18.33	60.14	16.82	52.24	28.13	93.87	0.00	0.00	33.15	16.30	72.42	2.07	NonamEVm000726t1
53.48	49.58	856.52	100.99	149.26	54.06	189.03	94.88	124.32	111.96	32.21	221.99	168.23	171.78	157.08	630.42	0.00	391.52	161.82	90.92	135.95	14.21	NonamEVm000727t1
855.12	545.05	1238.11	435.48	994.21	777.01	593.19	300.00	741.13	465.08	471.47	896.15	854.26	826.41	846.93	247.47	0.00	397.26	1008.61	414.12	226.37	97.76	NonamEVm000728t1
17.36	15.82	41.30	6.06	21.47	24.07	33.36	11.83	16.42	5.63	2.43	56.50	20.42	12.01	11.92	0.00	0.00	0.00	11.55	6.79	0.00	0.00	NonamEVm000729t1
727.20	974.66	1428.92	1035.14	1409.87	1021.22	1224.65	501.23	965.91	762.31	1010.54	2492.09	2103.42	1042.41	1100.87	1020.73	0.00	315.51	735.20	315.06	55.00	82.43	NonamEVm000730t1
0.00	7.05	40.99	39.20	46.82	50.58	79.72	52.27	57.43	57.68	14.40	23.04	19.39	69.35	45.19	0.00	0.00	0.00	5.89	4.59	0.00	3.53	NonamEVm000731t1
110.14	122.85	120.01	174.79	201.99	119.40	154.49	53.29	129.97	126.39	116.82	143.86	222.78	143.00	101.58	0.00	0.00	6.83	96.19	34.32	0.00	2.27	NonamEVm000732t1
71.38	282.34	811.53	199.79	275.99	330.48	397.03	318.91	543.92	371.54	10575.39	390.80	2046.67	532.82	443.33	749.96	343.13	401.13	180.37	157.13	35.70	80.34	NonamEVm000733t1
0.00	27.62	79.85	19.57	35.70	59.80	57.36	20.09	34.41	23.20	1.17	62.23	35.05	44.13	31.52	0.00	0.00	69.72	21.27	0.00	0.00	0.00	NonamEVm000734t1
29.44	90.94	150.85	200.76	131.21	133.19	207.36	105.49	171.79	138.45	91.07	106.90	100.28	212.22	128.63	0.00	0.00	169.68	52.62	63.11	0.00	6.04	NonamEVm000735t1
25.80	29.23	46.24	32.79	69.10	35.58	62.55	49.20	58.71	57.61	27.79	62.86	61.44	50.22	45.29	166.17	0.00	24.06	33.07	37.78	0.00	36.81	NonamEVm000736t1
82.47	51.11	221.63	60.04	76.83	147.59	56.34	34.16	50.57	29.29	58.89	91.72	44.55	44.20	52.70	120.54	181.77	229.10	79.97	59.95	0.00	73.63	NonamEVm000737t1
244.48	148.50	147.76	99.33	65.71	210.09	162.34	53.96	89.49	190.76	75.62	118.92	78.96	83.15	85.76	0.00	0.00	126.35	62.64	10.69	53.40	41.74	NonamEVm000738t1
33.94	125.97	295.10	138.20	44.08	124.79	109.93	29.05	75.80	38.19	49.06	95.88	83.31	60.84	78.70	0.00	0.00	63.77	70.27	3.03	98.65	3.66	NonamEVm000739t1
58.09	74.93	196.70	75.18	64.89	373.41	150.40	86.23	84.74	82.14	55.27	265.35	127.56	170.96	140.69	261.54	131.39	36.52	170.67	34.49	0.00	34.56	NonamEVm000740t1
0.00	17.77	35.21	2.51	28.85	1.17	78.18	17.35	31.40	66.29	0.00	40.03	50.06	56.22	21.16	73.75	0.00	18.50	12.40	32.47	0.00	29.00	NonamEVm000741t1
0.00	7.08	26.20	22.40	92.77	69.92	44.58	2.94	29.85	19.37	5.98	92.70	43.63	34.24	34.09	0.00	0.00	0.00	30.38	8.69	0.00	0.00	NonamEVm000742t1
12.76	33.80	32.51	28.73	87.55	26.54	51.46	16.89	57.38	59.67	46.90	55.88	53.94	78.63	60.22	0.00	0.00	31.86	28.27	16.51	0.00	13.53	NonamEVm000743t1
14.53	14.99	258.82	612.12	116.58	0.00	538.17	263.92	417.85	273.79	22.90	439.67	550.37	1068.44	473.66	40258.00	87.86	13604.10	1406.35	2399.99	6752.15	318.71	NonamEVm000744t1
25.01	27.65	68.84	63.81	92.65	50.63	323.02	144.37	57.96	85.20	13.20	67.45	71.91	138.11	58.53	0.00	0.00	31.26	28.48	7.63	0.00	4.15	NonamEVm000745t1
14293.46	18459.07	3723.98	11417.41	2225.50	19283.01	10713.37	2129.10	1337.24	6498.31	7654.94	3823.85	5.02	787.86	2242.54	0.00	0.00	3727.63	1313.85	70.95	0.00	265.64	NonamEVm000746t1
3.99	5.70	40.74	3.60	35.83	15.64	45.06	24.61	41.17	15.19	6.70	81.24	46.21	45.33	26.46	0.00	0.00	0.00	31.19	0.00	0.00	1.16	NonamEVm000747t1
107.09	107.42	130.66	141.30	226.50	231.96	303.15	80.87	134.37	230.72	104.67	96.19	141.43	91.51	150.78	73.41	0.00	122.97	177.69	86.63	0.00	35.90	NonamEVm000748t1
23.10	16.65	45.00	8.69	20.47	199.27	44.16	27.37	16.67	8.46	2.81	90.72	35.39	41.10	25.94	0.00	0.00	0.00	31.68	0.00	54.74	4.17	NonamEVm000749t1
55.68	58.29	171.49	73.55	75.78	78.74	159.00	65.32	168.24	116.19	12.85	88.05	98.78	156.20	95.70	0.00	0.00	100.59	101.06	101.85	0.00	13.56	NonamEVm000750t1
348.80	343.68	918.42	346.37	533.81	483.04	218.15	274.20	373.49	215.86	296.87	356.25	482.68	413.27	336.11	1539.68	363.66	588.08	325.36	197.64	809.01	78.07	NonamEVm000751t1
17.88	30.64	79.96	29.98	97.69	33.79	90.52	22.44	60.03	58.64	14.40	138.65	64.07	70.19	78.82	0.00	0.00	18.77	46.93	5.46	0.00	5.20	NonamEVm000752t1
16.03	28.32	62.57	18.67	18.80	49.93	97.48	49.01	29.35	23.89	3.59	30.91	32.73	43.54	21.31	0.00	0.00	0.00	20.03	18.48	0.00	0.00	NonamEVm000753t1
67.72	69.64	62.60	98.33	33.29	111.93	110.42	10.78	46.55	56.18	21.92	33.12	36.81	54.55	22.16	0.00	0.00	18.71	58.70	3.26	0.00	1.04	NonamEVm000754t1
49.56	41.07	10.80	25.98	37.91	6.93	49.64	11.70	31.45	14.95	26.40	35.33	12.45	20.24	21.57	0.00	0.00	86.47	10.45	6.96	0.00	1.21	NonamEVm000755t1
149.02	102.94	299.94	112.77	41.13	85.43	136.46	26.36	73.58	72.44	108.78	72.40	105.96	43.36	71.31	32.12	0.00	93.09	62.60	18.97	0.00	31.99	NonamEVm000756t1
0.00	3.54	14.54	0.00	11.09	1.99	32.06	9.80	0.51	1.29	0.00	20.06	3.64	10.45	4.69	0.00	0.00	0.00	4.14	0.00	0.00	0.00	NonamEVm000757t1
0.00	4.73	8.69	0.00	222.24	25.99	227.13	21.60	83.10	166.35	0.00	31.64	281.79	2.91	92.99	0.00	0.00	0.00	11.76	0.00	0.00	0.00	NonamEVm000758t1
14.31	34.78	229.24	37.08	21.93	22.81	56.53	18.50	55.11	28.41	25.26	93.14	15.93	67.73	42.04	125.76	0.00	99.99	14.21	30.63	162.03	2.78	NonamEVm000759t1
1.65	2.19	712.86	801.57	98.74	16.71	1050.46	763.28	289.03	262.97	94.09	302.97	987.01	1948.18	435.04	10755.33	503.23	5004.23	864.31	1450.86	7178.82	177.86	NonamEVm000760t1
45.27	97.68	76.37	64.01	149.01	147.18	121.80	53.42	105.82	83.34	105.17	96.99	92.98	116.35	91.22	49.50	0.00	61.46	130.87	84.96	0.00	41.29	NonamEVm000761t1
26.07	52.19	56.09	135.43	184.55	70.75	118.40	53.44	142.00	78.04	40.38	324.32	51.16	87.79	167.96	0.00	0.00	44.14	6.06	0.00	0.00	7.60	NonamEVm000762t1
37.60	22.34	113.60	58.88	17.41	114.84	187.01	100.80	9.55	80.42	4.46	64.80	18.05	68.18	37.17	0.00	0.00	0.00	23.05	24.31	0.00	0.00	NonamEVm000763t1
93.62	76.38	35.04	31.94	74.38	68.67	78.17	41.49	82.60	91.14	32.85	46.25	46.91	66.81	42.32	112.16	0.00	88.95	15.36	4.68	99.53	24.29	NonamEVm000764t1
6.87	31.39	39.99	31.83	47.91	16.43	72.96	14.99	19.91	45.46	15.05	50.41	71.69	45.91	29.12	0.00	0.00	0.00	29.24	2.50	0.00	17.92	NonamEVm000765t1
35.24	35.49	234.00	87.79	13.27	82.75	188.54	43.95	41.46	126.17	0.77	207.33	51.87	137.89	76.45	0.00	0.00	90.86	77.02	28.86	0.00	5.39	NonamEVm000766t1
727.08	416.68	16641.81	6668.41	679.73	135.82	7565.33	18288.16	10827.86	6007.02	1903.52	16080.26	17129.95	18964.99	13854.73	2514.84	523.35	10045.75	72426.32	91510.53	18310.03	159624.94	NonamEVm000767t1
28.52	24.30	95.37	4.69	82.37	127.44	28.89	20.19	37.19	13.54	22.05	118.01	92.56	48.00	64.46	0.00	0.00	32.11	70.51	13.35	0.00	0.98	NonamEVm000768t1
15.28	11.04	34.59	17.33	36.73	50.04	102.47	14.07	29.06	30.72	0.00	55.54	51.79	24.94	29.55	0.00	0.00	127.60	13.63	0.00	0.00	3.23	NonamEVm000769t1
165.76	87.35	98.93	206.49	142.07	75.88	69.54	48.53	56.69	49.71	66.60	162.88	56.83	62.05	131.70	0.00	0.00	24.90	58.05	32.63	0.00	8.29	NonamEVm000770t1
9.59	26.47	25.23	41.26	155.87	19.36	28.08	34.03	74.75	12.17	25.75	105.67	1.63	79.19	55.52	0.00	0.00	22.35	26.65	28.19	42.63	9.30	NonamEVm000771t1
0.00	49.75	135.70	45.56	61.79	55.63	88.10	53.45	75.28	49.04	26.92	94.22	57.36	45.50	65.23	146.53	115.61	42.46	93.65	17.50	0.00	42.37	NonamEVm000772t1
17.82	53.12	46.59	52.28	72.44	69.96	91.68	33.32	104.75	69.74	29.49	77.65	85.88	85.32	69.04	297.35	0.00	118.53	77.35	9.78	63.39	9.32	NonamEVm000773t1
20.77	2.29	46.65	27.81	33.24	64.54	41.11	7.16	19.14	9.41	5.03	110.61	37.17	36.68	34.23	57.64	0.00	48.45	37.32	0.00	0.00	15.10	NonamEVm000774t1
34.17	50.04	56.47	32.67	35.63	56.45	49.79	10.39	49.70	37.15	5.63	59.87	40.32	37.72	54.01	0.00	0.00	37.75	66.31	0.00	0.00	3.13	NonamEVm000775t1
139.44	260.37	747.57	391.87	126.36	672.70	996.14	210.28	67.98	362.04	38.85	136.77	73.30	232.86	179.35	0.00	0.00	57.33	141.67	76.78	0.00	6.64	NonamEVm000776t1
642.84	573.57	488.62	386.92	333.48	509.06	350.56	199.17	281.31	381.96	289.22	243.22	188.99	272.26	307.39	683.78	60.43	940.17	248.44	136.21	72.43	111.11	NonamEVm000777t1
17.82	17.71	53.86	57.25	105.73	2.00	50.00	24.01	40.99	9.04	21.12	94.91	20.45	20.31	34.52	0.00	0.00	12.48	5.52	9.78	0.00	13.46	NonamEVm000778t1
173.14	179.15	215.50	129.01	499.75	240.67	301.81	250.60	375.52	272.45	439.89	345.63	229.13	285.96	311.39	231.72	46.40	392.28	152.79	70.44	45.97	30.69	NonamEVm000779t1
0.00	14.88	19.46	21.55	2.98	99.56	44.76	5.63	4.13	6.48	10.19	15.21	31.16	3.40	4.40	0.00	104.23	0.00	19.53	3.74	36.32	3.57	NonamEVm000780t1
1.84	3.26	12.15	19.92	66.26	3.62	258.03	22.93	17.83	47.24	3.51	87.99	329.90	9.64	30.07	1865.20	0.00	255.00	75.54	10.53	0.00	16.12	NonamEVm000781t1
9.50	28.90	47.83	14.78	24.99	26.57	46.05	16.55	18.89	22.71	22.83	29.36	19.05	23.33	11.62	0.00	0.00	0.00	2.99	0.00	0.00	1.12	NonamEVm000782t1
83.46	94.08	46.72	77.46	48.29	55.25	57.83	17.91	51.60	52.92	25.69	30.88	30.68	47.10	24.48	311.82	0.00	55.18	20.74	9.15	0.00	0.00	NonamEVm000783t1
39.73	141.29	403.05	64.81	957.17	201.39	294.99	666.53	1467.17	395.64	778.39	3845.82	933.73	1127.44	1551.59	16686.79	12233.74	2517.78	2888.89	2060.39	2378.93	4347.89	NonamEVm000784t1
40.72	42.34	103.35	197.55	21.75	29.67	112.57	41.53	60.46	91.56	25.18	46.00	73.65	93.51	55.68	203.24	0.00	138.99	108.14	38.97	0.00	30.44	NonamEVm000785t1
5.34	11.80	14.54	32.34	40.06	23.95	43.72	32.35	11.64	7.10	1.20	43.74	49.12	16.25	19.18	0.00	0.00	0.00	20.72	0.00	0.00	3.11	NonamEVm000786t1
7.82	34.55	129.79	57.83	81.18	35.90	126.87	53.34	46.92	35.58	2.10	97.22	29.05	60.27	61.99	0.00	0.00	38.28	55.54	0.00	79.17	2.73	NonamEVm000787t1
0.00	0.00	14.57	40.31	12.03	32.35	245.24	6.72	4.30	16.33	0.00	6.23	2.59	25.94	17.59	0.00	0.00	0.00	40.30	0.00	0.00	0.00	NonamEVm000788t1
1.88	6.24	45.87	32.33	31.93	23.20	29.34	9.57	13.40	12.51	3.83	44.17	42.21	27.78	15.40	0.00	0.00	0.00	22.31	0.00	0.00	2.19	NonamEVm000789t1
18.04	24.73	20.19	39.69	93.24	26.94	38.18	14.83	22.27	13.21	14.97	113.26	165.38	43.30	23.32	51.97	0.00	35.04	57.97	14.53	43.29	13.99	NonamEVm000790t1
163.36	92.59	120.01	119.95	87.02	83.10	154.85	52.71	73.89	166.99	62.52	74.03	61.03	60.00	54.81	0.00	0.00	135.04	44.22	20.54	0.00	14.63	NonamEVm000791t1
7.82	101.78	22.34	40.19	40.72	110.80	56.30	25.27	67.16	48.77	63.88	29.01	25.53	50.58	20.32	0.00	0.00	7.81	23.66	9.55	0.00	1.88	NonamEVm000792t1
206.70	128.63	231.37	82.15	292.21	153.83	141.64	82.34	167.51	110.44	154.27	326.32	332.74	235.67	197.74	250.38	0.00	137.17	174.06	98.93	95.07	22.79	NonamEVm000793t1
21.10	78.47	260.58	71.17	84.69	93.38	436.36	144.64	180.93	229.00	22.62	108.45	194.64	155.61	140.47	330.99	0.00	83.27	75.36	23.00	0.00	8.49	NonamEVm000794t1
1.78	15.34	66.94	36.09	60.10	21.97	39.58	21.08	36.94	31.00	24.32	94.13	42.74	60.37	46.88	0.00	0.00	49.87	58.71	0.00	0.00	2.07	NonamEVm000795t1
104.53	107.16	196.27	87.90	47.09	2.46	68.54	41.61	50.56	57.55	98.45	73.90	65.63	61.38	46.32	444.04	0.00	47.69	66.64	16.10	0.00	23.72	NonamEVm000796t1
648.60	512.64	559.92	647.08	264.36	630.60	1862.14	299.06	471.08	992.74	195.02	460.52	447.86	646.14	534.25	352.26	0.00	862.61	806.68	160.05	267.07	50.44	NonamEVm000797t1
51.33	65.73	76.27	67.14	73.82	74.03	58.43	30.88	45.01	69.83	48.57	55.85	25.04	33.24	38.47	329.80	0.00	79.98	17.87	28.99	67.90	16.91	NonamEVm000798t1
3.56	2.36	0.00	1.24	282.31	0.00	3.75	25.00	96.14	6.46	20.73	98.33	0.00	98.69	67.34	0.00	0.00	18.69	60.10	16.31	0.00	0.00	NonamEVm000799t1
206.76	140.09	172.76	114.01	166.99	166.00	149.13	73.19	146.46	107.30	97.25	145.87	54.85	137.21	127.32	0.00	0.00	158.67	84.02	50.89	0.00	47.43	NonamEVm000800t1
66.83	54.49	83.99	53.86	48.02	176.78	79.34	17.91	38.93	39.75	15.72	70.95	9.62	30.14	32.38	0.00	0.00	24.22	19.26	0.00	0.00	17.92	NonamEVm000801t1
13.21	12.50	12.97	41.52	39.51	6.34	46.44	20.24	32.36	52.44	20.71	34.32	38.26	40.74	38.40	0.00	0.00	6.60	31.32	41.50	0.00	13.62	NonamEVm000802t1
144.56	332.63	87.42	184.83	270.06	120.60	243.23	97.11	307.35	218.18	87.49	113.60	145.11	226.49	133.45	50.16	0.00	5.52	49.82	126.69	58.04	58.52	NonamEVm000803t1
62.02	58.70	73.71	51.39	110.18	41.01	69.42	33.64	67.91	56.96	41.51	77.59	51.05	54.46	63.98	0.00	0.00	113.88	12.99	0.00	140.42	12.66	NonamEVm000804t1
3094.66	1148.95	928.90	1424.88	880.45	1060.06	2372.23	2067.34	934.12	1482.71	698.76	1012.52	949.82	1005.01	1012.02	1660.16	1198.59	1054.58	475.43	441.65	2630.56	553.39	NonamEVm000805t1
21.39	21.25	14.56	54.78	176.39	7.99	227.99	73.55	110.87	111.78	13.96	145.15	73.23	67.95	86.98	78.27	153.52	237.00	49.75	31.54	33.97	18.65	NonamEVm000806t1
23.36	19.91	371.76	56.10	9.28	60.28	152.92	69.36	78.66	39.06	4.01	152.82	270.65	197.52	102.17	0.00	0.00	0.00	207.61	322.02	0.00	29.37	NonamEVm000807t1
119.57	152.42	827.75	109.30	31.03	180.71	73.88	43.99	47.88	38.34	94.51	68.17	174.87	36.19	45.48	0.00	113.87	120.41	89.62	8.85	0.00	8.43	NonamEVm000808t1
0.00	15.11	24.32	9.96	28.89	15.98	70.70	11.77	34.10	32.83	3.51	26.24	5.46	51.64	16.27	0.00	0.00	0.00	28.74	16.53	0.00	4.97	NonamEVm000809t1
0.00	0.00	2.92	2.50	9.69	0.00	17.59	10.17	14.84	10.93	8.14	40.46	3.05	12.05	5.42	0.00	0.00	0.00	0.00	0.00	0.00	0.00	NonamEVm000810t1
99.39	170.21	153.19	224.06	245.35	305.92	308.28	73.91	187.65	211.37	108.50	168.03	157.84	125.66	158.52	0.00	0.00	5.52	68.51	63.48	50.10	5.50	NonamEVm000811t1
0.00	9.44	100.43	2.98	12.63	14.90	51.75	20.05	15.78	11.11	0.00	25.31	7.82	45.32	16.38	0.00	0.00	42.14	12.90	1.30	0.00	5.34	NonamEVm000812t1
18.77	18.74	42.64	10.20	85.57	0.96	32.47	20.67	80.85	60.07	42.61	42.07	21.53	67.20	37.39	79.92	0.00	0.00	19.26	37.63	0.00	25.49	NonamEVm000813t1
28.42	31.89	55.93	24.42	59.51	82.16	79.49	17.31	59.29	54.71	23.26	71.90	37.45	51.09	44.51	61.86	0.00	335.89	234.18	21.27	0.00	24.54	NonamEVm000814t1
1446.09	349.90	458.06	541.71	159.60	985.00	153.71	134.78	153.51	221.83	184.25	72.94	156.58	246.47	108.76	5985.38	2097.86	1714.47	154.21	379.33	1473.32	35.77	NonamEVm000815t1
21.54	1.30	25.61	13.50	3.18	0.00	201.42	144.16	8.90	4.40	6.92	19.58	17.80	11.23	61.46	0.00	0.00	20.86	53.28	0.00	0.00	16.62	NonamEVm000816t1
15.51	79.69	10.06	9.22	228.45	309.59	1.23	50.43	50.54	8.31	405.17	1435.20	1218.79	173.34	328.35	2446.07	1401.07	1340.23	461.96	47.33	0.00	110.22	NonamEVm000817t1
64.19	240.91	59.72	197.99	1658.33	506.06	507.34	834.60	1154.04	635.53	1905.21	2269.03	1754.43	1346.67	1812.73	970.65	112.60	1654.33	1610.01	281.51	437.09	137.65	NonamEVm000818t1
123.10	89.92	80.21	70.15	66.05	119.36	153.09	81.35	83.22	137.38	77.48	79.09	46.97	62.21	75.92	0.00	0.00	22.94	18.24	18.49	0.00	28.50	NonamEVm000819t1
13.29	29.87	38.85	20.45	74.11	35.80	80.53	18.46	36.20	21.66	17.71	72.58	25.49	36.72	47.59	0.00	0.00	95.89	31.61	19.89	0.00	6.97	NonamEVm000820t1
1273.68	2152.55	364.34	1005.84	183.43	2827.67	368.69	110.96	169.74	368.63	2234.65	120.74	255.64	83.03	115.13	1038.73	484.30	342.42	178.67	95.75	53.27	468.95	NonamEVm000821t1
56.91	46.95	112.75	141.53	121.18	115.52	151.46	42.38	57.19	84.58	65.25	137.46	82.57	47.60	69.84	0.00	0.00	82.24	31.66	16.25	78.10	20.56	NonamEVm000822t1
0.00	2.34	1.56	0.00	188.48	1.98	41.84	11.96	89.21	9.39	7.11	117.91	18.31	48.93	60.94	0.00	0.00	6.18	36.58	10.65	0.00	5.14	NonamEVm000823t1
8.97	5.95	18.22	8.78	13.79	12.06	20.43	18.87	14.61	10.68	1.21	44.90	15.85	17.02	13.10	126.13	0.00	43.91	14.15	0.00	0.00	4.41	NonamEVm000824t1
6.52	24.75	44.15	15.19	72.66	48.70	32.88	22.69	43.71	36.72	10.58	88.30	19.36	45.24	40.83	0.00	0.00	0.00	19.96	13.93	0.00	0.00	NonamEVm000825t1
6.35	16.82	54.29	28.37	71.85	32.35	50.55	21.97	32.78	30.30	23.63	31.31	32.46	47.97	40.18	0.00	0.00	31.06	28.31	14.50	0.00	0.00	NonamEVm000826t1
16.03	30.68	49.46	38.57	139.92	53.90	42.07	30.39	86.53	65.88	54.61	92.20	87.77	68.50	57.96	0.00	0.00	31.15	90.49	23.92	0.00	9.33	NonamEVm000827t1
74.82	86.15	122.22	73.42	133.76	75.87	89.14	99.01	72.36	74.92	66.57	140.67	71.85	66.76	84.39	31.29	0.00	43.62	67.00	118.50	0.00	79.79	NonamEVm000828t1
3.22	1.07	16.53	41.12	156.31	46.99	141.69	49.33	64.96	123.84	10.81	100.51	39.11	19.47	50.93	0.00	0.00	78.84	3.47	0.00	0.00	10.32	NonamEVm000829t1
7.15	39.76	146.83	62.37	333.02	35.58	237.43	191.11	387.53	381.69	77.39	355.66	635.86	260.33	254.29	270.79	0.00	77.47	96.61	32.67	0.00	33.24	NonamEVm000830t1
0.00	115.78	129.57	272.08	270.81	246.00	578.03	405.00	992.04	729.79	21.66	1312.77	542.34	2144.26	1461.62	0.00	0.00	419.23	1806.48	962.61	319.39	263.01	NonamEVm000831t1
3.17	19.92	27.02	52.44	30.25	56.78	68.75	16.94	38.55	44.66	31.24	109.16	48.84	27.78	19.15	0.00	0.00	0.00	4.25	16.41	0.00	1.84	NonamEVm000832t1
124.86	113.12	877.61	291.03	84.12	72.10	292.65	187.40	306.46	207.47	367.17	249.71	732.87	233.43	235.06	406.84	0.00	144.80	237.69	71.39	0.00	97.14	NonamEVm000833t1
5.04	1.11	94.47	0.00	39.86	25.13	37.95	11.09	14.94	5.62	16.09	68.51	38.98	51.58	27.68	0.00	0.00	0.00	35.80	0.00	84.53	0.98	NonamEVm000834t1
0.00	13.63	7.04	3.30	211.14	21.32	17.59	30.05	78.58	11.22	19.12	80.60	6.14	71.82	63.37	0.00	0.00	0.00	59.10	11.43	0.00	0.00	NonamEVm000835t1
0.00	3.43	47.93	14.46	11.93	34.33	43.43	42.38	38.13	15.00	6.95	50.74	43.71	77.35	54.83	33.63	0.00	60.26	47.47	40.78	0.00	56.16	NonamEVm000836t1
8.24	85.80	165.95	135.12	54.48	78.32	115.68	43.09	45.90	40.47	20.67	208.71	33.05	33.29	46.19	0.00	0.00	29.54	32.17	7.74	0.00	5.48	NonamEVm000837t1
86.28	138.98	101.97	115.82	149.52	152.24	165.04	84.86	166.43	143.31	91.86	163.82	179.78	172.07	161.93	198.21	302.96	242.32	217.26	56.98	0.00	15.73	NonamEVm000838t1
0.00	27.23	32.32	25.04	3.92	51.17	38.82	9.95	10.69	66.56	0.83	28.81	5.73	10.52	7.99	0.00	0.00	0.00	2.88	0.00	0.00	5.40	NonamEVm000839t1
7471.15	3533.68	2170.04	3519.11	2170.14	3008.21	6031.06	4877.16	2578.41	3428.90	1524.06	2295.48	2126.74	2569.97	1961.39	1529.11	46.89	1233.15	841.11	776.67	801.03	1239.46	NonamEVm000840t1
53.45	47.21	90.22	56.00	138.70	39.94	76.24	28.43	73.88	63.94	47.43	96.07	49.56	67.92	66.49	203.41	0.00	81.04	48.35	22.83	0.00	9.32	NonamEVm000841t1
17562.42	13319.70	7110.89	8539.90	5927.79	12312.76	13377.78	12911.61	6514.43	7093.43	5176.01	6659.31	6921.26	7843.48	5302.16	4853.34	10558.43	11365.40	4112.45	3801.25	2830.20	4551.32	NonamEVm000842t1
105.30	94.58	88.63	57.34	153.49	102.05	97.43	35.25	88.19	52.40	81.34	83.56	70.47	70.65	68.99	0.00	0.00	12.49	68.29	20.69	0.00	0.00	NonamEVm000843t1
58.47	66.22	32.79	41.30	175.19	36.01	143.51	48.03	137.15	89.79	62.19	146.61	44.79	110.95	123.73	66.26	0.00	13.20	70.46	12.66	0.00	1.10	NonamEVm000844t1
11131.25	4492.46	3103.84	4793.74	4512.81	4548.40	9960.76	8008.17	4715.46	5384.83	3121.86	3584.27	4246.38	4800.99	3057.03	871.39	444.28	1352.93	1226.06	867.42	673.93	1483.24	NonamEVm000845t1
9.72	27.10	78.73	28.37	0.00	24.32	56.07	11.67	2.34	6.84	0.00	30.06	1.81	15.90	10.93	0.00	0.00	10.82	15.87	0.00	0.00	0.00	NonamEVm000846t1
5.43	7.19	45.37	2.53	30.82	20.28	48.08	28.48	18.82	18.34	5.67	51.10	14.25	32.96	19.61	0.00	0.00	6.33	7.72	0.00	0.00	4.21	NonamEVm000847t1
777.63	597.72	317.82	703.09	424.26	759.44	1138.24	1128.96	631.42	684.82	574.75	593.17	900.18	615.85	499.71	0.00	0.00	544.81	551.28	342.29	112.28	423.92	NonamEVm000848t1
0.00	0.00	7.70	0.00	1.91	0.00	0.00	4.03	0.00	0.00	0.00	120.60	16.47	0.00	0.00	0.00	0.00	0.00	0.65	0.00	0.00	0.00	NonamEVm000849t1
8.58	14.77	19.61	8.39	43.52	7.69	26.92	24.07	19.54	9.95	0.00	59.27	6.57	30.89	12.76	0.00	0.00	0.00	15.18	0.00	0.00	2.00	NonamEVm000850t1
19.01	174.84	51.30	53.40	805.14	184.59	720.17	259.30	742.11	478.15	183.91	346.42	1238.32	638.34	342.38	131.21	0.00	435.60	121.00	25.58	0.00	10.57	NonamEVm000851t1
46.33	36.38	33.99	50.20	82.17	54.50	16.53	38.65	211.50	148.23	44.13	22.63	44.97	32.22	79.06	0.00	0.00	52.31	29.78	28.22	0.00	24.35	NonamEVm000852t1
907.74	225.69	150.96	367.62	22.25	87.88	15.57	14.93	38.17	20.14	6.95	2.00	0.00	11.01	12.75	169.51	42.47	141.74	3.74	14.33	343.25	0.00	NonamEVm000853t1
20.38	30.03	46.53	42.68	27.41	54.03	57.82	12.32	30.07	44.55	20.55	46.94	26.98	32.15	12.93	0.00	0.00	0.00	19.36	0.00	0.00	0.00	NonamEVm000854t1
547.66	290.41	180.01	195.63	71.04	182.99	148.78	42.79	108.52	113.02	96.43	78.48	95.46	137.36	92.81	188.57	0.00	465.58	187.18	40.36	168.22	12.46	NonamEVm000855t1
429.03	356.67	229.73	249.84	143.77	235.86	392.60	175.27	233.16	213.94	103.75	200.61	223.23	176.84	208.81	75.90	0.00	243.67	174.80	95.45	0.00	25.90	NonamEVm000856t1
4851.62	2062.66	2209.96	2477.32	2249.83	1731.64	6318.53	5393.01	2475.21	3091.23	1052.78	2491.61	3166.85	2753.34	2083.38	514.00	474.85	592.63	1158.63	858.51	827.02	1335.78	NonamEVm000857t1
102.56	69.36	296.89	195.49	129.41	92.16	105.73	103.06	140.83	74.52	305.33	554.05	466.67	197.10	207.00	4217.91	368.57	475.16	297.50	233.05	0.00	93.28	NonamEVm000858t1
28.05	31.06	49.11	61.82	195.18	43.17	110.42	51.98	67.49	66.16	86.18	265.95	303.74	101.12	80.16	151.86	0.00	453.75	77.53	6.71	0.00	1.36	NonamEVm000859t1
0.00	0.00	9.37	3.06	13.95	14.69	52.83	15.80	24.31	9.51	0.00	74.20	59.27	77.46	22.75	0.00	0.00	0.00	38.09	9.00	0.00	9.54	NonamEVm000860t1
21.56	68.41	52.16	61.14	79.11	49.06	125.36	47.49	87.21	56.47	4.19	78.23	164.00	75.36	73.20	0.00	0.00	6.85	70.95	19.15	0.00	0.00	NonamEVm000861t1
258.05	66.40	61.43	101.26	32.72	52.69	146.01	95.88	82.19	59.29	10.56	35.27	41.66	61.14	33.87	0.00	68.08	18.03	17.34	11.16	157.27	1.00	NonamEVm000862t1
0.00	3.54	117.65	7.47	14.18	7.99	51.66	35.79	17.21	32.17	5.98	14.99	5.46	36.59	24.73	0.00	0.00	0.00	8.29	4.35	0.00	1.04	NonamEVm000863t1
16.03	7.08	62.56	39.82	174.76	35.94	231.61	30.88	70.85	47.15	12.76	285.25	96.87	56.32	100.17	281.63	0.00	37.39	61.48	21.75	142.58	5.18	NonamEVm000864t1
66.09	62.81	136.14	43.92	181.05	96.26	113.31	64.38	89.05	111.39	82.87	248.47	81.46	104.12	124.42	211.05	0.00	30.43	85.56	6.77	0.00	14.15	NonamEVm000865t1
30.16	33.32	88.77	31.24	128.10	46.35	61.81	46.73	51.25	36.24	61.07	103.12	77.41	52.07	76.52	0.00	0.00	14.06	35.95	73.46	0.00	44.95	NonamEVm000866t1
0.00	0.00	43.65	2.93	11.77	25.79	31.19	7.13	0.92	2.28	0.94	12.67	1.07	20.59	12.02	0.00	0.00	0.00	3.14	0.00	0.00	0.00	NonamEVm000867t1
210.18	204.25	188.57	109.30	284.54	336.10	161.40	62.08	170.26	134.49	195.44	270.40	214.16	150.07	211.47	0.00	0.00	99.39	154.39	35.35	32.41	24.90	NonamEVm000868t1
682.80	663.79	524.86	720.15	447.68	528.21	1505.01	1261.21	871.12	934.78	610.80	568.34	519.64	580.56	603.70	107.06	0.00	295.02	215.34	244.20	293.81	252.98	NonamEVm000869t1
2.87	0.00	8.76	9.52	12.14	8.47	52.61	57.59	36.70	52.82	0.00	40.37	12.50	60.32	22.44	0.00	0.00	26.43	37.68	27.83	34.62	18.66	NonamEVm000870t1
32.06	74.35	42.19	59.73	87.53	153.72	90.39	23.04	39.98	87.20	26.31	39.84	78.69	55.16	39.22	46.94	0.00	0.00	44.21	26.10	92.79	0.00	NonamEVm000871t1
0.00	12.26	46.69	10.05	21.63	17.06	34.72	10.35	18.30	9.84	0.92	48.17	29.26	20.27	24.30	0.00	0.00	0.00	31.46	1.02	0.00	5.82	NonamEVm000872t1
0.00	2.49	39.97	1.31	52.70	0.00	14.31	11.06	24.33	4.44	8.21	92.90	99.52	55.83	28.44	65.99	0.00	0.00	9.49	4.59	0.00	0.00	NonamEVm000873t1
294.11	437.49	2744.54	1287.27	639.73	395.68	3022.59	4554.29	3940.79	2629.74	675.68	6114.63	6935.48	7272.20	5136.00	1950.40	397.74	2974.42	13472.36	11138.15	717.46	24481.45	NonamEVm000874t1
6.43	17.05	70.42	22.07	219.92	56.68	77.85	33.65	101.46	41.92	32.59	94.14	39.17	95.68	62.44	0.00	0.00	39.37	46.18	10.80	0.00	9.37	NonamEVm000875t1
63.41	148.61	32.06	43.40	65.59	108.13	94.46	40.75	145.12	86.93	62.91	39.97	29.38	49.00	58.87	0.00	0.00	66.88	22.54	5.88	111.50	7.83	NonamEVm000876t1
295.78	476.17	276.06	290.57	561.44	364.89	314.84	129.52	198.12	252.55	285.03	372.22	793.66	212.51	253.01	0.00	0.00	138.00	283.23	60.15	0.00	33.34	NonamEVm000877t1
618.56	732.79	311.46	524.79	1435.53	498.15	653.24	327.06	1113.93	589.78	449.70	799.11	343.01	991.45	612.77	256.73	0.00	301.90	251.48	63.03	0.00	48.17	NonamEVm000878t1
191.19	126.65	67.73	69.89	109.30	98.16	71.21	45.71	82.22	84.01	32.98	54.04	35.94	91.02	53.43	141.23	0.00	6.25	58.88	7.63	0.00	10.39	NonamEVm000879t1
8.74	50.15	44.88	27.35	55.07	19.59	39.77	8.76	25.97	15.31	34.57	20.13	8.48	34.08	16.75	0.00	0.00	36.38	8.54	4.58	0.00	0.00	NonamEVm000880t1
8.16	1.08	72.21	14.83	7.27	7.32	70.15	55.46	42.58	16.99	0.00	102.46	56.59	136.75	44.06	0.00	0.00	0.00	130.57	94.85	39.41	45.91	NonamEVm000881t1
144.29	81.43	87.30	67.20	81.68	219.61	91.64	35.29	68.32	58.13	70.16	81.34	124.16	99.86	65.22	109.52	0.00	105.93	93.26	15.22	76.95	9.33	NonamEVm000882t1
299.83	372.20	235.35	269.14	121.81	307.40	335.10	180.65	293.07	440.38	123.01	119.66	240.20	368.13	195.28	178.28	0.00	682.38	183.59	83.26	103.14	97.26	NonamEVm000883t1
26.99	35.66	78.54	29.92	20.98	117.13	42.04	80.27	26.76	25.37	4.54	104.24	47.41	27.37	29.44	801.00	97.82	101.51	46.76	10.35	0.00	80.88	NonamEVm000884t1
7.61	12.22	13.69	15.22	23.01	35.96	34.39	16.62	26.43	11.05	35.34	25.51	12.19	27.33	14.75	0.00	0.00	52.74	17.20	0.00	0.00	5.54	NonamEVm000885t1
73.84	19.89	32.49	27.12	62.92	61.27	58.34	18.85	39.96	42.98	28.04	50.63	36.39	53.67	43.65	0.00	0.00	55.20	46.67	5.58	0.00	2.66	NonamEVm000886t1
307.19	220.35	398.65	294.58	237.98	227.11	409.34	105.38	233.61	218.78	78.70	221.58	626.06	204.44	195.70	62.42	0.00	99.47	152.86	40.12	0.00	17.57	NonamEVm000887t1
77.09	23.06	216.16	54.17	19.92	20.20	96.71	48.94	29.99	31.38	66.25	91.33	37.62	54.66	52.28	739.37	0.00	14.01	56.16	103.85	76.00	62.06	NonamEVm000888t1
45.44	44.67	29.25	41.56	288.45	47.88	312.80	127.47	250.68	255.73	83.73	208.29	146.28	141.80	253.53	641.08	0.00	1581.97	400.11	66.30	0.00	114.84	NonamEVm000889t1
212.08	76.75	237.27	397.15	15.42	121.84	334.66	67.68	56.20	132.48	171.11	191.49	10.01	37.18	49.04	3130.75	383.09	249.36	60.82	35.90	0.00	71.55	NonamEVm000890t1
70.12	50.99	60.07	52.57	63.33	28.76	42.99	27.29	65.10	26.04	64.30	66.45	65.06	69.12	49.92	0.00	0.00	59.83	68.97	22.96	0.00	3.66	NonamEVm000891t1
1719.66	613.54	189.78	590.38	195.83	492.23	475.80	481.26	330.48	710.47	325.51	209.58	168.39	380.50	198.69	476.88	439.69	1617.78	264.98	322.40	534.80	130.96	NonamEVm000892t1
32.12	39.10	103.59	42.56	64.83	121.81	81.11	31.49	35.34	30.10	11.78	112.83	73.11	68.07	35.10	64.70	0.00	27.92	58.86	0.00	0.00	0.00	NonamEVm000893t1
157.56	103.25	379.61	163.94	213.20	194.33	254.31	90.91	154.46	209.68	94.19	230.99	185.24	173.57	150.33	0.00	0.00	17.48	150.37	47.67	100.11	28.85	NonamEVm000894t1
210.16	49.64	35.27	56.04	13.48	198.71	59.13	43.23	6.37	18.73	18.67	18.23	7.87	38.73	26.17	325.19	0.00	404.47	17.60	17.33	131.31	4.14	NonamEVm000895t1
81.67	140.83	232.91	193.69	84.20	768.00	252.55	97.80	198.12	187.49	165.67	86.78	167.59	222.15	125.20	270.41	0.00	234.28	130.09	92.96	187.19	21.45	NonamEVm000896t1
27.58	107.82	78.82	88.01	136.81	138.50	114.32	38.54	121.57	101.03	53.75	55.47	45.21	81.36	79.50	78.46	0.00	23.44	26.36	31.81	0.00	5.65	NonamEVm000897t1
1688.35	1326.22	2969.87	2107.16	2371.87	1270.22	3644.26	3934.70	2080.34	2780.19	2122.69	2313.83	2371.71	2429.62	2539.50	862.96	701.37	1131.75	2374.16	3186.61	340.62	4708.61	NonamEVm000898t1
0.00	2.60	40.60	8.24	33.58	16.68	51.67	37.56	22.17	14.05	4.40	55.86	45.66	41.39	25.72	69.06	0.00	0.00	25.78	0.00	0.00	0.00	NonamEVm000899t1
346.03	413.53	436.81	366.28	629.75	398.23	323.88	205.55	367.24	236.36	322.39	370.46	342.46	463.32	322.09	156.64	0.00	274.64	306.27	180.62	181.27	44.57	NonamEVm000900t1
44.79	66.83	207.72	54.69	57.39	807.46	97.36	36.51	66.17	21.04	23.37	129.00	60.03	88.57	39.28	335.05	0.00	63.59	37.05	29.33	71.65	9.63	NonamEVm000901t1
0.00	0.00	55.25	8.71	1.23	0.00	54.95	2.45	2.53	0.00	0.80	5.01	1.36	21.48	14.91	0.00	0.00	31.13	0.00	7.61	0.00	13.47	NonamEVm000902t1
133.66	204.43	150.52	178.02	119.82	250.03	245.61	64.08	143.25	219.62	68.31	142.94	113.13	166.09	96.55	151.99	0.00	157.85	50.10	63.60	51.14	14.02	NonamEVm000903t1
619.57	406.42	850.98	532.78	503.74	682.47	384.63	231.06	276.33	268.84	431.06	443.29	480.85	388.08	397.80	748.24	0.00	633.90	469.58	174.27	227.75	75.24	NonamEVm000904t1
138.15	169.60	172.04	132.95	189.66	221.14	182.37	63.90	144.42	101.90	26.37	181.41	129.21	136.55	124.83	0.00	0.00	94.39	118.11	18.01	0.00	6.84	NonamEVm000905t1
175.66	259.17	157.15	208.32	312.83	261.14	150.35	145.61	233.15	204.86	340.68	264.72	415.54	154.53	216.19	0.00	0.00	218.11	207.17	70.95	0.00	97.75	NonamEVm000906t1
1474.03	712.09	335.75	410.56	211.73	686.73	233.13	80.55	159.00	278.27	179.13	159.69	252.34	116.86	147.57	54.30	0.00	218.58	134.35	40.17	24.23	35.23	NonamEVm000907t1
48.09	53.10	80.49	62.58	202.59	52.51	63.09	35.31	108.74	61.84	96.44	123.80	141.81	86.95	111.52	0.00	0.00	65.02	109.39	45.23	36.20	11.39	NonamEVm000908t1
23.90	36.53	41.27	20.69	103.70	37.08	50.44	40.27	73.25	50.07	56.14	69.20	48.07	57.35	72.42	0.00	0.00	90.02	25.67	20.20	0.00	23.31	NonamEVm000909t1
57.03	64.93	69.89	67.22	106.36	47.97	75.01	32.34	62.25	55.54	32.29	59.29	85.44	79.52	61.80	187.81	0.00	74.86	54.56	4.35	0.00	0.00	NonamEVm000910t1
13.11	60.35	42.98	50.00	31.95	67.10	58.27	20.03	22.82	33.12	185.46	68.82	15.24	8.55	33.91	131.61	0.00	6.55	5.81	0.00	0.00	0.00	NonamEVm000911t1
23.13	20.96	35.43	41.91	38.79	53.20	120.08	38.35	56.34	72.23	11.49	11.41	21.73	24.79	12.54	0.00	0.00	9.75	5.66	0.00	0.00	8.88	NonamEVm000912t1
5.65	3.74	27.88	0.99	2.93	23.32	58.86	28.98	0.00	0.00	0.00	11.29	2.86	17.10	10.93	0.00	0.00	0.00	2.74	0.00	0.00	0.82	NonamEVm000913t1
47.72	30.52	103.08	66.60	138.93	171.91	116.35	40.24	125.39	85.77	45.50	133.22	97.89	130.04	71.90	0.00	0.00	199.76	66.33	23.09	0.00	20.00	NonamEVm000914t1
51.35	90.32	45.49	19.95	34.31	23.81	40.74	12.36	21.95	40.19	57.17	25.10	17.18	16.90	21.18	0.00	0.00	37.70	23.35	18.37	0.00	1.05	NonamEVm000915t1
192.52	229.32	227.28	145.51	38.86	191.00	89.24	35.10	55.51	79.71	73.67	29.14	43.31	43.52	62.21	63.40	0.00	191.33	86.43	8.81	89.41	7.35	NonamEVm000916t1
81.10	48.56	29.60	45.95	129.13	30.56	51.09	24.46	26.81	42.10	19.77	189.76	30.85	31.93	117.54	414.58	247.47	516.62	432.45	18.82	25.37	73.79	NonamEVm000917t1
0.00	28.39	39.70	10.99	44.96	24.23	101.71	23.62	49.91	81.57	13.50	38.22	15.35	41.03	34.30	0.00	0.00	120.61	16.64	3.83	0.00	0.00	NonamEVm000918t1
117.82	158.40	2382.98	155.28	95.22	43.78	276.50	315.34	268.46	208.55	105.40	304.39	248.70	456.96	251.56	296.51	0.00	106.26	198.95	455.06	81.30	288.53	NonamEVm000919t1
1594.12	795.05	391.95	591.32	283.31	733.77	968.38	529.28	336.85	576.26	352.08	283.19	241.98	402.37	283.63	0.00	0.00	132.92	81.88	59.85	81.70	164.28	NonamEVm000920t1
0.00	0.00	39.25	17.41	6.47	0.00	53.69	44.58	43.49	47.77	3.19	5.85	4.09	33.08	17.04	0.00	0.00	0.00	32.45	31.51	2.26	53.88	NonamEVm000921t1
277.39	241.83	332.09	176.97	137.68	80.29	52.67	221.60	200.54	95.94	710.17	473.12	221.64	213.23	286.27	4325.44	1187.44	1262.95	857.41	2031.08	557.49	1152.13	NonamEVm000922t1
32.06	44.84	238.56	65.94	84.75	67.85	72.47	22.55	55.16	41.34	13.55	62.41	81.88	99.87	51.58	203.37	0.00	43.60	40.76	7.61	0.00	1.04	NonamEVm000923t1
0.00	11.67	48.93	15.18	12.80	71.04	31.73	27.15	22.02	32.17	0.00	81.03	24.29	54.55	53.54	63.62	0.00	19.00	37.58	4.42	0.00	3.16	NonamEVm000924t1
13.18	16.21	63.74	18.41	155.08	10.55	171.14	23.45	83.68	227.47	102.16	67.57	606.72	31.39	54.05	748.24	121.55	276.61	222.91	17.23	0.00	1.09	NonamEVm000925t1
0.00	2.36	0.00	12.44	124.14	3.99	193.15	84.77	87.00	192.40	270.15	106.68	337.87	12.19	207.92	0.00	0.00	0.00	3.45	0.00	0.00	3.11	NonamEVm000926t1
17.41	5.04	18.30	6.38	42.58	23.13	59.81	28.23	14.13	15.92	2.55	51.65	4.93	20.00	21.20	0.00	0.00	0.00	13.66	0.00	0.00	0.00	NonamEVm000927t1
13.88	27.17	109.25	32.27	53.96	51.79	96.30	30.74	33.81	47.99	19.79	196.58	174.04	74.33	102.46	0.00	0.00	65.85	114.21	136.99	0.00	26.83	NonamEVm000928t1
28.27	47.74	54.51	36.34	39.03	113.79	59.86	22.88	43.27	44.18	26.96	63.62	80.42	24.98	27.61	132.45	0.00	90.80	21.60	6.91	167.63	10.98	NonamEVm000929t1
94.45	108.77	250.68	98.39	56.68	284.20	119.30	52.17	56.39	47.14	39.45	174.78	105.10	83.70	45.96	0.00	0.00	164.45	137.73	55.94	0.00	47.75	NonamEVm000930t1
111.56	148.06	66.09	36.53	42.80	56.28	44.88	86.87	99.95	52.79	66.13	25.72	41.30	104.86	57.30	0.00	0.00	54.24	46.37	7.95	0.00	18.52	NonamEVm000931t1
50.26	69.58	84.65	32.45	56.92	28.76	94.85	48.37	41.64	49.46	5.76	63.21	28.56	65.75	44.99	0.00	0.00	13.88	4.34	0.00	0.00	2.30	NonamEVm000932t1
0.00	8.52	34.34	11.44	19.47	18.54	24.60	33.26	44.22	12.59	9.35	45.15	35.60	31.68	39.66	238.63	0.00	34.31	8.08	30.65	0.00	38.43	NonamEVm000933t1
112.12	153.62	1105.20	360.68	316.36	140.60	464.30	238.60	480.58	357.90	111.45	265.07	197.08	404.18	334.70	0.00	0.00	80.20	383.39	269.60	0.00	175.86	NonamEVm000934t1
95.84	51.59	70.01	54.12	73.26	115.95	89.32	28.28	50.23	51.84	43.33	38.80	22.84	62.92	32.88	0.00	0.00	22.42	26.83	10.77	0.00	14.00	NonamEVm000935t1
23.13	46.79	72.05	67.70	45.70	50.27	56.04	19.48	52.16	48.83	52.18	47.47	52.60	44.18	29.78	0.00	0.00	31.10	15.48	22.34	2.55	24.87	NonamEVm000936t1
135.12	70.30	75.93	45.66	73.83	113.84	75.16	27.11	62.48	52.78	29.89	72.59	72.64	54.25	40.15	0.00	0.00	44.04	55.92	13.60	0.00	18.14	NonamEVm000937t1
0.00	0.00	0.00	0.00	0.00	0.00	85.46	0.00	0.86	34.18	16.63	2.42	0.00	0.00	0.00	0.00	0.00	0.00	0.00	0.00	0.00	0.00	NonamEVm000938t1
148.37	101.55	213.49	210.91	95.11	198.48	218.71	64.66	74.98	98.53	68.75	166.49	62.01	130.01	119.97	0.00	0.00	52.19	62.91	30.04	0.00	8.97	NonamEVm000939t1
98.38	76.33	119.79	47.34	33.17	239.66	166.34	68.15	271.80	226.86	39.45	50.29	13.34	144.01	104.93	159.12	0.00	69.68	130.83	76.60	119.68	12.66	NonamEVm000940t1
11.58	58.62	286.62	149.21	234.23	146.32	592.09	196.77	208.99	196.78	62.51	215.30	197.02	219.01	112.89	0.00	0.00	0.00	38.87	27.67	0.00	27.73	NonamEVm000941t1
0.00	0.00	1.46	7.49	16.09	12.02	14.46	9.35	5.59	9.08	0.00	26.92	0.00	4.03	4.23	0.00	165.17	0.00	4.86	0.00	0.00	22.91	NonamEVm000942t1
25.00	32.11	56.51	12.31	20.04	25.92	25.59	37.83	32.13	12.88	42.99	46.08	11.25	46.58	31.21	0.00	0.00	0.00	28.97	124.62	0.00	112.25	NonamEVm000943t1
10.28	7.88	25.04	40.62	29.88	63.75	102.68	19.61	43.82	67.86	32.99	37.99	28.83	29.40	14.20	362.90	0.00	13.99	7.90	0.00	0.00	0.00	NonamEVm000944t1
157.84	169.50	239.92	275.67	507.82	209.54	292.13	275.70	279.16	288.72	286.59	534.74	319.51	221.95	378.73	94.79	0.00	106.95	324.72	242.41	0.00	283.34	NonamEVm000945t1
96.22	86.16	40.75	32.36	53.01	41.96	70.41	29.89	66.29	75.55	36.67	34.80	40.91	70.81	39.21	0.00	0.00	124.72	28.31	15.22	0.00	7.25	NonamEVm000946t1
0.00	5.73	1.41	0.00	105.27	3.87	8.89	2.86	36.13	5.02	5.85	40.97	1.76	24.10	20.98	0.00	0.00	36.25	29.34	0.00	0.00	0.00	NonamEVm000947t1
0.00	0.00	0.00	0.00	7.95	0.00	16.60	13.63	30.66	27.00	3.64	24.89	8.28	41.47	22.62	0.00	0.00	0.00	10.76	3.47	0.00	0.00	NonamEVm000948t1
0.00	2.96	0.00	6.25	6.34	1.67	24.66	7.80	8.52	10.68	2.00	17.00	3.05	5.35	6.43	0.00	0.00	0.00	0.00	0.91	0.00	0.00	NonamEVm000949t1
19.61	33.06	45.13	175.55	4.93	109.87	84.60	1.96	4.56	33.60	3.99	17.28	41.86	5.81	9.81	1393.20	268.33	1776.95	420.20	63.09	0.00	68.43	NonamEVm000950t1
631.05	267.21	252.42	237.71	172.21	401.42	181.10	69.08	144.39	159.52	153.85	194.01	193.10	214.49	172.80	314.12	0.00	230.59	149.33	43.64	0.00	18.74	NonamEVm000951t1
0.00	7.46	43.42	3.39	78.18	74.89	82.11	42.90	59.45	58.46	20.18	104.10	25.67	60.42	37.65	0.00	0.00	0.00	17.17	15.15	0.00	17.62	NonamEVm000952t1
28.02	41.84	78.94	48.48	72.43	40.05	60.26	47.04	63.09	48.15	83.14	48.28	53.63	41.47	38.87	0.00	0.00	54.99	46.04	72.48	0.00	28.62	NonamEVm000953t1
13.72	9.39	65.84	22.76	39.62	30.77	96.64	36.32	39.58	44.13	8.86	51.16	2.41	24.37	16.82	115.90	0.00	0.00	20.61	0.00	0.00	5.48	NonamEVm000954t1
10.68	37.75	18.91	33.59	32.97	43.89	44.14	16.66	40.98	32.94	21.12	9.47	22.74	39.48	13.21	0.00	0.00	0.00	19.34	0.00	0.00	1.04	NonamEVm000955t1
11.02	56.03	73.25	30.80	64.39	85.35	37.07	30.35	27.25	17.87	20.02	71.72	55.36	37.74	35.47	336.58	0.00	63.79	74.32	15.60	0.00	3.21	NonamEVm000956t1
7.06	21.31	42.03	26.31	77.96	61.28	39.86	23.01	58.80	14.00	42.17	53.96	54.96	49.22	50.03	0.00	0.00	24.91	61.80	9.78	0.00	41.38	NonamEVm000957t1
43.69	50.83	52.97	17.29	79.57	19.59	49.67	31.52	50.59	22.24	14.59	72.97	40.42	49.82	76.57	115.11	0.00	50.94	35.22	6.22	0.00	4.24	NonamEVm000958t1
0.00	16.46	303.05	12.39	20.56	0.00	94.58	90.09	149.63	72.00	0.00	318.69	350.01	371.46	220.14	0.00	0.00	93.22	156.73	15.14	0.00	120.50	NonamEVm000959t1
5.53	10.41	64.36	22.17	73.99	54.83	87.83	35.89	41.81	14.84	8.99	152.86	25.40	50.43	39.49	64.70	0.00	38.67	35.21	24.72	0.00	12.71	NonamEVm000960t1
30.47	11.26	46.01	18.78	6.85	97.96	120.90	3.63	11.66	10.98	0.43	29.39	3.00	18.16	3.16	0.00	0.00	0.00	11.50	0.00	0.00	3.37	NonamEVm000961t1
25.86	126.59	126.47	74.17	52.29	90.82	111.38	72.92	91.19	168.45	123.52	40.89	16.70	39.47	42.27	0.00	0.00	140.03	54.19	14.06	70.11	4.02	NonamEVm000962t1
1.93	52.23	22.10	34.63	71.21	62.28	40.91	3.72	63.20	34.29	4.33	119.90	96.89	12.28	48.36	0.00	0.00	13.52	13.68	3.04	0.00	0.00	NonamEVm000963t1
104.68	79.32	101.41	73.39	111.32	103.61	150.35	51.64	69.46	100.06	63.85	81.40	73.92	72.16	54.85	0.00	0.00	0.00	33.72	19.98	0.00	1.34	NonamEVm000964t1
65.70	107.46	49.18	94.22	93.11	76.44	64.78	14.48	49.83	44.28	58.01	35.61	27.03	39.80	25.34	0.00	0.00	26.25	51.77	16.89	0.00	0.00	NonamEVm000965t1
0.00	4.43	57.29	20.64	12.03	15.31	25.12	17.47	23.25	1.26	0.00	101.33	52.58	56.51	53.17	0.00	0.00	0.00	33.04	14.86	0.00	3.04	NonamEVm000966t1
46.83	57.45	27.58	26.39	156.87	33.06	21.46	36.49	108.00	17.33	17.46	104.18	3.10	67.71	59.83	0.00	0.00	84.96	43.34	7.41	0.00	0.00	NonamEVm000967t1
2.73	4.13	20.76	16.51	14.81	37.03	26.95	5.83	9.60	19.79	0.00	23.03	10.79	16.12	13.82	0.00	0.00	28.57	6.08	0.00	0.00	0.00	NonamEVm000968t1
57.02	66.11	40.75	43.56	105.13	111.84	62.42	25.00	54.61	34.89	30.70	67.13	45.94	66.78	49.03	0.00	0.00	68.57	41.46	13.05	0.00	0.00	NonamEVm000969t1
51.59	53.58	47.51	44.82	25.29	39.08	53.39	16.85	37.50	38.07	33.20	31.00	36.52	22.74	19.83	0.00	0.00	45.07	7.33	0.00	0.00	0.00	NonamEVm000970t1
440.04	767.12	442.37	2054.54	100.17	577.15	1530.93	200.95	135.11	437.23	131.14	1705.49	12.73	116.68	701.95	438.10	0.00	105.96	99.46	10.87	0.00	12.43	NonamEVm000971t1
58.80	62.56	227.07	64.72	178.78	175.83	81.25	56.85	98.17	38.10	43.45	153.68	75.00	81.84	102.28	469.46	0.00	124.72	96.69	23.91	13.58	2.07	NonamEVm000972t1
0.00	5.56	6.86	8.21	19.18	3.02	81.69	45.29	41.99	57.25	0.00	24.43	30.02	35.58	24.51	0.00	0.00	56.47	7.82	10.25	0.00	0.00	NonamEVm000973t1
14.91	2.47	60.45	35.94	31.69	76.40	98.46	37.63	23.74	20.41	0.83	88.33	17.24	39.48	34.51	0.00	0.00	0.00	21.94	4.55	0.00	10.86	NonamEVm000974t1
15.80	41.70	72.37	76.51	26.71	55.87	130.05	18.72	23.74	41.82	70.56	41.24	78.68	67.62	21.21	0.00	0.00	0.00	4.98	8.31	0.00	4.76	NonamEVm000975t1
1250.62	1045.03	711.39	699.06	1299.43	729.62	741.99	361.12	1050.54	735.46	465.31	789.23	513.55	1003.80	734.22	262.76	0.00	213.08	522.80	241.10	313.01	86.29	NonamEVm000976t1
70.44	124.07	140.88	83.06	232.64	88.16	152.03	203.71	253.99	192.15	161.72	119.64	92.44	152.85	149.49	0.00	440.18	22.78	110.43	287.47	71.37	320.54	NonamEVm000977t1
3.60	26.75	208.82	49.18	16.31	2.02	117.64	57.54	23.70	26.39	5.82	81.86	27.00	56.85	52.23	0.00	0.00	110.26	21.64	14.81	0.00	13.88	NonamEVm000978t1
169.22	200.30	255.26	241.42	394.81	432.87	258.14	111.39	224.19	161.19	176.55	242.05	169.56	125.98	196.51	237.23	44.74	129.58	150.28	72.40	72.65	59.20	NonamEVm000979t1
0.00	4.40	10.85	0.00	4.02	1.86	19.81	3.20	8.50	1.79	0.00	31.47	4.67	16.79	13.52	151.96	0.00	0.00	24.49	0.00	0.00	0.00	NonamEVm000980t1
12.36	31.70	72.71	17.47	50.42	54.03	32.29	13.27	29.94	20.08	9.19	75.86	45.02	45.41	27.59	266.67	0.00	0.00	52.65	30.53	68.07	4.16	NonamEVm000981t1
164.89	206.34	443.81	187.06	112.68	337.50	312.80	153.23	214.80	215.65	63.93	361.12	188.86	334.27	277.43	283.60	0.00	216.40	233.87	220.31	78.37	38.60	NonamEVm000982t1
0.00	0.00	1.02	0.00	46.04	0.00	12.14	5.68	15.59	3.85	4.61	18.61	2.72	20.37	11.36	0.00	0.00	23.47	0.65	0.00	0.00	3.65	NonamEVm000983t1
0.00	12.43	19.05	31.34	35.93	62.37	45.03	46.39	93.88	45.53	23.15	53.45	513.27	103.49	70.40	0.00	0.00	0.00	19.48	22.99	0.00	5.22	NonamEVm000984t1
6.27	4.15	6.27	7.29	357.17	10.32	1233.56	158.38	232.52	456.57	10.12	1254.78	1327.50	58.69	587.40	0.00	178.53	42.96	22.58	1.27	0.00	0.00	NonamEVm000985t1
13.22	34.35	33.75	16.16	56.15	44.20	122.16	11.83	45.33	139.65	22.20	36.46	81.06	126.62	43.91	0.00	0.00	0.00	65.39	64.37	0.00	15.39	NonamEVm000986t1
0.00	11.86	270.16	56.18	33.11	4.01	315.01	415.21	302.72	312.37	47.44	430.55	561.82	615.17	358.56	241.24	0.00	337.93	596.11	700.93	18.20	541.96	NonamEVm000987t1
26.79	68.75	84.83	97.87	134.19	158.79	280.13	48.11	159.72	150.48	211.78	444.43	210.62	258.36	170.31	961.21	360.10	128.25	198.56	33.70	0.00	90.11	NonamEVm000988t1
26.77	26.33	27.65	14.40	45.79	52.35	27.22	15.49	26.88	29.27	15.05	42.59	28.48	33.68	33.64	0.00	0.00	37.67	22.88	1.45	0.00	2.52	NonamEVm000989t1
1.78	17.69	21.81	13.68	15.40	13.96	29.98	13.72	14.17	21.96	12.75	25.63	16.83	15.67	23.44	0.00	0.00	0.00	8.98	18.48	0.00	4.15	NonamEVm000990t1
85.93	129.85	389.15	257.32	282.70	593.45	201.19	118.91	79.97	41.64	32.33	1506.24	95.96	132.28	176.64	417.89	53.09	332.79	77.99	13.17	0.00	13.27	NonamEVm000991t1
3.42	9.07	7.59	0.00	20.62	4.16	20.83	19.10	6.26	9.81	0.00	36.07	10.82	7.73	11.97	0.00	0.00	0.00	3.30	6.82	0.00	0.00	NonamEVm000992t1
50.26	133.01	75.35	63.47	155.22	47.27	76.68	64.31	131.59	93.43	83.36	73.72	34.00	67.82	61.44	74.02	0.00	159.65	56.46	22.79	417.41	22.08	NonamEVm000993t1
5.16	4.81	46.22	4.74	30.75	42.84	53.64	11.74	31.15	11.33	3.90	55.59	27.79	27.60	22.92	0.00	0.00	0.00	14.66	8.87	0.00	22.84	NonamEVm000994t1
314.78	172.27	197.83	153.89	156.84	208.97	210.54	58.90	138.86	99.75	82.82	155.55	99.39	197.03	138.95	0.00	0.00	72.40	165.30	67.08	0.00	9.47	NonamEVm000995t1
84.82	56.40	64.67	49.67	99.89	61.92	69.30	35.63	77.43	63.11	32.77	73.72	49.13	67.37	56.88	0.00	0.00	19.64	78.55	16.66	128.51	0.00	NonamEVm000996t1
23.16	35.40	30.55	19.91	52.40	19.96	22.91	11.28	13.16	12.28	18.34	18.12	1.82	18.00	20.04	0.00	0.00	12.46	11.06	7.61	83.73	0.00	NonamEVm000997t1
3.57	1.18	49.02	7.49	10.51	4.00	35.37	23.51	37.56	12.96	12.00	136.48	48.03	98.18	69.17	31.38	0.00	179.01	91.22	29.10	0.00	4.16	NonamEVm000998t1
7.13	21.21	33.48	23.65	37.00	43.96	49.96	10.30	22.78	24.50	8.37	50.42	33.63	47.02	25.54	0.00	0.00	24.94	29.02	9.79	0.00	2.07	NonamEVm000999t1
12.47	35.41	107.70	42.32	68.74	75.90	114.16	15.69	48.08	19.38	7.97	63.22	64.11	54.57	28.98	0.00	0.00	62.34	33.85	2.17	0.00	0.00	NonamEVm001000t1
99.21	77.33	53.21	50.04	61.34	26.40	114.49	30.01	29.18	49.15	26.29	29.98	30.69	29.40	18.97	0.00	0.00	0.00	18.25	0.00	0.00	0.00	NonamEVm001001t1
86.97	143.42	127.60	73.14	362.52	73.67	95.45	49.28	131.51	59.15	111.52	265.24	219.41	115.00	137.90	155.85	0.00	24.86	134.77	21.64	0.00	7.21	NonamEVm001002t1
15.34	5.08	80.63	27.30	14.31	22.32	48.40	20.46	11.37	13.33	9.60	63.93	12.69	33.92	29.04	994.88	37.09	97.71	14.72	31.25	0.00	7.51	NonamEVm001003t1
30.00	92.53	20.59	44.03	50.10	71.58	80.92	31.23	74.59	64.06	56.43	41.19	41.46	69.01	38.88	0.00	0.00	88.16	29.95	16.61	130.90	20.18	NonamEVm001004t1
29824.11	44580.53	9673.39	99510.61	2417.70	12439.09	15811.98	3985.33	3610.93	8161.30	7471.00	6618.25	111.17	1393.26	6027.45	5852.79	5977.23	374.83	1148.58	2119.19	5723.11	6762.93	NonamEVm001005t1
42.05	36.34	71.68	40.87	62.96	157.76	61.90	28.69	49.87	20.56	29.47	95.49	101.34	56.03	63.45	0.00	0.00	63.95	22.70	19.50	0.00	1.06	NonamEVm001006t1
55.63	64.45	35.06	43.14	54.47	44.40	47.97	7.14	53.81	34.13	53.96	30.96	67.82	64.67	33.89	0.00	0.00	86.61	33.25	34.27	0.00	1.92	NonamEVm001007t1
733.22	199.25	87.87	386.79	153.33	239.91	489.64	511.01	215.93	290.57	55.77	240.49	143.52	221.34	179.07	303.37	0.00	130.17	55.18	76.98	0.00	105.74	NonamEVm001008t1
35.15	8.32	61.33	4.56	13.20	40.04	22.08	18.41	13.52	5.92	6.70	39.30	11.31	19.75	13.95	84.12	0.00	0.00	20.35	0.00	0.00	0.00	NonamEVm001009t1
51.27	58.70	40.52	47.58	122.08	63.88	70.37	24.91	67.41	21.08	39.20	46.84	61.10	52.67	40.18	0.00	0.00	23.25	24.37	6.78	47.92	0.00	NonamEVm001010t1
62.85	166.26	101.78	131.35	116.82	80.35	54.67	9.90	66.13	37.42	427.99	97.37	40.61	61.26	87.29	101.60	0.00	115.83	80.88	83.34	147.12	60.31	NonamEVm001011t1
0.00	0.00	67.56	0.00	4.67	0.00	49.92	70.76	17.74	34.26	0.00	36.14	23.69	82.07	17.76	0.00	0.00	0.00	24.21	21.63	0.00	36.91	NonamEVm001012t1
10.68	10.62	34.89	6.22	16.64	23.92	22.06	5.39	13.66	9.69	0.00	29.55	7.28	20.90	15.34	0.00	0.00	0.00	14.51	0.00	0.00	2.07	NonamEVm001013t1
17.77	69.35	61.92	83.31	149.97	60.89	132.25	455.63	279.62	88.86	1648.93	1161.91	145.53	410.78	454.50	0.00	90.18	0.00	10.59	2.03	0.00	14.50	NonamEVm001014t1
14.25	33.04	14.55	13.69	88.45	31.95	42.07	22.05	51.11	22.60	5.18	66.28	42.74	42.96	54.55	0.00	0.00	0.00	29.01	19.57	0.00	0.00	NonamEVm001015t1
97.92	68.18	80.39	73.31	197.05	155.78	120.47	45.03	224.70	145.91	66.30	122.29	70.73	124.94	96.88	0.00	0.00	151.61	84.32	105.76	37.10	13.75	NonamEVm001016t1
1.78	40.13	46.57	53.51	35.14	69.90	80.82	34.31	29.35	38.75	3.19	33.14	22.28	36.57	15.77	0.00	0.00	0.00	17.96	0.00	0.00	0.00	NonamEVm001017t1
18.24	65.69	41.67	42.69	16.52	27.29	39.73	46.56	17.41	45.34	28.78	32.77	23.42	40.01	12.70	0.00	0.00	0.00	18.75	21.69	37.00	9.28	NonamEVm001018t1
79.36	39.75	31.81	34.90	56.47	136.67	99.22	27.23	30.53	99.58	29.79	208.12	106.07	40.85	35.53	539.07	0.00	48.10	16.96	0.00	0.00	1.50	NonamEVm001019t1
5.03	2.22	15.06	7.03	26.11	0.00	41.71	11.54	24.77	18.24	6.50	22.82	22.70	14.76	14.04	0.00	0.00	0.00	4.55	12.28	0.00	0.00	NonamEVm001020t1
168.56	284.22	645.08	175.55	558.35	249.46	193.71	206.52	365.09	218.93	377.39	327.49	489.59	268.90	329.03	71.45	63.40	166.38	201.69	143.58	0.00	141.22	NonamEVm001021t1
40.52	35.43	38.87	37.84	49.72	30.88	59.00	20.96	40.06	48.34	24.18	32.37	25.70	45.43	40.86	0.00	0.00	85.03	29.06	3.96	208.93	0.00	NonamEVm001022t1
301.12	325.48	266.73	266.91	561.97	335.01	325.72	209.78	546.69	439.04	221.67	343.33	331.18	486.37	324.24	0.00	0.00	309.70	162.74	172.05	207.53	61.73	NonamEVm001023t1
8.61	61.76	88.51	58.68	31.31	7.23	36.98	19.04	35.14	40.15	84.83	59.18	10.91	26.03	35.22	0.00	0.00	30.09	39.75	0.00	0.00	7.10	NonamEVm001024t1
5.97	22.43	10.39	4.17	27.48	20.08	33.17	31.42	51.73	25.32	20.95	74.95	82.16	124.35	80.79	0.00	0.00	62.67	35.74	48.98	0.00	27.12	NonamEVm001025t1
248.36	176.17	519.31	294.51	292.30	294.64	404.41	210.78	331.79	223.05	78.02	509.68	425.42	530.50	442.23	0.00	0.00	55.29	339.53	77.15	0.00	48.59	NonamEVm001026t1
30.56	24.16	60.56	35.96	46.80	38.44	98.14	47.65	65.52	33.26	2.93	95.67	83.15	69.39	35.46	0.00	0.00	29.31	17.02	6.80	0.00	3.38	NonamEVm001027t1
28.41	77.80	147.03	58.49	52.20	69.14	120.60	57.21	81.39	104.66	55.23	42.04	35.48	61.90	40.43	0.00	0.00	21.54	32.13	7.55	0.00	15.73	NonamEVm001028t1
609.77	760.50	515.98	520.86	453.29	606.77	628.58	307.53	680.15	901.24	431.34	217.32	343.80	525.23	316.01	458.10	0.00	182.43	223.04	105.38	0.00	64.47	NonamEVm001029t1
1060.17	676.85	280.45	661.81	86.40	291.60	70.39	45.19	87.29	200.10	215.76	23.34	61.90	38.70	44.57	0.00	0.00	164.40	27.78	14.44	26.84	39.35	NonamEVm001030t1
3.12	6.84	59.19	33.81	18.51	26.18	94.01	15.03	62.99	18.68	0.00	46.02	7.97	36.11	25.02	0.00	0.00	45.10	16.34	3.15	0.00	0.00	NonamEVm001031t1
0.00	0.00	260.34	171.76	460.37	2.04	1107.62	766.42	1312.68	1302.28	66.38	766.42	1046.99	2424.28	1013.38	191.99	0.00	756.48	1267.73	428.44	64.80	263.98	NonamEVm001032t1
4.41	46.04	52.83	55.58	74.64	30.21	94.38	37.15	113.47	158.38	25.72	94.57	74.84	81.41	75.23	0.00	0.00	0.00	70.64	68.42	0.00	90.06	NonamEVm001033t1
25.14	36.49	50.36	60.16	157.78	60.92	55.35	25.83	92.27	44.82	56.77	85.15	76.91	78.94	76.87	0.00	0.00	84.77	58.57	32.21	0.00	5.03	NonamEVm001034t1
41.32	36.36	94.52	23.50	42.88	22.15	49.36	19.00	30.68	23.85	3.22	76.80	31.18	46.26	39.63	0.00	0.00	0.00	46.02	10.96	0.00	5.22	NonamEVm001035t1
0.00	2.04	6.68	6.46	8.00	0.00	44.38	8.47	6.82	9.50	2.29	14.97	0.52	26.62	9.28	0.00	0.00	0.00	1.20	0.00	0.00	0.00	NonamEVm001036t1
21.28	41.12	32467.30	10212.55	1319.90	8.68	19525.68	37475.18	14350.03	15169.79	3386.85	27322.98	29843.85	31526.42	22996.40	3784.91	750.10	4544.43	49122.07	196385.49	14096.85	228497.57	NonamEVm001037t1
3.77	28.68	32.01	30.89	35.01	0.00	80.39	19.95	74.37	48.05	30.88	44.08	21.80	48.89	18.21	0.00	0.00	45.67	21.04	0.00	0.00	0.00	NonamEVm001038t1
0.00	9.98	38.59	67.22	78.32	37.02	95.96	53.62	90.44	98.72	134.90	71.50	49.86	68.21	67.84	0.00	0.00	0.00	15.01	6.56	0.00	1.25	NonamEVm001039t1
0.00	62.06	52.19	78.30	38.72	11.96	53.49	46.46	30.29	44.54	22.71	94.34	22.51	97.01	42.87	211.04	0.00	108.91	46.71	7.90	0.00	6.05	NonamEVm001040t1
0.00	6.33	4.54	4.98	33.93	0.00	20.13	3.50	3.26	0.00	35.67	457.38	1.42	4.14	28.84	0.00	0.00	0.00	0.00	0.00	0.00	0.00	NonamEVm001041t1
61.85	50.08	23.85	37.21	37.75	46.81	58.98	23.18	25.83	34.90	33.68	9.89	20.20	69.54	14.15	0.00	0.00	12.01	12.13	0.00	0.00	6.00	NonamEVm001042t1
97.03	106.58	115.39	28.54	593.54	148.79	76.51	141.49	284.48	43.21	74.30	294.67	22.61	187.41	219.17	14.95	170.10	329.46	146.45	64.43	75.69	14.86	NonamEVm001043t1
0.00	17.48	20.23	15.62	181.08	30.03	80.21	37.38	80.37	84.73	13.62	77.46	28.77	39.10	78.28	0.00	0.00	56.43	8.00	0.00	0.00	18.55	NonamEVm001044t1
221.80	157.02	165.20	107.81	147.94	272.88	116.30	44.94	112.18	135.39	94.33	97.63	134.32	110.13	95.08	93.00	0.00	125.98	76.53	30.61	81.36	16.31	NonamEVm001045t1
88.31	162.84	164.60	121.37	228.55	147.26	180.06	131.63	189.71	135.23	100.82	239.74	146.52	187.89	141.42	191.11	180.41	152.32	73.70	25.36	0.00	70.61	NonamEVm001046t1
0.00	15.89	7.13	9.02	6.95	12.40	35.54	13.47	10.92	11.41	0.41	20.23	8.02	14.81	10.45	0.00	0.00	0.00	13.56	0.00	0.00	0.00	NonamEVm001047t1
98.58	91.85	66.19	70.84	92.54	125.81	69.45	34.33	60.59	33.38	69.58	44.12	54.02	65.42	56.72	0.00	0.00	15.35	46.61	7.43	0.00	12.84	NonamEVm001048t1
0.00	13.30	5.92	10.15	9.33	17.42	17.78	8.82	9.89	9.60	0.00	11.68	2.49	8.63	4.00	0.00	0.00	0.00	2.16	0.00	0.00	0.00	NonamEVm001049t1
0.00	2.39	23.02	8.69	33.25	2.02	45.96	26.29	34.69	15.27	1.19	66.28	14.98	68.30	34.31	126.87	0.00	25.26	45.41	14.33	0.00	0.00	NonamEVm001050t1
0.00	1.70	1.19	0.00	9.61	5.75	47.37	29.75	102.89	62.97	0.00	49.49	22.99	90.06	48.12	0.00	0.00	0.00	40.75	17.75	0.00	11.85	NonamEVm001051t1
197.41	217.77	139.59	161.74	255.40	146.06	161.42	94.68	184.56	191.41	92.81	246.28	156.25	179.96	152.48	0.00	0.00	56.30	150.00	65.18	65.38	31.74	NonamEVm001052t1
26.98	40.52	82.07	36.28	136.64	51.36	73.11	30.96	65.84	60.23	36.70	78.32	105.35	67.97	62.57	0.00	0.00	69.18	90.35	35.15	0.00	6.28	NonamEVm001053t1
18.71	12.40	64.00	6.42	31.38	71.61	58.32	26.88	27.85	27.33	5.43	133.00	18.24	33.71	39.94	29.88	0.00	23.80	78.75	31.41	112.39	20.32	NonamEVm001054t1
76.58	55.62	91.43	62.41	132.26	32.69	70.94	55.36	101.63	64.06	64.07	63.47	55.83	66.14	56.97	0.00	0.00	0.00	60.14	18.92	0.00	15.80	NonamEVm001055t1
76.55	115.62	107.61	94.51	115.81	149.69	153.70	69.06	160.80	151.07	59.07	151.97	166.29	218.11	182.89	0.00	0.00	143.72	192.61	51.06	79.41	25.96	NonamEVm001056t1
95.15	101.87	135.13	94.83	144.36	209.85	135.69	63.82	142.16	104.54	50.75	109.20	65.41	119.89	96.90	236.35	0.00	31.37	62.18	0.00	0.00	0.89	NonamEVm001057t1
0.00	13.42	42.76	10.61	17.53	106.00	169.00	191.44	78.64	95.20	7.11	146.79	75.13	119.21	66.90	0.00	0.00	53.18	99.48	138.59	0.00	103.93	NonamEVm001058t1
595.10	632.62	535.57	515.23	1605.23	505.39	570.35	360.21	799.52	435.27	454.00	601.43	380.96	727.90	649.07	156.47	0.00	548.64	488.99	185.88	0.00	36.25	NonamEVm001059t1
0.00	9.22	11.50	130.37	7.53	0.00	0.50	5.28	5.71	0.00	206.11	935.63	0.00	15.86	21.38	0.00	0.00	0.00	0.00	0.00	0.00	0.00	NonamEVm001060t1
203.72	202.22	175.27	154.21	297.26	136.04	258.80	76.79	220.08	324.67	90.17	165.95	207.94	237.02	156.78	0.00	0.00	121.27	65.93	45.65	0.00	8.49	NonamEVm001061t1
12.64	5.74	33.43	4.41	12.17	6.58	16.62	5.21	4.30	2.14	8.35	25.34	6.69	9.35	6.55	0.00	0.00	11.04	6.85	7.19	0.00	0.00	NonamEVm001062t1
38.12	70.06	35.19	108.40	36.64	103.16	139.66	10.60	74.12	37.02	7.09	37.91	56.58	47.98	28.69	0.00	0.00	179.73	61.46	8.14	0.00	6.92	NonamEVm001063t1
65.68	148.12	81.37	61.92	488.04	433.74	206.56	140.32	180.42	136.64	128.35	220.72	180.80	159.88	251.13	279.99	41.83	152.12	49.57	135.76	59.56	176.28	NonamEVm001064t1
105.25	272.84	1323.99	459.79	275.03	337.75	995.25	509.41	900.28	1053.14	35.46	944.38	1494.46	1293.03	689.59	3096.31	0.00	557.80	873.35	932.39	673.57	461.72	NonamEVm001065t1
22.19	30.12	8.75	25.06	9.01	22.80	32.32	23.72	13.13	35.39	27.88	16.91	18.51	24.36	12.12	0.00	0.00	0.00	25.05	34.67	85.60	9.81	NonamEVm001066t1
11.56	25.16	60.63	46.13	51.94	29.61	70.24	8.18	30.70	40.37	51.72	65.72	129.55	22.61	39.11	0.00	0.00	5.78	47.97	25.24	0.00	1.92	NonamEVm001067t1
34.99	30.12	36.33	35.85	20.17	43.90	31.59	17.07	41.63	51.72	23.53	36.03	33.57	53.28	44.71	0.00	0.00	67.93	72.66	20.19	37.05	6.75	NonamEVm001068t1
23.16	15.34	53.85	3.73	32.67	35.96	30.83	28.91	40.99	21.96	7.97	56.24	48.18	62.11	39.21	187.77	0.00	68.59	65.61	41.30	0.00	20.71	NonamEVm001069t1
0.00	0.00	461.77	3.91	6.32	0.00	33.17	28.09	12.91	8.13	6.27	48.27	33.90	45.09	23.28	0.00	0.00	32.64	18.12	34.23	0.00	11.53	NonamEVm001070t1
17.36	36.80	79.52	41.23	76.41	72.02	56.61	20.33	43.88	35.89	33.80	52.01	38.60	55.82	34.96	0.00	0.00	0.00	47.93	16.96	0.00	3.03	NonamEVm001071t1
52.07	66.52	197.12	54.51	157.05	112.62	277.74	95.79	162.64	154.84	8.43	235.80	209.67	130.89	131.85	0.00	0.00	180.15	174.56	29.54	0.00	15.62	NonamEVm001072t1
286.12	274.72	264.56	205.26	189.08	338.99	226.87	110.96	180.66	230.67	97.07	215.13	260.09	226.16	139.26	201.39	0.00	42.13	122.17	56.50	0.00	3.58	NonamEVm001073t1
1280.83	514.90	1227.19	740.03	6389.82	1344.41	8411.28	979.83	2033.55	2619.48	2272.00	5995.23	1031.68	1409.96	3640.95	10095.50	0.00	433.79	806.56	228.15	0.00	381.32	NonamEVm001074t1
22.32	7.96	49.84	10.79	85.77	44.26	12.45	8.97	27.31	15.56	13.83	71.39	18.41	8.95	27.52	0.00	0.00	0.00	19.30	8.38	0.00	0.00	NonamEVm001075t1
240.42	308.60	3983.84	1188.39	564.04	322.51	3337.32	2463.58	3175.39	2417.08	404.53	7302.94	8170.29	8253.97	5975.06	1081.04	180.08	1647.12	17575.65	6778.83	835.71	4659.67	NonamEVm001076t1
477.50	451.87	569.31	388.91	1290.35	363.80	603.75	370.82	722.20	552.08	539.88	1109.78	1885.28	717.36	722.52	363.88	0.00	302.56	730.10	353.25	123.58	129.91	NonamEVm001077t1
0.00	0.00	4.36	16.17	2.16	9.97	22.90	5.39	1.01	0.65	0.00	11.43	0.00	22.64	3.41	0.00	0.00	0.00	4.84	0.00	0.00	10.37	NonamEVm001078t1
29.23	99.66	399.47	185.01	102.40	255.97	200.88	82.11	105.73	87.46	79.63	154.63	82.10	123.84	84.52	158.12	0.00	6.29	62.01	6.60	0.00	3.00	NonamEVm001079t1
1351.83	1281.46	315.67	659.43	56.71	85.83	38.73	13.23	25.30	92.36	393.43	17.83	45.94	19.16	30.26	0.00	0.00	18.69	93.94	29.36	0.00	29.02	NonamEVm001080t1
191.36	254.72	443.20	523.91	455.01	483.17	417.13	148.57	365.97	410.24	247.05	458.35	735.22	422.69	422.48	526.68	0.00	148.13	333.40	134.84	154.61	57.42	NonamEVm001081t1
136.38	184.81	146.69	142.02	234.75	119.29	164.89	119.79	162.79	118.68	104.07	185.17	175.96	152.68	178.42	15.31	0.00	170.89	166.87	45.70	0.00	17.21	NonamEVm001082t1
15.25	12.35	17.99	1.77	17.60	15.19	29.33	11.67	18.30	26.81	3.04	13.27	18.63	19.73	20.29	0.00	0.00	8.84	10.52	5.18	0.00	1.98	NonamEVm001083t1
64.25	91.32	69.91	55.81	199.52	71.69	65.17	48.14	73.55	79.07	81.79	109.93	61.72	75.26	93.04	0.00	0.00	44.15	90.25	1.71	10.70	35.04	NonamEVm001084t1
302.00	267.76	103.13	81.16	6.98	97.34	70.28	1.19	2.27	8.59	169.88	1271.91	1.65	6.86	14.91	1294.05	1398.39	1298.41	1229.61	68.41	0.00	163.00	NonamEVm001085t1
0.00	0.00	10.18	12.44	1.85	5.98	5.41	4.90	4.55	8.40	0.40	23.14	10.01	5.81	0.43	78.20	0.00	0.00	1.38	0.00	0.00	0.00	NonamEVm001086t1
16.82	1.32	32.96	14.06	6.37	10.99	65.45	26.68	2.13	4.93	0.00	26.44	18.81	17.04	8.63	0.00	0.00	29.03	12.05	25.89	0.00	7.49	NonamEVm001087t1
104.79	105.39	94.67	72.85	160.30	169.70	114.09	93.54	124.29	91.57	53.19	125.77	58.94	100.49	84.02	0.00	0.00	5.32	69.25	26.65	0.00	14.15	NonamEVm001088t1
214.32	563.28	610.97	754.05	402.91	498.06	1576.90	563.62	881.74	1217.60	154.92	348.64	167.91	875.62	462.68	298.08	0.00	137.18	188.56	178.02	72.76	146.47	NonamEVm001089t1
1.80	11.95	17.68	11.34	4.06	38.38	23.55	4.47	4.82	6.55	0.00	20.67	2.31	32.58	17.28	0.00	0.00	0.00	8.56	0.00	0.00	3.16	NonamEVm001090t1
4.06	29.82	87.68	48.68	149.97	42.58	57.98	49.70	77.85	51.76	89.03	132.48	58.91	66.22	73.52	35.64	0.00	99.23	54.88	89.26	0.00	33.12	NonamEVm001091t1
171.70	105.67	153.87	154.72	113.70	179.33	135.40	56.96	114.07	125.90	66.77	46.88	31.59	77.92	70.43	0.00	0.00	249.23	59.78	17.54	0.00	4.67	NonamEVm001092t1
16.70	9.69	53.07	12.33	14.61	44.37	21.82	27.12	8.37	2.28	13.98	25.17	26.80	9.57	15.33	0.00	0.00	7.29	28.25	0.00	0.00	6.48	NonamEVm001093t1
26.70	64.49	33.09	15.55	330.21	54.95	31.69	44.14	166.59	31.13	27.48	147.55	8.86	87.45	110.36	45.68	0.00	254.61	84.03	18.90	0.00	16.15	NonamEVm001094t1
11.83	23.52	55.93	30.20	35.37	33.61	33.70	19.83	8.19	25.62	7.96	51.61	32.05	16.10	28.45	0.00	0.00	0.00	13.17	30.15	0.00	24.25	NonamEVm001095t1
1.78	22.42	36.38	11.20	11.71	31.96	27.08	29.90	22.77	15.50	0.80	27.29	15.00	48.76	11.08	78.24	0.00	49.87	13.81	16.31	0.00	4.14	NonamEVm001096t1
0.00	0.00	128.31	12.79	36.66	69.64	81.69	39.85	39.36	25.66	0.00	73.88	21.78	89.63	39.63	0.00	0.00	0.00	26.19	0.00	0.00	0.00	NonamEVm001097t1
32.86	24.80	121.09	31.60	40.30	94.33	81.69	55.46	104.22	74.31	9.10	210.13	109.36	162.81	161.16	137.39	0.00	27.31	215.39	136.68	53.66	35.39	NonamEVm001098t1
0.00	84.41	5.80	17.80	36.17	17.52	36.75	48.51	39.95	10.85	23.00	22.33	19.95	10.78	24.68	0.00	0.00	0.00	9.81	13.75	0.00	19.60	NonamEVm001099t1
81.88	28.77	30.23	64.03	37.20	39.73	26.69	16.14	35.73	33.55	43.93	10.14	16.56	32.07	20.67	0.00	0.00	117.34	16.33	0.00	0.00	3.68	NonamEVm001100t1
48.68	28.46	107.49	38.42	33.67	93.45	40.24	12.39	49.49	34.80	72.76	39.82	24.10	30.29	27.77	306.09	0.00	59.16	20.84	25.26	0.00	17.29	NonamEVm001101t1
250.09	298.46	144.87	275.83	198.70	242.26	288.95	73.76	206.88	200.40	188.91	144.94	70.74	174.36	110.31	18.02	0.00	28.71	71.43	15.45	0.00	0.98	NonamEVm001102t1
36.68	27.01	12.87	14.24	42.83	24.97	20.41	12.92	35.06	16.24	16.98	32.75	15.38	28.09	29.43	0.00	0.00	0.00	29.85	0.00	0.00	8.33	NonamEVm001103t1
1545.53	881.63	610.04	572.13	966.85	529.87	541.25	277.82	634.67	555.26	431.12	564.80	415.30	515.43	543.05	257.71	0.00	390.12	541.19	91.77	168.99	67.11	NonamEVm001104t1
17.29	23.94	43.43	10.46	98.67	37.66	33.40	34.94	52.47	50.52	44.51	128.14	15.91	15.43	32.82	0.00	0.00	0.00	13.78	59.88	0.00	4.29	NonamEVm001105t1
13.44	8.10	120.68	24.88	11.48	4.69	51.51	56.08	29.30	46.57	9.23	98.17	92.30	134.69	54.80	0.00	0.00	75.60	235.47	54.46	0.00	116.19	NonamEVm001106t1
14.58	10.86	34.23	21.76	42.94	48.50	58.28	26.50	20.70	9.91	13.86	45.80	30.23	59.33	24.33	0.00	0.00	30.28	26.17	7.78	0.00	0.00	NonamEVm001107t1
0.00	3.54	13.08	9.95	4.93	17.94	51.61	19.60	2.02	18.73	3.59	11.98	13.65	1.74	4.69	0.00	0.00	0.00	2.07	15.22	0.00	3.11	NonamEVm001108t1
5.91	22.67	76.65	32.75	27.90	78.49	104.63	56.58	58.88	37.27	3.53	191.86	101.20	131.49	97.42	0.00	0.00	0.00	137.22	30.08	0.00	8.03	NonamEVm001109t1
5.48	71.53	437.57	237.92	151.76	42.39	659.14	667.19	917.83	534.34	112.86	1013.60	1350.39	1378.78	1036.14	197.53	406.18	605.60	3631.60	3426.86	668.00	2797.09	NonamEVm001110t1
0.00	5.90	10.18	3.73	49.92	11.98	131.20	39.69	44.02	51.66	9.56	20.05	18.64	15.09	19.60	31.29	0.00	0.00	0.69	0.00	0.00	3.11	NonamEVm001111t1
183.07	167.45	37.15	53.34	85.73	48.08	110.88	29.95	67.16	72.32	98.71	35.19	38.78	94.04	46.56	0.00	0.00	7.16	26.93	25.16	0.00	11.82	NonamEVm001112t1
0.00	38.36	17.11	33.65	36.67	179.60	117.87	17.97	30.48	53.24	11.43	33.39	13.85	41.59	31.93	0.00	0.00	0.00	18.74	18.80	0.00	10.63	NonamEVm001113t1
70.03	87.00	77.71	62.82	75.15	53.33	101.17	89.11	179.01	207.18	59.74	41.71	55.98	90.21	110.58	0.00	0.00	120.85	52.03	83.34	103.32	54.41	NonamEVm001114t1
10.66	0.00	52.64	8.42	24.34	2.19	17.00	15.06	13.20	11.22	2.44	43.27	18.49	18.61	10.05	0.00	0.00	0.00	10.67	0.00	0.00	0.00	NonamEVm001115t1
0.00	0.00	6.24	2.22	24.85	0.00	13.98	4.09	30.19	9.71	0.00	56.87	10.59	44.88	29.28	0.00	0.00	0.00	0.74	7.06	0.00	1.11	NonamEVm001116t1
83.82	60.11	31.06	79.65	62.61	94.40	61.50	49.10	51.96	57.57	20.33	58.83	88.44	59.74	82.24	335.79	0.00	0.00	2.61	4.60	0.00	16.47	NonamEVm001117t1
149.93	65.50	57.24	49.01	51.31	57.26	44.67	13.15	58.47	50.34	41.73	29.60	52.20	71.14	22.12	174.03	0.00	0.00	83.48	34.03	0.00	18.87	NonamEVm001118t1
3.34	1.11	21.81	2.33	11.11	1.87	23.51	6.90	11.86	0.61	4.29	26.79	1.71	13.77	10.73	0.00	0.00	0.00	7.13	10.20	0.00	0.00	NonamEVm001119t1
81.51	77.69	34.97	60.30	45.74	86.17	61.12	31.65	66.33	51.71	43.28	41.43	22.87	45.46	56.98	0.00	0.00	51.05	48.72	29.04	0.00	1.00	NonamEVm001120t1
45.00	12.92	48.12	5.24	18.74	146.30	71.52	31.91	17.89	30.00	10.73	21.02	3.45	2.44	16.83	0.00	0.00	46.94	11.63	10.07	0.00	3.49	NonamEVm001121t1
0.00	0.00	0.00	0.00	787.30	18.63	303.45	422.71	461.02	97.61	3.73	5912.58	52.17	190.02	482.81	0.00	0.00	0.00	0.00	0.00	0.00	0.00	NonamEVm001122t1
4.03	4.61	8.52	6.07	0.30	5.84	39.03	10.05	4.27	37.20	0.00	81.79	0.00	1.88	22.88	0.00	0.00	18.23	0.00	0.00	0.00	0.00	NonamEVm001123t1
17.50	17.91	54.35	46.74	36.67	132.83	36.89	5.79	18.80	26.20	9.83	39.06	115.29	5.76	17.19	0.00	0.00	140.66	53.12	6.71	0.00	4.27	NonamEVm001124t1
946.06	853.44	614.57	732.41	1026.86	518.57	779.14	364.11	727.16	652.23	409.55	712.87	635.68	879.26	668.92	210.29	0.00	378.95	502.36	236.52	182.70	70.81	NonamEVm001125t1
23.18	37.97	102.02	30.45	32.82	110.94	135.48	52.60	71.82	61.57	22.22	97.75	74.91	73.37	42.64	261.71	0.00	171.84	65.19	26.26	0.00	41.93	NonamEVm001126t1
5.11	36.09	12.65	24.35	120.92	28.61	27.25	13.59	115.03	25.32	12.51	48.25	3.48	40.55	23.02	0.00	0.00	108.28	27.74	0.00	0.00	5.64	NonamEVm001127t1
243.05	550.83	240.66	312.93	584.45	554.87	392.41	184.84	338.31	449.69	867.12	354.84	432.76	377.04	303.35	13.93	60.05	401.05	206.37	165.58	291.51	225.28	NonamEVm001128t1
283.41	340.89	473.05	254.67	1020.41	258.25	324.59	145.61	422.08	196.27	251.51	364.75	177.75	359.91	347.34	79.96	0.00	311.02	318.94	100.98	145.72	30.38	NonamEVm001129t1
14.25	12.98	94.58	23.64	44.99	31.96	54.15	53.90	30.86	9.69	10.76	59.29	46.36	60.36	53.69	0.00	0.00	0.00	55.24	6.52	0.00	3.11	NonamEVm001130t1
610.33	173.00	139.61	584.22	383.57	819.93	559.58	152.56	282.80	448.93	149.19	256.48	1077.74	151.87	372.50	576.62	208.39	1142.26	810.88	725.74	488.84	734.39	NonamEVm001131t1
19.97	15.40	32.95	9.39	5.82	81.66	21.73	12.95	17.61	24.97	31.49	41.27	7.55	14.51	4.43	52.63	0.00	0.00	21.52	24.63	0.00	21.12	NonamEVm001132t1
60.26	42.80	17.90	31.59	24.15	27.62	68.05	9.81	72.12	21.91	22.62	25.25	39.73	45.69	42.13	0.00	0.00	37.57	21.28	2.63	0.00	2.52	NonamEVm001133t1
53.79	54.12	12.84	22.55	19.48	40.17	49.48	8.69	12.45	51.04	16.08	10.94	21.54	18.55	18.80	0.00	0.00	18.81	4.87	0.00	0.00	2.09	NonamEVm001134t1
304.68	227.59	178.84	208.37	291.58	184.94	160.23	76.44	189.73	148.01	262.89	207.66	494.84	112.76	137.17	94.63	0.00	137.12	145.02	46.03	0.00	5.22	NonamEVm001135t1
39.59	83.20	99.40	96.63	110.77	141.11	143.60	47.68	83.46	125.05	74.01	128.44	81.62	92.54	85.33	0.00	0.00	76.93	51.62	38.49	0.00	16.10	NonamEVm001136t1
12.88	16.12	1.50	3.86	164.21	0.00	10.63	16.21	53.06	22.06	8.56	77.76	0.00	50.71	41.70	0.00	0.00	51.48	51.22	0.00	0.00	0.00	NonamEVm001137t1
344.75	268.31	340.96	340.77	518.70	432.18	243.33	143.91	199.42	137.58	247.08	665.97	586.67	170.47	242.82	435.98	210.14	394.45	148.53	144.52	335.64	30.60	NonamEVm001138t1
96.52	75.80	104.21	54.43	124.31	64.09	61.08	34.44	71.61	77.14	61.21	77.20	73.05	62.11	75.25	0.00	0.00	137.52	42.29	20.73	0.00	5.20	NonamEVm001139t1
4.96	31.48	40.11	25.70	66.49	70.45	65.96	29.62	71.45	61.94	9.61	52.17	43.04	34.27	38.05	0.00	0.00	0.00	12.26	7.08	0.00	0.00	NonamEVm001140t1
159.00	125.04	74.18	101.51	101.48	134.51	75.25	33.25	76.73	74.17	62.76	40.59	29.57	40.91	45.31	0.00	0.00	0.00	37.98	4.07	0.00	3.09	NonamEVm001141t1
15.10	42.24	82.42	43.36	41.22	114.47	57.87	34.12	34.31	38.66	11.64	71.02	54.24	67.31	43.84	0.00	0.00	30.43	27.97	9.21	0.00	2.93	NonamEVm001142t1
0.00	12.98	142.55	27.37	32.97	41.91	30.82	14.21	20.75	10.33	3.19	88.87	45.03	31.35	27.70	265.94	0.00	37.38	22.79	20.66	0.00	4.15	NonamEVm001143t1
38.95	49.94	91.10	32.05	68.17	47.51	47.61	32.70	30.15	19.75	8.32	67.65	75.70	34.01	41.88	144.61	0.00	115.20	76.73	13.40	0.00	0.00	NonamEVm001144t1
379.69	213.69	123.78	75.94	164.61	207.99	115.86	40.17	131.06	141.40	149.05	150.23	124.91	116.05	89.05	250.42	0.00	405.70	138.78	63.02	0.00	8.28	NonamEVm001145t1
19.85	36.82	38.83	42.42	49.67	72.02	81.40	17.34	54.62	42.66	15.70	21.97	34.58	46.21	17.06	0.00	0.00	0.00	33.03	0.00	0.00	0.00	NonamEVm001146t1
17.30	31.65	17.27	33.37	27.88	50.29	45.45	10.71	14.89	16.04	18.31	18.93	14.91	19.22	12.13	0.00	0.00	60.51	13.34	0.00	0.00	0.00	NonamEVm001147t1
33.16	182.90	296.15	174.76	44.53	67.64	141.57	45.34	124.94	128.72	103.08	95.42	84.94	163.88	83.99	359.36	0.00	27.63	22.03	52.00	90.19	7.58	NonamEVm001148t1
17.92	6.48	58.57	25.04	37.76	76.11	71.11	18.82	23.80	26.06	6.56	68.80	52.35	41.25	26.63	0.00	0.00	39.93	43.54	32.72	0.00	0.00	NonamEVm001149t1
1.25	0.00	36.96	3.74	4.23	1.00	10.96	41.21	9.87	40.80	43.99	58.07	24.04	32.32	20.28	66.10	0.00	30.66	6.82	34.09	0.00	17.04	NonamEVm001150t1
18.86	7.68	53.50	59.31	12.92	12.98	59.06	9.01	8.42	2.10	0.00	12.10	6.70	5.25	7.74	0.00	0.00	6.73	1.47	4.72	0.00	2.26	NonamEVm001151t1
301.89	265.36	1308.49	307.90	150.11	515.46	438.70	67.49	190.82	131.30	135.84	578.33	132.22	211.53	233.56	1283.57	0.00	544.42	263.21	169.77	71.11	21.38	NonamEVm001152t1
7.13	22.44	78.66	18.68	59.50	112.04	134.64	37.72	53.13	53.59	0.00	119.89	80.84	46.42	60.08	62.61	0.00	56.20	23.48	6.52	0.00	0.00	NonamEVm001153t1
75.05	68.49	35.29	580.68	167.80	131.84	763.97	337.06	180.55	489.70	4520.22	653.11	8.96	278.09	400.30	1388.11	540.54	781.43	710.68	404.51	305.18	572.73	NonamEVm001154t1
16.03	36.58	27.64	41.06	34.83	93.82	40.82	11.76	36.43	17.44	30.29	31.76	22.74	28.45	33.24	0.00	0.00	37.38	20.03	17.40	0.00	3.11	NonamEVm001155t1
333.12	271.48	168.45	216.54	200.17	215.47	253.21	152.59	244.08	258.30	118.16	171.84	195.30	313.21	196.65	67.24	0.00	211.35	167.74	64.34	0.00	48.20	NonamEVm001156t1
6.22	1.86	22.83	14.41	16.26	6.97	28.36	17.30	15.01	3.38	1.39	25.40	5.56	11.50	7.81	40.97	0.00	0.00	6.28	0.00	39.50	11.45	NonamEVm001157t1
0.00	0.00	20.36	22.39	14.17	7.98	34.98	17.16	0.51	3.88	5.98	11.98	6.82	2.90	8.95	0.00	0.00	12.45	7.60	0.00	0.00	6.22	NonamEVm001158t1
15.36	37.30	347.60	70.32	96.30	196.98	131.13	82.24	67.97	50.28	7.64	234.53	107.98	151.21	99.65	383.91	0.00	83.53	151.85	35.42	40.91	32.27	NonamEVm001159t1
13.15	15.25	80.55	27.92	35.51	53.74	38.80	15.40	29.02	10.13	6.25	44.26	25.61	55.16	28.82	0.00	0.00	28.74	45.55	6.35	0.00	24.88	NonamEVm001160t1
74.69	74.57	72.03	74.27	166.68	81.56	154.88	82.01	136.88	165.05	42.64	131.50	154.92	97.60	91.48	534.95	0.00	20.19	26.27	8.44	0.00	0.00	NonamEVm001161t1
18.49	65.03	60.15	41.40	64.90	107.86	105.00	122.61	79.12	130.43	13.94	75.22	52.84	39.99	44.27	0.00	0.00	23.79	16.01	12.29	0.00	0.00	NonamEVm001162t1
87.98	326.74	48.60	155.43	295.76	439.22	87.84	112.79	140.60	231.60	132.26	174.88	380.27	65.37	190.05	77.30	0.00	14.76	75.40	11.29	0.00	16.16	NonamEVm001163t1
66.55	69.38	43.09	27.98	65.33	27.25	49.40	28.89	88.25	21.68	41.62	40.92	17.32	42.58	34.38	0.00	0.00	55.06	12.49	19.27	0.00	16.86	NonamEVm001164t1
98.96	141.13	122.83	121.28	189.00	210.37	135.33	143.05	218.48	225.30	192.32	94.86	66.12	123.64	120.58	0.00	0.00	45.66	82.21	164.99	0.00	76.40	NonamEVm001165t1
70.90	63.97	55.43	45.52	163.93	58.17	84.28	74.13	114.16	127.84	64.55	118.76	59.13	106.52	93.58	0.00	117.68	112.87	63.34	25.09	0.00	10.63	NonamEVm001166t1
36.58	287.18	17.02	112.95	52.62	101.17	199.59	177.25	92.45	104.93	916.10	111.22	1224.88	74.01	79.54	688.57	244.80	456.32	195.53	0.00	0.00	23.32	NonamEVm001167t1
16.02	9.44	36.35	4.98	14.48	53.84	23.73	8.34	10.63	4.52	8.77	29.28	20.03	34.85	15.35	0.00	0.00	0.00	10.36	0.00	0.00	0.00	NonamEVm001168t1
0.00	7.82	37.08	14.48	18.01	0.00	17.52	8.07	37.99	2.57	10.10	72.23	23.71	8.86	23.75	25.12	0.00	19.99	72.03	0.00	0.00	8.28	NonamEVm001169t1
1.38	2.75	49.00	8.08	27.94	10.84	30.41	18.33	7.06	9.82	9.34	51.33	21.45	14.68	18.98	0.00	0.00	64.60	13.94	18.39	0.00	0.00	NonamEVm001170t1
66.51	9.49	30.05	28.38	40.88	29.85	53.68	7.26	34.69	32.82	12.43	35.38	35.29	23.23	23.02	174.05	0.00	0.00	6.39	5.40	0.00	0.00	NonamEVm001171t1
18.07	7.34	96.50	33.82	95.96	49.54	122.72	46.98	94.40	64.30	84.28	116.25	130.80	55.82	66.16	48.69	0.00	0.00	74.32	9.03	0.00	11.27	NonamEVm001172t1
99.85	111.33	65.92	86.21	140.49	97.06	135.09	41.18	92.71	71.89	121.71	104.06	290.55	121.12	89.27	206.17	0.00	67.21	143.27	29.24	78.62	2.90	NonamEVm001173t1
44.57	40.14	174.77	67.23	91.87	70.01	157.55	77.40	96.65	80.70	20.33	111.55	89.47	96.90	78.40	234.78	0.00	18.73	73.88	84.75	0.00	102.40	NonamEVm001174t1
32.03	33.02	26.16	38.55	59.15	11.96	32.88	24.02	24.79	27.77	23.91	35.68	15.93	30.19	24.72	0.00	0.00	0.00	29.70	15.22	0.00	15.56	NonamEVm001175t1
336.63	350.92	314.41	281.52	431.95	304.20	327.73	208.26	312.73	331.73	251.44	396.72	420.25	327.16	306.59	403.08	0.00	403.64	246.29	146.35	35.22	54.01	NonamEVm001176t1
10.68	1.18	24.71	6.22	3.70	17.94	22.90	2.45	0.00	0.00	0.00	8.92	1.82	5.81	7.67	0.00	0.00	0.00	0.00	0.00	0.00	4.15	NonamEVm001177t1
140.93	148.11	212.19	125.70	311.36	118.31	146.93	157.33	263.73	156.48	125.61	420.19	320.27	300.43	351.86	165.53	0.00	399.42	415.18	248.41	119.14	72.15	NonamEVm001178t1
53.79	36.40	63.67	44.56	51.93	64.26	62.10	33.18	51.81	24.07	50.39	46.89	77.91	46.24	32.77	110.26	0.00	68.94	40.57	63.86	0.00	26.12	NonamEVm001179t1
0.00	2.69	1158.84	669.61	157.30	0.00	1033.77	987.36	940.12	662.96	69.47	1931.66	408.51	2831.11	1946.83	129.78	0.00	1002.31	7338.91	3849.95	1432.72	1850.78	NonamEVm001180t1
0.00	0.00	3.80	10.51	20.23	12.17	23.45	2.99	2.65	1.13	4.87	31.51	15.21	10.63	16.60	0.00	0.00	0.00	8.88	0.00	0.00	0.00	NonamEVm001181t1
0.00	0.00	15.18	0.00	5.55	0.00	49.44	26.10	13.50	21.58	0.00	53.14	10.28	68.73	35.11	0.00	0.00	0.00	37.18	14.76	0.00	14.07	NonamEVm001182t1
31.28	11.79	147.31	82.37	52.13	149.18	80.35	49.04	37.10	31.78	9.18	150.59	70.40	61.29	59.43	69.73	0.00	0.00	59.42	65.34	0.00	11.01	NonamEVm001183t1
6.53	18.82	7.11	10.65	10.03	2.44	26.86	4.80	1.93	1.48	3.42	16.81	2.43	3.10	6.21	0.00	0.00	0.00	0.85	0.00	0.00	0.79	NonamEVm001184t1
0.00	0.00	16.01	0.00	10.94	1.47	13.67	5.55	16.75	9.71	1.47	22.00	0.63	19.70	17.10	0.00	0.00	0.00	12.80	0.00	0.00	0.77	NonamEVm001185t1
126.39	323.20	367.79	297.43	1008.51	265.15	1327.57	1125.20	2054.25	1163.36	376.86	3017.35	1007.73	4132.87	3140.43	0.00	0.00	516.11	2835.63	2138.18	145.94	1737.76	NonamEVm001186t1
3.86	1.28	15.78	6.02	22.66	0.00	15.72	13.76	6.85	6.88	3.09	66.87	1.98	12.36	9.49	0.00	0.00	0.00	0.00	0.00	0.00	0.00	NonamEVm001187t1
44.52	60.17	135.27	57.23	114.02	75.83	68.30	46.57	52.63	45.21	64.98	93.07	55.50	43.55	74.59	0.00	0.00	105.87	86.35	48.93	0.00	39.40	NonamEVm001188t1
16.03	37.76	27.64	44.79	56.09	73.84	35.40	19.12	23.28	32.94	25.11	27.58	15.01	26.71	19.18	0.00	0.00	0.00	15.20	11.96	0.00	0.00	NonamEVm001189t1
64.14	35.41	116.43	83.38	180.62	81.90	83.74	60.28	133.59	89.12	62.58	149.79	120.00	74.88	100.57	0.00	0.00	12.47	86.33	44.56	0.00	18.64	NonamEVm001190t1
54.06	80.85	86.97	47.30	62.83	77.24	87.64	70.07	149.29	85.40	85.22	54.10	42.79	111.31	70.50	0.00	0.00	72.03	88.53	171.83	100.55	51.93	NonamEVm001191t1
170.85	246.83	265.55	202.07	302.39	340.56	324.78	75.00	190.76	278.28	152.36	153.51	106.10	238.18	116.84	0.00	0.00	298.86	99.55	12.98	75.10	2.80	NonamEVm001192t1
9.54	18.47	5.36	12.60	18.01	4.27	36.35	12.79	13.24	16.61	6.41	20.75	2.93	9.47	18.31	0.00	0.00	0.00	10.82	0.00	0.00	18.92	NonamEVm001193t1
10.86	49.28	30.26	49.18	172.19	103.94	189.04	45.92	53.85	111.06	58.79	129.99	998.57	51.30	84.40	81.36	94.73	58.29	127.61	4.53	0.00	15.81	NonamEVm001194t1
105.21	166.05	44.10	94.69	127.53	89.69	133.58	63.84	131.46	174.52	117.27	81.97	100.65	113.02	127.58	14.81	0.00	194.13	82.46	100.44	0.00	12.50	NonamEVm001195t1
0.00	15.80	35.95	18.42	83.57	14.54	45.59	16.23	17.54	14.87	36.80	59.55	71.76	29.34	38.71	0.00	0.00	0.00	32.00	14.37	0.00	0.75	NonamEVm001196t1
6.68	21.55	29.36	3.76	17.36	34.83	58.36	11.83	15.57	6.70	14.05	14.22	3.95	19.62	6.27	0.00	0.00	2.35	11.61	30.07	0.00	17.27	NonamEVm001197t1
56.28	7.39	37.75	25.22	25.17	63.24	121.08	45.62	13.19	11.83	4.26	26.81	4.47	47.17	21.53	0.00	0.00	9.51	14.98	6.94	0.00	4.27	NonamEVm001198t1
0.00	4.15	16.22	14.02	23.30	32.45	46.43	13.35	13.62	19.29	19.49	47.13	5.19	3.06	14.01	97.91	0.00	0.00	4.23	0.96	0.00	0.00	NonamEVm001199t1
7299.69	6254.96	14674.08	12980.07	6455.32	6489.41	14294.93	13343.47	6020.00	8443.16	9327.17	6559.96	6538.79	5873.13	8557.17	3991.52	4269.16	3824.13	6150.28	16879.89	12800.50	20537.96	NonamEVm001200t1
135.75	271.08	79.64	73.48	20.55	14.75	16.55	3.95	16.37	43.11	163.68	14.41	14.53	11.60	9.45	33.06	0.00	19.73	18.33	0.00	0.00	0.00	NonamEVm001201t1
61.74	63.52	18.05	56.96	46.29	41.33	59.67	23.52	66.32	41.27	29.12	17.57	38.81	31.51	33.85	0.00	22.31	25.75	17.15	5.62	0.00	3.22	NonamEVm001202t1
10.85	19.50	15.18	36.79	65.49	31.25	89.83	208.78	65.84	68.25	667.33	308.01	2.77	80.44	203.24	0.00	164.08	12.65	9.12	6.63	0.00	11.09	NonamEVm001203t1
31.41	70.07	189.38	167.18	116.17	124.40	186.23	74.91	73.18	130.27	66.64	216.86	106.60	122.15	150.72	53.85	191.12	167.58	156.27	409.04	158.14	502.37	NonamEVm001204t1
33.39	26.77	37.32	14.73	62.93	39.39	54.24	31.59	39.93	39.50	27.52	65.94	38.58	64.71	43.30	0.00	0.00	61.47	53.14	37.02	0.00	11.24	NonamEVm001205t1
579.69	466.29	372.34	461.85	876.13	527.83	523.23	245.01	611.81	434.14	239.29	592.67	318.39	687.14	532.21	127.27	0.00	202.85	352.87	108.30	117.36	9.48	NonamEVm001206t1
46.14	44.93	24.71	16.27	30.51	41.80	23.32	13.69	18.18	25.13	25.07	11.16	12.73	16.79	16.66	0.00	0.00	43.42	13.90	10.85	0.00	1.04	NonamEVm001207t1
210.91	173.24	123.18	195.93	108.86	177.80	152.24	82.68	161.07	234.20	115.19	42.52	78.11	138.38	87.14	252.27	0.00	194.51	40.17	40.70	0.00	12.59	NonamEVm001208t1
28.49	67.25	84.35	78.38	121.11	47.88	68.30	32.85	56.17	45.86	43.85	92.81	106.48	77.23	65.22	0.00	0.00	93.40	44.22	15.23	117.65	2.07	NonamEVm001209t1
80.03	116.48	457.43	174.60	150.16	89.22	354.96	147.26	249.58	111.72	55.30	444.90	560.62	451.14	263.02	0.00	0.00	5.54	188.07	81.69	0.00	29.70	NonamEVm001210t1
63.83	42.27	54.20	78.46	44.84	34.92	58.85	48.31	56.39	34.90	35.86	52.51	26.72	62.52	42.79	0.00	0.00	45.18	10.25	1.43	0.00	21.75	NonamEVm001211t1
52.89	25.39	34.10	21.64	53.68	53.80	87.08	33.84	42.79	56.59	37.76	22.95	41.94	30.33	37.11	0.00	0.00	0.00	20.11	6.09	0.00	10.69	NonamEVm001212t1
187.46	55.84	2703.79	785.47	55.80	41.57	400.70	370.22	247.66	164.71	241.03	236.89	189.02	331.37	368.08	107.75	0.00	208.10	1812.80	176.06	84.31	327.04	NonamEVm001213t1
332.54	425.61	465.73	430.39	922.41	336.07	655.81	435.18	621.59	631.48	503.85	709.27	1095.69	701.69	679.15	259.45	0.00	376.88	1018.23	356.88	125.14	89.55	NonamEVm001214t1
203.55	207.03	330.47	227.48	251.56	349.18	234.56	99.36	165.36	174.05	186.13	285.23	296.27	206.96	217.05	185.51	0.00	314.31	255.77	71.93	78.10	49.59	NonamEVm001215t1
122.77	102.79	147.35	79.16	144.90	341.67	175.64	64.15	281.00	270.15	99.32	113.66	68.11	288.58	102.43	147.63	0.00	19.60	114.96	102.10	0.00	18.62	NonamEVm001216t1
179.92	130.99	219.70	98.30	324.24	119.79	182.03	100.00	225.19	166.65	208.89	321.48	406.15	246.17	251.48	219.04	0.00	355.17	224.51	93.51	76.95	83.95	NonamEVm001217t1
31.72	41.31	12.02	13.03	23.30	27.29	10.11	34.87	19.37	27.94	5.73	47.62	34.05	101.82	40.59	0.00	0.00	0.00	21.03	4.64	0.00	49.42	NonamEVm001218t1
0.00	0.00	47.69	16.06	2.46	0.00	112.19	100.15	112.43	30.44	0.00	143.30	138.20	158.27	169.45	0.00	0.00	0.00	73.20	40.99	95.82	19.55	NonamEVm001219t1
0.00	8.25	82.83	12.43	4.00	25.91	56.18	25.49	1.01	6.46	0.00	26.20	0.91	20.32	16.19	0.00	0.00	0.00	16.58	0.00	0.00	7.26	NonamEVm001220t1
23.14	25.95	29.08	12.44	78.87	5.98	25.40	20.59	36.43	16.79	23.91	43.75	46.86	19.16	20.88	0.00	0.00	0.00	39.37	0.00	0.00	8.30	NonamEVm001221t1
37.97	68.81	96.66	55.18	66.51	43.20	61.28	26.04	44.18	29.83	45.52	49.00	30.62	35.47	48.25	0.00	0.00	25.37	35.12	62.02	0.00	25.35	NonamEVm001222t1
0.00	0.00	5.81	3.73	2.77	0.00	19.56	3.92	0.00	0.00	0.00	6.69	0.00	0.00	2.13	0.00	0.00	0.00	1.38	0.00	0.00	0.00	NonamEVm001223t1
51.64	33.04	79.99	39.81	180.28	79.81	69.96	88.24	94.62	44.57	44.25	157.16	105.55	110.32	108.27	0.00	0.00	12.45	169.25	52.19	0.00	2.07	NonamEVm001224t1
0.00	15.80	9.73	1.39	53.78	17.79	46.89	33.41	93.07	28.26	0.00	80.21	47.81	160.57	81.12	0.00	0.00	0.00	34.85	30.35	0.00	2.32	NonamEVm001225t1
49.17	33.07	43.14	53.76	88.52	93.95	95.43	35.83	56.90	74.71	38.16	59.60	51.19	57.50	50.61	0.00	0.00	26.07	49.40	6.81	0.00	14.81	NonamEVm001226t1
7.70	14.04	17.30	3.32	28.89	17.26	37.90	10.61	12.41	16.77	1.06	31.60	7.58	27.04	6.82	0.00	0.00	0.00	18.62	5.88	0.00	0.00	NonamEVm001227t1
2.00	24.81	109.68	17.84	34.94	40.40	41.37	17.81	39.47	8.03	8.08	72.47	78.70	29.97	25.89	0.00	0.00	0.00	26.36	3.67	0.00	1.17	NonamEVm001228t1
105.22	162.54	75.57	132.82	111.03	134.29	149.11	56.27	134.04	97.24	49.04	62.66	42.01	129.70	57.01	0.00	0.00	28.42	49.58	30.99	0.00	12.99	NonamEVm001229t1
151.53	92.09	192.23	134.45	125.16	90.00	147.54	56.34	106.26	61.34	43.44	103.21	74.49	91.68	70.73	140.87	0.00	143.56	108.41	26.08	56.60	16.55	NonamEVm001230t1
677.29	966.77	449.27	803.08	730.52	1399.38	1001.14	542.00	1191.58	885.03	430.16	379.63	593.58	1331.29	570.55	1385.25	1513.35	1547.08	306.95	429.86	3257.17	181.29	NonamEVm001231t1
0.00	0.00	0.00	2.48	3.39	0.00	9.98	6.37	3.03	0.00	0.00	30.91	15.46	8.12	9.37	0.00	0.00	0.00	8.97	4.35	0.00	6.22	NonamEVm001232t1
53.67	101.55	41.71	71.59	179.63	167.22	87.46	34.10	125.62	38.42	40.24	48.81	14.30	98.40	57.92	0.00	0.00	60.85	36.06	12.58	0.00	6.19	NonamEVm001233t1
0.00	10.73	77.23	46.93	38.69	29.73	44.34	25.42	32.14	27.88	0.81	113.64	54.77	58.98	27.21	252.99	0.00	0.00	19.55	0.00	0.00	0.00	NonamEVm001234t1
17.15	34.33	79.78	22.11	94.94	101.02	151.18	54.74	83.35	92.43	8.79	113.09	71.34	78.03	74.34	14.81	0.00	0.00	9.34	11.19	30.16	10.91	NonamEVm001235t1
50.28	28.75	15.01	15.31	26.40	72.31	44.46	14.80	27.74	20.98	3.24	54.82	26.62	12.57	34.49	0.00	0.00	0.00	4.67	0.00	0.00	4.21	NonamEVm001236t1
26.22	38.22	88.70	38.03	51.46	21.66	95.49	28.38	61.62	41.91	3.91	53.35	48.65	45.66	51.89	0.00	0.00	0.00	29.15	15.01	0.00	5.11	NonamEVm001237t1
0.00	0.00	24.29	8.50	2.06	20.62	12.85	23.20	6.05	11.90	0.52	37.39	80.46	25.70	21.25	0.00	0.00	0.00	30.07	27.11	0.00	24.29	NonamEVm001238t1
48.28	18.66	30.66	27.29	50.13	8.76	41.34	62.50	39.31	19.00	24.56	19.30	31.48	25.95	33.41	0.00	0.00	5.47	28.49	17.92	0.00	10.94	NonamEVm001239t1
24.02	27.59	28.89	17.23	36.74	62.47	60.51	51.38	37.70	76.25	23.96	18.97	18.79	46.90	14.85	0.00	0.00	55.97	24.46	15.86	0.00	11.52	NonamEVm001240t1
93.61	61.52	109.14	49.01	24.15	54.87	115.05	55.24	64.67	51.14	32.63	54.41	50.31	79.55	27.98	0.00	0.00	200.94	62.05	27.56	0.00	61.41	NonamEVm001241t1
100.08	115.65	71.45	44.07	113.11	44.20	63.79	30.06	61.70	51.22	35.15	34.40	21.04	44.19	39.38	0.00	0.00	31.81	30.86	25.06	0.00	27.25	NonamEVm001242t1
330.34	274.68	97.10	242.07	205.98	987.29	129.35	36.98	100.89	120.45	217.78	146.36	776.31	64.63	84.43	490.05	153.72	197.90	114.89	6.69	0.00	12.76	NonamEVm001243t1
135.39	127.45	266.28	148.08	415.46	215.67	237.02	149.97	212.02	158.23	105.23	410.21	452.86	257.74	281.71	0.00	0.00	143.35	543.57	159.80	0.00	53.87	NonamEVm001244t1
22.46	73.98	52.87	27.56	123.86	37.86	47.98	85.72	54.73	80.98	79.14	95.86	34.58	95.35	46.56	193.69	0.00	44.12	65.21	85.68	0.00	42.70	NonamEVm001245t1
0.00	4.95	23.82	10.98	31.05	6.28	54.09	20.11	11.46	36.89	1.99	22.80	83.89	1.83	11.28	117.70	76.93	145.22	25.10	0.00	113.00	11.99	NonamEVm001246t1
1954.44	1270.44	1127.38	1165.22	1964.61	1398.85	1928.53	1248.48	1949.53	2062.27	864.14	1339.23	1257.20	1094.34	1098.55	583.51	634.34	485.21	620.07	432.29	90.66	404.78	NonamEVm001247t1
10.52	43.39	57.52	13.88	310.10	35.25	29.09	59.08	128.61	32.40	24.44	162.02	5.76	99.77	129.31	158.60	0.00	70.83	102.36	30.79	0.00	35.50	NonamEVm001248t1
48.13	88.54	58.25	128.22	76.45	95.98	237.55	40.67	163.44	123.32	75.72	96.83	32.71	107.36	62.64	0.00	0.00	49.93	60.07	13.04	58.86	16.55	NonamEVm001249t1
0.00	2.63	1.98	44.42	53.78	9.69	54.45	21.16	10.28	32.93	3.99	18.08	5.73	3.43	25.07	26.19	0.00	549.06	34.95	0.00	0.00	28.66	NonamEVm001250t1
0.00	9.44	33.43	2.49	14.79	19.94	11.66	1.96	7.08	12.92	11.96	20.62	14.56	13.93	5.54	0.00	0.00	0.00	5.53	0.00	0.00	2.07	NonamEVm001251t1
173.38	139.28	92.05	146.18	125.76	169.58	144.01	35.25	127.93	109.94	76.60	39.23	49.51	78.69	44.68	0.00	0.00	155.17	21.57	38.32	0.00	20.20	NonamEVm001252t1
3.26	5.38	42.44	37.15	102.49	36.57	43.89	12.30	35.23	17.17	25.00	88.16	73.08	39.38	28.63	0.00	0.00	0.00	41.90	0.00	0.00	0.00	NonamEVm001253t1
0.00	1.18	56.72	11.20	36.66	43.91	52.88	22.54	14.67	6.46	0.00	52.35	22.28	35.98	25.57	0.00	0.00	0.00	33.84	21.74	0.00	1.04	NonamEVm001254t1
12.36	30.41	1.52	1.23	149.59	95.02	107.30	32.54	87.25	85.11	9.08	55.46	32.43	27.03	65.88	0.00	0.00	0.00	13.00	0.00	0.00	0.00	NonamEVm001255t1
0.00	14.01	14.80	26.37	24.56	54.18	50.83	33.85	25.92	34.35	3.38	26.67	42.63	23.19	14.81	0.00	0.00	0.00	7.61	13.82	0.00	0.00	NonamEVm001256t1
14.81	101.75	96.70	67.44	100.80	119.23	135.48	48.30	111.38	130.54	23.45	117.79	66.55	97.97	85.44	0.00	0.00	58.29	64.34	37.27	64.60	17.54	NonamEVm001257t1
26.71	2.36	5.82	18.66	10.48	21.94	23.32	10.79	24.80	26.50	9.97	3.07	5.46	20.92	13.65	0.00	0.00	31.12	4.84	0.00	0.00	0.00	NonamEVm001258t1
4.49	3.73	4.77	1.77	476.63	5.01	134.43	255.09	246.15	172.78	0.00	323.49	8.94	344.41	218.58	0.00	0.00	0.00	7.86	0.00	0.00	0.00	NonamEVm001259t1
126.80	237.87	89.81	165.15	184.43	219.12	107.10	80.00	314.74	233.36	102.10	73.65	67.87	170.64	113.05	0.00	0.00	87.50	32.35	35.69	0.00	34.99	NonamEVm001260t1
18.97	41.19	34.82	158.63	125.72	88.34	77.77	62.98	141.40	117.12	17.10	90.37	509.49	81.05	73.88	122.44	0.00	265.28	91.70	16.50	0.00	14.74	NonamEVm001261t1
215.04	159.70	138.95	131.98	88.15	164.51	74.51	19.03	78.94	106.15	64.43	52.78	28.85	56.62	57.21	82.63	0.00	13.16	37.94	11.49	165.02	15.33	NonamEVm001262t1
12.78	3.21	72.51	26.78	57.10	27.15	135.12	20.05	40.20	16.82	12.48	113.51	55.09	40.60	34.36	0.00	0.00	33.96	74.58	2.96	129.76	4.93	NonamEVm001263t1
16.55	32.47	26.99	46.12	67.45	16.11	178.69	34.73	64.29	78.40	17.65	80.73	2.96	68.73	66.07	141.31	0.00	0.00	15.40	11.11	0.00	10.93	NonamEVm001264t1
310.41	201.04	264.61	239.69	177.18	512.48	549.20	98.32	207.63	397.38	71.74	144.11	86.20	155.53	160.08	211.82	0.00	42.25	30.74	57.85	0.00	7.01	NonamEVm001265t1
43.83	34.48	42.23	13.98	43.65	59.26	20.90	21.60	23.84	29.87	19.48	17.69	33.48	22.16	16.38	0.00	0.00	0.00	20.48	6.56	0.00	27.08	NonamEVm001266t1
0.00	6.08	112.90	24.61	19.74	23.10	60.39	37.03	50.90	75.38	8.80	66.39	101.46	81.95	55.69	192.50	0.00	65.78	84.20	86.45	0.00	5.46	NonamEVm001267t1
130.08	142.82	161.57	114.51	210.22	99.91	123.75	74.49	141.18	92.35	109.61	142.54	108.64	147.43	141.49	93.89	0.00	93.54	132.61	65.22	38.48	12.43	NonamEVm001268t1
109.53	62.96	118.60	98.55	113.73	112.89	109.98	29.29	118.98	71.52	32.81	69.65	108.59	81.64	50.64	0.00	0.00	12.99	45.24	32.55	0.00	9.71	NonamEVm001269t1
0.00	7.96	117.92	16.78	7.75	115.31	51.00	6.97	12.19	11.41	3.45	20.17	10.08	13.42	12.32	0.00	0.00	0.00	17.30	11.76	0.00	0.00	NonamEVm001270t1
21.18	46.78	89.09	18.50	9.53	13.85	208.83	64.93	57.18	136.02	28.05	40.87	25.01	90.95	100.87	0.00	0.00	49.39	68.23	66.51	0.00	42.12	NonamEVm001271t1
217.79	304.83	342.14	445.10	191.19	390.77	733.60	272.94	295.63	496.08	1047.46	368.78	1136.22	321.10	255.83	0.00	0.00	112.04	60.61	145.39	62.63	169.03	NonamEVm001272t1
1.75	6.13	1.43	0.00	558.46	8.89	1005.78	413.29	640.35	1160.21	13.25	556.06	9.74	256.60	578.05	281.61	0.00	0.00	20.01	19.71	0.00	7.16	NonamEVm001273t1
175.49	220.80	617.26	245.68	607.21	595.70	724.40	352.56	587.08	498.24	238.11	1380.65	1012.80	827.89	711.65	604.08	103.78	277.93	732.38	207.22	0.00	113.09	NonamEVm001274t1
0.00	13.91	10.60	21.11	34.41	0.00	56.84	30.44	40.17	34.65	8.32	35.06	11.57	25.47	26.62	0.00	0.00	0.00	7.43	0.00	0.00	0.94	NonamEVm001275t1
9.04	7.96	69.88	24.19	80.75	13.02	63.39	26.70	56.39	46.81	14.71	54.17	55.90	43.58	43.12	0.00	0.00	14.67	25.84	2.22	0.00	0.00	NonamEVm001276t1
247.05	151.51	108.58	98.59	91.37	148.36	101.44	36.95	67.16	80.08	118.34	54.41	64.84	50.56	70.04	0.00	0.00	74.43	28.07	45.19	0.00	6.98	NonamEVm001277t1
116.43	175.22	381.70	187.45	639.80	352.03	351.36	139.85	363.19	255.75	90.77	536.58	270.27	328.45	319.90	0.00	0.00	172.64	214.72	74.70	0.00	23.68	NonamEVm001278t1
3.56	5.57	767.63	280.39	168.23	2.03	683.98	690.17	555.29	388.71	65.68	724.71	1000.63	1060.34	829.51	878.64	0.00	125.99	1402.47	1296.71	87.61	372.24	NonamEVm001279t1
5.40	16.49	83.34	23.88	35.42	11.82	93.06	5.28	17.92	22.18	23.46	83.45	4.13	8.80	9.04	110.60	0.00	18.88	39.24	31.84	0.00	6.28	NonamEVm001280t1
86.56	79.64	93.11	46.85	105.79	91.33	68.15	63.52	102.29	105.10	114.77	84.56	133.32	123.26	70.24	0.00	0.00	109.95	80.73	92.80	0.00	44.39	NonamEVm001281t1
274.44	436.27	176.06	295.36	283.72	309.60	262.14	111.53	349.97	292.88	164.11	153.13	227.57	345.53	158.24	86.34	0.00	706.54	133.14	60.46	0.00	20.28	NonamEVm001282t1
383.72	369.00	206.48	231.69	332.47	241.81	224.71	89.11	197.60	187.31	129.27	195.83	252.53	258.57	182.40	0.00	44.03	235.54	214.10	46.34	61.75	11.26	NonamEVm001283t1
5.08	0.00	741.57	17.75	13.48	11.40	228.44	135.74	96.23	95.52	4.93	135.41	250.61	323.76	150.50	130.94	0.00	0.00	408.47	162.25	67.64	145.46	NonamEVm001284t1
20.42	14.88	24.87	18.84	34.84	0.00	30.32	14.68	20.94	25.69	15.63	24.10	7.13	16.58	17.65	0.00	0.00	0.00	18.46	4.99	0.00	2.77	NonamEVm001285t1
1.78	2.36	20.36	7.47	19.11	13.96	11.25	12.26	3.54	5.17	0.00	29.01	15.03	7.55	4.69	0.00	0.00	24.90	2.77	0.00	0.00	0.00	NonamEVm001286t1
7.12	12.88	14.55	3.40	51.22	0.00	6.06	16.06	13.81	46.22	28.25	27.16	3.64	17.01	13.97	0.00	0.00	118.18	13.42	7.92	0.00	16.05	NonamEVm001287t1
90.00	70.69	47.88	43.57	61.32	130.64	77.77	23.90	69.02	45.99	27.74	98.58	156.72	58.41	62.73	0.00	0.00	5.94	56.27	4.07	49.63	0.00	NonamEVm001288t1
5720.02	3556.80	813.68	2752.62	468.39	845.49	847.69	409.33	469.19	741.57	940.27	340.08	259.52	397.02	368.43	111.78	169.83	245.47	460.15	90.22	144.23	156.33	NonamEVm001289t1
60.62	24.80	36.41	33.62	27.75	67.98	86.29	12.26	9.62	19.38	0.00	8.91	5.46	31.93	31.97	78.28	502.87	81.12	11.05	11.96	90.59	8.28	NonamEVm001290t1
10.56	7.00	145.07	8.99	13.44	14.06	36.10	19.33	23.72	16.43	0.00	35.02	14.83	9.84	12.73	0.00	0.00	42.17	8.90	3.69	0.00	2.88	NonamEVm001291t1
145.07	122.93	71.52	50.83	79.13	92.68	70.68	29.29	103.01	87.23	51.23	65.67	131.10	95.05	51.84	25.22	0.00	0.00	60.75	22.80	0.00	26.22	NonamEVm001292t1
327.94	55.87	24.00	110.25	47.68	44.68	37.13	15.96	39.18	31.03	22.11	15.49	23.23	35.39	18.10	0.00	0.00	0.00	11.58	22.25	82.26	2.90	NonamEVm001293t1
3.25	15.04	61.01	48.16	45.25	48.41	55.58	25.97	40.55	17.52	9.07	178.07	75.71	52.27	38.77	0.00	0.00	34.08	41.78	0.00	0.00	3.87	NonamEVm001294t1
82.40	222.22	65.49	112.30	166.45	100.26	96.56	49.66	134.98	151.71	97.80	62.48	115.70	108.76	117.55	0.00	0.00	134.23	72.20	24.99	0.00	51.25	NonamEVm001295t1
100.47	210.07	120.10	118.40	273.15	108.76	87.06	85.88	209.43	149.83	149.86	129.65	548.00	223.12	138.93	0.00	0.00	336.74	146.16	15.26	0.00	17.25	NonamEVm001296t1
38.30	25.12	37.41	12.92	15.85	118.58	14.65	15.65	10.21	13.18	3.18	43.66	32.41	11.84	18.15	237.59	0.00	22.09	28.06	5.51	0.00	14.46	NonamEVm001297t1
1.59	11.00	114.38	19.84	19.32	145.45	99.92	30.83	41.63	23.92	3.83	102.58	13.72	49.34	39.44	0.00	150.06	29.85	43.62	39.81	0.00	3.44	NonamEVm001298t1
0.00	0.00	3.14	22.43	16.10	20.03	39.93	14.07	8.86	24.20	0.00	35.51	0.49	3.53	4.97	0.00	0.00	0.00	0.93	0.00	0.00	0.00	NonamEVm001299t1
3.77	0.00	6.15	2.63	66.68	59.12	73.79	42.69	109.98	124.91	4.63	66.80	40.87	73.94	75.45	82.67	0.00	0.00	33.83	3.45	0.00	3.28	NonamEVm001300t1
24.38	34.69	203.13	50.89	436.80	73.78	151.30	63.06	134.29	34.48	67.46	389.96	271.29	196.68	181.53	125.67	0.00	24.39	174.47	46.63	0.00	4.07	NonamEVm001301t1
5.35	1.18	42.20	110.80	635.28	47.90	183.77	81.45	74.95	164.20	6.78	75.87	324.25	12.20	141.63	2175.81	235.13	7095.79	2451.77	622.54	964.49	1171.89	NonamEVm001302t1
44.79	82.25	28.43	71.05	39.03	54.77	43.30	20.80	57.71	39.86	35.04	48.33	33.28	30.85	31.91	0.00	0.00	11.65	50.07	16.35	59.63	32.62	NonamEVm001303t1
47.01	27.55	13.83	33.02	25.22	230.94	33.68	10.73	26.82	30.36	13.72	27.94	0.48	26.38	40.28	165.31	0.00	13.16	11.21	0.00	0.00	0.00	NonamEVm001304t1
2913.15	3056.27	1985.80	1473.44	10490.18	5466.74	1477.34	2465.46	5175.82	1968.00	2717.98	5580.08	3045.02	5941.28	5802.07	4280.16	6686.14	3708.71	4988.52	5780.89	2710.41	6762.16	NonamEVm001305t1
0.00	34.56	7.90	30.53	9.71	1.93	7.89	2.23	19.27	14.83	0.58	4.69	6.26	18.03	19.73	0.00	0.00	0.00	5.36	0.00	0.00	5.34	NonamEVm001306t1
68.61	229.12	242.13	194.43	375.00	328.78	290.90	152.16	258.08	154.42	129.21	273.24	143.83	201.37	223.53	502.33	0.00	505.95	125.23	53.11	145.85	35.40	NonamEVm001307t1
174.45	283.75	416.72	187.46	544.80	336.86	420.60	160.32	330.10	285.34	186.82	430.00	172.72	268.04	301.37	499.49	0.00	317.27	169.46	51.56	0.00	30.30	NonamEVm001308t1
569.33	407.78	91.10	191.08	86.69	120.20	77.11	42.90	91.45	86.64	77.54	149.01	70.08	114.11	86.57	258.79	0.00	109.23	85.97	23.26	8.81	14.10	NonamEVm001309t1
67.44	50.14	48.08	66.85	76.42	86.06	81.23	42.15	64.06	49.73	58.30	39.16	18.09	30.05	32.70	0.00	0.00	23.45	22.35	19.55	0.00	42.21	NonamEVm001310t1
45.34	73.53	56.10	38.57	57.99	32.98	49.23	53.98	104.01	79.68	85.85	293.57	140.95	103.69	94.19	265.51	120.65	88.60	93.70	291.75	0.00	114.93	NonamEVm001311t1
49.91	80.28	32.03	58.51	124.23	85.97	113.35	47.53	105.76	76.84	37.46	50.09	34.53	84.15	67.33	0.00	0.00	0.00	18.64	0.00	0.00	0.00	NonamEVm001312t1
4.82	4.87	11.16	8.43	9.88	20.30	27.95	4.10	11.75	6.42	0.00	30.73	8.54	4.96	6.86	0.00	0.00	0.00	6.49	0.00	0.00	0.00	NonamEVm001313t1
15.84	94.99	29.27	26.26	399.51	55.69	31.22	70.02	198.84	51.72	25.68	148.75	27.02	142.56	139.34	0.00	0.00	162.94	85.25	35.02	47.82	7.30	NonamEVm001314t1
196.13	115.98	141.80	65.97	109.83	342.63	88.70	27.00	97.48	112.72	92.71	102.84	284.56	91.49	71.48	534.78	0.00	121.79	78.77	18.04	122.96	14.08	NonamEVm001315t1
301.56	196.54	131.98	174.67	319.41	81.47	267.24	127.24	292.98	242.85	97.56	167.64	135.48	306.33	222.08	0.00	0.00	422.36	184.68	37.84	0.00	6.32	NonamEVm001316t1
5.59	12.34	29.46	23.41	41.01	23.46	68.28	32.03	58.64	76.20	27.94	21.13	18.71	32.50	18.38	0.00	0.00	74.87	15.18	23.89	0.00	5.43	NonamEVm001317t1
91.72	114.25	87.68	104.52	86.87	127.48	143.03	42.11	63.65	106.05	63.76	41.85	52.60	63.16	62.45	0.00	0.00	83.40	38.59	20.76	62.93	3.20	NonamEVm001318t1
1376.96	3053.31	1711.93	2997.26	2529.16	2714.82	3403.29	2217.75	3533.14	4377.41	1767.13	1299.81	1584.59	3108.95	1596.40	769.32	177.35	2140.72	835.07	1475.31	1021.13	564.67	NonamEVm001319t1
5.90	3.91	14.69	40.08	20.37	32.98	56.96	17.99	12.58	19.96	2.56	24.03	10.43	19.18	15.04	0.00	0.00	20.61	1.52	10.80	0.00	8.01	NonamEVm001320t1
153.19	87.33	567.42	182.91	120.20	135.77	120.80	103.42	104.24	76.21	116.79	153.47	141.88	105.07	152.15	0.00	0.00	93.47	148.50	27.18	0.00	77.71	NonamEVm001321t1
12.47	12.98	14.55	11.20	9.55	5.99	37.90	5.88	21.25	37.45	0.00	16.70	16.82	15.09	11.08	0.00	0.00	0.00	9.67	4.35	0.00	5.18	NonamEVm001322t1
57.05	74.40	126.69	200.48	377.78	83.95	352.02	157.40	229.86	360.06	406.39	221.75	455.28	181.78	199.98	688.87	135.89	754.84	178.98	60.90	351.02	102.58	NonamEVm001323t1
21.21	20.71	42.22	17.33	31.44	12.13	10.82	33.19	16.22	8.17	12.00	92.99	27.18	20.80	19.95	324.66	0.00	72.06	44.62	41.88	151.60	10.10	NonamEVm001324t1
54.80	63.74	61.66	18.35	84.32	65.06	123.77	65.91	77.61	106.49	35.90	49.24	84.19	89.19	62.35	0.00	0.00	0.00	41.82	9.83	0.00	2.81	NonamEVm001325t1
269.85	233.96	88.00	142.14	352.53	131.72	559.85	180.13	117.70	352.20	1569.21	865.13	4369.46	78.17	301.69	839.47	257.56	392.98	106.95	8.86	81.73	17.43	NonamEVm001326t1
13.77	7.33	7.49	13.17	147.71	15.82	6.14	14.77	40.30	7.02	7.74	73.12	4.83	37.45	41.73	0.00	0.00	0.00	21.31	2.81	0.00	13.40	NonamEVm001327t1
104.68	91.25	150.26	79.63	210.01	112.91	78.05	38.84	98.10	74.09	64.53	223.43	348.98	151.09	105.09	0.00	0.00	141.32	217.16	163.21	72.33	5.34	NonamEVm001328t1
776.81	757.72	727.64	569.98	1054.76	651.13	793.64	390.14	983.75	826.05	766.54	1050.17	676.10	1071.63	979.00	1736.86	0.00	629.61	1062.33	410.93	1072.84	157.46	NonamEVm001329t1
107.69	15.15	10.82	62.43	9.68	209.85	36.11	33.22	14.20	7.55	10.51	26.15	17.66	24.54	10.53	640.12	0.00	475.79	20.16	0.00	52.22	0.00	NonamEVm001330t1
14.23	24.76	30.51	24.87	23.72	41.84	32.88	20.10	19.73	30.36	21.12	27.88	15.48	16.26	13.21	0.00	0.00	0.00	15.20	33.71	0.00	13.49	NonamEVm001331t1
14.25	15.34	20.37	33.60	24.04	2.00	33.32	13.24	26.32	21.32	27.91	12.82	9.10	41.24	23.45	0.00	0.00	24.91	8.98	6.53	74.68	0.00	NonamEVm001332t1
27.56	41.07	36.62	27.84	41.09	63.79	50.44	29.40	40.79	34.93	28.12	40.82	19.21	41.51	34.75	0.00	0.00	32.11	9.69	0.00	0.00	18.69	NonamEVm001333t1
17.88	36.01	42.70	31.92	67.69	22.73	22.24	14.36	40.83	25.44	42.71	41.10	32.07	22.14	22.76	0.00	0.00	6.94	33.38	14.57	0.00	6.95	NonamEVm001334t1
171.19	158.60	112.74	272.00	409.55	209.41	273.83	251.79	196.22	261.14	32.12	232.60	104.80	120.43	189.25	0.00	0.00	34.04	22.85	55.31	0.00	90.36	NonamEVm001335t1
0.00	2.36	11.62	2.49	1.54	0.00	13.73	1.47	2.53	9.68	1.20	17.00	12.28	5.22	6.82	0.00	0.00	0.00	1.38	0.00	0.00	2.07	NonamEVm001336t1
16.73	26.68	37.84	4.89	8.66	0.00	0.81	56.63	6.65	1.35	249.82	71.30	24.52	16.98	38.91	163.30	156.03	58.46	1.40	12.73	0.00	1.08	NonamEVm001337t1
17.80	8.26	37.80	3.73	19.10	0.00	5.83	1.47	12.14	7.10	0.00	6.97	0.00	2.32	3.41	0.00	0.00	0.00	85.65	139.16	38.45	176.24	NonamEVm001338t1
18.36	16.64	107.46	17.69	78.87	81.87	93.19	21.14	70.82	53.36	30.15	58.44	72.37	62.02	67.93	0.00	0.00	14.26	25.91	18.69	0.00	17.83	NonamEVm001339t1
117.60	76.95	69.84	401.63	246.95	123.15	127.41	188.87	148.51	140.75	290.40	147.21	227.06	99.22	185.48	276.62	0.00	95.17	17.41	94.54	89.24	126.61	NonamEVm001340t1
20.36	64.07	51.27	42.67	95.27	74.14	60.64	55.57	45.80	60.60	26.20	72.64	35.97	61.51	64.46	0.00	0.00	47.46	69.24	6.22	0.00	6.93	NonamEVm001341t1
0.00	0.00	4.25	0.00	7.65	7.78	45.70	2.71	9.31	0.00	3.50	10.55	2.12	3.20	3.74	0.00	0.00	0.00	5.71	3.00	0.00	0.00	NonamEVm001342t1
11.81	27.58	26.72	14.47	87.01	43.90	53.25	101.66	147.45	68.96	24.45	151.22	14.80	87.92	94.28	0.00	0.00	0.00	4.48	0.00	56.18	4.18	NonamEVm001343t1
0.00	12.09	70.70	8.07	13.73	18.34	51.61	28.65	21.87	43.40	5.87	61.07	27.18	32.54	24.23	0.00	0.00	0.00	14.11	13.99	0.00	0.00	NonamEVm001344t1
49.23	44.01	55.49	41.77	69.65	47.05	90.52	54.98	58.43	63.18	39.97	109.47	37.63	45.93	64.15	0.00	0.00	81.01	30.85	43.01	0.00	2.04	NonamEVm001345t1
283.30	200.21	125.52	187.80	152.96	116.76	144.70	69.71	155.58	179.32	87.45	108.70	108.58	158.15	149.01	0.00	0.00	90.43	145.91	42.21	0.00	23.48	NonamEVm001346t1
0.00	5.67	0.00	0.00	475.99	126.07	159.81	105.02	117.99	85.10	0.00	355.04	23.62	33.50	143.06	0.00	0.00	0.00	0.00	0.00	0.00	0.00	NonamEVm001347t1
40.96	22.42	72.73	65.94	111.26	65.86	152.02	17.65	23.78	23.90	23.92	131.24	44.13	36.00	47.31	0.00	0.00	43.60	26.94	0.00	0.00	1.04	NonamEVm001348t1
30.81	42.10	278.31	37.97	34.11	286.87	83.48	65.24	89.82	30.29	17.68	237.54	224.22	402.88	271.47	304.47	0.00	95.83	592.06	539.23	0.00	55.91	NonamEVm001349t1
166.85	224.76	107.10	102.78	117.24	182.75	102.59	44.56	128.72	98.57	80.77	96.21	143.82	138.31	110.26	0.00	0.00	145.78	54.46	18.41	172.35	15.09	NonamEVm001350t1
10.69	57.86	187.76	79.62	124.09	161.71	170.33	43.68	81.82	113.34	25.54	172.31	96.09	67.43	93.81	673.24	0.00	155.78	69.85	14.15	81.52	20.76	NonamEVm001351t1
86.15	66.47	154.10	47.94	169.84	130.03	91.91	50.55	74.11	94.08	39.34	186.60	100.59	123.50	83.43	190.70	0.00	22.74	87.03	37.38	0.00	23.07	NonamEVm001352t1
0.00	45.33	117.98	45.00	55.89	54.78	133.59	30.97	34.67	32.58	29.35	117.06	37.15	19.23	49.41	281.01	0.00	48.85	23.92	10.64	0.00	0.00	NonamEVm001353t1
33.84	40.12	64.01	22.40	104.78	33.93	92.46	37.74	63.25	56.19	17.94	139.57	88.69	87.67	52.42	0.00	0.00	6.23	84.97	4.35	0.00	4.15	NonamEVm001354t1
45.89	54.07	90.81	139.36	302.47	102.51	164.76	116.67	86.62	139.02	108.38	215.29	176.18	52.67	127.19	128.13	0.00	107.26	42.87	18.28	0.00	51.96	NonamEVm001355t1
219.23	151.10	193.65	169.29	207.14	299.89	165.86	63.20	102.72	116.22	41.45	98.78	54.52	96.91	72.86	0.00	0.00	205.91	87.69	38.03	0.00	13.45	NonamEVm001356t1
1.74	26.99	15.29	10.96	3.51	19.22	14.24	3.87	5.96	13.60	3.17	14.13	5.19	13.76	3.76	0.00	0.00	0.00	4.58	0.00	0.00	0.00	NonamEVm001357t1
29.11	132.02	69.60	128.80	234.88	85.37	253.30	151.11	177.78	304.19	99.14	63.99	49.33	160.08	105.23	0.00	0.00	54.27	16.39	0.00	0.00	11.54	NonamEVm001358t1
147.18	96.17	7646.23	4077.64	123.91	0.00	337.91	230.59	190.19	127.25	8.03	549.47	95.55	467.87	537.98	555.05	219.78	271.92	585.89	156.04	744.59	1064.36	NonamEVm001359t1
10.37	1.38	22.35	1.45	8.12	22.20	37.33	11.78	8.76	4.65	0.00	19.97	12.71	24.37	13.91	0.00	0.00	0.00	5.85	2.75	94.12	1.84	NonamEVm001360t1
0.00	0.00	0.00	2.49	22.16	0.00	7.90	6.86	33.37	5.81	1.59	43.73	18.19	53.38	27.68	46.88	0.00	0.00	9.66	14.13	0.00	3.11	NonamEVm001361t1
0.00	31.86	45.12	38.58	31.74	61.93	40.83	2.94	17.71	15.50	16.74	50.66	54.54	38.89	15.34	0.00	0.00	0.00	17.26	17.39	0.00	0.00	NonamEVm001362t1
46.29	100.33	53.57	59.32	151.95	111.95	108.70	55.37	108.98	67.78	35.59	41.72	64.69	101.14	48.56	0.00	0.00	8.96	30.41	53.64	52.24	6.02	NonamEVm001363t1
35.23	29.78	414.75	54.40	29.95	31.19	216.59	138.30	144.46	153.06	9.54	161.33	125.51	130.56	122.47	36.84	0.00	0.00	173.48	81.76	0.00	14.01	NonamEVm001364t1
0.00	5.41	24.66	0.00	11.97	12.90	59.13	10.43	2.81	2.39	2.58	10.51	3.92	26.67	10.94	0.00	0.00	0.00	11.50	0.00	0.00	0.00	NonamEVm001365t1
3.58	4.75	24.86	14.67	15.07	32.08	26.82	12.34	8.07	10.16	5.22	29.66	9.85	7.01	14.96	0.00	0.00	0.00	22.26	3.28	0.00	7.31	NonamEVm001366t1
16.05	16.54	61.03	60.92	15.12	9.98	299.80	47.05	26.86	98.80	0.00	34.08	57.92	10.45	19.21	329.00	76.35	398.03	35.30	14.16	0.00	3.11	NonamEVm001367t1
44.47	48.33	122.03	60.90	94.21	49.82	63.82	72.00	87.46	52.27	73.28	96.91	108.20	91.08	61.57	0.00	0.00	62.19	116.65	111.91	40.68	131.60	NonamEVm001368t1
979.59	734.70	520.92	811.11	783.49	807.74	1334.05	1318.80	765.87	847.47	562.20	599.16	818.91	832.70	689.62	99.18	727.66	1185.18	401.15	344.12	374.25	447.38	NonamEVm001369t1
27.55	37.28	45.08	57.89	44.08	96.73	40.88	23.95	55.81	62.27	76.17	70.93	142.12	70.63	52.40	64.75	0.00	419.41	176.37	207.70	293.65	196.69	NonamEVm001370t1
37.32	12.95	17.41	12.42	21.84	37.81	29.92	17.13	24.24	13.54	18.30	10.88	6.81	19.71	14.89	0.00	0.00	0.00	7.59	14.11	0.00	6.21	NonamEVm001371t1
1.78	36.57	46.53	14.93	57.31	35.89	28.31	12.75	32.89	25.84	29.10	61.33	54.16	30.78	25.15	0.00	0.00	18.67	38.00	16.31	0.00	8.30	NonamEVm001372t1
23840.83	16618.12	3290.68	7781.30	2391.47	22570.15	2810.08	1021.75	911.33	3454.29	7172.18	4498.00	122.68	685.84	1341.74	6023.93	3814.72	599.12	469.62	139.27	163.86	760.01	NonamEVm001373t1
58.87	37.65	227.40	84.01	93.28	42.64	217.19	102.43	140.74	145.23	25.10	271.75	304.64	270.67	232.65	24.53	0.00	199.80	568.70	187.77	65.28	49.53	NonamEVm001374t1
6835.81	2639.23	1872.52	2883.56	1909.20	2232.84	4771.83	4955.44	3025.16	3538.96	1412.71	1876.07	2284.70	2917.59	1598.69	3122.56	4127.96	2609.06	740.52	2793.37	3697.95	1432.71	NonamEVm001375t1
406.35	406.18	1510.99	342.38	959.06	958.76	507.20	470.84	537.21	394.87	596.29	1093.77	806.40	591.95	701.12	281.77	318.27	311.70	633.12	403.61	76.99	575.53	NonamEVm001376t1
111.67	121.73	121.17	118.64	2.37	80.99	6.88	17.59	2.72	3.97	119.60	4.06	0.00	0.00	0.65	0.00	0.00	0.00	0.53	0.00	0.00	0.00	NonamEVm001377t1
0.00	0.00	467.54	19.41	34.51	0.00	314.55	251.97	239.34	297.34	7.01	339.04	427.78	462.20	268.93	0.00	0.00	13.53	262.65	163.35	41.07	92.76	NonamEVm001378t1
43.99	52.88	4.51	14.00	9.70	5.99	6.69	9.36	13.33	7.27	25.98	18.55	4.24	6.85	12.98	0.00	0.00	0.00	5.20	0.00	0.00	0.00	NonamEVm001379t1
41.67	102.14	135.03	41.82	44.82	37.81	182.80	65.13	42.70	54.47	29.86	70.46	39.11	89.91	30.85	0.00	0.00	21.16	76.37	27.62	0.00	8.41	NonamEVm001380t1
210.07	98.42	140.14	270.35	103.23	32.30	146.23	110.63	91.07	147.22	22.22	104.71	103.77	121.53	43.53	0.00	0.00	49.30	13.20	97.07	31.31	15.70	NonamEVm001381t1
0.00	1.18	116.31	14.93	4.32	5.98	57.39	18.63	23.79	20.68	1.20	84.45	56.46	70.21	45.64	140.80	0.00	0.00	56.86	3.27	0.00	20.77	NonamEVm001382t1
336.47	323.28	266.42	348.65	323.71	269.61	860.62	819.16	311.04	527.28	288.21	437.98	340.61	576.37	397.99	0.00	91.08	213.70	175.12	371.44	121.86	290.14	NonamEVm001383t1
15.88	19.99	25.64	24.56	148.88	27.14	20.21	14.72	50.36	22.20	6.75	67.12	24.33	44.03	43.69	0.00	0.00	11.11	36.06	3.88	0.00	0.92	NonamEVm001384t1
14.78	32.83	81.65	44.54	150.04	58.37	91.85	86.42	120.10	83.73	59.42	174.91	176.79	183.70	137.00	0.00	0.00	39.98	216.96	134.29	0.00	55.73	NonamEVm001385t1
521.26	590.26	698.89	543.40	945.82	536.30	799.27	350.02	680.95	698.05	443.10	613.09	479.14	679.70	592.30	423.93	0.00	415.69	609.46	166.90	129.13	85.82	NonamEVm001386t1
13.85	3.06	28.31	16.16	0.00	5.17	14.12	16.21	0.79	14.20	0.00	15.46	0.00	0.00	0.22	0.00	0.00	0.00	0.00	0.00	0.00	0.00	NonamEVm001387t1
21.37	81.43	93.10	52.26	71.82	65.85	79.97	25.99	37.96	44.58	18.34	62.72	43.23	53.43	39.65	156.46	0.00	56.05	36.62	25.02	0.00	0.00	NonamEVm001388t1
11.35	18.53	14.56	23.78	29.45	14.52	19.71	7.87	13.83	11.95	2.54	29.75	4.56	5.82	10.87	0.00	0.00	0.00	19.28	15.80	0.00	7.55	NonamEVm001389t1
0.00	3.54	4.36	1.24	2.77	11.96	49.97	1.47	2.02	2.58	0.00	51.30	15.93	0.00	0.85	0.00	0.00	0.00	2.76	0.00	0.00	0.00	NonamEVm001390t1
28.44	46.88	60.09	22.70	26.50	37.95	42.68	25.86	8.85	12.57	30.83	33.09	12.44	17.65	10.37	0.00	0.00	0.00	15.52	4.96	0.00	0.00	NonamEVm001391t1
120.66	218.38	133.77	122.80	135.56	166.25	128.17	35.55	126.76	105.96	86.82	138.68	171.20	131.31	102.88	0.00	0.00	126.70	75.48	16.82	37.22	4.00	NonamEVm001392t1
96.12	76.85	22.06	32.07	90.63	56.63	29.10	17.75	63.28	31.77	101.01	34.54	50.55	50.42	45.19	0.00	0.00	50.19	35.19	22.50	0.00	0.00	NonamEVm001393t1
8.92	10.64	0.00	8.73	18.46	0.00	13.70	27.03	10.65	19.30	47.39	148.69	68.81	11.52	19.62	0.00	0.00	0.00	0.00	0.00	0.00	0.00	NonamEVm001394t1
40.45	33.37	119.16	46.11	108.19	35.02	72.00	34.38	74.51	63.90	37.54	48.90	40.81	74.70	59.02	0.00	0.00	109.30	47.83	6.74	51.39	1.07	NonamEVm001395t1
28.72	16.69	96.54	24.01	22.85	81.99	114.40	34.98	17.11	30.13	0.00	61.57	42.92	45.46	25.36	94.38	0.00	63.30	22.82	0.00	0.00	7.03	NonamEVm001396t1
4531.70	1445.10	935.10	3229.38	170.85	4649.98	562.37	45.90	61.93	273.91	398.12	478.53	18.03	22.87	109.37	1031.48	0.00	69.19	15.90	6.04	0.00	60.75	NonamEVm001397t1
5.83	104.69	222.67	54.90	157.70	72.04	148.10	94.05	194.27	121.27	22.19	261.96	273.45	394.38	299.73	119.52	0.00	41.98	326.69	99.02	224.39	83.98	NonamEVm001398t1
1135.30	1137.22	1287.80	1140.37	1700.80	1479.11	1188.49	438.78	974.03	1080.19	774.36	1482.53	1325.84	1002.81	977.03	1931.02	237.55	883.37	1068.96	264.85	103.45	121.15	NonamEVm001399t1
0.00	53.10	26.19	41.06	71.19	73.88	59.98	26.95	63.25	52.95	26.31	40.94	36.83	64.43	28.55	0.00	0.00	6.23	47.65	32.61	0.00	2.07	NonamEVm001400t1
23.17	34.25	109.19	7.47	70.63	25.96	55.44	38.76	28.36	20.69	49.47	114.62	43.25	80.19	75.08	31.31	44.17	12.47	70.52	33.74	9.06	0.00	NonamEVm001401t1
56.02	128.75	47.79	285.54	84.08	325.52	1799.35	253.04	287.35	1025.70	311.49	114.33	122.17	70.80	272.73	593.04	96.04	473.88	222.12	42.71	120.77	97.44	NonamEVm001402t1
19.94	22.02	78.50	35.99	35.05	61.39	71.72	31.58	82.58	55.44	28.75	107.17	109.87	64.08	66.98	0.00	0.00	136.96	101.72	12.01	0.00	33.91	NonamEVm001403t1
29.99	47.59	67.71	84.40	31.83	15.85	43.94	32.50	46.80	38.54	63.64	9.54	24.71	23.28	34.33	0.00	0.00	48.10	29.66	6.07	102.38	74.54	NonamEVm001404t1
0.00	0.00	0.00	0.00	48.03	0.00	524.36	110.99	472.50	241.97	0.00	9.16	0.00	76.31	44.18	0.00	0.00	0.00	4.09	0.00	0.00	3.07	NonamEVm001405t1
35.64	73.21	132.29	78.74	230.39	71.99	94.38	33.26	87.78	42.14	106.30	108.28	139.60	85.86	58.28	0.00	0.00	96.08	51.99	15.67	0.00	6.53	NonamEVm001406t1
16.40	10.71	31.01	5.21	12.58	4.47	24.03	13.08	4.38	0.00	0.90	13.70	6.93	6.33	8.87	0.00	0.00	0.00	14.10	0.00	91.48	0.00	NonamEVm001407t1
46.08	117.62	99.81	57.93	90.57	116.40	71.55	49.88	79.75	131.18	86.05	59.11	67.75	75.21	72.90	0.00	0.00	25.76	39.36	49.57	53.87	30.11	NonamEVm001408t1
51.64	41.29	258.84	36.08	92.45	159.56	77.04	75.51	93.62	37.47	80.54	150.83	116.06	109.18	104.02	78.21	0.00	99.60	84.99	82.66	15.84	79.88	NonamEVm001409t1
8.26	0.00	9.28	1.44	7.81	1.16	61.43	13.76	8.23	3.05	0.46	8.68	5.31	12.17	16.46	108.90	0.00	0.00	19.58	11.39	0.00	18.51	NonamEVm001410t1
26.71	16.52	21.81	29.86	62.88	21.93	29.98	7.36	32.90	36.19	43.07	40.44	21.40	24.98	27.72	0.00	0.00	31.12	22.81	19.58	0.00	0.00	NonamEVm001411t1
0.00	0.00	41.70	2.28	16.77	0.00	13.14	31.96	35.65	33.99	0.00	36.75	66.19	57.55	32.70	0.00	0.00	0.00	40.25	16.95	0.00	3.85	NonamEVm001412t1
513.10	607.41	226.27	367.93	1416.97	504.54	203.55	237.16	423.04	223.05	819.86	892.52	691.62	308.93	425.73	438.20	0.00	272.49	410.06	128.10	91.55	78.59	NonamEVm001413t1
93.68	88.41	150.41	68.34	166.28	105.52	137.02	51.08	83.92	92.58	53.09	177.15	104.69	181.29	137.05	149.15	0.00	75.59	76.10	73.50	0.00	18.74	NonamEVm001414t1
16.23	18.27	39.93	45.36	67.65	24.80	37.90	17.57	42.77	32.23	16.77	47.57	37.69	53.72	38.83	0.00	0.00	0.00	44.12	30.95	0.00	0.95	NonamEVm001415t1
9.58	1.59	27.39	6.72	11.64	17.90	31.74	7.47	13.15	20.84	0.36	23.22	8.15	18.21	11.08	0.00	0.00	0.00	7.47	0.00	0.00	9.82	NonamEVm001416t1
5.05	19.74	74.36	22.35	211.47	25.98	186.08	252.42	170.51	147.72	30.00	253.64	157.06	116.09	165.93	0.00	572.86	210.07	35.46	34.92	0.00	46.20	NonamEVm001417t1
0.00	5.99	35.45	12.64	22.07	26.33	28.31	12.99	18.00	10.98	0.41	32.87	39.48	14.25	11.65	0.00	0.00	107.46	8.88	0.00	0.00	6.11	NonamEVm001418t1
15.23	16.59	56.69	25.17	11.28	26.94	90.03	41.46	23.23	11.25	1.58	10.17	0.43	22.76	15.18	0.00	0.00	0.00	6.28	0.00	0.00	6.74	NonamEVm001419t1
0.00	5.97	0.00	0.00	7.21	36.91	12.26	17.55	3.20	7.34	1025.66	48.07	120.45	6.69	21.19	0.00	0.00	70.28	22.77	0.00	0.00	0.00	NonamEVm001420t1
66.50	90.31	71.77	85.22	53.33	69.80	113.05	60.23	89.26	77.36	48.69	51.40	54.00	60.65	43.48	0.00	0.00	216.87	28.95	9.49	7.19	9.87	NonamEVm001421t1
44.53	154.59	621.73	160.48	190.70	302.09	528.01	159.81	241.20	235.26	18.72	369.60	158.61	283.39	184.86	265.90	0.00	213.62	111.21	43.80	0.00	6.26	NonamEVm001422t1
0.00	8.60	25.57	9.39	1.80	5.49	30.05	23.31	11.11	46.78	0.00	5.47	6.41	21.43	3.61	0.00	0.00	0.00	1.00	0.00	0.00	0.00	NonamEVm001423t1
36.36	93.75	5.17	63.22	56.10	29.80	72.51	19.90	65.33	78.67	82.38	23.03	25.94	79.28	25.13	0.00	0.00	57.58	8.86	0.00	107.82	1.48	NonamEVm001424t1
38.78	66.21	72.90	86.44	63.89	31.36	52.59	39.32	70.41	58.71	63.50	40.73	77.17	89.31	64.76	163.44	0.00	65.17	78.97	35.65	0.00	39.60	NonamEVm001425t1
5.08	3.05	5.53	0.00	0.00	0.00	26.94	11.43	0.96	0.00	0.00	5.17	0.43	6.01	4.59	0.00	0.00	0.00	1.70	4.14	0.00	0.00	NonamEVm001426t1
135.33	81.41	158.52	99.52	232.37	89.77	109.52	65.21	145.24	113.05	72.16	117.90	223.43	218.34	140.67	0.00	0.00	80.94	114.00	81.57	63.35	21.78	NonamEVm001427t1
377.97	470.57	235.44	270.33	859.60	208.96	338.56	170.05	394.25	349.86	267.80	312.13	264.36	426.12	293.54	0.00	0.00	66.60	276.60	58.51	211.15	3.42	NonamEVm001428t1
240.36	128.29	128.23	113.74	27.11	139.22	55.15	12.01	45.19	64.04	60.45	36.70	28.56	20.37	28.72	181.15	0.00	301.70	102.38	131.06	59.55	12.98	NonamEVm001429t1
27.41	55.90	514.65	76.25	74.80	60.81	184.58	111.91	91.57	120.23	27.67	61.51	66.58	153.55	71.94	0.00	0.00	108.24	62.52	37.72	0.00	6.74	NonamEVm001430t1
37.31	58.87	62.39	27.31	136.02	85.54	66.29	46.51	64.68	48.45	67.66	74.62	51.00	66.10	62.64	0.00	0.00	6.36	20.01	51.04	0.00	72.54	NonamEVm001431t1
111.23	231.58	71.97	96.05	220.28	132.42	99.77	45.09	145.29	123.74	133.68	54.74	57.85	96.38	101.26	0.00	0.00	91.43	56.31	5.55	0.00	3.57	NonamEVm001432t1
18.90	12.76	226.73	19.06	26.98	26.44	83.78	34.47	45.03	29.87	6.11	20.60	37.42	64.90	33.81	0.00	0.00	0.00	26.16	44.11	0.00	36.46	NonamEVm001433t1
3.57	10.65	542.77	8.73	8.65	13.84	55.41	21.14	28.40	14.74	3.95	68.26	24.64	25.62	24.79	62.74	0.00	148.58	8.31	15.27	0.00	3.12	NonamEVm001434t1
313.14	346.87	283.43	719.82	19.93	1010.41	82.35	13.78	33.19	68.49	109.80	55.69	13.75	24.20	24.74	0.00	0.00	70.78	39.99	0.00	143.11	7.79	NonamEVm001435t1
3.03	7.67	22.36	60.67	27.64	48.04	41.05	29.62	20.48	49.39	4.46	24.84	22.04	6.76	12.30	53.26	0.00	0.00	14.53	0.00	0.00	0.00	NonamEVm001436t1
0.00	7.27	49.94	8.76	11.69	0.00	76.17	40.93	76.07	66.40	10.98	82.89	109.85	109.28	84.18	0.00	0.00	0.00	186.12	83.87	0.00	33.77	NonamEVm001437t1
12.38	20.50	11.38	20.54	53.22	82.88	70.77	29.22	37.48	26.98	24.58	29.32	25.75	35.13	27.90	0.00	0.00	5.42	18.31	8.50	0.00	7.19	NonamEVm001438t1
5.47	8.95	23.83	5.67	26.23	23.79	38.92	14.95	24.93	18.26	3.63	71.24	41.82	26.42	27.08	288.34	0.00	6.75	27.31	0.00	17.16	4.78	NonamEVm001439t1
34.43	12.68	18.69	14.06	13.03	12.54	24.87	11.10	21.54	8.30	1.16	11.49	1.20	10.42	4.16	0.00	0.00	119.47	4.88	3.43	0.00	0.00	NonamEVm001440t1
86.33	155.35	121.80	155.27	136.44	123.57	134.55	52.81	109.16	117.34	84.13	105.86	79.01	138.28	73.71	140.64	0.00	23.37	66.72	53.07	0.00	9.08	NonamEVm001441t1
5.34	16.52	7.27	32.35	22.50	25.95	27.08	5.88	9.62	7.75	28.31	45.99	10.47	6.97	17.48	93.88	0.00	323.94	27.64	4.35	0.00	0.00	NonamEVm001442t1
97.77	86.42	170.76	61.63	104.12	116.40	151.20	187.89	203.30	236.00	184.88	177.74	174.34	209.54	165.59	70.11	0.00	20.93	136.24	292.45	30.42	442.29	NonamEVm001443t1
19.58	24.77	39.26	32.34	71.49	25.93	34.56	25.49	34.92	42.63	49.43	50.18	32.77	25.55	59.68	0.00	0.00	80.92	32.47	7.61	0.00	4.15	NonamEVm001444t1
17.81	12.98	33.45	9.95	32.67	43.89	36.65	14.22	27.33	21.32	12.36	31.78	34.13	36.58	17.48	0.00	0.00	0.00	28.33	0.00	0.00	0.00	NonamEVm001445t1
0.00	13.12	20.52	3.77	55.62	29.59	24.71	10.90	30.02	17.89	18.94	64.17	54.51	43.64	37.09	0.00	0.00	0.00	19.17	18.69	0.00	5.24	NonamEVm001446t1
344.04	309.37	538.74	394.70	180.70	261.81	230.08	156.41	185.80	199.65	281.14	208.92	384.31	198.61	197.41	1408.92	106.33	636.23	486.45	303.41	86.05	297.38	NonamEVm001447t1
364.77	431.39	155.53	238.16	396.05	181.41	160.13	138.66	308.46	242.55	230.79	348.27	536.23	257.49	243.67	0.00	0.00	332.71	223.59	63.34	4.56	41.23	NonamEVm001448t1
0.00	3.55	30.24	3.74	1.85	11.99	21.91	9.84	1.52	13.61	0.00	24.01	4.11	12.24	13.54	47.06	0.00	0.00	6.24	0.00	0.00	0.00	NonamEVm001449t1
3.56	8.26	26.16	4.97	3.70	7.97	19.15	14.22	1.01	9.05	0.00	12.00	2.73	16.85	7.25	0.00	0.00	0.00	9.68	6.53	0.00	0.00	NonamEVm001450t1
3.56	0.00	18.90	12.44	11.09	15.94	16.65	7.36	6.58	5.17	0.80	24.26	23.68	13.94	11.51	0.00	0.00	0.00	7.60	0.00	0.00	0.00	NonamEVm001451t1
1.91	16.25	120.54	21.38	25.82	18.80	137.36	29.04	69.37	47.70	3.76	44.99	30.16	89.51	36.46	0.00	0.00	0.00	14.20	0.00	0.00	1.69	NonamEVm001452t1
0.00	0.00	315.34	934.49	55.77	0.00	803.18	748.29	477.57	598.56	81.21	395.71	780.39	2498.02	885.65	48144.91	38.66	9597.74	2128.18	4956.78	22785.08	749.30	NonamEVm001453t1
0.00	0.00	25.93	17.21	3.69	0.00	22.38	26.88	50.44	35.43	8.33	16.28	14.94	69.42	27.71	0.00	0.00	0.00	60.35	124.49	0.00	202.02	NonamEVm001454t1
14.28	44.95	42.29	48.65	30.57	125.60	59.80	26.53	43.51	39.94	16.78	42.60	37.21	31.33	31.13	0.00	0.00	12.49	24.72	11.99	0.00	8.25	NonamEVm001455t1
10.68	16.51	39.26	27.36	38.51	59.84	39.14	23.53	37.94	31.00	13.55	32.04	22.74	37.15	40.48	0.00	0.00	0.00	25.56	1.09	0.00	7.26	NonamEVm001456t1
48.23	73.58	75.29	31.28	89.25	69.18	71.81	31.65	48.59	55.99	21.25	77.72	54.34	69.78	78.50	0.00	0.00	25.06	34.56	31.72	0.00	11.47	NonamEVm001457t1
408.47	395.73	1028.56	515.80	591.03	967.92	496.40	272.23	360.28	305.86	227.62	904.60	649.94	505.79	558.86	795.39	0.00	414.16	569.38	225.38	228.70	169.25	NonamEVm001458t1
21.38	55.49	39.28	43.57	117.19	23.94	39.17	31.41	57.23	58.84	46.68	65.87	52.85	59.29	39.25	0.00	134.93	18.68	28.35	17.42	0.00	8.31	NonamEVm001459t1
137.30	86.56	144.16	127.05	158.25	161.44	381.93	329.31	198.52	230.91	51.46	175.17	182.02	158.34	114.56	0.00	0.00	6.63	67.75	42.48	0.00	137.79	NonamEVm001460t1
99.94	56.93	55.98	77.42	106.96	58.87	50.03	25.14	61.24	66.43	88.81	54.93	50.44	59.61	68.69	0.00	0.00	32.91	65.22	37.98	0.00	49.00	NonamEVm001461t1
131.74	123.91	64.80	88.09	65.17	181.73	87.43	37.03	68.03	76.24	63.03	46.51	21.66	35.18	47.78	142.58	0.00	179.49	19.38	6.61	0.00	3.15	NonamEVm001462t1
32.32	186.93	584.81	85.52	195.74	166.45	139.26	135.81	200.22	127.89	220.89	361.34	59.16	129.03	182.05	1499.95	1075.98	254.38	374.63	556.27	421.69	574.80	NonamEVm001463t1
0.00	0.00	1.46	3.75	155.00	13.83	110.72	33.88	38.41	46.89	0.40	11.32	492.37	5.24	48.97	0.00	0.00	43.79	14.56	0.00	0.00	11.44	NonamEVm001464t1
128.27	89.69	117.87	93.33	120.81	253.69	64.15	19.11	56.16	51.01	60.97	71.82	13.18	27.86	68.17	0.00	0.00	0.00	7.60	9.78	0.00	3.11	NonamEVm001465t1
3.16	4.19	15.47	9.93	5.56	17.07	60.19	20.10	0.60	21.98	0.00	8.91	6.73	3.61	8.07	0.00	0.00	0.00	0.82	0.00	0.00	0.00	NonamEVm001466t1
43.85	34.93	71.11	142.57	28.79	92.98	132.20	10.53	25.75	84.09	0.70	27.88	0.00	17.74	20.06	0.00	0.00	0.00	2.31	0.00	0.00	15.58	NonamEVm001467t1
150.75	131.58	132.25	153.61	233.61	196.87	144.09	50.64	128.79	87.22	22.61	174.39	124.01	153.00	170.36	0.00	0.00	117.92	111.74	17.60	70.99	0.00	NonamEVm001468t1
0.00	1.22	8.77	7.34	8.31	0.00	25.38	8.45	9.06	4.69	1.53	27.57	11.10	4.08	4.54	0.00	0.00	12.89	2.15	0.00	0.00	0.00	NonamEVm001469t1
133.14	66.22	92.39	85.12	293.67	53.10	88.29	62.56	160.82	99.79	96.34	129.06	104.10	105.72	136.28	0.00	0.00	31.41	125.49	173.34	103.45	48.24	NonamEVm001470t1
1335.06	1411.51	1530.08	886.85	1771.17	714.87	3947.26	2249.39	4082.03	4066.64	1226.11	3618.22	3328.21	4154.19	4333.05	2369.54	106.05	1888.47	1808.51	1383.43	2939.92	638.32	NonamEVm001471t1
10.07	0.00	6.30	0.00	23.11	26.07	0.00	4.46	1.72	0.00	21.13	692.02	176.74	10.35	18.48	645.69	379.43	275.06	21.55	1.82	0.00	0.00	NonamEVm001472t1
0.00	4.33	31.80	21.16	15.51	13.74	18.60	18.04	9.77	4.75	12.14	31.02	28.70	32.11	25.54	0.00	0.00	0.00	21.03	16.34	0.00	1.28	NonamEVm001473t1
170.28	94.21	98.86	119.86	197.15	153.26	92.22	29.49	89.71	62.30	80.43	124.19	104.98	75.04	93.59	79.77	0.00	63.52	84.25	56.23	0.00	31.96	NonamEVm001474t1
21.81	52.41	15.07	23.30	241.12	42.03	36.60	58.03	170.06	44.30	10.84	74.79	3.85	120.84	120.49	0.00	0.00	0.00	56.73	0.00	0.00	2.92	NonamEVm001475t1
7.20	33.41	7.30	28.31	57.29	21.87	24.04	31.75	33.66	16.75	26.46	31.74	12.13	16.29	32.89	0.00	0.00	12.28	15.38	63.83	0.00	13.55	NonamEVm001476t1
48.30	59.12	30.39	57.45	34.92	62.86	42.07	25.14	32.51	31.21	20.61	24.45	17.03	36.30	34.88	0.00	0.00	0.00	34.94	3.50	0.00	0.00	NonamEVm001477t1
118.03	160.12	66.17	77.21	6.45	212.12	186.10	46.93	59.63	379.92	33.89	50.17	9.05	32.00	20.26	63.93	0.00	84.65	12.73	20.25	0.00	1.42	NonamEVm001478t1
3.08	0.00	45.59	16.12	13.63	21.05	51.05	6.14	8.97	1.70	17.92	41.85	5.10	12.82	5.06	258.22	0.00	0.00	0.60	0.00	0.00	0.00	NonamEVm001479t1
0.00	7.70	27.70	5.46	12.37	7.60	17.08	26.04	23.02	10.82	13.48	32.72	11.04	17.62	16.75	0.00	0.00	14.23	7.33	5.32	0.00	0.00	NonamEVm001480t1
37.25	53.85	73.30	57.96	35.45	53.14	68.28	21.43	42.81	49.73	27.66	39.42	44.53	38.93	58.80	0.00	0.00	29.62	29.87	7.23	0.00	9.85	NonamEVm001481t1
0.00	0.00	3.83	6.05	1.35	2.42	26.79	2.59	0.62	3.93	0.00	2.70	1.67	6.64	6.75	0.00	0.00	0.00	6.69	0.00	0.00	0.00	NonamEVm001482t1
0.00	0.00	199.74	71.32	31.41	0.00	166.35	233.91	159.05	182.66	29.71	167.97	177.38	272.67	197.13	0.00	0.00	6.57	137.27	382.29	286.84	570.16	NonamEVm001483t1
1177.99	881.28	657.49	481.85	66.96	142.89	47.60	20.60	69.03	79.13	1030.27	86.28	55.40	11.94	23.70	0.00	0.00	0.00	125.42	17.42	0.00	83.11	NonamEVm001484t1
69.04	25.66	72.22	61.89	72.45	62.41	108.77	62.35	102.89	121.98	63.34	78.85	46.62	123.23	81.41	0.00	0.00	78.87	25.38	16.98	0.00	10.47	NonamEVm001485t1
16.30	13.34	47.24	8.61	121.80	11.44	95.78	46.04	95.47	83.16	11.88	105.05	59.62	72.29	93.34	0.00	0.00	32.04	40.19	8.10	0.00	7.10	NonamEVm001486t1
25.02	73.54	129.39	112.05	168.34	245.98	132.71	58.50	110.02	88.06	49.21	111.64	51.70	98.45	81.88	0.00	0.00	19.43	34.62	69.68	0.00	0.00	NonamEVm001487t1
703.42	571.05	186.49	497.78	205.00	395.58	502.71	527.00	346.71	448.13	344.14	293.65	289.62	330.02	236.70	53.96	121.36	209.39	182.84	313.40	0.00	143.45	NonamEVm001488t1
36.98	38.13	80.41	60.54	107.98	18.51	133.13	101.13	139.55	129.41	76.15	88.63	87.36	125.05	95.10	0.00	0.00	23.42	89.93	36.47	0.00	5.63	NonamEVm001489t1
679.70	898.94	1101.63	719.39	1183.00	822.89	1157.87	560.52	1140.86	1162.44	729.67	1260.22	1001.34	1057.75	1073.73	393.67	0.00	340.57	681.72	241.74	295.76	214.50	NonamEVm001490t1
3.22	2.13	17.09	2.25	6.26	12.62	16.95	10.66	5.49	2.34	0.00	14.95	4.54	8.08	1.54	0.00	0.00	0.00	2.53	0.00	0.00	0.00	NonamEVm001491t1
50.30	9.39	17.88	24.30	30.11	33.68	54.30	32.44	30.60	27.37	34.16	45.21	75.55	10.97	23.24	167.00	0.00	33.14	57.12	26.35	0.00	57.13	NonamEVm001492t1
3.61	17.92	34.58	11.34	10.16	28.28	62.72	24.33	28.68	48.43	2.77	26.18	27.95	49.04	25.48	0.00	0.00	0.00	11.05	7.54	0.00	6.16	NonamEVm001493t1
64.09	44.70	83.08	94.14	78.62	41.57	126.02	28.11	79.62	114.03	55.89	53.74	50.93	72.60	49.66	309.22	0.00	58.98	43.19	0.00	0.00	7.86	NonamEVm001494t1
39.19	83.79	222.60	53.51	106.03	143.74	110.38	61.27	122.47	60.72	30.70	220.36	190.58	175.92	190.11	31.29	0.00	118.38	341.26	145.70	47.52	26.95	NonamEVm001495t1
0.00	3.11	46.34	6.55	4.87	0.00	32.45	7.74	29.68	9.07	0.35	52.97	29.93	47.82	30.23	93.11	0.00	0.00	141.88	27.67	61.56	12.73	NonamEVm001496t1
34.33	46.41	56.40	47.71	48.00	92.56	57.62	25.45	30.59	39.94	20.11	24.30	8.09	34.81	22.41	0.00	0.00	0.00	11.99	26.33	0.00	0.00	NonamEVm001497t1
51.83	46.61	555.01	115.81	165.77	5.54	171.53	703.70	374.77	272.97	230.29	342.69	310.65	342.84	333.04	0.00	581.39	77.96	227.99	1625.79	111.02	951.24	NonamEVm001498t1
0.00	10.61	46.51	18.65	15.09	3.99	27.89	24.01	19.22	11.62	19.13	40.68	44.13	19.16	28.98	0.00	0.00	0.00	23.48	14.13	0.00	7.26	NonamEVm001499t1
23.69	24.05	39.99	22.06	48.92	19.47	32.50	4.78	15.26	20.05	26.37	60.44	34.24	21.62	33.05	0.00	0.00	11.08	11.03	0.00	0.00	0.00	NonamEVm001500t1
1.78	0.00	2.91	4.98	118.34	0.00	226.01	76.50	230.76	169.11	223.04	331.68	2633.56	98.69	396.09	62.65	106.24	149.74	22.13	3.27	52.11	4.15	NonamEVm001501t1
378.84	169.33	71.08	79.10	30.17	212.56	299.84	23.81	42.05	156.61	18.28	107.56	28.45	14.13	20.84	0.00	0.00	0.00	8.54	4.57	0.00	1.79	NonamEVm001502t1
61.18	43.01	240.58	11.26	31.58	204.45	4.45	8.98	11.90	3.72	9.19	54.89	12.36	28.35	22.89	0.00	0.00	0.00	50.77	0.00	0.00	13.85	NonamEVm001503t1
24.21	38.69	98.37	125.83	76.67	40.66	72.12	32.58	39.65	48.87	20.96	38.26	65.56	53.74	47.00	121.68	0.00	0.00	26.34	2.77	0.00	1.77	NonamEVm001504t1
31.39	29.90	80.52	19.49	57.64	77.77	74.72	30.74	70.17	36.11	16.43	77.70	16.29	72.44	31.43	148.68	0.00	54.86	34.73	0.00	0.00	7.68	NonamEVm001505t1
0.00	0.00	5.81	3.73	19.10	31.88	19.97	21.57	11.13	14.85	3.98	20.90	15.93	18.00	13.64	0.00	0.00	0.00	5.53	0.00	0.00	1.04	NonamEVm001506t1
151.67	126.84	88.86	92.52	94.49	107.20	41.48	59.97	26.81	77.95	74.71	47.50	29.97	52.44	50.75	73.60	276.84	32.27	65.76	53.24	396.39	32.62	NonamEVm001507t1
14.24	11.80	49.44	64.69	97.69	113.69	50.39	14.22	15.18	19.38	5.18	23.69	0.00	6.97	15.77	0.00	0.00	0.00	0.00	0.00	0.00	4.15	NonamEVm001508t1
175.59	299.47	120.38	146.75	320.94	93.17	255.38	81.70	224.06	343.76	204.91	247.44	501.89	259.53	217.81	275.35	0.00	121.83	190.19	49.73	105.55	23.85	NonamEVm001509t1
0.00	0.00	0.00	2.54	107.64	0.00	11.88	16.65	64.29	26.36	48.56	32.74	3187.00	64.58	34.35	75.83	0.00	0.00	22.55	0.00	0.00	0.00	NonamEVm001510t1
0.00	7.08	61.06	4.97	0.31	0.00	23.73	19.12	7.08	5.17	0.00	44.31	65.97	60.38	28.13	125.11	0.00	118.26	40.06	51.10	74.64	10.37	NonamEVm001511t1
34.17	91.21	70.64	35.08	49.78	72.02	52.53	20.07	49.13	9.68	11.35	35.32	115.22	102.38	35.33	0.00	0.00	0.00	62.95	45.12	0.00	15.10	NonamEVm001512t1
228.05	322.20	253.21	216.54	771.48	177.76	307.45	322.00	520.70	370.06	759.35	935.67	897.49	719.23	627.36	0.00	0.00	199.48	1229.45	504.40	228.59	804.88	NonamEVm001513t1
626.79	302.31	1126.43	225.60	191.21	393.78	325.53	228.85	260.85	249.83	147.20	251.06	267.48	434.70	243.85	300.65	0.00	332.71	589.39	116.00	53.24	50.15	NonamEVm001514t1
41.30	15.61	24.53	32.97	65.01	42.99	33.90	19.35	34.56	28.94	17.23	29.75	29.67	35.48	31.29	0.00	0.00	0.00	21.30	1.15	0.00	0.00	NonamEVm001515t1
13.49	28.87	57.54	9.14	43.26	20.77	18.14	13.87	10.84	8.69	6.86	33.95	32.38	19.55	16.65	0.00	0.00	26.60	38.42	5.15	0.00	0.00	NonamEVm001516t1
5.68	21.81	7.91	11.25	2.80	0.00	14.63	6.77	15.78	12.94	3.38	25.86	7.16	7.44	9.32	0.00	0.00	0.00	4.27	0.00	0.00	1.77	NonamEVm001517t1
411.26	162.14	227.77	206.98	112.00	319.89	148.55	114.87	127.56	159.71	191.49	151.12	118.21	115.18	96.17	38.19	408.03	227.53	127.06	153.44	187.45	146.70	NonamEVm001518t1
28.09	30.84	29.51	34.54	121.77	54.18	118.16	73.96	88.26	120.60	25.33	89.72	69.95	83.44	117.32	57.65	0.00	44.96	120.81	736.08	105.63	146.35	NonamEVm001519t1
171.45	171.92	542.22	268.83	182.23	621.26	304.32	259.59	195.30	151.00	156.95	187.81	250.01	308.38	209.63	256.36	186.74	272.05	258.10	197.54	399.44	329.42	NonamEVm001520t1
180.58	132.77	260.97	238.66	105.86	479.08	419.23	50.26	61.74	31.90	46.21	346.73	48.40	36.28	42.38	31.74	148.76	0.00	14.69	10.69	250.59	3.16	NonamEVm001521t1
18.36	18.24	7.50	33.34	51.30	37.05	79.05	57.40	60.40	44.57	11.91	70.50	57.79	82.00	80.15	0.00	0.00	19.27	110.71	30.23	0.00	11.78	NonamEVm001522t1
450.61	255.93	351.47	197.68	173.90	179.74	338.46	116.93	211.65	156.92	126.12	273.69	185.52	251.99	210.90	73.27	0.00	169.46	768.51	158.70	0.00	43.59	NonamEVm001523t1
7.32	3.64	41.85	30.69	12.85	41.57	38.78	13.14	20.50	19.26	4.10	56.74	57.45	28.39	22.42	0.00	0.00	0.00	9.75	5.59	0.00	7.47	NonamEVm001524t1
67.54	81.70	50.90	52.01	60.96	97.62	69.87	27.86	59.86	66.47	96.28	64.09	46.11	39.40	48.54	0.00	0.00	6.55	35.79	20.40	174.27	4.09	NonamEVm001525t1
75.90	46.70	55.77	140.12	230.27	77.80	77.99	11.55	76.13	94.78	34.83	70.27	288.65	42.01	28.32	337.68	0.00	1369.24	297.92	10.75	0.00	13.39	NonamEVm001526t1
0.00	2.73	3.65	5.76	20.31	9.14	25.54	26.24	10.38	8.57	2.31	25.71	9.65	22.47	11.78	0.00	0.00	0.00	7.97	0.00	0.00	0.00	NonamEVm001527t1
33.05	38.84	23.12	54.18	39.48	82.98	44.00	22.24	40.75	38.15	52.85	32.11	40.51	37.91	56.95	114.56	0.00	18.98	75.04	52.72	0.00	73.12	NonamEVm001528t1
48.31	47.55	68.92	35.71	88.97	46.58	86.89	43.95	73.97	110.28	30.95	70.18	41.71	93.57	81.96	0.00	0.00	0.00	55.82	0.00	0.00	0.00	NonamEVm001529t1
14.83	46.15	37.10	52.46	64.43	45.11	39.88	15.84	47.89	127.98	32.12	18.54	16.14	53.36	24.51	92.85	6.12	40.38	14.47	0.00	0.00	2.32	NonamEVm001530t1
3.67	3.31	16.32	23.26	13.71	22.38	57.01	12.84	28.39	16.92	10.07	36.82	46.50	15.75	9.97	0.00	0.00	0.00	5.17	0.00	0.00	0.00	NonamEVm001531t1
65.88	53.09	33.44	14.93	79.50	67.81	28.31	12.75	61.73	67.18	41.46	51.01	57.34	42.39	45.19	0.00	0.00	105.82	38.00	26.10	0.00	10.37	NonamEVm001532t1
193.63	163.22	114.02	112.36	117.17	126.55	124.20	56.65	114.32	118.25	87.45	114.39	125.47	95.43	90.17	0.00	0.00	52.13	75.68	39.75	0.00	18.39	NonamEVm001533t1
46.32	95.60	55.38	41.58	52.51	97.77	49.34	18.65	44.08	62.37	34.71	52.15	50.02	44.17	38.57	0.00	0.00	63.64	26.28	15.87	0.00	6.06	NonamEVm001534t1
8.37	7.23	14.64	14.29	34.84	22.86	43.20	53.58	65.48	34.42	4.16	39.59	21.99	22.23	33.82	0.00	0.00	0.00	21.15	0.00	0.00	0.00	NonamEVm001535t1
81.39	54.80	51.74	80.44	50.88	33.53	67.40	38.75	41.29	36.08	25.10	36.99	24.00	60.24	24.43	0.00	0.00	0.00	32.98	1.10	0.00	0.00	NonamEVm001536t1
332.73	219.81	274.07	300.17	586.08	272.61	319.25	181.11	274.28	203.67	235.97	393.01	269.06	412.94	267.40	351.94	0.00	314.85	397.28	101.73	96.12	20.08	NonamEVm001537t1
19.44	0.00	31.75	12.23	13.14	44.62	36.94	16.93	13.69	18.08	0.00	54.12	20.81	16.52	12.58	0.00	0.00	0.00	5.80	0.00	0.00	6.81	NonamEVm001538t1
6.52	12.96	40.79	7.97	29.39	23.20	33.40	14.00	18.53	23.66	18.41	32.51	24.93	28.11	22.28	0.00	0.00	90.76	23.29	9.77	0.00	0.00	NonamEVm001539t1
127.84	128.62	214.90	60.70	224.52	250.81	132.29	80.57	141.75	105.40	75.78	166.85	111.07	147.74	137.32	163.32	0.00	33.55	120.45	38.02	73.08	47.81	NonamEVm001540t1
76.55	292.08	0.00	180.15	80.66	161.20	16.60	134.04	35.61	10.88	8.42	49.47	177.13	214.65	102.77	0.00	0.00	90.28	17.43	9.86	0.00	0.00	NonamEVm001541t1
4.30	0.00	14.79	6.43	1.40	1.73	51.42	31.77	20.46	37.19	12.34	76.28	15.03	26.95	18.02	595.54	593.51	106.41	6.98	48.68	0.00	187.26	NonamEVm001542t1
12.46	0.00	24.70	8.70	0.00	0.00	75.32	16.66	0.00	0.00	0.40	1.11	0.00	4.64	4.26	0.00	0.00	0.00	16.57	0.00	0.00	7.26	NonamEVm001543t1
6.61	6.69	31.30	1.95	1.34	8.08	38.54	3.97	4.92	4.06	10.13	11.33	21.81	0.00	1.04	101.38	140.85	171.74	8.10	8.81	0.00	3.88	NonamEVm001544t1
16.37	30.38	90.91	53.28	90.25	51.18	78.75	41.34	35.37	74.57	41.10	44.27	38.34	46.01	55.56	0.00	0.00	0.00	32.27	18.17	0.00	11.08	NonamEVm001545t1
299.55	263.74	244.03	215.22	240.46	205.01	302.12	84.65	216.37	319.86	163.60	127.06	188.65	217.17	121.84	0.00	0.00	160.31	152.18	72.95	30.85	16.13	NonamEVm001546t1
62.78	41.26	17.90	40.06	37.51	20.96	32.69	19.04	50.25	25.85	7.51	19.14	8.47	36.17	24.43	0.00	0.00	19.20	12.66	7.86	0.00	1.07	NonamEVm001547t1
0.00	0.00	318.47	113.21	53.76	0.00	870.49	606.39	920.34	790.69	74.10	1017.50	584.63	1661.50	720.08	261.25	346.88	82.99	1145.64	1468.82	422.05	6451.92	NonamEVm001548t1
17.27	39.29	43.58	2.68	2.62	259.33	49.40	11.10	24.51	39.29	26.68	28.25	25.05	24.51	16.03	191.89	0.00	60.39	2.52	0.00	0.00	16.42	NonamEVm001549t1
3.20	12.70	22.00	10.93	37.18	25.06	28.43	9.25	7.65	2.90	5.90	23.06	14.42	1.56	3.85	0.00	0.00	0.00	4.96	15.14	0.00	0.00	NonamEVm001550t1
0.00	7.66	13.45	0.00	10.77	6.50	39.51	11.60	48.63	14.79	16.39	17.24	27.97	35.34	45.98	0.00	0.00	44.78	27.99	3.50	0.00	7.57	NonamEVm001551t1
1.29	4.88	12.24	0.90	17.10	0.00	19.74	19.06	3.96	12.62	2.88	42.09	8.23	6.03	6.48	0.00	0.00	0.00	0.00	0.00	0.00	0.00	NonamEVm001552t1
6.24	39.66	46.96	30.65	37.00	13.57	49.73	17.48	33.02	29.98	11.88	50.83	38.24	59.18	57.66	0.00	0.00	0.00	22.88	0.00	0.00	0.88	NonamEVm001553t1
59.92	140.11	251.29	86.18	127.16	167.90	80.36	64.01	119.16	99.73	106.09	157.80	134.09	94.20	93.62	0.00	0.00	92.48	102.52	16.14	87.32	22.56	NonamEVm001554t1
233.44	1297.57	4566.84	402.11	181.33	341.38	360.05	78.50	98.74	79.51	186.70	742.70	379.74	169.67	201.34	469.61	79.41	218.08	141.04	22.85	56.60	4.15	NonamEVm001555t1
1053.28	867.33	481.66	485.12	627.05	561.46	523.48	190.10	342.58	497.12	769.84	616.17	908.54	296.18	423.01	202.80	0.00	310.70	235.53	21.68	0.00	60.95	NonamEVm001556t1
0.00	1.31	18.24	21.94	16.07	25.53	16.52	12.39	9.56	10.89	0.00	28.62	18.15	8.09	20.32	0.00	0.00	0.00	0.00	0.00	72.90	0.00	NonamEVm001557t1
70.16	69.53	77.57	78.18	135.26	65.77	66.38	28.35	77.32	51.56	58.60	60.25	92.29	63.47	55.69	249.96	0.00	112.58	50.98	4.64	0.00	8.86	NonamEVm001558t1
0.00	0.00	0.00	0.00	0.00	0.00	0.00	0.00	0.00	0.00	0.00	0.00	0.00	0.00	0.00	0.00	0.00	0.00	0.00	0.00	0.00	0.00	NonamEVm001559t1
0.00	12.63	25.28	4.65	32.47	30.98	69.26	26.48	24.55	45.80	2.39	20.06	14.16	34.54	10.25	0.00	0.00	59.01	17.85	0.00	0.00	8.31	NonamEVm001560t1
87.00	113.12	193.06	82.57	370.27	130.57	143.98	57.40	155.52	77.11	155.46	171.38	154.37	135.44	166.23	225.46	0.00	146.86	204.49	110.95	0.00	4.86	NonamEVm001561t1
12.40	12.91	23.14	58.15	985.68	17.86	320.21	232.36	398.18	430.28	103.17	645.06	358.73	249.54	588.30	0.00	0.00	61.95	27.48	10.81	0.00	6.18	NonamEVm001562t1
8.91	29.51	50.94	38.58	93.10	67.92	82.50	16.67	31.38	17.44	7.97	88.84	51.84	33.67	33.25	78.25	0.00	31.17	45.59	6.52	0.00	0.00	NonamEVm001563t1
17.98	17.79	54.21	33.82	14.12	52.68	54.33	28.27	25.59	32.58	5.20	58.66	43.07	57.60	21.85	67.89	0.00	0.00	55.27	5.91	0.00	3.22	NonamEVm001564t1
36.60	148.20	233.35	240.84	78.10	133.45	94.45	28.28	95.82	85.82	463.19	130.49	90.59	98.33	85.77	0.00	0.00	63.29	36.51	8.61	0.00	63.00	NonamEVm001565t1
0.00	3.64	26.28	1.28	42.79	61.16	13.86	11.59	20.29	9.83	28.45	55.89	50.24	13.02	20.16	0.00	111.37	83.12	22.73	11.18	0.00	3.20	NonamEVm001566t1
14.93	10.77	28.38	7.95	116.35	2.43	33.28	31.17	84.31	49.75	3.64	49.77	8.99	60.50	38.12	0.00	0.00	0.00	25.50	0.00	0.00	3.78	NonamEVm001567t1
676.04	671.51	587.86	536.89	803.17	662.04	741.99	307.48	927.48	741.62	454.25	443.95	461.18	787.20	501.41	85.52	0.00	404.91	318.06	185.34	88.50	218.15	NonamEVm001568t1
548.68	491.61	510.08	513.96	419.41	1095.83	995.99	692.87	430.19	645.16	268.46	499.03	451.91	411.16	371.20	101.96	0.00	129.26	220.81	158.25	79.53	144.67	NonamEVm001569t1
64.99	79.13	158.89	78.50	77.43	105.56	73.15	29.48	55.62	52.86	77.43	77.90	88.07	59.53	63.46	46.28	0.00	67.59	95.54	45.02	0.00	22.48	NonamEVm001570t1
42.43	38.18	143.41	23.81	40.73	17.96	32.16	13.35	45.76	40.64	88.96	54.34	16.37	16.76	49.09	88.06	0.00	56.05	33.15	72.99	0.00	129.16	NonamEVm001571t1
17.92	47.51	171.94	137.67	265.55	313.06	279.48	357.11	289.91	268.59	160.61	343.20	210.27	348.98	303.47	377.98	392.13	538.65	1076.01	2581.24	833.66	991.43	NonamEVm001572t1
21.22	21.91	49.15	30.22	59.10	46.44	31.59	9.70	20.31	36.35	24.52	11.32	21.18	22.58	16.17	69.80	0.00	33.02	9.82	14.57	0.00	8.26	NonamEVm001573t1
28.48	10.62	27.62	43.53	182.42	21.93	104.09	41.68	83.49	81.40	5.18	59.94	45.97	51.68	78.44	0.00	0.00	37.34	55.97	25.02	0.00	11.41	NonamEVm001574t1
37.84	22.00	24.70	28.33	27.63	2.81	14.58	4.90	32.34	45.96	24.43	35.61	3.34	34.04	34.02	171.21	0.00	35.09	66.29	26.40	41.43	27.04	NonamEVm001575t1
3.56	22.41	30.53	19.90	21.26	23.93	31.23	7.84	23.78	17.44	7.97	16.72	9.55	25.55	16.62	0.00	0.00	0.00	13.13	0.00	61.08	7.26	NonamEVm001576t1
0.00	0.00	4.32	0.00	12.99	3.51	58.30	4.38	0.89	2.88	1.75	12.48	3.20	2.55	3.37	0.00	0.00	0.00	4.85	0.00	0.00	0.00	NonamEVm001577t1
8.90	8.26	7.27	4.98	24.66	19.95	51.23	6.87	24.80	13.57	15.95	24.26	19.57	38.92	8.95	0.00	0.00	12.45	20.73	2.18	0.00	0.00	NonamEVm001578t1
12.26	5.07	65.48	28.90	90.83	231.26	235.01	101.94	136.37	156.28	32.21	280.71	320.19	219.81	154.76	524.75	180.65	32.18	137.53	79.42	0.00	90.76	NonamEVm001579t1
71.02	66.54	51.76	62.68	83.64	27.30	59.20	33.17	53.67	55.91	56.76	68.69	62.07	42.46	59.92	0.00	0.00	13.78	34.08	20.51	0.00	14.98	NonamEVm001580t1
12.94	206.98	63.87	294.65	77.53	604.01	362.73	154.58	126.31	400.90	176.91	172.11	59.01	127.87	180.31	374.44	572.06	263.47	50.26	31.83	0.00	36.59	NonamEVm001581t1
1175.20	716.93	222.82	683.07	407.06	542.64	669.75	269.97	493.50	349.70	304.41	283.35	450.97	539.15	294.10	0.00	0.00	65.33	71.18	3.92	38.80	11.45	NonamEVm001582t1
20.26	56.97	110.27	101.61	88.09	125.91	131.75	43.72	88.77	127.47	40.44	63.16	69.49	77.10	57.91	208.51	0.00	54.09	37.12	24.17	0.00	1.07	NonamEVm001583t1
19.64	27.34	46.94	30.43	70.25	78.02	75.77	32.15	69.82	56.26	43.57	63.66	38.75	52.85	52.56	107.12	0.00	24.35	43.95	40.87	0.00	22.34	NonamEVm001584t1
0.00	0.00	12.82	11.55	9.06	12.79	15.09	3.15	5.34	2.62	5.93	20.49	4.02	12.65	11.52	0.00	0.00	33.53	12.18	6.11	0.00	2.82	NonamEVm001585t1
85.92	87.34	121.10	55.13	97.37	108.10	42.89	28.28	46.61	20.89	115.81	74.60	70.14	43.47	65.13	0.00	0.00	30.65	41.80	8.85	0.00	21.10	NonamEVm001586t1
3.56	7.08	36.36	13.68	15.72	37.90	33.73	23.04	18.72	22.61	2.79	40.69	21.84	23.23	15.77	0.00	0.00	0.00	29.02	4.35	0.00	0.00	NonamEVm001587t1
153.68	143.67	113.17	117.64	364.54	143.96	368.18	111.74	241.02	86.32	66.08	165.04	119.45	222.90	133.31	0.00	0.00	89.18	70.46	35.03	79.24	19.37	NonamEVm001588t1
12.50	34.49	39.73	8.77	20.90	38.65	56.03	14.71	8.93	13.22	18.38	9.60	28.53	31.77	11.28	0.00	0.00	0.00	17.53	3.07	0.00	0.00	NonamEVm001589t1
19.18	37.10	49.39	61.84	60.74	2.15	174.56	28.29	62.16	82.36	2.21	21.46	0.00	5.37	13.78	0.00	0.00	0.00	0.00	0.00	0.00	0.00	NonamEVm001590t1
219.14	137.28	85.43	95.05	9.46	24.49	48.03	1.72	12.31	51.60	36.58	9.53	21.93	4.58	12.33	0.00	0.00	0.00	22.12	0.00	0.00	2.20	NonamEVm001591t1
123.01	92.11	1131.52	358.60	198.28	65.97	424.34	547.57	567.47	405.05	261.17	885.52	1283.47	1070.68	795.08	735.79	130.12	549.08	976.20	550.16	1077.93	1193.11	NonamEVm001592t1
7.91	5.24	16.79	23.28	21.56	7.08	18.60	4.29	12.98	6.88	1.77	37.93	2.83	19.87	10.60	0.00	0.00	0.00	37.34	0.00	0.00	2.76	NonamEVm001593t1
42.11	25.50	46.47	31.35	35.50	35.02	32.90	23.88	28.21	32.72	22.45	12.09	10.94	16.12	20.99	0.00	38.02	0.00	10.28	0.00	0.00	4.36	NonamEVm001594t1
68.17	166.68	130.25	132.89	50.17	65.20	95.22	29.52	111.49	72.60	248.13	221.24	38.99	85.77	91.95	1633.33	0.00	215.14	75.34	22.47	89.48	30.20	NonamEVm001595t1
16.02	8.26	23.25	2.49	0.92	0.00	15.40	0.00	4.05	7.75	0.00	18.70	0.46	5.81	11.51	359.65	0.00	0.00	15.90	0.00	58.80	0.00	NonamEVm001596t1
0.00	0.00	5.07	6.28	19.61	19.12	86.63	128.61	103.49	129.65	11.71	297.67	223.47	444.56	256.85	95.58	0.00	188.00	284.11	1067.17	391.34	590.48	NonamEVm001597t1
3.47	6.89	19.81	6.05	9.43	10.66	15.40	5.73	10.94	4.08	0.00	20.71	3.90	6.21	3.74	15.23	0.00	0.00	3.36	9.53	0.00	0.00	NonamEVm001598t1
25.82	39.92	39.35	40.88	38.78	21.20	58.67	31.75	64.78	33.50	26.74	31.61	56.31	46.04	58.33	69.79	0.00	41.62	31.07	36.81	0.00	50.70	NonamEVm001599t1
7.22	5.74	79.48	10.65	27.56	27.23	28.95	7.82	16.02	6.29	6.46	42.48	19.27	20.70	18.41	0.00	0.00	0.00	15.75	5.03	0.00	0.00	NonamEVm001600t1
73.87	57.10	30.45	35.18	73.50	55.39	70.37	39.69	89.51	62.34	40.15	35.02	36.82	90.37	41.92	132.76	0.00	21.51	12.90	11.08	20.86	0.00	NonamEVm001601t1
20.07	28.81	88.08	21.03	20.26	35.59	37.69	50.17	29.52	17.30	7.49	30.11	34.52	27.27	41.72	0.00	0.00	64.31	39.48	22.47	53.12	146.72	NonamEVm001602t1
7.86	24.24	477.01	42.56	14.49	19.50	69.78	59.07	41.38	49.85	19.87	36.30	104.15	43.61	52.79	69.07	84.26	130.55	120.43	233.96	157.34	262.12	NonamEVm001603t1
34.87	36.47	22.01	26.58	76.78	60.39	42.93	29.63	30.81	13.79	8.06	31.00	33.36	48.46	29.21	0.00	0.00	0.00	22.72	15.52	0.00	0.00	NonamEVm001604t1
24.20	95.71	99.14	38.95	86.60	185.57	167.99	64.97	116.24	140.94	22.24	162.62	70.83	178.24	81.27	65.39	0.00	58.63	87.07	36.12	0.00	18.26	NonamEVm001605t1
47.70	11.85	41.37	23.23	52.89	46.68	38.70	24.81	30.60	23.55	24.35	77.94	44.77	28.84	38.83	0.00	0.00	0.00	47.20	19.34	0.00	6.46	NonamEVm001606t1
304.31	161.82	153.97	99.30	74.64	43.95	138.23	65.31	126.05	83.76	85.67	116.24	198.36	190.30	91.00	0.00	0.00	153.74	124.65	50.39	0.00	44.55	NonamEVm001607t1
1575.24	813.54	216.94	638.60	183.43	1042.94	324.19	169.66	218.88	305.78	72.82	268.93	104.58	77.14	123.90	0.00	0.00	70.55	72.24	28.74	98.45	43.56	NonamEVm001608t1
24734.64	14990.92	15649.08	17941.02	20095.45	17842.82	38301.61	33423.14	25649.99	26056.41	8487.10	20532.00	22025.52	25538.20	15622.50	8817.25	12044.33	10465.79	10024.63	11980.97	15451.88	8093.15	NonamEVm001609t1
32.19	85.14	65.07	72.99	66.45	78.12	81.43	36.64	66.20	81.60	48.05	23.53	37.04	65.85	23.85	0.00	73.66	62.51	22.21	148.37	0.00	11.47	NonamEVm001610t1
106.77	98.77	58.87	123.10	116.85	66.04	108.32	74.83	132.57	139.91	48.08	84.50	66.58	76.03	71.43	0.00	0.00	63.76	54.94	24.24	0.00	17.93	NonamEVm001611t1
255.86	221.98	147.45	139.24	102.51	253.60	69.39	22.53	61.34	37.76	45.00	81.65	62.99	69.48	66.27	0.00	0.00	26.28	48.35	14.91	23.87	0.00	NonamEVm001612t1
25.17	9.91	17.89	19.73	13.51	14.88	30.01	13.31	20.30	12.06	2.60	37.36	32.04	28.03	9.95	0.00	0.00	21.98	6.93	1.01	6.33	0.00	NonamEVm001613t1
41.84	34.00	43.86	74.17	24.49	36.74	55.80	21.59	35.18	29.00	12.62	24.54	19.01	29.66	23.37	0.00	0.00	84.67	27.28	23.39	0.00	4.35	NonamEVm001614t1
37.40	47.20	96.01	54.75	228.37	27.94	124.11	66.67	150.80	94.31	127.17	234.33	265.21	154.45	187.55	0.00	0.00	62.29	218.99	93.51	192.34	26.95	NonamEVm001615t1
19.72	10.69	52.71	25.95	9.37	50.01	26.78	16.78	17.62	25.31	2.41	23.46	12.64	26.83	14.97	110.23	0.00	18.81	10.43	5.47	0.00	1.04	NonamEVm001616t1
13.12	19.32	212.00	62.00	37.96	79.24	39.41	32.59	32.92	21.14	17.84	160.91	16.36	25.92	40.17	288.18	0.00	467.93	12.73	7.50	0.00	0.00	NonamEVm001617t1
0.00	2.31	18.49	24.33	16.58	7.81	37.65	15.34	20.79	17.96	2.73	25.52	10.23	42.02	12.50	0.00	0.00	6.09	4.73	11.70	0.00	0.00	NonamEVm001618t1
0.00	0.00	7.27	4.98	43.75	3.99	28.73	3.92	20.74	21.95	1.59	107.47	22.73	24.95	17.89	0.00	0.00	0.00	33.83	7.61	0.00	3.11	NonamEVm001619t1
44.61	73.11	25.93	28.62	36.74	93.83	18.98	8.42	36.70	27.87	41.18	24.60	31.21	18.27	21.51	0.00	0.00	98.76	20.02	0.00	26.90	0.00	NonamEVm001620t1
12.47	23.61	30.56	27.38	35.14	37.94	38.75	13.24	25.81	45.87	2.39	34.83	28.66	30.20	23.87	0.00	0.00	12.46	13.13	0.00	0.00	0.00	NonamEVm001621t1
37.51	52.73	58.85	63.80	137.14	24.29	51.67	32.17	61.25	36.72	60.21	82.58	149.20	67.88	57.33	0.00	0.00	0.00	62.35	21.74	0.00	16.47	NonamEVm001622t1
483.68	446.60	1077.80	632.85	3790.36	1246.83	849.51	1165.92	1337.03	728.35	857.79	2060.73	2134.96	1928.67	1521.37	1503.66	232.29	1015.20	2654.15	1507.95	309.94	1178.42	NonamEVm001623t1
9.87	19.60	2.42	12.40	43.51	10.29	32.96	23.70	50.25	16.10	12.92	47.10	3.40	23.10	54.32	0.00	0.00	25.87	12.05	3.61	0.00	0.00	NonamEVm001624t1
910.32	752.44	735.15	435.48	475.07	1643.90	497.63	246.82	300.19	319.75	437.11	479.11	330.69	343.98	388.19	186.69	0.00	458.65	362.54	133.19	0.00	50.03	NonamEVm001625t1
8.90	0.00	7.27	1.24	2.77	11.96	62.45	12.27	1.01	0.65	0.00	2.23	0.00	9.88	8.10	0.00	0.00	0.00	2.07	0.00	0.00	0.00	NonamEVm001626t1
49.84	35.34	34.88	11.19	362.95	27.91	15.40	111.66	135.10	34.23	29.50	144.92	17.30	89.45	114.63	0.00	0.00	0.00	96.73	72.89	0.00	35.24	NonamEVm001627t1
115.74	89.67	126.51	53.49	136.52	77.79	77.45	41.18	87.55	59.43	29.90	170.60	233.92	117.30	145.79	31.28	0.00	49.80	110.55	39.15	0.00	6.22	NonamEVm001628t1
30.29	48.00	54.33	25.58	38.75	53.91	55.61	17.01	18.59	9.13	4.79	33.02	19.31	25.26	17.30	0.00	0.00	6.22	25.71	15.25	88.31	8.50	NonamEVm001629t1
107.02	161.03	121.68	132.19	164.02	195.24	120.55	82.36	181.99	96.71	160.98	187.43	245.11	221.36	191.05	0.00	0.00	37.82	340.35	69.89	60.71	79.14	NonamEVm001630t1
0.00	4.66	41.65	34.41	23.44	31.50	65.40	26.61	36.50	46.60	23.64	58.98	7.20	36.73	24.01	49.92	0.00	104.48	18.43	16.21	0.00	1.03	NonamEVm001631t1
31.93	77.49	59.53	80.05	105.50	93.28	99.55	68.20	118.68	133.12	81.83	50.50	37.05	53.80	61.50	0.00	0.00	85.58	65.22	32.25	71.60	30.52	NonamEVm001632t1
132.16	121.83	55.31	179.74	85.82	57.62	238.60	130.66	142.66	137.41	14.97	59.62	85.70	70.46	55.46	0.00	0.00	63.22	11.47	2.07	7.55	55.96	NonamEVm001633t1
26.69	25.95	77.02	16.17	138.63	95.66	41.21	14.71	103.71	35.53	53.01	526.79	177.07	74.91	144.49	1563.59	0.00	124.40	208.64	58.73	0.00	32.17	NonamEVm001634t1
48.84	97.02	41.61	106.30	52.83	60.15	38.91	10.33	20.22	34.47	368.24	45.93	63.76	43.51	61.58	0.00	0.00	47.04	62.86	13.41	0.00	49.51	NonamEVm001635t1
1.69	3.75	16.93	3.95	13.15	4.22	31.73	0.52	14.40	15.93	2.95	15.59	7.33	21.54	8.57	0.00	0.00	0.00	10.48	0.00	0.00	0.00	NonamEVm001636t1
112.18	162.81	165.77	146.79	269.34	193.47	179.06	172.59	297.56	198.33	177.81	409.22	451.01	378.05	329.53	0.00	0.00	286.36	922.40	889.66	92.76	1764.44	NonamEVm001637t1
71.81	51.95	279.63	120.82	148.72	329.32	104.48	35.06	66.74	52.03	35.28	240.35	159.43	72.90	96.23	80.27	0.00	101.26	74.93	22.18	187.96	10.63	NonamEVm001638t1
135.18	150.87	36.37	118.06	257.45	207.17	165.66	79.38	99.64	194.48	292.41	101.44	330.32	83.02	113.31	95.11	0.00	43.51	50.40	7.61	65.55	37.33	NonamEVm001639t1
113.12	49.86	56.23	40.77	75.43	77.39	65.71	28.18	68.79	86.09	38.68	48.95	55.57	71.11	60.93	0.00	0.00	251.78	58.41	139.45	0.00	226.56	NonamEVm001640t1
0.00	0.00	0.00	0.00	15.76	0.00	29.23	12.76	3.29	4.19	2.26	16.13	57.95	2.83	8.21	0.00	0.00	20.32	0.00	0.00	0.00	0.00	NonamEVm001641t1
0.00	40.97	10.52	5.40	527.29	19.46	13.18	122.27	222.13	16.17	22.71	195.68	18.30	136.41	165.76	0.00	140.49	101.22	120.34	106.77	27.01	29.09	NonamEVm001642t1
0.00	0.00	12.27	1.26	3.22	0.00	2.07	18.84	3.51	1.21	11.79	55.42	2.76	8.56	18.76	0.00	0.00	0.00	7.30	0.00	0.00	0.00	NonamEVm001643t1
0.00	0.00	0.00	0.00	20.94	0.00	12.06	62.72	26.29	9.68	0.00	17.00	0.00	13.35	18.32	0.00	0.00	0.00	0.00	0.00	0.00	0.00	NonamEVm001644t1
42.51	115.26	79.79	74.40	198.34	100.88	95.82	81.68	119.05	73.86	104.79	155.22	77.19	90.30	104.96	0.00	0.00	6.60	43.69	40.52	57.58	53.93	NonamEVm001645t1
0.00	11.79	20.36	14.92	43.75	61.83	25.81	21.07	28.33	29.70	13.15	77.16	28.20	30.18	40.48	0.00	0.00	0.00	31.08	9.78	0.00	17.62	NonamEVm001646t1
284.89	363.53	276.22	247.29	410.54	248.99	508.26	198.17	370.53	392.10	152.37	275.55	236.25	329.12	268.12	0.00	0.00	78.82	205.46	98.99	0.00	5.25	NonamEVm001647t1
8.65	12.42	4014.61	395.66	26.79	0.00	87.07	8.35	13.02	4.97	0.00	464.92	19.96	9.41	18.63	432.85	73.35	10.07	39.27	34.33	197.86	153.61	NonamEVm001648t1
44.53	30.69	101.82	37.34	36.96	69.81	16.14	21.53	27.79	10.99	48.28	30.70	28.71	19.73	19.63	93.91	0.00	18.68	17.29	63.14	0.00	21.81	NonamEVm001649t1
8097.75	6036.95	6482.02	7610.47	6186.73	6514.83	20957.39	12581.35	7828.93	10593.73	2958.88	7554.75	7613.06	8294.77	6790.88	2879.21	2035.96	2956.15	3564.23	3533.75	1383.09	3861.32	NonamEVm001650t1
30.80	60.14	38.52	28.31	49.69	72.69	64.23	24.45	122.07	75.09	11.24	30.12	37.20	78.32	21.48	0.00	0.00	0.00	11.41	13.74	0.00	0.00	NonamEVm001651t1
0.00	0.00	6.94	0.00	8.22	1.90	24.11	22.49	18.01	20.99	5.71	19.96	3.48	22.75	4.07	0.00	0.00	0.00	5.28	3.12	0.00	0.00	NonamEVm001652t1
79.82	39.08	22.27	42.81	27.62	35.35	29.54	17.82	22.00	23.38	27.88	7.42	6.61	15.45	18.04	0.00	0.00	0.00	8.36	0.00	0.00	8.23	NonamEVm001653t1
0.00	3.38	12.51	0.00	9.43	7.63	15.63	12.95	8.71	4.94	5.72	21.08	9.58	10.22	15.09	0.00	0.00	0.00	13.22	0.00	0.00	1.31	NonamEVm001654t1
54.48	65.74	90.42	70.55	83.33	151.01	103.44	33.72	48.73	43.19	12.77	58.85	56.76	18.70	43.13	0.00	0.00	78.55	41.99	0.00	0.00	0.00	NonamEVm001655t1
12.46	10.62	34.90	3.73	79.80	11.97	46.22	10.78	25.30	25.18	3.99	42.90	50.48	31.93	46.45	0.00	0.00	0.00	33.15	9.78	0.00	10.36	NonamEVm001656t1
173.05	354.99	196.93	311.06	376.92	423.80	472.58	216.50	452.82	434.72	248.41	168.43	297.97	511.07	222.21	0.00	0.00	364.28	126.25	47.62	0.00	16.09	NonamEVm001657t1
0.00	3.57	6.02	0.00	10.07	1.86	16.89	8.26	5.24	3.31	0.00	15.93	5.55	12.19	6.59	161.91	0.00	0.00	12.65	0.00	0.00	18.28	NonamEVm001658t1
215.98	117.72	115.53	129.62	104.69	60.93	164.43	92.05	97.26	128.83	163.47	42.17	54.47	81.92	60.58	0.00	0.00	69.88	30.48	79.00	0.00	74.25	NonamEVm001659t1
33.96	49.78	101.84	170.19	26.52	80.51	37.55	10.37	16.54	16.76	6.03	36.18	30.76	21.77	17.84	0.00	0.00	407.33	122.34	0.00	0.00	1.30	NonamEVm001660t1
5.30	0.00	206.56	8.72	4.29	0.00	70.79	49.04	22.76	21.76	0.00	76.18	60.14	111.59	41.69	0.00	0.00	0.00	31.91	25.48	38.15	139.25	NonamEVm001661t1
14.78	13.77	32.93	43.26	56.23	27.99	23.74	24.57	23.02	3.38	38.07	26.62	23.62	14.26	14.29	0.00	0.00	0.00	4.46	0.00	0.00	0.00	NonamEVm001662t1
16.27	38.70	65.61	19.79	21.49	21.05	39.81	33.49	35.32	20.42	42.10	59.22	44.59	22.96	22.35	0.00	0.00	40.46	10.66	1.93	0.00	0.00	NonamEVm001663t1
130.23	179.52	145.88	80.70	93.31	295.43	89.27	62.05	119.12	105.82	110.36	83.45	100.63	103.48	81.22	0.00	0.00	104.52	83.81	27.77	0.00	40.36	NonamEVm001664t1
29.26	31.50	29.33	14.14	18.93	81.66	50.28	21.07	14.48	10.35	12.42	21.33	18.86	16.52	9.86	385.75	0.00	0.00	18.45	5.97	0.00	7.39	NonamEVm001665t1
23.25	38.52	29.99	37.92	23.26	13.02	42.19	8.79	26.77	31.90	22.27	20.24	27.03	26.71	33.50	0.00	0.00	0.00	31.73	4.74	0.00	4.52	NonamEVm001666t1
1859.04	1293.61	1606.81	1337.32	2170.22	1419.00	1178.47	792.55	1235.26	1070.56	945.53	1171.74	783.62	1098.74	1179.95	85.71	0.00	643.36	751.39	427.89	479.05	253.94	NonamEVm001667t1
147.36	146.71	133.49	94.53	227.02	361.84	120.21	47.86	142.55	82.27	59.31	200.60	171.26	199.20	173.32	47.84	0.00	197.71	253.41	105.95	32.29	32.72	NonamEVm001668t1
21.38	18.89	62.21	16.18	54.89	41.91	59.97	7.36	31.90	25.86	18.75	66.67	36.44	23.24	24.74	125.21	0.00	43.60	17.29	6.53	0.00	3.11	NonamEVm001669t1
17.32	41.97	42.44	67.42	46.99	73.43	71.06	42.58	51.91	36.91	25.02	55.85	56.76	65.25	31.40	0.00	0.00	134.96	28.96	63.37	0.00	18.12	NonamEVm001670t1
50.22	64.46	38.52	126.35	155.61	30.94	126.47	45.09	87.01	105.22	129.95	88.81	27.58	40.16	130.82	0.00	0.00	33.34	9.93	1.96	0.00	7.72	NonamEVm001671t1
29.64	16.18	25.27	13.66	34.14	35.29	36.05	23.68	39.98	27.39	10.21	38.06	27.55	55.27	21.00	0.00	0.00	79.21	20.34	13.14	0.00	0.00	NonamEVm001672t1
25.07	8.31	30.70	18.77	45.25	20.05	36.88	15.29	19.34	41.00	24.47	29.15	23.36	38.46	22.30	0.00	0.00	12.51	15.99	7.66	0.00	14.62	NonamEVm001673t1
5.43	19.19	25.12	3.73	34.37	16.21	15.46	13.52	27.83	31.36	8.92	38.74	18.68	21.79	23.43	0.00	0.00	12.65	32.35	12.75	0.00	44.40	NonamEVm001674t1
13.67	17.58	30.83	8.47	19.85	35.79	23.43	1.51	12.54	2.36	1.49	27.41	10.06	13.40	13.75	83.41	0.00	0.00	14.25	5.04	0.00	0.00	NonamEVm001675t1
195.48	595.74	715.94	866.67	286.07	825.04	604.32	216.70	332.32	559.16	311.79	189.54	296.88	312.42	254.89	1088.06	586.86	966.38	608.76	219.04	156.33	338.21	NonamEVm001676t1
80.33	95.06	115.43	47.26	99.69	98.75	265.89	99.58	118.64	190.31	36.21	91.75	30.56	112.24	84.09	0.00	0.00	60.25	58.98	25.76	0.00	6.88	NonamEVm001677t1
1.81	11.56	7.33	9.91	8.57	27.97	27.80	9.96	12.19	11.09	0.00	28.64	9.09	15.57	9.40	153.34	0.00	0.00	4.89	0.00	0.00	0.00	NonamEVm001678t1
39.76	222.44	49.57	55.87	112.96	307.75	55.61	62.81	155.91	46.27	114.96	84.40	187.97	126.36	62.98	0.00	198.96	45.01	81.73	134.55	0.00	26.91	NonamEVm001679t1
1.78	28.30	26.15	11.19	44.36	11.95	26.63	8.33	14.16	13.56	7.57	42.39	39.15	39.49	17.90	0.00	0.00	0.00	40.76	15.23	0.00	1.04	NonamEVm001680t1
6.72	45.78	43.49	48.40	63.95	104.24	74.32	22.00	21.53	54.37	10.59	109.08	84.03	72.89	72.13	93.45	0.00	46.24	79.56	12.11	0.00	2.66	NonamEVm001681t1
137.46	257.70	283.21	174.53	464.32	198.94	194.18	152.30	308.17	187.39	369.05	351.38	346.89	265.05	313.33	0.00	0.00	132.74	210.33	57.48	0.00	50.26	NonamEVm001682t1
0.00	1.18	30.51	3.73	14.78	17.93	15.40	2.45	5.56	1.94	5.18	18.68	11.38	22.06	12.79	140.69	0.00	0.00	11.05	7.61	0.00	2.08	NonamEVm001683t1
0.00	0.00	67.01	15.49	7.61	32.21	28.33	14.99	20.59	14.14	1.97	71.18	29.01	65.30	46.94	0.00	0.00	0.00	99.94	57.89	0.00	11.06	NonamEVm001684t1
38.23	65.86	8.02	57.26	39.31	36.89	24.80	33.37	25.94	31.47	37.14	21.22	20.83	23.14	27.11	0.00	0.00	175.78	16.92	21.88	0.00	3.72	NonamEVm001685t1
5.42	22.93	58.33	20.23	32.02	37.84	57.08	24.18	17.91	23.31	11.75	53.09	37.98	38.00	25.47	0.00	201.72	49.90	28.94	7.22	0.00	22.13	NonamEVm001686t1
33.90	139.50	123.33	135.41	381.27	27.99	99.84	61.88	228.26	197.38	22.77	164.76	6.38	157.33	186.01	94.04	0.00	49.93	89.56	8.72	0.00	8.31	NonamEVm001687t1
34.41	18.23	35.13	55.27	79.92	27.01	81.52	27.08	43.24	46.76	21.55	56.53	61.43	48.98	46.02	0.00	0.00	0.00	49.12	15.74	0.00	7.00	NonamEVm001688t1
33.43	31.99	16.06	39.97	37.45	18.01	23.20	14.29	20.54	25.55	20.89	30.98	41.07	39.68	26.98	0.00	0.00	0.00	17.35	9.84	0.00	7.30	NonamEVm001689t1
48.06	20.70	13.74	42.83	2.91	48.68	21.46	16.55	8.24	52.83	17.09	1.62	5.46	1.68	3.77	0.00	0.00	0.00	0.47	0.00	0.00	0.00	NonamEVm001690t1
145.87	111.99	188.85	142.95	223.58	145.41	141.88	76.95	113.79	97.79	153.01	120.14	100.11	99.26	150.84	0.00	43.92	99.47	174.73	90.24	85.90	46.68	NonamEVm001691t1
31.54	93.96	48.61	88.11	68.36	76.45	97.60	70.33	74.19	65.19	85.92	51.23	71.01	79.48	53.47	0.00	0.00	36.69	45.62	19.37	0.00	11.22	NonamEVm001692t1
1.45	0.00	0.00	0.00	100.83	10.85	1.50	21.24	28.60	0.00	546.56	219.92	8.87	38.16	70.93	0.00	0.00	0.00	0.00	5.30	0.00	0.00	NonamEVm001693t1
56.32	111.95	90.75	47.96	140.28	66.99	182.47	77.14	170.05	167.70	56.29	113.95	251.90	201.16	120.79	112.55	0.00	62.78	155.98	59.17	0.00	30.30	NonamEVm001694t1
5.88	3.56	41.60	7.12	22.04	18.34	51.11	5.33	9.77	3.12	6.41	30.57	15.86	12.33	6.95	0.00	0.00	0.00	2.50	0.00	0.00	0.00	NonamEVm001695t1
2.92	40.56	24.69	4.27	22.94	4.36	8.92	23.18	23.99	28.63	16.29	11.92	19.94	19.56	14.94	0.00	0.00	0.00	14.12	29.20	0.00	3.97	NonamEVm001696t1
12.40	16.44	18.89	12.38	59.96	64.20	32.75	13.66	23.86	11.57	15.08	45.54	22.65	25.43	28.81	0.00	0.00	37.74	22.00	13.19	0.00	0.00	NonamEVm001697t1
4.15	0.00	2.67	1.45	42.65	10.62	39.90	14.85	55.18	49.73	0.73	6.65	35.15	17.39	24.25	0.00	0.00	39.98	10.00	11.41	0.00	0.00	NonamEVm001698t1
49.76	72.38	137.22	66.29	203.20	19.36	309.88	221.43	349.69	423.73	90.77	236.64	128.58	310.59	223.90	19.07	0.00	255.84	342.10	105.70	289.53	197.28	NonamEVm001699t1
40.65	55.52	56.90	35.07	204.61	131.94	160.00	55.60	121.35	117.89	117.56	114.87	36.09	88.39	85.91	0.00	0.00	27.97	22.06	0.00	0.00	2.29	NonamEVm001700t1
17.80	15.33	61.04	23.63	26.49	21.92	46.62	6.37	18.72	19.38	19.13	44.33	19.12	24.97	23.87	0.00	0.00	0.00	18.65	0.00	0.00	1.04	NonamEVm001701t1
23.14	17.70	34.89	51.00	37.90	19.94	23.32	2.45	12.15	19.38	12.76	51.02	66.00	52.85	36.24	406.67	0.00	68.46	33.86	1.09	0.00	11.41	NonamEVm001702t1
76.54	46.00	45.06	24.87	56.69	29.91	24.14	9.31	28.33	12.92	42.25	35.95	22.29	23.22	32.82	0.00	0.00	0.00	15.20	5.44	0.00	4.15	NonamEVm001703t1
428.26	338.03	203.03	327.43	348.17	256.34	511.67	216.18	397.78	414.58	181.40	154.72	214.45	335.64	220.43	0.00	0.00	138.84	97.24	63.96	0.00	22.65	NonamEVm001704t1
251.78	397.68	230.70	269.46	344.16	317.71	234.44	166.70	308.65	241.29	196.70	276.56	147.72	278.79	186.16	112.60	0.00	270.62	159.57	86.89	0.00	97.97	NonamEVm001705t1
0.00	12.82	888.96	256.04	100.64	0.00	683.14	558.66	701.42	1015.66	30.89	522.90	886.48	1010.74	760.60	170.60	0.00	511.12	832.39	1065.41	597.96	538.61	NonamEVm001706t1
275.59	173.48	155.64	200.01	156.47	266.75	342.30	104.84	174.27	329.29	85.50	114.86	86.93	133.92	111.31	0.00	0.00	7.02	66.86	22.06	0.00	2.45	NonamEVm001707t1
0.00	0.00	8.50	0.00	8.11	23.30	24.04	5.74	16.81	2.77	0.00	14.14	6.66	18.12	16.21	0.00	0.00	0.00	17.51	0.00	0.00	1.11	NonamEVm001708t1
14.71	22.43	29.67	17.03	54.74	26.11	15.88	11.02	39.60	14.61	21.17	24.95	10.67	27.43	22.61	0.00	0.00	64.42	24.20	38.59	0.00	2.46	NonamEVm001709t1
0.00	1.48	11.40	40.69	6.33	0.00	145.81	69.62	48.41	136.55	17.20	4.36	9.41	23.29	11.87	0.00	0.00	0.00	14.66	2.61	73.94	23.07	NonamEVm001710t1
39.25	34.06	10.51	37.05	23.50	65.55	26.58	10.43	15.11	25.04	15.59	13.07	31.62	21.12	17.99	0.00	0.00	0.00	31.53	3.08	0.00	4.29	NonamEVm001711t1
194.66	78.21	64.16	69.52	58.88	63.34	79.57	157.16	44.31	53.03	18.48	59.63	116.37	137.07	52.39	0.00	0.00	143.23	64.37	53.79	230.19	97.41	NonamEVm001712t1
67.67	104.56	398.65	229.81	60.52	263.05	218.62	144.85	73.60	141.25	5.84	51.92	142.58	71.69	32.15	0.00	0.00	62.38	61.10	116.19	0.00	2.96	NonamEVm001713t1
4.77	2.10	15.16	0.00	84.56	5.20	79.14	102.75	70.82	23.84	0.00	110.44	47.75	121.50	67.50	116.75	0.00	44.46	45.41	0.00	0.00	10.89	NonamEVm001714t1
1.78	4.72	18.89	3.73	6.16	17.93	16.65	8.83	6.58	5.17	0.00	17.86	5.92	10.46	3.41	0.00	0.00	0.00	1.38	0.00	0.00	0.00	NonamEVm001715t1
8.26	13.13	65.75	10.38	14.59	4.58	30.26	20.91	15.25	18.41	2.59	27.72	16.03	8.69	19.65	0.00	0.00	0.00	29.47	8.07	0.00	9.53	NonamEVm001716t1
25.97	7.05	29.90	15.76	31.65	38.50	29.67	15.54	30.57	6.65	18.67	32.33	32.77	16.56	20.18	0.00	0.00	0.00	15.90	3.18	0.00	0.00	NonamEVm001717t1
169.94	175.39	150.33	244.39	76.44	163.09	70.02	31.27	65.35	56.79	105.36	77.05	30.65	53.47	49.60	0.00	172.70	80.22	31.87	16.16	0.00	21.11	NonamEVm001718t1
40.98	15.34	52.40	17.42	47.47	9.99	108.33	39.70	52.13	36.82	10.36	32.58	26.83	55.15	41.34	0.00	0.00	211.98	18.65	14.13	0.00	0.00	NonamEVm001719t1
75.65	49.28	98.75	67.42	100.32	161.05	56.54	42.32	112.55	158.33	84.76	68.61	57.34	69.29	69.65	0.00	0.00	107.09	48.31	57.85	0.00	30.32	NonamEVm001720t1
8.45	7.13	5.01	29.04	61.93	19.90	67.53	28.61	31.03	88.02	63.67	55.12	19.41	67.98	60.88	122.17	0.00	32.10	12.79	12.84	0.00	26.78	NonamEVm001721t1
18.98	0.00	90.25	41.46	21.01	31.23	112.62	82.35	51.60	46.22	6.10	205.01	218.17	234.43	162.52	0.00	0.00	215.27	255.44	37.42	258.92	62.32	NonamEVm001722t1
26.39	43.79	319.70	46.96	31.61	158.51	126.11	34.80	40.13	35.14	10.70	48.72	17.81	68.36	14.63	0.00	0.00	40.72	92.96	5.52	0.00	6.76	NonamEVm001723t1
0.00	0.00	12.36	0.00	6.96	0.00	29.26	21.89	18.06	35.10	0.00	33.15	12.00	70.97	9.08	0.00	0.00	0.00	28.00	63.55	0.00	23.71	NonamEVm001724t1
0.00	0.00	0.00	0.00	0.00	0.00	161.43	148.56	80.43	13.60	0.00	6.88	24.64	52.39	49.02	0.00	0.00	87.30	2.08	8.72	0.00	11.44	NonamEVm001725t1
86.43	40.43	25.91	18.78	27.17	23.80	40.05	12.56	19.32	36.13	19.35	24.79	30.73	29.54	22.14	0.00	0.00	18.89	31.76	4.40	0.00	3.07	NonamEVm001726t1
10.68	8.26	2.91	12.44	44.38	21.95	40.40	7.84	9.62	15.50	8.37	52.40	24.57	2.32	11.51	0.00	0.00	0.00	1.38	0.00	0.00	0.00	NonamEVm001727t1
213.04	180.70	140.94	161.94	544.94	179.81	192.86	202.04	270.52	222.85	292.66	379.13	447.83	186.41	293.71	85.97	0.00	18.10	183.62	52.63	0.00	74.50	NonamEVm001728t1
8.90	5.90	34.91	12.44	40.68	2.00	24.16	11.76	31.88	23.25	17.54	81.07	37.75	35.42	42.62	0.00	0.00	6.23	49.05	66.32	0.00	2.07	NonamEVm001729t1
16.36	17.34	79.12	40.94	59.31	134.02	80.47	26.90	35.24	47.83	17.34	61.17	67.88	50.15	52.20	86.22	0.00	22.88	13.96	4.00	0.00	0.00	NonamEVm001730t1
63.08	38.86	110.87	34.90	2.18	1.87	33.87	28.64	44.43	46.87	17.58	60.87	38.80	182.24	63.05	0.00	0.00	17.55	176.72	129.71	0.00	38.84	NonamEVm001731t1
0.00	10.88	14.33	27.58	39.78	13.78	46.45	9.66	33.98	22.10	5.98	16.62	4.20	13.32	26.31	0.00	0.00	0.00	14.18	0.00	0.00	14.68	NonamEVm001732t1
38.17	88.50	90.08	70.87	40.61	98.94	117.86	26.92	71.81	33.35	7.83	52.27	50.20	41.96	45.53	41.90	0.00	11.13	7.40	4.85	0.00	0.00	NonamEVm001733t1
239.25	169.13	482.87	207.21	104.45	232.17	177.09	63.00	107.33	99.33	97.09	189.51	167.92	190.75	177.66	123.80	0.00	246.73	264.02	70.93	138.79	52.21	NonamEVm001734t1
65.15	63.41	79.14	71.22	162.09	80.66	72.79	49.11	84.44	60.42	67.00	81.36	122.92	99.78	61.22	0.00	0.00	0.00	61.89	41.59	0.00	5.52	NonamEVm001735t1
66.58	71.99	80.73	45.70	42.96	17.57	38.97	23.54	83.63	34.52	100.87	95.52	31.87	63.50	51.24	128.90	0.00	19.23	64.93	87.64	97.46	108.78	NonamEVm001736t1
61.99	126.38	43.88	98.28	106.00	132.82	82.47	69.42	96.96	53.29	65.00	52.01	83.49	84.23	67.20	0.00	76.55	43.21	41.78	18.85	34.68	20.97	NonamEVm001737t1
0.00	16.95	94.36	6.20	25.90	0.00	42.04	18.62	27.01	43.74	4.61	74.75	92.30	54.88	26.90	0.00	0.00	23.21	84.41	37.75	76.56	7.78	NonamEVm001738t1
27.30	83.67	78.50	126.03	78.82	106.87	193.79	119.32	152.48	178.82	71.21	40.36	35.16	134.01	72.62	0.00	0.00	262.42	66.39	74.71	67.21	43.76	NonamEVm001739t1
389.53	226.56	165.79	149.30	191.78	183.85	137.75	70.37	174.59	137.02	158.75	189.71	200.01	227.29	174.54	0.00	0.00	131.95	205.38	120.47	33.54	38.71	NonamEVm001740t1
3.14	4.16	24.18	5.98	11.48	0.00	25.36	8.65	1.34	2.85	2.40	25.41	1.20	18.18	4.61	0.00	0.00	0.00	3.05	0.00	0.00	0.00	NonamEVm001741t1
312.96	199.53	104.65	154.49	90.06	207.88	111.73	35.42	88.34	128.67	130.81	24.86	38.59	83.91	56.22	45.92	0.00	60.19	59.28	32.43	0.00	4.06	NonamEVm001742t1
111.59	85.99	54.64	42.06	73.15	30.16	58.15	43.47	57.26	45.76	10.37	39.98	27.01	63.80	42.16	0.00	0.00	20.70	29.39	7.23	0.00	0.00	NonamEVm001743t1
16.90	12.92	23.47	29.96	38.56	51.22	39.75	19.76	30.91	26.28	36.51	42.33	35.13	69.35	54.61	0.00	0.00	42.75	62.48	0.79	0.00	9.83	NonamEVm001744t1
11.46	37.95	45.74	22.87	73.34	69.75	75.08	7.65	47.42	39.16	20.51	57.46	49.70	45.86	34.85	0.00	0.00	0.00	13.96	7.99	0.00	0.00	NonamEVm001745t1
20.66	35.35	74.14	94.87	184.08	77.24	196.80	85.63	100.20	152.82	82.00	166.56	80.16	86.50	80.27	60.47	0.00	90.40	136.93	28.34	0.00	21.00	NonamEVm001746t1
0.00	4.04	33.70	1.18	19.89	0.00	49.08	23.23	51.24	41.00	1.82	31.47	16.76	26.99	11.17	0.00	0.00	0.00	27.79	0.00	0.00	8.32	NonamEVm001747t1
17.76	25.79	21.36	29.01	96.68	9.22	64.69	16.72	57.41	37.91	23.55	72.07	28.85	50.18	39.91	0.00	0.00	0.00	27.69	26.05	0.00	0.00	NonamEVm001748t1
82.28	66.94	35.73	69.18	33.53	82.65	135.27	119.69	46.29	141.06	12.48	36.98	70.15	29.19	32.41	0.00	0.00	0.00	9.95	2.79	59.17	27.96	NonamEVm001749t1
0.00	0.00	0.00	0.00	1.43	0.00	0.00	0.00	0.00	0.00	0.00	37.01	1.26	0.00	0.00	0.00	0.00	0.00	0.00	0.00	0.00	0.00	NonamEVm001750t1
47.57	51.94	20.43	48.19	51.45	35.50	31.88	15.98	40.10	90.93	32.53	14.76	10.82	15.55	23.55	0.00	0.00	0.00	9.21	5.77	98.75	2.76	NonamEVm001751t1
28.16	53.86	41.56	51.47	125.03	75.80	54.83	41.69	63.64	58.87	17.44	76.21	68.33	57.46	50.02	0.00	0.00	35.53	39.36	22.75	101.32	0.99	NonamEVm001752t1
1.83	0.00	17.77	5.12	17.02	10.12	79.77	54.60	63.23	83.70	4.24	30.26	6.85	68.33	7.94	0.00	0.00	0.00	12.58	43.64	0.00	15.92	NonamEVm001753t1
35.79	37.55	36.53	37.52	45.55	14.02	25.83	13.32	20.36	8.85	41.71	34.24	30.24	30.97	30.16	0.00	0.00	37.51	28.50	28.26	229.70	36.57	NonamEVm001754t1
0.00	2.03	9.85	10.50	10.86	0.00	31.48	7.16	2.17	9.00	0.00	18.78	17.61	7.49	8.06	0.00	0.00	0.00	7.72	0.93	0.00	0.00	NonamEVm001755t1
7.47	29.67	27.59	9.02	37.21	23.87	50.21	16.90	34.35	57.23	6.69	34.01	21.46	18.36	23.38	0.00	0.00	0.00	16.65	10.68	0.00	1.74	NonamEVm001756t1
29.55	7.28	55.50	11.19	24.71	47.87	11.12	1.78	1.14	7.99	3.48	80.18	0.00	2.16	1.86	0.00	0.00	0.00	0.00	0.00	0.00	0.00	NonamEVm001757t1
1.43	17.82	44.35	15.96	73.32	15.06	66.61	39.52	52.90	32.77	10.35	80.80	23.40	39.44	56.88	98.44	0.00	70.51	65.87	78.58	0.00	10.45	NonamEVm001758t1
224.40	241.86	209.10	138.36	182.26	563.67	143.61	70.72	153.22	225.40	164.79	183.15	116.76	135.53	141.94	0.00	0.00	140.16	184.13	122.01	215.33	109.80	NonamEVm001759t1
271.07	77.12	352.37	207.81	108.61	105.71	190.89	416.77	286.66	234.79	2389.76	496.28	471.73	434.53	427.66	208.91	0.00	597.99	1128.03	1970.73	549.01	1752.73	NonamEVm001760t1
1.78	1.18	27.61	16.17	13.56	25.91	26.23	23.05	20.24	10.98	17.54	77.54	11.84	27.88	26.01	0.00	0.00	18.66	44.92	59.83	0.00	16.61	NonamEVm001761t1
30.28	35.40	27.65	47.29	100.47	93.85	103.31	82.34	42.00	105.27	31.49	81.32	47.74	60.37	59.67	0.00	0.00	12.46	40.75	9.78	0.00	10.36	NonamEVm001762t1
8.19	42.33	57.16	18.31	57.79	51.43	92.45	4.96	61.43	70.63	20.53	71.36	33.87	71.72	51.74	0.00	0.00	5.73	31.28	6.00	0.00	2.86	NonamEVm001763t1
122.95	129.84	100.43	83.39	50.55	149.84	58.33	29.90	42.00	38.11	55.41	68.78	157.76	55.73	41.34	0.00	0.00	68.59	52.50	19.57	0.00	0.00	NonamEVm001764t1
44.50	26.21	82.84	102.77	62.98	25.03	47.86	137.86	53.29	80.11	81.65	60.52	50.15	62.60	45.72	0.00	368.69	64.78	62.42	303.59	89.54	127.92	NonamEVm001765t1
9.26	17.49	23.84	8.23	17.99	29.67	40.51	26.55	15.60	13.36	4.07	10.67	5.65	12.81	7.85	0.00	0.00	0.00	3.50	0.00	0.00	0.00	NonamEVm001766t1
3.64	10.82	61.38	29.62	34.37	48.73	70.70	15.88	65.98	39.38	0.52	91.54	34.21	83.84	57.88	0.00	0.00	32.57	75.14	108.97	0.00	11.67	NonamEVm001767t1
0.00	0.00	11.87	0.00	0.00	0.00	325.49	9.68	0.52	29.66	0.00	5.34	7.18	2.87	2.10	63.80	0.00	209.22	70.34	0.00	94.59	39.90	NonamEVm001768t1
124.10	139.68	266.22	120.52	875.71	186.97	287.55	180.79	425.38	292.09	512.89	1023.90	387.77	340.84	720.65	11026.27	989.91	9269.39	3924.36	237.63	336.53	450.24	NonamEVm001769t1
11.43	88.34	45.11	26.54	55.67	8.14	28.18	16.88	55.78	39.08	40.77	20.89	17.29	21.06	55.93	0.00	0.00	76.19	35.03	8.99	0.00	6.33	NonamEVm001770t1
2.04	33.73	31.54	45.17	31.23	55.30	91.16	48.07	65.24	138.26	33.15	5.85	19.25	45.46	19.18	0.00	0.00	57.04	4.75	3.22	0.00	1.19	NonamEVm001771t1
3.05	5.06	13.71	16.19	13.23	5.13	20.02	11.40	9.69	2.77	1.03	36.33	4.30	5.20	12.25	0.00	0.00	0.00	7.11	0.00	0.00	0.00	NonamEVm001772t1
221.44	159.14	146.72	202.54	130.31	286.25	114.57	40.84	106.86	86.30	262.76	99.59	208.70	105.99	117.80	0.00	0.00	44.65	147.84	20.62	146.71	74.03	NonamEVm001773t1
18.59	13.64	44.54	14.45	0.61	4.64	29.61	1.62	1.25	5.28	0.93	25.91	0.00	0.00	1.49	0.00	0.00	0.00	0.00	0.00	0.00	0.00	NonamEVm001774t1
43.09	42.27	28.72	30.65	46.47	25.09	30.78	13.96	27.64	4.70	27.97	36.16	31.12	32.89	29.45	0.00	0.00	25.87	47.38	4.21	0.00	1.08	NonamEVm001775t1
22.09	59.13	32.62	28.83	58.29	35.59	37.80	17.13	37.61	63.02	40.20	42.72	40.62	49.14	30.53	0.00	0.00	30.16	40.74	21.47	0.00	0.78	NonamEVm001776t1
3.46	8.03	46.65	7.26	37.14	5.82	38.05	10.01	30.99	34.30	0.77	21.94	19.46	33.30	12.84	45.61	0.00	59.61	8.73	4.23	0.00	0.00	NonamEVm001777t1
77.67	73.05	371.21	292.96	18.95	124.86	138.04	30.75	33.58	38.35	73.69	40.74	56.49	50.31	35.06	997.43	0.00	53.44	106.95	10.17	0.00	47.62	NonamEVm001778t1
5.35	36.64	34.98	9.97	104.26	48.00	38.75	39.76	92.18	60.82	55.09	68.49	102.02	76.42	69.77	0.00	0.00	224.70	48.43	0.00	0.00	0.00	NonamEVm001779t1
0.00	0.00	0.00	0.00	30.18	21.05	1.47	2.64	3.34	0.00	1101.85	778.50	9.19	35.28	29.43	0.00	0.00	0.00	0.00	0.00	0.00	0.00	NonamEVm001780t1
21.98	19.77	47.44	41.46	93.04	22.85	20.56	9.09	20.09	8.55	26.23	43.08	31.93	54.01	22.94	0.00	0.00	0.00	31.78	4.19	0.00	1.34	NonamEVm001781t1
63.83	17.61	39.59	66.38	30.50	52.85	60.58	26.61	28.52	29.85	18.88	21.17	0.57	4.84	14.68	47.39	0.00	77.21	7.31	0.00	0.00	18.88	NonamEVm001782t1
70.93	23.14	21.15	67.06	5.27	6.56	47.72	4.96	47.30	102.70	0.98	29.95	14.49	13.87	17.27	0.00	0.00	0.00	57.01	64.69	0.00	39.28	NonamEVm001783t1
0.00	5.90	17.46	4.98	19.73	2.00	35.41	31.38	18.22	10.98	0.00	65.20	15.47	2.90	8.53	0.00	0.00	74.77	7.60	0.00	0.00	0.00	NonamEVm001784t1
35.56	39.85	67.33	15.10	97.30	32.27	48.13	33.67	67.74	57.30	60.84	95.54	50.39	56.17	67.36	0.00	0.00	69.24	107.21	31.92	0.00	13.40	NonamEVm001785t1
14.94	2.38	2.35	1.51	6.54	17.27	34.33	29.11	6.60	0.00	0.00	25.25	11.47	14.31	5.06	0.00	0.00	0.00	8.19	9.32	0.00	0.00	NonamEVm001786t1
27.30	55.23	77.60	63.73	97.68	30.57	72.15	22.01	57.98	39.11	25.67	52.78	58.66	65.87	52.48	0.00	0.00	47.83	22.49	12.13	0.00	4.71	NonamEVm001787t1
0.00	6.96	25.72	6.00	10.84	3.36	29.88	9.50	12.82	6.82	1.34	23.93	18.16	8.61	13.89	0.00	0.00	0.00	0.00	7.18	0.00	2.62	NonamEVm001788t1
6.97	0.00	10.76	2.21	2.51	7.05	12.63	19.39	8.24	5.26	0.00	19.14	7.41	20.25	22.85	0.00	0.00	0.00	11.64	0.00	0.00	6.98	NonamEVm001789t1
6.71	38.21	59.45	44.60	32.16	88.29	68.41	20.49	16.52	20.19	24.25	71.88	268.71	28.76	29.27	0.00	0.00	21.68	22.13	25.28	0.00	16.08	NonamEVm001790t1
109.12	119.50	136.13	124.18	222.50	117.47	125.91	43.13	177.50	150.69	107.15	195.90	411.27	196.21	155.67	0.00	0.00	96.68	368.88	105.86	105.44	110.65	NonamEVm001791t1
0.00	6.75	35.24	4.19	27.03	36.43	33.05	6.94	11.00	13.31	1.83	13.76	10.49	12.69	5.37	0.00	0.00	0.00	7.91	6.23	0.00	0.00	NonamEVm001792t1
728.49	1072.26	777.41	714.63	797.53	1492.32	979.62	514.86	849.33	1019.44	757.51	536.47	747.73	709.19	626.80	191.42	128.66	640.06	518.08	473.47	406.62	386.63	NonamEVm001793t1
0.00	5.89	21.78	0.00	5.54	19.90	6.66	9.32	4.05	0.00	0.00	17.02	5.92	5.23	4.26	0.00	0.00	6.21	4.15	9.79	0.00	3.12	NonamEVm001794t1
18.43	23.18	25.49	20.34	35.82	59.82	31.68	12.20	27.81	20.66	16.35	18.56	20.18	45.46	15.42	0.00	0.00	13.46	18.71	0.00	0.00	4.14	NonamEVm001795t1
28.29	126.03	95.32	53.96	59.05	36.53	208.93	161.41	202.76	225.30	75.90	215.47	99.36	127.38	143.86	390.46	0.00	33.45	155.34	95.39	0.00	285.52	NonamEVm001796t1
0.00	0.00	34.27	2.23	8.91	0.00	67.91	92.38	75.20	38.08	6.79	63.38	58.59	131.02	74.78	98.09	0.00	5.58	171.19	147.54	0.00	118.95	NonamEVm001797t1
6.58	29.83	42.11	27.36	56.99	40.69	66.23	20.92	57.86	31.22	2.28	68.46	38.94	37.77	41.45	233.89	0.00	11.58	23.79	0.00	0.00	0.00	NonamEVm001798t1
0.00	3.79	7.29	7.99	3.73	6.64	32.79	0.79	2.92	0.00	0.00	5.31	0.00	4.71	2.05	0.00	0.00	0.00	0.56	0.00	0.00	0.00	NonamEVm001799t1
0.00	0.00	37.30	5.05	30.94	0.00	64.91	141.71	93.68	84.57	1.16	73.74	35.31	202.59	102.63	0.00	0.00	12.30	24.15	57.76	0.00	86.01	NonamEVm001800t1
23.13	17.69	43.59	44.76	13.86	31.88	50.36	15.69	46.54	45.86	7.57	14.78	22.30	30.77	26.85	0.00	0.00	0.00	24.87	14.14	0.00	5.19	NonamEVm001801t1
569.07	635.72	884.21	590.40	1096.60	532.72	707.48	435.35	559.00	569.85	721.20	814.17	1049.04	612.32	664.22	537.52	0.00	847.31	741.56	232.64	109.76	307.26	NonamEVm001802t1
49.08	243.40	118.81	64.30	40.75	304.18	195.47	106.40	186.78	325.85	124.19	32.32	54.60	134.35	43.27	0.00	0.00	6.13	23.72	94.83	109.86	56.89	NonamEVm001803t1
381.44	503.20	789.26	477.47	321.28	467.89	552.35	284.62	517.42	449.69	274.88	512.09	584.74	587.35	530.16	1021.38	150.19	723.62	507.65	381.73	232.35	810.26	NonamEVm001804t1
0.00	2.36	50.89	8.70	3.08	0.00	27.89	30.86	23.26	8.39	0.00	26.17	36.82	52.22	30.24	0.00	0.00	0.00	66.97	52.16	0.00	40.40	NonamEVm001805t1
70.85	110.69	25.16	37.08	29.31	67.34	45.26	23.30	41.18	28.79	35.38	23.15	39.01	40.65	31.60	0.00	0.00	79.68	17.91	2.78	0.00	13.43	NonamEVm001806t1
7.11	1.18	17.43	6.21	4.00	11.94	32.45	11.77	1.52	6.46	0.00	6.98	6.38	6.39	7.25	0.00	0.00	0.00	8.29	4.35	0.00	7.27	NonamEVm001807t1
9.52	16.74	75.66	21.18	41.67	35.84	45.30	23.02	33.56	16.78	24.90	69.56	66.47	64.85	37.92	0.00	0.00	88.32	35.96	26.69	0.00	16.69	NonamEVm001808t1
53.49	36.79	38.84	23.19	44.81	50.81	44.38	33.46	38.63	67.56	32.22	16.85	24.40	35.71	30.65	0.00	0.00	0.00	16.06	21.33	0.00	49.43	NonamEVm001809t1
0.00	6.87	10.41	0.00	3.04	0.00	25.56	10.04	5.12	6.12	10.89	20.00	0.00	2.54	7.68	0.00	0.00	0.00	0.00	4.77	0.00	2.28	NonamEVm001810t1
129.64	44.87	124.42	266.72	148.79	152.24	112.34	37.95	67.33	79.68	52.89	86.91	50.11	58.29	67.50	4326.16	0.00	918.60	353.42	20.10	0.00	13.52	NonamEVm001811t1
17.53	45.30	57.25	36.74	28.11	55.32	47.93	20.28	39.66	26.72	28.74	19.31	27.87	28.10	25.56	0.00	0.00	0.00	25.56	31.50	102.10	4.09	NonamEVm001812t1
34.92	30.09	31.37	73.20	21.88	21.51	17.83	12.99	45.65	56.25	26.80	18.88	10.51	24.37	12.01	0.00	0.00	0.00	14.42	9.99	0.00	6.36	NonamEVm001813t1
0.00	11.80	32.02	31.11	22.19	41.94	19.58	13.72	20.75	14.21	6.38	36.20	37.74	23.80	19.18	0.00	0.00	18.70	2.76	2.17	0.00	0.00	NonamEVm001814t1
1030.15	499.23	284.46	254.42	321.02	295.34	119.03	145.97	222.89	104.84	338.45	296.20	437.87	323.84	230.07	169.38	96.00	779.44	524.89	139.35	35.64	53.26	NonamEVm001815t1
45.34	41.27	53.22	46.97	111.04	10.17	41.25	25.55	42.46	24.17	33.64	62.53	11.63	32.69	69.64	0.00	0.00	85.28	34.13	10.00	0.00	14.86	NonamEVm001816t1
5.34	2.36	24.69	4.97	19.10	13.94	11.65	4.41	15.68	6.46	11.16	10.60	17.31	19.16	5.54	0.00	0.00	0.00	5.53	4.35	0.00	6.23	NonamEVm001817t1
2.84	1.13	33.50	16.72	65.98	36.80	28.78	16.48	28.18	21.71	11.87	53.28	42.40	35.69	26.20	0.00	0.00	0.00	35.83	3.13	0.00	0.00	NonamEVm001818t1
0.00	15.82	13.21	11.91	56.48	43.42	18.63	27.89	35.45	10.52	7.64	44.39	11.47	48.81	34.56	0.00	0.00	71.51	17.95	5.21	0.00	1.99	NonamEVm001819t1
0.00	3.17	59.03	0.00	221.03	39.06	328.93	69.55	97.67	143.11	24.53	113.57	432.54	32.41	76.62	4586.97	540.85	3049.73	602.29	90.84	52.87	81.49	NonamEVm001820t1
68.00	65.26	77.68	35.98	85.09	83.81	99.43	39.57	59.00	71.75	32.27	93.88	118.77	111.81	81.42	206.85	0.00	19.01	118.41	78.92	128.88	66.42	NonamEVm001821t1
481.36	560.91	318.94	562.81	956.83	469.87	1010.85	266.16	674.25	933.41	558.59	646.48	418.21	377.95	608.73	297.45	269.25	330.74	424.85	170.69	0.00	138.75	NonamEVm001822t1
141.89	84.26	200.39	100.24	114.35	590.71	102.33	68.61	76.07	69.11	26.99	173.28	169.55	111.13	107.61	422.17	0.00	332.08	151.91	52.71	0.00	9.35	NonamEVm001823t1
26.65	24.71	28.22	6.33	21.62	15.96	27.20	13.80	6.62	8.43	16.94	17.18	16.96	21.96	6.53	0.00	0.00	7.89	15.05	0.00	0.00	7.97	NonamEVm001824t1
4.62	7.14	13.84	12.91	55.91	20.71	32.80	11.44	9.19	4.71	12.96	49.46	3.85	23.60	23.61	67.64	0.00	0.00	21.74	0.00	0.00	0.00	NonamEVm001825t1
0.00	0.00	2.88	0.00	0.15	14.39	34.96	12.48	1.22	7.67	0.00	11.28	2.10	1.08	5.69	0.00	0.00	117.06	4.89	15.67	0.00	0.00	NonamEVm001826t1
0.00	0.00	17.81	7.05	6.56	8.45	19.12	6.81	0.00	4.75	0.00	33.53	13.58	56.46	27.74	0.00	0.00	0.00	12.79	0.00	0.00	12.72	NonamEVm001827t1
92.81	36.79	73.82	55.61	96.94	95.28	94.40	47.83	61.05	82.00	54.41	55.69	40.21	54.20	32.69	0.00	0.00	0.00	26.94	22.99	0.00	41.49	NonamEVm001828t1
21.36	38.92	40.70	22.39	97.68	43.85	38.72	20.10	54.14	30.36	43.85	60.52	29.14	49.37	40.50	0.00	0.00	43.55	38.00	43.51	0.00	11.42	NonamEVm001829t1
1187.90	834.61	133.91	444.81	346.33	989.71	471.49	181.86	190.69	270.81	1049.19	804.38	124.31	109.10	305.23	0.00	337.88	237.04	92.44	44.62	0.00	47.56	NonamEVm001830t1
0.00	16.52	8.49	1.58	8.51	16.81	19.25	12.70	8.03	7.02	2.03	7.50	10.14	13.55	10.62	0.00	0.00	20.76	10.73	8.33	0.00	3.99	NonamEVm001831t1
24.42	6.41	26.60	11.01	3.25	36.66	12.40	0.52	11.62	10.18	3.79	20.69	7.29	6.95	2.25	0.00	0.00	5.63	5.56	0.00	0.00	4.39	NonamEVm001832t1
10.14	26.42	31.72	4.72	38.78	28.89	34.85	21.71	46.54	32.00	10.72	23.56	18.22	9.23	26.44	0.00	0.00	0.00	15.00	6.20	0.00	0.00	NonamEVm001833t1
5.34	22.42	29.07	12.44	28.67	71.74	27.48	23.06	12.15	9.70	12.76	13.68	0.46	10.46	27.30	0.00	0.00	87.08	13.14	0.00	0.00	0.00	NonamEVm001834t1
0.00	0.00	12.33	0.76	6.70	0.00	21.65	23.64	7.72	30.46	1.22	11.95	5.85	40.43	6.23	0.00	0.00	0.00	14.25	0.00	0.00	28.37	NonamEVm001835t1
44.85	61.72	57.53	33.20	48.56	39.33	40.74	6.43	30.84	46.24	26.86	9.15	11.02	31.58	18.91	0.00	0.00	50.15	9.06	0.00	0.00	1.05	NonamEVm001836t1
0.00	13.99	35.64	1.74	62.10	48.78	53.63	18.64	20.59	10.00	2.27	55.71	20.77	21.20	28.72	0.00	0.00	0.00	23.69	16.38	0.00	0.00	NonamEVm001837t1
0.00	1.18	17.42	1.24	4.93	0.00	16.22	8.82	3.54	7.10	0.00	13.67	0.00	11.03	7.24	0.00	0.00	0.00	4.84	0.00	0.00	3.11	NonamEVm001838t1
15.40	10.21	17.09	4.90	374.63	123.77	82.95	68.66	181.30	87.64	7.64	127.45	103.43	93.21	118.98	0.00	0.00	53.79	29.46	11.47	0.00	18.26	NonamEVm001839t1
331.85	285.02	90.78	120.25	109.42	124.56	108.31	41.86	72.20	110.34	63.43	38.82	42.93	70.98	49.74	279.08	0.00	6.04	36.35	11.08	0.00	2.01	NonamEVm001840t1
0.00	0.00	7.59	1.02	41.10	31.65	21.03	4.85	4.43	0.80	10.86	21.00	2.25	2.63	13.77	0.00	0.00	0.00	4.55	0.00	0.00	0.00	NonamEVm001841t1
7.39	17.15	21.26	21.38	24.08	14.49	38.86	10.04	24.32	14.49	6.61	37.50	60.62	15.30	23.14	0.00	0.00	0.00	26.96	13.56	0.00	0.00	NonamEVm001842t1
0.00	2.85	9.22	4.71	10.59	27.06	22.49	14.37	11.36	14.93	11.56	41.27	20.83	19.73	12.79	0.00	0.00	0.00	9.54	22.67	0.00	17.59	NonamEVm001843t1
11.86	26.24	138.26	61.15	216.27	45.55	190.17	70.49	113.70	117.80	117.47	179.46	112.82	166.60	139.34	0.00	0.00	51.15	164.76	83.06	0.00	120.53	NonamEVm001844t1
166.44	76.68	58.72	24.48	471.10	158.06	168.05	151.02	168.49	162.71	169.80	229.75	399.27	221.77	239.23	327.00	123.85	880.70	326.52	65.18	0.00	141.10	NonamEVm001845t1
89.26	63.88	42.28	17.33	82.48	61.98	24.58	20.65	36.50	10.21	29.61	60.96	61.42	29.12	36.67	0.00	0.00	0.00	26.98	4.36	0.00	8.32	NonamEVm001846t1
7.69	27.24	23.87	16.12	29.01	44.89	35.25	23.73	15.30	8.37	5.16	43.92	26.33	18.05	11.04	94.57	0.00	37.65	10.14	20.47	0.00	0.00	NonamEVm001847t1
73.02	57.96	42.93	37.64	92.41	18.96	81.16	34.50	72.17	70.24	36.57	34.84	53.53	66.28	43.91	0.00	0.00	23.54	29.62	8.23	0.00	8.04	NonamEVm001848t1
0.00	5.75	24.78	2.02	19.36	10.38	15.79	1.28	6.59	1.68	0.00	25.42	16.56	7.55	12.96	163.01	0.00	0.00	17.99	2.84	0.00	0.00	NonamEVm001849t1
459.95	752.64	322.35	546.24	459.03	535.05	760.91	374.42	531.06	431.70	226.21	173.34	330.71	627.62	254.87	0.00	0.00	101.04	110.17	69.37	38.98	28.75	NonamEVm001850t1
0.00	1.32	23.68	2.59	6.08	9.02	19.94	12.20	3.04	3.88	3.58	25.68	16.63	15.70	11.61	0.00	0.00	0.00	10.08	15.90	0.00	18.70	NonamEVm001851t1
48.05	39.03	66.33	61.00	57.90	54.41	43.59	18.49	28.15	58.80	32.79	25.71	25.73	22.88	25.32	0.00	0.00	41.06	16.53	24.50	0.00	0.00	NonamEVm001852t1
56.89	62.59	50.54	40.32	49.77	90.34	34.19	25.56	56.71	58.08	31.13	52.33	56.19	44.09	34.58	0.00	0.00	45.05	52.19	3.38	0.00	4.30	NonamEVm001853t1
353.27	378.93	350.40	303.79	379.58	324.42	264.83	199.67	363.48	288.69	291.49	373.84	253.63	442.42	441.52	342.98	0.00	416.20	575.96	163.04	351.80	140.92	NonamEVm001854t1
7.12	2.36	34.87	9.95	8.01	11.95	14.57	7.36	9.11	7.11	0.00	28.75	14.13	18.01	11.94	0.00	0.00	12.43	7.60	0.00	0.00	3.12	NonamEVm001855t1
0.00	10.62	26.15	7.46	0.62	49.77	17.90	1.96	0.51	1.94	0.00	6.98	0.00	0.58	2.99	0.00	0.00	0.00	9.68	0.00	0.00	0.00	NonamEVm001856t1
15.01	3.34	10.09	17.78	5.21	0.00	22.93	9.37	6.91	18.76	5.16	21.01	2.97	5.28	13.26	0.00	0.00	0.00	7.33	25.52	0.00	48.42	NonamEVm001857t1
39.18	44.84	58.18	79.63	66.57	121.74	56.64	14.22	46.55	31.65	59.79	59.34	56.40	44.71	49.87	0.00	0.00	68.52	34.54	10.87	0.00	11.40	NonamEVm001858t1
0.00	7.92	26.84	10.35	18.96	15.00	25.25	23.99	39.73	30.03	4.21	51.34	38.61	88.26	54.65	0.00	0.00	62.71	63.97	46.51	37.49	12.80	NonamEVm001859t1
397.91	373.88	111.75	247.03	591.73	234.60	272.75	157.71	328.07	275.55	240.64	618.56	1203.18	353.46	409.76	200.79	0.00	61.48	233.19	115.00	0.00	49.71	NonamEVm001860t1
5.34	0.00	34.87	4.97	12.02	5.97	19.56	0.49	2.02	5.17	3.59	14.51	17.31	8.71	11.51	0.00	0.00	12.43	13.82	0.00	0.00	3.12	NonamEVm001861t1
14.28	11.41	19.86	9.11	24.61	19.60	72.87	8.47	20.84	11.14	19.38	29.44	19.69	15.76	10.24	47.05	0.00	0.00	67.17	0.00	0.00	4.84	NonamEVm001862t1
7.19	7.15	18.58	12.23	48.99	44.27	22.09	31.33	37.30	12.40	28.42	53.22	47.57	27.57	40.78	0.00	0.00	0.00	34.20	16.48	73.09	30.41	NonamEVm001863t1
2.54	1.22	8.30	7.99	6.33	10.86	58.20	58.03	3.25	20.16	0.00	7.16	1.95	11.58	10.09	0.00	0.00	0.00	7.13	0.00	0.00	0.00	NonamEVm001864t1
60.98	48.72	85.45	55.13	123.49	124.26	50.86	41.24	124.03	113.06	50.46	103.26	117.62	177.44	110.88	0.00	0.00	508.03	232.02	97.47	91.15	111.04	NonamEVm001865t1
0.00	9.21	26.12	10.37	24.77	11.38	96.44	47.13	48.62	36.01	2.18	30.67	71.43	99.63	41.07	0.00	0.00	0.00	19.95	9.34	0.00	68.79	NonamEVm001866t1
8.91	15.34	39.29	37.34	41.61	83.87	29.58	13.24	54.15	29.07	19.14	39.84	43.21	57.48	38.79	0.00	0.00	18.70	15.89	5.44	0.00	0.00	NonamEVm001867t1
2.36	11.56	13.49	6.59	12.52	1.32	25.19	25.24	9.50	22.26	0.00	30.42	0.00	7.26	5.37	0.00	0.00	4.12	1.37	9.38	0.00	0.00	NonamEVm001868t1
30.08	39.73	17.81	44.92	82.94	69.76	60.08	28.23	30.91	24.30	62.56	103.78	240.49	29.18	35.95	0.00	0.00	27.40	34.17	3.20	0.00	21.04	NonamEVm001869t1
12.46	8.25	2.91	0.00	10.78	13.95	18.31	7.84	3.54	1.94	0.40	8.64	9.10	23.22	8.52	0.00	0.00	0.00	20.03	0.00	0.00	4.15	NonamEVm001870t1
192.27	364.54	469.59	445.32	962.11	303.04	597.49	234.41	504.56	468.43	432.21	828.54	1185.10	718.49	591.78	203.34	0.00	149.34	1127.80	394.89	135.73	121.43	NonamEVm001871t1
29.30	47.00	58.43	26.51	4.81	131.06	23.53	8.71	5.21	18.35	9.84	11.07	9.54	5.67	3.41	0.00	0.00	0.00	3.07	0.00	0.00	5.34	NonamEVm001872t1
12.46	1.18	13.08	9.95	10.48	1.99	4.58	7.36	1.52	0.00	3.19	17.31	5.93	4.07	3.41	0.00	0.00	37.31	6.92	0.00	0.00	0.00	NonamEVm001873t1
9.38	29.71	75.68	29.70	87.45	40.36	81.04	31.15	59.10	28.61	27.10	178.33	99.23	78.22	61.91	185.44	0.00	90.07	47.55	10.04	0.00	3.78	NonamEVm001874t1
138.93	121.55	84.37	60.97	45.93	804.23	64.98	28.93	39.48	21.32	21.13	31.22	16.38	21.49	19.61	0.00	0.00	18.69	37.31	4.35	0.00	0.00	NonamEVm001875t1
0.00	0.00	10.65	0.00	16.36	0.00	30.29	1.09	3.24	23.07	4.02	14.94	62.12	4.51	4.73	812.75	0.00	96.81	6.33	0.00	0.00	0.00	NonamEVm001876t1
8.16	13.71	128.09	13.49	8.97	11.08	21.75	14.61	11.42	13.60	0.00	20.03	12.11	7.79	5.24	0.00	0.00	0.00	8.98	8.38	0.00	9.62	NonamEVm001877t1
10.68	9.44	34.89	13.68	29.89	5.98	37.88	18.63	26.31	63.31	4.78	45.17	70.56	33.10	34.96	0.00	0.00	12.44	28.33	9.79	0.00	6.23	NonamEVm001878t1
35.13	18.16	26.47	15.85	26.64	30.86	25.54	13.83	12.92	15.27	9.26	24.34	21.52	8.77	13.57	0.00	0.00	7.22	4.40	0.00	0.00	0.00	NonamEVm001879t1
9.55	32.09	17.56	78.15	29.02	28.21	61.29	35.49	43.45	130.58	33.16	12.59	11.16	36.84	29.23	0.00	0.00	83.17	12.80	9.59	0.00	30.21	NonamEVm001880t1
19.71	29.78	10.73	16.52	33.11	46.62	47.95	4.11	32.85	124.79	14.74	12.16	15.11	32.08	20.87	92.44	0.00	27.22	10.28	12.65	0.00	5.69	NonamEVm001881t1
837.80	629.97	173.52	495.57	280.67	1026.99	123.45	134.85	126.84	111.92	224.14	287.30	39.10	108.16	188.63	42.67	0.00	119.41	107.67	48.45	114.17	155.17	NonamEVm001882t1
6.17	21.82	34.88	22.01	101.68	57.04	160.84	36.85	67.42	124.33	48.11	79.86	17.83	58.70	98.81	103.46	0.00	41.20	117.00	13.83	0.00	16.80	NonamEVm001883t1
8636.96	7376.02	4257.91	5934.81	4601.56	4351.55	10857.09	10289.35	6381.81	6999.92	3395.96	5137.81	7622.98	6520.08	4432.85	2321.39	1009.16	4645.42	2085.86	2356.00	1407.13	2717.09	NonamEVm001884t1
8.13	0.00	14.08	8.89	27.22	15.59	17.72	9.34	17.17	11.80	3.04	34.55	14.82	22.59	15.03	0.00	0.00	0.00	21.94	5.18	0.00	1.59	NonamEVm001885t1
2256.50	2287.02	1575.48	1416.77	1380.75	1835.08	2307.36	2041.43	1700.36	1954.43	1655.78	1292.52	3309.91	1723.29	1261.53	938.90	571.87	1512.04	1317.90	849.17	996.83	589.61	NonamEVm001886t1
0.00	0.00	16.20	6.15	36.14	2.22	36.78	7.11	58.43	41.49	3.56	34.65	8.50	35.62	23.54	0.00	0.00	0.00	7.97	16.63	0.00	0.00	NonamEVm001887t1
0.00	2.36	15.98	0.00	30.80	7.96	34.12	21.57	36.93	27.78	6.78	26.78	6.38	31.36	6.82	0.00	0.00	0.00	1.38	7.61	0.00	0.00	NonamEVm001888t1
21.37	0.00	34.90	1.24	0.62	37.89	4.58	0.00	0.51	0.00	1.20	31.53	0.00	0.58	0.43	0.00	0.00	0.00	0.69	0.00	0.00	0.00	NonamEVm001889t1
179.18	131.59	273.07	111.83	194.94	168.69	126.63	65.94	134.55	116.47	91.68	183.75	189.82	169.22	144.85	73.54	0.00	129.88	133.74	46.29	0.00	26.28	NonamEVm001890t1
63.66	166.65	100.24	180.84	42.60	130.55	58.30	39.45	52.47	66.42	23.63	276.53	38.30	8.60	47.61	314.48	0.00	0.00	15.20	0.00	0.00	9.49	NonamEVm001891t1
67.90	54.82	16.55	23.88	81.47	15.78	50.53	34.88	73.20	43.23	29.56	102.08	52.91	92.15	64.77	0.00	0.00	123.09	116.83	43.72	0.00	9.75	NonamEVm001892t1
220.86	171.10	104.74	84.61	387.08	153.70	108.71	82.35	171.54	120.13	146.69	217.84	493.46	164.88	153.86	0.00	0.00	12.46	101.54	9.78	0.00	1.04	NonamEVm001893t1
741.62	403.85	214.07	226.62	84.80	121.95	225.51	64.71	118.96	259.70	160.69	107.77	27.28	83.03	78.87	2238.67	88.70	274.53	73.92	29.36	99.64	31.07	NonamEVm001894t1
44.60	62.26	32.92	33.09	49.29	32.13	80.75	76.38	58.54	91.94	26.73	33.45	31.50	39.14	25.83	0.00	0.00	44.56	9.76	8.17	0.00	31.56	NonamEVm001895t1
81.76	97.77	113.79	88.18	182.57	66.19	87.62	46.15	114.96	94.79	108.94	117.55	243.35	121.48	122.24	0.00	0.00	50.76	192.07	297.47	0.00	54.87	NonamEVm001896t1
45.48	71.49	29.83	56.34	91.80	50.73	75.00	44.97	77.00	99.14	125.07	50.63	26.45	55.81	38.65	0.00	0.00	0.00	15.85	15.89	0.00	14.34	NonamEVm001897t1
21.35	53.07	65.39	33.57	48.99	61.75	25.39	13.73	25.30	28.43	38.67	32.64	30.97	31.37	16.63	0.00	0.00	24.87	51.14	14.14	0.00	2.08	NonamEVm001898t1
53.69	52.86	16.78	53.88	8.74	23.12	38.15	11.08	12.09	40.21	11.59	9.89	24.58	24.12	12.05	0.00	0.00	49.42	7.95	0.00	0.00	2.90	NonamEVm001899t1
212.25	177.76	101.80	119.71	215.36	149.53	236.21	108.99	216.34	244.23	91.79	101.06	91.40	193.81	151.43	0.00	0.00	55.27	90.82	42.78	0.00	30.56	NonamEVm001900t1
10.81	34.42	75.41	18.83	39.08	60.88	43.05	10.22	16.86	43.66	15.86	44.51	25.93	20.86	35.82	0.00	134.98	45.31	30.11	34.24	0.00	1.83	NonamEVm001901t1
19.34	93.62	73.01	88.83	69.38	141.33	176.44	46.87	132.49	101.99	67.81	39.95	42.62	127.25	55.66	0.00	0.00	7.47	15.27	47.76	0.00	0.00	NonamEVm001902t1
0.00	7.08	27.61	7.46	26.19	21.92	29.97	33.84	18.72	17.44	29.50	28.73	28.69	26.14	25.58	0.00	0.00	24.88	10.37	0.00	0.00	6.23	NonamEVm001903t1
7.12	2.36	14.53	6.21	12.32	0.00	18.31	4.41	7.59	12.91	5.58	18.40	14.11	8.71	12.36	171.93	0.00	0.00	8.98	2.17	0.00	1.04	NonamEVm001904t1
144.49	133.81	162.85	130.03	169.50	86.35	132.83	157.71	162.48	150.69	283.74	236.74	109.33	144.25	243.84	0.00	160.33	186.40	125.09	436.73	59.23	389.17	NonamEVm001905t1
28.90	10.57	21.54	12.80	51.95	17.13	28.24	16.54	28.28	17.92	12.18	32.72	21.51	19.97	35.49	0.00	0.00	35.45	18.58	17.66	0.00	2.97	NonamEVm001906t1
174.92	58.31	77.62	29.53	121.37	232.12	34.93	17.72	64.99	24.72	50.69	40.54	51.06	151.71	48.71	550.00	0.00	516.86	30.22	6.57	349.27	18.20	NonamEVm001907t1
56.88	109.05	164.43	81.94	37.38	139.66	97.54	43.77	79.50	85.35	145.89	67.30	47.05	68.13	38.39	130.03	0.00	149.63	56.32	103.09	0.00	79.04	NonamEVm001908t1
50.65	57.04	37.60	36.56	176.52	155.20	61.20	32.98	92.50	23.26	57.89	121.58	137.81	101.94	142.68	61.38	0.00	35.45	83.51	20.60	0.00	4.91	NonamEVm001909t1
7.58	6.86	86.11	24.09	25.59	221.95	47.99	9.50	21.70	21.28	2.55	91.48	57.28	59.91	34.75	0.00	0.00	6.62	49.85	11.30	0.00	0.00	NonamEVm001910t1
0.00	4.17	11.85	3.30	12.85	3.52	25.68	17.57	1.62	12.01	3.17	6.58	6.23	8.88	7.97	0.00	0.00	0.00	0.00	0.00	0.00	1.37	NonamEVm001911t1
25.42	46.65	33.54	33.77	113.64	49.72	89.80	56.10	62.07	50.80	23.21	89.25	52.88	74.09	44.14	0.00	0.00	0.00	45.19	5.79	0.00	35.30	NonamEVm001912t1
62.15	323.27	398.45	282.11	664.09	166.24	127.86	111.04	351.68	143.32	404.81	893.15	509.49	493.65	416.22	1069.03	246.84	325.00	860.05	212.16	275.11	192.05	NonamEVm001913t1
2.19	14.49	49.46	38.38	192.69	29.29	40.34	11.04	50.11	33.31	11.01	87.47	17.62	51.30	54.09	0.00	0.00	15.31	53.68	25.72	0.00	0.00	NonamEVm001914t1
17.84	32.23	38.14	29.46	40.78	82.94	58.32	14.78	25.31	37.21	18.51	36.69	28.97	20.30	24.97	622.11	0.00	11.35	32.67	0.00	45.33	5.66	NonamEVm001915t1
117.32	215.19	188.42	147.58	355.29	314.49	202.63	221.26	379.91	235.24	206.87	403.58	334.72	443.97	362.41	197.33	143.64	180.49	527.06	297.35	569.19	391.58	NonamEVm001916t1
497.11	247.15	119.19	133.01	324.22	227.68	206.85	72.86	192.97	129.10	126.37	216.61	176.34	188.19	164.11	222.27	0.00	44.27	114.94	59.57	0.00	7.75	NonamEVm001917t1
644.26	315.14	216.95	193.52	106.64	533.80	81.24	42.14	83.53	71.21	172.48	130.04	156.25	109.49	122.60	125.18	0.00	277.85	178.01	46.74	121.46	27.79	NonamEVm001918t1
15.60	55.72	25.81	10.71	26.79	64.98	0.72	18.33	26.00	22.10	37.08	36.90	4.99	39.28	11.58	0.00	0.00	25.11	13.12	7.50	0.00	4.23	NonamEVm001919t1
305.99	186.46	206.84	98.17	23.83	193.63	9.96	21.22	29.35	7.58	213.99	33.30	186.38	18.70	14.22	1205.12	255.92	413.23	441.51	283.19	0.00	431.60	NonamEVm001920t1
0.00	0.00	48.06	15.68	8.84	2.29	34.19	7.03	11.55	5.08	0.00	23.99	47.04	16.72	9.47	0.00	0.00	99.46	4.36	0.00	0.00	24.23	NonamEVm001921t1
282.68	153.71	171.70	118.90	146.90	219.80	193.84	58.04	82.76	124.77	40.10	138.25	140.45	109.44	92.74	222.07	0.00	206.54	72.60	25.46	0.00	5.39	NonamEVm001922t1
47.24	47.75	35.78	30.74	70.48	69.52	44.61	36.09	27.14	67.69	49.52	76.11	50.94	56.33	45.30	0.00	0.00	121.17	26.11	23.61	0.00	31.93	NonamEVm001923t1
136.04	118.04	109.99	143.40	69.63	75.40	123.61	49.42	88.47	139.50	86.96	144.59	67.74	69.25	98.03	0.00	0.00	15.69	107.92	64.60	0.00	22.49	NonamEVm001924t1
57.36	25.35	36.91	35.25	52.97	68.16	36.99	30.66	56.01	58.89	46.35	81.31	63.18	57.38	47.09	0.00	0.00	109.54	86.48	41.53	13.25	47.75	NonamEVm001925t1
0.00	0.00	11.61	0.00	4.62	0.00	20.37	10.78	17.18	41.95	0.00	16.44	15.92	37.71	15.76	0.00	0.00	0.00	20.71	14.13	0.00	5.19	NonamEVm001926t1
1.45	22.36	66.37	16.85	32.75	55.25	46.68	12.31	29.29	9.84	10.81	61.28	46.10	50.90	33.53	0.00	0.00	10.14	36.55	51.00	0.00	0.00	NonamEVm001927t1
17.81	5.90	7.27	1.24	15.72	5.98	27.07	4.90	8.60	17.44	1.59	16.45	8.19	19.74	14.49	0.00	0.00	0.00	4.84	0.00	0.00	0.00	NonamEVm001928t1
141.57	125.67	538.43	207.72	229.54	209.19	436.69	97.07	124.36	171.24	39.55	191.69	147.58	114.11	147.50	152.46	0.00	165.44	152.02	49.37	93.85	26.60	NonamEVm001929t1
31878.09	16320.64	982.29	3819.27	97.32	755.12	80.29	39.36	89.25	480.83	2932.69	76.18	92.21	124.84	39.82	477.29	129.26	627.80	250.40	18.78	48.33	367.12	NonamEVm001930t1
22.72	59.91	13.47	13.26	27.55	21.16	35.32	17.01	26.02	24.76	15.18	12.25	10.91	13.60	20.11	0.00	0.00	0.00	19.35	12.76	0.00	0.00	NonamEVm001931t1
5.34	7.07	2.91	12.43	10.47	3.98	21.22	18.63	16.70	33.59	1.20	6.97	13.21	15.68	5.54	0.00	0.00	0.00	0.69	0.00	0.00	1.04	NonamEVm001932t1
8.67	82.42	58.58	51.86	136.23	19.89	167.64	164.94	256.53	167.02	121.17	191.78	158.42	345.59	241.30	0.00	0.00	0.00	54.84	24.35	39.64	2.02	NonamEVm001933t1
0.00	13.38	56.97	14.11	22.56	30.84	35.23	10.11	65.01	19.65	6.11	28.89	34.41	15.46	33.29	64.51	0.00	0.00	32.78	15.70	41.99	18.94	NonamEVm001934t1
12.65	59.66	43.59	56.16	139.57	24.24	127.92	70.53	131.18	107.17	61.53	175.94	132.70	170.35	150.12	135.01	0.00	18.96	258.03	66.95	22.96	226.38	NonamEVm001935t1
0.00	5.52	20.91	4.85	5.17	14.01	12.20	0.00	5.01	0.50	0.00	25.58	6.01	7.20	7.94	0.00	0.00	0.00	6.22	0.00	0.00	0.00	NonamEVm001936t1
70.88	122.97	59.22	44.92	114.74	86.69	74.07	28.10	59.07	59.57	81.00	86.32	87.80	73.20	60.69	181.15	0.00	103.82	87.09	48.39	0.00	12.07	NonamEVm001937t1
6.96	3.08	26.79	4.49	9.14	0.00	14.45	3.54	3.20	10.50	0.00	20.89	11.66	10.47	11.91	0.00	0.00	0.00	7.17	0.00	0.00	0.00	NonamEVm001938t1
10.68	33.02	45.05	46.00	99.50	37.86	53.69	26.96	69.81	71.69	34.68	79.46	39.14	90.00	63.08	0.00	0.00	0.00	64.25	21.75	0.00	10.38	NonamEVm001939t1
254.27	229.73	403.19	303.01	436.91	762.24	232.41	100.62	225.81	214.78	304.84	287.06	283.57	261.33	218.14	0.00	0.00	128.43	260.61	210.94	0.00	202.90	NonamEVm001940t1
53.87	53.04	23.16	50.33	83.62	36.13	31.56	15.61	27.90	56.76	22.91	44.76	31.68	43.02	34.06	0.00	0.00	12.56	36.53	0.00	0.00	1.05	NonamEVm001941t1
22.02	52.27	29.97	29.48	25.48	39.06	33.60	35.94	39.81	34.61	106.39	36.50	22.83	44.38	36.91	0.00	0.00	0.00	16.37	19.05	0.00	8.55	NonamEVm001942t1
0.00	0.00	7.26	4.97	16.01	0.00	17.05	1.47	1.01	3.23	0.00	13.67	1.37	4.64	5.97	0.00	0.00	0.00	0.00	4.35	0.00	0.00	NonamEVm001943t1
0.00	0.00	1024.42	93.99	31.37	0.00	659.86	451.44	339.45	106.23	10.43	1714.65	366.21	1582.73	839.08	8.03	0.00	144.40	2342.46	889.37	48.81	230.79	NonamEVm001944t1
3.83	0.00	26.71	1.78	6.86	4.29	20.48	3.52	3.27	5.94	0.00	9.02	15.09	9.18	3.37	0.00	0.00	0.00	11.12	3.91	0.00	0.00	NonamEVm001945t1
30.02	18.43	8.27	14.16	25.29	40.07	34.35	21.55	46.76	38.30	33.14	15.47	32.84	39.48	12.07	0.00	0.00	0.00	19.44	18.72	85.90	26.30	NonamEVm001946t1
53.39	46.00	55.22	43.52	100.45	73.70	39.54	28.94	52.63	29.08	63.00	48.27	40.09	56.35	44.35	0.00	0.00	6.22	57.37	31.56	67.85	14.54	NonamEVm001947t1
116.03	149.64	117.17	128.93	260.85	83.73	119.65	114.68	244.32	159.54	238.85	133.05	310.53	198.51	198.02	79.79	106.96	58.97	109.00	57.69	157.09	100.80	NonamEVm001948t1
106.29	77.57	389.35	228.40	320.52	292.35	370.37	204.15	303.39	154.26	65.24	462.80	409.17	355.11	336.62	125.66	0.00	81.94	188.60	163.50	0.00	35.61	NonamEVm001949t1
37.41	37.76	34.92	77.14	100.15	51.92	88.30	23.03	36.93	42.62	45.43	100.50	94.54	82.99	100.13	0.00	0.00	0.00	79.41	36.95	0.00	26.92	NonamEVm001950t1
0.00	8.18	113.07	21.25	19.80	22.03	37.06	24.99	29.87	23.23	6.81	43.60	20.59	47.00	19.21	0.00	0.00	31.26	17.99	6.46	0.00	0.00	NonamEVm001951t1
0.00	23.78	55.81	26.26	6.21	26.79	31.97	15.84	23.80	11.16	33.29	15.25	23.84	19.51	32.32	0.00	0.00	0.00	11.27	29.23	0.00	1.99	NonamEVm001952t1
49.00	62.26	151.81	45.25	95.40	215.33	160.64	70.08	108.19	85.99	46.91	296.53	192.33	214.73	168.72	25.29	0.00	85.61	260.77	100.53	0.00	37.29	NonamEVm001953t1
73.15	101.79	146.20	69.60	158.51	82.50	100.16	53.56	109.96	90.33	90.05	136.22	141.94	149.39	110.97	159.45	0.00	53.55	143.02	48.94	151.29	4.95	NonamEVm001954t1
24.94	2.36	42.20	6.22	5.86	9.98	152.88	16.67	17.71	18.09	2.39	8.64	2.27	22.64	10.23	0.00	0.00	0.00	0.00	0.00	0.00	0.00	NonamEVm001955t1
0.00	2.36	53.75	3.73	2.46	17.92	37.04	13.74	1.52	5.17	0.00	6.98	1.82	20.34	14.07	46.91	0.00	6.21	0.69	0.00	0.00	8.31	NonamEVm001956t1
0.00	3.67	25.40	20.66	8.64	40.61	37.30	20.38	6.54	6.81	3.73	17.17	14.41	9.47	7.87	0.00	0.00	0.00	9.33	7.91	0.00	6.04	NonamEVm001957t1
29.80	31.94	32.07	29.41	54.41	53.24	52.09	14.45	48.80	20.40	55.81	43.72	37.82	52.78	28.44	146.40	0.00	0.00	50.03	10.99	93.94	13.15	NonamEVm001958t1
54.80	69.78	54.45	36.01	89.52	29.54	39.51	24.77	44.45	72.59	29.75	55.99	36.46	55.49	37.43	0.00	0.00	9.66	13.97	47.38	47.47	53.99	NonamEVm001959t1
56.95	41.52	43.16	64.17	38.96	178.61	33.75	45.96	41.34	24.25	34.27	45.08	20.39	37.33	20.79	84.36	77.36	373.87	14.78	42.76	97.12	7.66	NonamEVm001960t1
3.02	4.06	4.93	4.28	33.81	13.69	17.79	10.88	15.63	3.29	8.40	41.81	22.58	23.42	20.96	0.00	0.00	0.00	18.70	3.75	0.00	0.00	NonamEVm001961t1
7.75	0.87	22.14	3.61	21.57	7.24	57.44	19.38	23.40	47.40	0.00	41.63	8.59	80.94	10.35	0.00	0.00	5.65	9.97	4.80	0.00	1.89	NonamEVm001962t1
48.03	44.79	52.30	38.56	109.92	69.76	29.17	22.04	60.68	30.97	12.78	56.80	15.04	52.87	47.70	0.00	0.00	99.84	28.38	4.34	0.00	8.31	NonamEVm001963t1
49.89	59.01	75.68	54.76	103.87	97.87	132.48	86.75	115.37	150.48	40.26	147.03	117.30	82.43	153.00	0.00	0.00	56.11	129.16	38.05	31.69	24.86	NonamEVm001964t1
28.14	38.65	76.08	47.68	6.59	75.59	21.80	2.83	7.81	9.72	6.79	33.17	28.01	12.42	5.84	135.12	0.00	94.69	12.21	5.22	0.00	0.00	NonamEVm001965t1
0.00	0.00	8.71	7.46	7.09	5.97	23.30	1.47	12.14	18.09	4.39	8.37	5.47	2.32	4.69	0.00	0.00	0.00	0.00	0.00	0.00	0.00	NonamEVm001966t1
5.34	2.36	13.08	8.71	8.94	9.96	15.82	0.49	4.05	7.75	0.00	12.83	7.29	13.94	11.51	0.00	0.00	0.00	15.89	16.32	0.00	0.00	NonamEVm001967t1
12.46	17.69	15.98	16.16	24.03	17.93	23.72	8.82	22.76	24.54	15.54	25.65	26.40	14.52	24.72	0.00	0.00	0.00	20.72	19.57	0.00	2.08	NonamEVm001968t1
2457.85	2672.66	5960.01	3421.46	4278.30	5170.14	4316.09	3734.56	3301.04	3843.09	2716.09	3371.78	2343.78	2724.98	2851.42	1059.80	1584.41	2196.58	1621.76	2135.58	1915.54	3527.00	NonamEVm001969t1
47.05	19.78	125.13	30.25	10.01	197.51	14.17	4.71	6.24	15.17	7.69	100.87	6.48	3.89	8.34	52.46	0.00	0.00	1.66	0.00	0.00	0.00	NonamEVm001970t1
13.81	4.57	124.96	79.53	143.09	126.13	158.64	65.91	63.51	32.41	14.51	193.04	91.31	119.26	91.90	0.00	0.00	139.77	40.43	32.89	0.00	12.09	NonamEVm001971t1
0.00	4.84	0.00	2.55	16.04	0.00	4.69	9.93	2.28	2.42	6.87	17.86	236.58	3.05	3.11	58.59	0.00	97.82	0.52	0.00	0.00	4.32	NonamEVm001972t1
0.00	15.15	1.79	7.75	15.70	23.41	11.21	2.82	15.10	4.70	0.00	29.40	3.51	9.32	5.90	0.00	0.00	0.00	5.19	0.00	0.00	0.00	NonamEVm001973t1
1097.00	1309.73	460.13	510.29	138.58	1564.78	333.76	296.06	317.65	411.13	784.16	162.69	59.42	126.32	170.31	0.00	258.94	69.58	67.57	110.49	119.17	188.58	NonamEVm001974t1
100.39	153.37	137.40	86.49	104.25	120.05	107.93	47.00	81.07	102.48	112.78	80.43	60.18	76.74	104.97	523.71	0.00	143.88	97.40	25.62	192.51	20.35	NonamEVm001975t1
8.90	20.06	97.43	11.20	233.61	69.81	214.05	61.29	113.36	48.45	9.17	242.81	105.59	128.93	130.88	15.64	0.00	0.00	25.57	30.45	70.14	0.00	NonamEVm001976t1
123.01	409.69	1304.91	1086.85	1115.34	930.04	3582.34	1700.99	2443.56	3575.00	401.33	1015.67	1304.03	1929.40	1628.09	15.65	0.00	424.47	667.69	302.06	22.64	147.93	NonamEVm001977t1
14.23	9.43	14.52	16.16	11.70	13.93	22.05	0.49	12.14	8.40	0.40	17.86	8.20	14.52	8.95	0.00	0.00	0.00	13.13	11.97	0.00	5.19	NonamEVm001978t1
5.33	0.00	8.71	0.00	7.08	0.00	20.77	2.94	1.01	0.00	0.00	23.41	3.19	5.80	5.54	0.00	0.00	0.00	4.14	8.70	0.00	10.38	NonamEVm001979t1
59.60	43.51	48.71	34.89	40.91	52.98	26.08	22.63	32.20	36.92	19.48	38.22	24.37	55.82	26.38	28.31	0.00	48.03	27.54	2.81	0.00	10.33	NonamEVm001980t1
2.98	2.96	27.09	2.62	18.39	20.19	24.38	4.10	45.25	4.78	1.33	37.86	6.49	5.12	26.16	0.00	0.00	26.01	17.86	0.00	0.00	5.21	NonamEVm001981t1
81.90	86.12	56.70	43.54	119.87	87.74	67.45	19.12	71.85	81.39	59.80	80.29	41.87	60.39	64.37	0.00	0.00	80.91	54.58	35.89	0.00	6.22	NonamEVm001982t1
144.58	400.41	713.02	320.38	428.05	833.21	391.01	181.18	316.95	326.78	305.04	561.14	798.85	298.82	472.47	575.66	0.00	348.87	466.91	165.60	98.58	165.54	NonamEVm001983t1
244.18	270.36	443.59	213.51	345.14	141.75	294.79	128.38	224.90	163.90	321.22	465.72	331.47	213.45	273.87	1571.80	381.53	93.47	222.23	82.23	135.63	85.74	NonamEVm001984t1
28.48	16.65	17.62	10.61	35.72	16.87	39.19	10.65	28.51	14.14	12.76	18.47	32.69	26.87	17.85	0.00	0.00	0.00	10.24	0.00	0.00	0.00	NonamEVm001985t1
0.00	0.00	14.53	3.73	17.87	7.96	11.24	12.75	6.07	4.52	1.20	16.74	6.83	12.78	2.98	0.00	0.00	0.00	0.00	0.00	0.00	0.00	NonamEVm001986t1
154.03	162.66	125.77	81.18	69.15	165.41	49.04	31.41	69.56	64.83	71.91	54.87	37.52	61.28	49.19	104.12	0.00	76.94	27.76	24.65	123.15	79.80	NonamEVm001987t1
0.00	3.40	22.78	3.59	15.30	10.07	26.44	7.99	7.43	12.95	1.15	9.41	8.39	8.07	7.45	0.00	0.00	40.41	1.15	0.00	0.00	0.75	NonamEVm001988t1
104.77	106.75	60.58	36.50	108.27	100.72	64.04	25.38	74.73	56.35	96.00	43.68	57.83	52.77	44.70	0.00	0.00	21.05	50.65	31.82	58.69	23.53	NonamEVm001989t1
3545.21	1164.86	808.27	694.18	526.99	4062.28	201.44	149.95	277.16	235.98	373.03	1202.52	1406.25	677.27	359.22	31.00	133.60	236.70	1787.28	467.09	324.92	166.01	NonamEVm001990t1
1.78	2.36	4.36	7.46	3.08	1.99	15.40	8.34	4.05	0.00	0.00	5.59	2.28	7.56	7.25	0.00	0.00	0.00	4.84	0.00	0.00	0.00	NonamEVm001991t1
30.88	30.66	48.84	16.92	37.22	21.89	23.21	12.46	33.98	48.91	43.62	40.38	26.46	33.15	31.60	0.00	0.00	77.96	33.24	59.07	0.00	16.97	NonamEVm001992t1
0.00	13.89	7.13	0.00	22.15	1.96	12.92	9.14	11.49	8.58	3.52	56.72	16.15	12.69	19.38	0.00	0.00	92.20	7.46	0.00	0.00	0.00	NonamEVm001993t1
161.95	248.88	454.86	258.68	1475.39	629.51	297.63	308.53	395.26	297.91	648.78	677.25	469.68	361.37	401.69	609.90	0.00	373.06	643.51	122.96	45.23	103.87	NonamEVm001994t1
55.59	17.02	7.62	245.41	49.08	266.82	109.87	10.53	15.80	65.22	81.82	53.39	45.02	40.47	21.78	83.35	0.00	8.14	14.25	0.00	0.00	10.94	NonamEVm001995t1
637.03	123.10	30750.19	3223.84	319.44	1806.14	50.49	62.32	129.83	129.36	218.15	421.10	148.29	48.38	74.87	9267.49	51427.14	17368.73	3673.33	3534.72	4891.65	10495.30	NonamEVm001996t1
2101.75	82.70	60896.23	11063.67	62.77	279.99	253.71	158.57	116.42	297.12	489.44	592.82	54.41	128.69	106.16	3480.96	4185.19	6174.04	1690.30	3126.56	9707.74	13581.67	NonamEVm001997t1
0.00	0.00	12.28	22.42	14.48	1.80	60.40	18.61	12.32	19.80	0.00	19.70	10.26	0.00	7.99	140.96	0.00	22.80	6.78	0.00	0.00	0.00	NonamEVm001998t1
89.82	136.04	66.76	60.10	263.78	134.18	76.03	47.42	121.37	48.59	109.33	126.57	280.66	70.71	96.72	0.00	0.00	33.38	145.69	33.61	63.15	7.81	NonamEVm001999t1
[truncated: 27,543 more rows]
