# Supplementary material for: Transcriptomic Analysis across Crayfish (Cherax quadricarinatus) Claw Regeneration Reveals Potential Stem Cell Sources for Cultivated Crustacean Meat
Source: Int J Mol Sci. 2024 Aug 7;25(16):8623. doi: 10.3390/ijms25168623 (PMC11354258; doi:10.3390/ijms25168623)
Supplement: Supplementary file 1 [file ijms-25-08623-s001.zip › SF4-Trinotate_annotation_report.xlsx]

## Sheet: 7_Cq_Limb_Regen_Assembly.okay.t
#gene_id	transcript_id	sprot_Top_BLASTX_hit	RNAMMER	prot_id	prot_coords	sprot_Top_BLASTP_hit	uniprot_metazoa_33208.fasta_BLASTX	uniprot_metazoa_33208.fasta_BLASTP	Pfam	SignalP	TmHMM	eggnog	Kegg	gene_ontology_BLASTX	gene_ontology_BLASTP	gene_ontology_Pfam	transcript	peptide
NonamEVm031198t1	NonamEVm031198t1	.	.	.	.	.	.	.	.	.	.	.	.	.	.	.	.	.
NonamEVm008696t1	NonamEVm008696t1	DLL_DROME^DLL_DROME^Q:66-668,H:4-214^49.5%ID^E:7.4e-36^RecName: Full=Homeotic protein distal-less;^Eukaryota; Metazoa; Ecdysozoa; Arthropoda; Hexapoda; Insecta; Pterygota; Neoptera; Endopterygota; Diptera; Brachycera; Muscomorpha; Ephydroidea; Drosophilidae; Drosophila; Sophophora	.	NonamEVm008696t1.p1	3-677[+]	DLL_DROME^DLL_DROME^Q:22-222,H:4-214^49.5%ID^E:7.4e-36^RecName: Full=Homeotic protein distal-less;^Eukaryota; Metazoa; Ecdysozoa; Arthropoda; Hexapoda; Insecta; Pterygota; Neoptera; Endopterygota; Diptera; Brachycera; Muscomorpha; Ephydroidea; Drosophilidae; Drosophila; Sophophora	tr|A0A7T1BY88|A0A7T1BY88_PROCL^tr|A0A7T1BY88|A0A7T1BY88_PROCL^Q:117-677,H:1-187^97.3%ID^E:5.6e-98^.^.	tr|A0A7T1BY88|A0A7T1BY88_PROCL^tr|A0A7T1BY88|A0A7T1BY88_PROCL^Q:39-225,H:1-187^97.3%ID^E:5.6e-98^.^.	PF00046.32^Homeodomain^Homeodomain^133-189^E:2.9e-21	.	.	.	KEGG:dme:Dmel_CG3629	GO:0005634^cellular_component^nucleus`GO:0000981^molecular_function^DNA-binding transcription factor activity, RNA polymerase II-specific`GO:0000978^molecular_function^RNA polymerase II cis-regulatory region sequence-specific DNA binding`GO:0007487^biological_process^analia development`GO:0007469^biological_process^antennal development`GO:0048264^biological_process^determination of ventral identi…	GO:0005634^cellular_component^nucleus`GO:0000981^molecular_function^DNA-binding transcription factor activity, RNA polymerase II-specific`GO:0000978^molecular_function^RNA polymerase II cis-regulatory region sequence-specific DNA binding`GO:0007487^biological_process^analia development`GO:0007469^biological_process^antennal development`GO:0048264^biological_process^determination of ventral identi…	GO:0003677^molecular_function^DNA binding	.	.
NonamEVm003073t2	NonamEVm003073t2	CSMD2_HUMAN^CSMD2_HUMAN^Q:7-945,H:2990-3280^30.8%ID^E:3.7e-32^RecName: Full=CUB and sushi domain-containing protein 2;^Eukaryota; Metazoa; Chordata; Craniata; Vertebrata; Euteleostomi; Mammalia; Eutheria; Euarchontoglires; Primates; Haplorrhini; Catarrhini; Hominidae; Homo	.	NonamEVm003073t2.p1	1-1470[+]	CSMD2_HUMAN^CSMD2_HUMAN^Q:3-315,H:2990-3280^30.8%ID^E:3.7e-32^RecName: Full=CUB and sushi domain-containing protein 2;^Eukaryota; Metazoa; Chordata; Craniata; Vertebrata; Euteleostomi; Mammalia; Eutheria; Euarchontoglires; Primates; Haplorrhini; Catarrhini; Hominidae; Homo	tr|A0A423TMC6|A0A423TMC6_PENVA^tr|A0A423TMC6|A0A423TMC6_PENVA^Q:1-1188,H:295-691^67.5%ID^E:7.7e-169^.^.	tr|A0A423TMC6|A0A423TMC6_PENVA^tr|A0A423TMC6|A0A423TMC6_PENVA^Q:1-396,H:295-691^67.5%ID^E:7.7e-169^.^.	PF00084.23^Sushi^Sushi repeat (SCR repeat)^25-80^E:1.1e-09`PF00084.23^Sushi^Sushi repeat (SCR repeat)^118-159^E:8.2e-11`PF00084.23^Sushi^Sushi repeat (SCR repeat)^164-219^E:6.3e-09`PF00084.23^Sushi^Sushi repeat (SCR repeat)^224-279^E:4.6e-08`PF00084.23^Sushi^Sushi repeat (SCR repeat)^284-339^E:8.8e-11	.	.	.	KEGG:hsa:114784	GO:0005886^cellular_component^plasma membrane	GO:0005886^cellular_component^plasma membrane	.	.	.
NonamEVm003724t2	NonamEVm003724t2	CHIT1_HUMAN^CHIT1_HUMAN^Q:10-1149,H:23-405^41.1%ID^E:3.1e-91^RecName: Full=Chitotriosidase-1;^Eukaryota; Metazoa; Chordata; Craniata; Vertebrata; Euteleostomi; Mammalia; Eutheria; Euarchontoglires; Primates; Haplorrhini; Catarrhini; Hominidae; Homo	.	NonamEVm003724t2.p1	1-1308[+]	CHIT1_HUMAN^CHIT1_HUMAN^Q:4-383,H:23-405^41.1%ID^E:3.1e-91^RecName: Full=Chitotriosidase-1;^Eukaryota; Metazoa; Chordata; Craniata; Vertebrata; Euteleostomi; Mammalia; Eutheria; Euarchontoglires; Primates; Haplorrhini; Catarrhini; Hominidae; Homo	tr|A0A3T0CIW5|A0A3T0CIW5_PORTR^tr|A0A3T0CIW5|A0A3T0CIW5_PORTR^Q:1-1140,H:25-404^78.7%ID^E:1.5e-187^.^.	tr|A0A3T0CIW5|A0A3T0CIW5_PORTR^tr|A0A3T0CIW5|A0A3T0CIW5_PORTR^Q:1-380,H:25-404^78.7%ID^E:1.5e-187^.^.	PF00704.31^Glyco_hydro_18^Glycosyl hydrolases family 18^5-347^E:4.5e-87	.	.	.	KEGG:hsa:1118	GO:0005576^cellular_component^extracellular region`GO:0005615^cellular_component^extracellular space`GO:0005764^cellular_component^lysosome`GO:0035580^cellular_component^specific granule lumen`GO:1904724^cellular_component^tertiary granule lumen`GO:0008061^molecular_function^chitin binding`GO:0004568^molecular_function^chitinase activity`GO:0008843^molecular_function^endochitinase activity`GO:000…	GO:0005576^cellular_component^extracellular region`GO:0005615^cellular_component^extracellular space`GO:0005764^cellular_component^lysosome`GO:0035580^cellular_component^specific granule lumen`GO:1904724^cellular_component^tertiary granule lumen`GO:0008061^molecular_function^chitin binding`GO:0004568^molecular_function^chitinase activity`GO:0008843^molecular_function^endochitinase activity`GO:000…	GO:0005975^biological_process^carbohydrate metabolic process	.	.
NonamEVm016242t1	NonamEVm016242t1	BCL7B_MOUSE^BCL7B_MOUSE^Q:1-333,H:8-113^40.4%ID^E:2.9e-12^RecName: Full=B-cell CLL/lymphoma 7 protein family member B;^Eukaryota; Metazoa; Chordata; Craniata; Vertebrata; Euteleostomi; Mammalia; Eutheria; Euarchontoglires; Glires; Rodentia; Myomorpha; Muroidea; Muridae; Murinae; Mus; Mus	.	NonamEVm016242t1.p1	1-378[+]	BCL7B_MOUSE^BCL7B_MOUSE^Q:1-111,H:8-113^40.4%ID^E:1.9e-12^RecName: Full=B-cell CLL/lymphoma 7 protein family member B;^Eukaryota; Metazoa; Chordata; Craniata; Vertebrata; Euteleostomi; Mammalia; Eutheria; Euarchontoglires; Glires; Rodentia; Myomorpha; Muroidea; Muridae; Murinae; Mus; Mus	tr|A0A0P4WM99|A0A0P4WM99_SCYOL^tr|A0A0P4WM99|A0A0P4WM99_SCYOL^Q:1-357,H:8-126^90.8%ID^E:2e-51^.^.	tr|A0A0P4WM99|A0A0P4WM99_SCYOL^tr|A0A0P4WM99|A0A0P4WM99_SCYOL^Q:1-119,H:8-126^90.8%ID^E:9.9e-52^.^.	PF04714.16^BCL_N^BCL7, N-terminal conserver region^1-44^E:3.8e-22	.	.	.	KEGG:mmu:12054	GO:0000785^cellular_component^chromatin`GO:0140288^cellular_component^GBAF complex`GO:0016514^cellular_component^SWI/SNF complex`GO:0006915^biological_process^apoptotic process`GO:0030154^biological_process^cell differentiation`GO:0006338^biological_process^chromatin remodeling`GO:0045596^biological_process^negative regulation of cell differentiation`GO:0008284^biological_process^positive regulat…	GO:0000785^cellular_component^chromatin`GO:0140288^cellular_component^GBAF complex`GO:0016514^cellular_component^SWI/SNF complex`GO:0006915^biological_process^apoptotic process`GO:0030154^biological_process^cell differentiation`GO:0006338^biological_process^chromatin remodeling`GO:0045596^biological_process^negative regulation of cell differentiation`GO:0008284^biological_process^positive regulat…	.	.	.
NonamEVm018306t1	NonamEVm018306t1	.	.	NonamEVm018306t1.p1	326-676[+]	.	.	.	.	.	.	.	.	.	.	.	.	.
NonamEVm011515t1	NonamEVm011515t1	.	.	NonamEVm011515t1.p1	38-463[+]	.	tr|A0A8J5N9A0|A0A8J5N9A0_HOMAM^tr|A0A8J5N9A0|A0A8J5N9A0_HOMAM^Q:2-463,H:144-301^79.7%ID^E:3.4e-54^.^.	tr|A0A8J5N9A0|A0A8J5N9A0_HOMAM^tr|A0A8J5N9A0|A0A8J5N9A0_HOMAM^Q:1-142,H:156-301^78.8%ID^E:4.4e-48^.^.	.	.	.	.	.	.	.	.	.	.
NonamEVm014769t1	NonamEVm014769t1	.	.	NonamEVm014769t1.p1	3-422[+]	.	tr|A0A8J5N266|A0A8J5N266_HOMAM^tr|A0A8J5N266|A0A8J5N266_HOMAM^Q:3-419,H:272-410^92.8%ID^E:4.2e-51^.^.	tr|A0A8J5N266|A0A8J5N266_HOMAM^tr|A0A8J5N266|A0A8J5N266_HOMAM^Q:1-139,H:272-410^92.8%ID^E:4.2e-51^.^.	.	.	.	.	.	.	.	.	.	.
NonamEVm019334t1	NonamEVm019334t1	PIPNB_BOVIN^PIPNB_BOVIN^Q:331-567,H:188-266^59.5%ID^E:1.1e-23^RecName: Full=Phosphatidylinositol transfer protein beta isoform;^Eukaryota; Metazoa; Chordata; Craniata; Vertebrata; Euteleostomi; Mammalia; Eutheria; Laurasiatheria; Artiodactyla; Ruminantia; Pecora; Bovidae; Bovinae; Bos	.	NonamEVm019334t1.p1	244-576[+]	PIPNB_BOVIN^PIPNB_BOVIN^Q:30-108,H:188-266^59.5%ID^E:7.1e-24^RecName: Full=Phosphatidylinositol transfer protein beta isoform;^Eukaryota; Metazoa; Chordata; Craniata; Vertebrata; Euteleostomi; Mammalia; Eutheria; Laurasiatheria; Artiodactyla; Ruminantia; Pecora; Bovidae; Bovinae; Bos	tr|A0A8J5TLE6|A0A8J5TLE6_HOMAM^tr|A0A8J5TLE6|A0A8J5TLE6_HOMAM^Q:325-573,H:58-140^81.9%ID^E:1.7e-33^.^.`tr|A0A8J5TLE6|A0A8J5TLE6_HOMAM^tr|A0A8J5TLE6|A0A8J5TLE6_HOMAM^Q:150-317,H:2-57^71.4%ID^E:1.7e-17^.^.	tr|A0A8J5TLE6|A0A8J5TLE6_HOMAM^tr|A0A8J5TLE6|A0A8J5TLE6_HOMAM^Q:28-110,H:58-140^81.9%ID^E:8.2e-34^.^.	PF02121.21^IP_trans^Phosphatidylinositol transfer protein^27-93^E:1.2e-29	.	.	.	KEGG:bta:613773	GO:0005737^cellular_component^cytoplasm`GO:0005789^cellular_component^endoplasmic reticulum membrane`GO:0005794^cellular_component^Golgi apparatus`GO:0000139^cellular_component^Golgi membrane`GO:0031210^molecular_function^phosphatidylcholine binding`GO:0120019^molecular_function^phosphatidylcholine transfer activity`GO:0008525^molecular_function^phosphatidylcholine transporter activity`GO:0035091…	GO:0005737^cellular_component^cytoplasm`GO:0005789^cellular_component^endoplasmic reticulum membrane`GO:0005794^cellular_component^Golgi apparatus`GO:0000139^cellular_component^Golgi membrane`GO:0031210^molecular_function^phosphatidylcholine binding`GO:0120019^molecular_function^phosphatidylcholine transfer activity`GO:0008525^molecular_function^phosphatidylcholine transporter activity`GO:0035091…	GO:0005548^molecular_function^phospholipid transporter activity`GO:0015914^biological_process^phospholipid transport	.	.
NonamEVm032270t1	NonamEVm032270t1	.	.	.	.	.	.	.	.	.	.	.	.	.	.	.	.	.
NonamEVm015824t1	NonamEVm015824t1	.	.	NonamEVm015824t1.p1	137-544[+]	.	.	.	.	.	.	.	.	.	.	.	.	.
NonamEVm008789t1	NonamEVm008789t1	.	.	NonamEVm008789t1.p1	1-669[+]	.	tr|A0A8J5N5F4|A0A8J5N5F4_HOMAM^tr|A0A8J5N5F4|A0A8J5N5F4_HOMAM^Q:1-669,H:2992-3207^70.4%ID^E:1.1e-66^.^.	tr|A0A8J5N5F4|A0A8J5N5F4_HOMAM^tr|A0A8J5N5F4|A0A8J5N5F4_HOMAM^Q:1-223,H:2992-3207^70.4%ID^E:1.1e-66^.^.	.	.	.	.	.	.	.	.	.	.
NonamEVm001379t1	NonamEVm001379t1	.	.	NonamEVm001379t1.p1	3-2483[+]	.	tr|A0A6B0VEM1|A0A6B0VEM1_IXORI^tr|A0A6B0VEM1|A0A6B0VEM1_IXORI^Q:39-2207,H:368-1075^34.9%ID^E:1.5e-103^.^.	tr|A0A6B0VEM1|A0A6B0VEM1_IXORI^tr|A0A6B0VEM1|A0A6B0VEM1_IXORI^Q:13-735,H:368-1075^34.9%ID^E:1.5e-103^.^.	PF03175.16^DNA_pol_B_2^DNA polymerase type B, organellar and viral^60-330^E:5.7e-13	.	.	.	.	.	.	GO:0000166^molecular_function^nucleotide binding`GO:0003677^molecular_function^DNA binding`GO:0003887^molecular_function^DNA-directed DNA polymerase activity`GO:0006260^biological_process^DNA replication	.	.
NonamEVm013899t1	NonamEVm013899t1	OSBL1_RAT^OSBL1_RAT^Q:13-384,H:827-950^58.9%ID^E:7.3e-38^RecName: Full=Oxysterol-binding protein-related protein 1;^Eukaryota; Metazoa; Chordata; Craniata; Vertebrata; Euteleostomi; Mammalia; Eutheria; Euarchontoglires; Glires; Rodentia; Myomorpha; Muroidea; Muridae; Murinae; Rattus	.	NonamEVm013899t1.p1	1-387[+]	OSBL1_RAT^OSBL1_RAT^Q:5-128,H:827-950^58.9%ID^E:7.7e-38^RecName: Full=Oxysterol-binding protein-related protein 1;^Eukaryota; Metazoa; Chordata; Craniata; Vertebrata; Euteleostomi; Mammalia; Eutheria; Euarchontoglires; Glires; Rodentia; Myomorpha; Muroidea; Muridae; Murinae; Rattus	tr|A0A8J5JVB4|A0A8J5JVB4_HOMAM^tr|A0A8J5JVB4|A0A8J5JVB4_HOMAM^Q:1-384,H:302-429^86.7%ID^E:2.5e-60^.^.	tr|A0A8J5JVB4|A0A8J5JVB4_HOMAM^tr|A0A8J5JVB4|A0A8J5JVB4_HOMAM^Q:1-128,H:302-429^86.7%ID^E:2.7e-60^.^.	PF01237.21^Oxysterol_BP^Oxysterol-binding protein^7-119^E:2.8e-39	.	.	.	KEGG:rno:259221	GO:0005829^cellular_component^cytosol`GO:0005768^cellular_component^endosome`GO:0043231^cellular_component^intracellular membrane-bounded organelle`GO:0005770^cellular_component^late endosome`GO:0016020^cellular_component^membrane`GO:0044232^cellular_component^organelle membrane contact site`GO:0015485^molecular_function^cholesterol binding`GO:0032934^molecular_function^sterol binding`GO:0015248^…	GO:0005829^cellular_component^cytosol`GO:0005768^cellular_component^endosome`GO:0043231^cellular_component^intracellular membrane-bounded organelle`GO:0005770^cellular_component^late endosome`GO:0016020^cellular_component^membrane`GO:0044232^cellular_component^organelle membrane contact site`GO:0015485^molecular_function^cholesterol binding`GO:0032934^molecular_function^sterol binding`GO:0015248^…	GO:0008289^molecular_function^lipid binding	.	.
NonamEVm030232t1	NonamEVm030232t1	.	.	.	.	.	.	.	.	.	.	.	.	.	.	.	.	.
NonamEVm008008t1	NonamEVm008008t1	.	.	NonamEVm008008t1.p1	3-710[+]	.	tr|A0A8J5TTQ9|A0A8J5TTQ9_HOMAM^tr|A0A8J5TTQ9|A0A8J5TTQ9_HOMAM^Q:12-710,H:15-247^68.2%ID^E:1.6e-74^.^.	tr|A0A8J5TTQ9|A0A8J5TTQ9_HOMAM^tr|A0A8J5TTQ9|A0A8J5TTQ9_HOMAM^Q:4-236,H:15-247^68.2%ID^E:1.6e-74^.^.	.	.	.	.	.	.	.	.	.	.
NonamEVm010532t1	NonamEVm010532t1	.	.	NonamEVm010532t1.p1	1-513[+]	.	tr|A0A8J5K059|A0A8J5K059_HOMAM^tr|A0A8J5K059|A0A8J5K059_HOMAM^Q:1-510,H:565-731^57.5%ID^E:4.3e-34^.^.	tr|A0A8J5K059|A0A8J5K059_HOMAM^tr|A0A8J5K059|A0A8J5K059_HOMAM^Q:1-170,H:565-731^57.5%ID^E:1.9e-34^.^.	.	.	.	.	.	.	.	.	.	.
NonamEVm019677t2	NonamEVm019677t2	.	.	NonamEVm019677t2.p1	181-504[+]	.	.	.	.	.	.	.	.	.	.	.	.	.
NonamEVm012141t1	NonamEVm012141t1	.	.	NonamEVm012141t1.p1	2-439[+]	.	tr|A0A8J5JDG1|A0A8J5JDG1_HOMAM^tr|A0A8J5JDG1|A0A8J5JDG1_HOMAM^Q:2-436,H:2003-2146^68.5%ID^E:5.9e-40^.^.	tr|A0A8J5JDG1|A0A8J5JDG1_HOMAM^tr|A0A8J5JDG1|A0A8J5JDG1_HOMAM^Q:1-145,H:2003-2146^68.5%ID^E:5.9e-40^.^.	.	.	.	.	.	.	.	.	.	.
NonamEVm010159t1	NonamEVm010159t1	NUC1_CAEEL^NUC1_CAEEL^Q:4-561,H:182-365^40.3%ID^E:2.1e-36^RecName: Full=Deoxyribonuclease-2;^Eukaryota; Metazoa; Ecdysozoa; Nematoda; Chromadorea; Rhabditida; Rhabditina; Rhabditomorpha; Rhabditoidea; Rhabditidae; Peloderinae; Caenorhabditis	.	NonamEVm010159t1.p1	1-606[+]	NUC1_CAEEL^NUC1_CAEEL^Q:2-187,H:182-365^40.3%ID^E:1e-36^RecName: Full=Deoxyribonuclease-2;^Eukaryota; Metazoa; Ecdysozoa; Nematoda; Chromadorea; Rhabditida; Rhabditina; Rhabditomorpha; Rhabditoidea; Rhabditidae; Peloderinae; Caenorhabditis	tr|A0A8J5MWC5|A0A8J5MWC5_HOMAM^tr|A0A8J5MWC5|A0A8J5MWC5_HOMAM^Q:4-603,H:191-390^79.5%ID^E:1.4e-89^.^.	tr|A0A8J5MWC5|A0A8J5MWC5_HOMAM^tr|A0A8J5MWC5|A0A8J5MWC5_HOMAM^Q:2-201,H:191-390^79.5%ID^E:6.6e-90^.^.	PF03265.18^DNase_II^Deoxyribonuclease II^1-197^E:5.2e-59	.	.	.	KEGG:cel:CELE_C07B5.5	GO:0005764^cellular_component^lysosome`GO:0005634^cellular_component^nucleus`GO:0004531^molecular_function^deoxyribonuclease II activity`GO:0006309^biological_process^apoptotic DNA fragmentation`GO:0000737^biological_process^obsolete DNA catabolic process, endonucleolytic`GO:0002785^biological_process^negative regulation of antimicrobial peptide production	GO:0005764^cellular_component^lysosome`GO:0005634^cellular_component^nucleus`GO:0004531^molecular_function^deoxyribonuclease II activity`GO:0006309^biological_process^apoptotic DNA fragmentation`GO:0000737^biological_process^obsolete DNA catabolic process, endonucleolytic`GO:0002785^biological_process^negative regulation of antimicrobial peptide production	GO:0004531^molecular_function^deoxyribonuclease II activity`GO:0006259^biological_process^DNA metabolic process	.	.
NonamEVm004018t1	NonamEVm004018t1	KBP_DANRE^KBP_DANRE^Q:3-1298,H:185-625^39.4%ID^E:4.1e-84^RecName: Full=KIF-binding protein;^Eukaryota; Metazoa; Chordata; Craniata; Vertebrata; Euteleostomi; Actinopterygii; Neopterygii; Teleostei; Ostariophysi; Cypriniformes; Danionidae; Danioninae; Danio	.	NonamEVm004018t1.p1	3-1310[+]	KBP_DANRE^KBP_DANRE^Q:1-432,H:185-625^39.4%ID^E:6.3e-84^RecName: Full=KIF-binding protein;^Eukaryota; Metazoa; Chordata; Craniata; Vertebrata; Euteleostomi; Actinopterygii; Neopterygii; Teleostei; Ostariophysi; Cypriniformes; Danionidae; Danioninae; Danio	tr|A0A8J5JLZ6|A0A8J5JLZ6_HOMAM^tr|A0A8J5JLZ6|A0A8J5JLZ6_HOMAM^Q:6-1307,H:203-626^85.9%ID^E:8.4e-216^.^.	tr|A0A8J5JLZ6|A0A8J5JLZ6_HOMAM^tr|A0A8J5JLZ6|A0A8J5JLZ6_HOMAM^Q:2-435,H:203-626^85.9%ID^E:1.3e-215^.^.	PF12309.11^KBP_C^KIF-1 binding protein C terminal^73-430^E:2.9e-121	.	.	.	.	GO:0005856^cellular_component^cytoskeleton`GO:0005739^cellular_component^mitochondrion`GO:0021952^biological_process^central nervous system projection neuron axonogenesis`GO:0048929^biological_process^efferent axon development in posterior lateral line nerve`GO:0048484^biological_process^enteric nervous system development`GO:0000226^biological_process^microtubule cytoskeleton organization`GO:0006…	GO:0005856^cellular_component^cytoskeleton`GO:0005739^cellular_component^mitochondrion`GO:0021952^biological_process^central nervous system projection neuron axonogenesis`GO:0048929^biological_process^efferent axon development in posterior lateral line nerve`GO:0048484^biological_process^enteric nervous system development`GO:0000226^biological_process^microtubule cytoskeleton organization`GO:0006…	.	.	.
NonamEVm014770t1	NonamEVm014770t1	U2AFL_HUMAN^U2AFL_HUMAN^Q:1-363,H:261-384^53.5%ID^E:1.8e-32^RecName: Full=Putative U2 small nuclear ribonucleoprotein auxiliary factor 35 kDa subunit-related protein 1 {ECO:0000305};^Eukaryota; Metazoa; Chordata; Craniata; Vertebrata; Euteleostomi; Mammalia; Eutheria; Euarchontoglires; Primates; Haplorrhini; Catarrhini; Hominidae; Homo	.	NonamEVm014770t1.p1	1-423[+]	U2AFL_HUMAN^U2AFL_HUMAN^Q:1-121,H:261-384^53.5%ID^E:1.8e-32^RecName: Full=Putative U2 small nuclear ribonucleoprotein auxiliary factor 35 kDa subunit-related protein 1 {ECO:0000305};^Eukaryota; Metazoa; Chordata; Craniata; Vertebrata; Euteleostomi; Mammalia; Eutheria; Euarchontoglires; Primates; Haplorrhini; Catarrhini; Hominidae; Homo	tr|A0A3R7P796|A0A3R7P796_PENVA^tr|A0A3R7P796|A0A3R7P796_PENVA^Q:1-351,H:227-348^69.1%ID^E:5e-44^.^.	tr|A0A3R7P796|A0A3R7P796_PENVA^tr|A0A3R7P796|A0A3R7P796_PENVA^Q:1-117,H:227-348^69.1%ID^E:5e-44^.^.	PF14608.9^zf-CCCH_2^RNA-binding, Nab2-type zinc finger^44-46^E:20000`PF14608.9^zf-CCCH_2^RNA-binding, Nab2-type zinc finger^60-76^E:0.024	.	.	.	.	GO:0005681^cellular_component^spliceosomal complex`GO:0089701^cellular_component^U2AF complex`GO:0046872^molecular_function^metal ion binding`GO:0030628^molecular_function^pre-mRNA 3'-splice site binding`GO:0000398^biological_process^mRNA splicing, via spliceosome	GO:0005681^cellular_component^spliceosomal complex`GO:0089701^cellular_component^U2AF complex`GO:0046872^molecular_function^metal ion binding`GO:0030628^molecular_function^pre-mRNA 3'-splice site binding`GO:0000398^biological_process^mRNA splicing, via spliceosome	.	.	.
NonamEVm005765t1	NonamEVm005765t1	.	.	NonamEVm005765t1.p1	2-1012[+]	.	tr|A0A8J5JAM8|A0A8J5JAM8_HOMAM^tr|A0A8J5JAM8|A0A8J5JAM8_HOMAM^Q:2-1009,H:387-698^36.6%ID^E:2.2e-36^.^.	tr|A0A8J5JAM8|A0A8J5JAM8_HOMAM^tr|A0A8J5JAM8|A0A8J5JAM8_HOMAM^Q:1-336,H:387-698^36.6%ID^E:3.1e-36^.^.	PF16099.8^RMI1_C^Recq-mediated genome instability protein 1, C-terminal OB-fold^195-332^E:1e-31	.	.	.	.	.	.	GO:0000166^molecular_function^nucleotide binding	.	.
NonamEVm016615t1	NonamEVm016615t1	.	.	NonamEVm016615t1.p1	638-1024[+]	.	tr|A0A5B7EFE6|A0A5B7EFE6_PORTR^tr|A0A5B7EFE6|A0A5B7EFE6_PORTR^Q:638-1024,H:1-125^81.4%ID^E:2.2e-29^.^.	tr|A0A5B7EFE6|A0A5B7EFE6_PORTR^tr|A0A5B7EFE6|A0A5B7EFE6_PORTR^Q:1-129,H:1-125^81.4%ID^E:8.3e-30^.^.	.	.	.	.	.	.	.	.	.	.
NonamEVm011241t1	NonamEVm011241t1	.	.	NonamEVm011241t1.p1	259-789[+]	.	tr|A0A8J5KF27|A0A8J5KF27_HOMAM^tr|A0A8J5KF27|A0A8J5KF27_HOMAM^Q:346-756,H:3-138^71.5%ID^E:8.4e-53^.^.	tr|A0A8J5KF27|A0A8J5KF27_HOMAM^tr|A0A8J5KF27|A0A8J5KF27_HOMAM^Q:30-166,H:3-138^71.5%ID^E:5.6e-53^.^.	.	.	.	.	.	.	.	.	.	.
NonamEVm003600t1	NonamEVm003600t1	.	.	NonamEVm003600t1.p1	1-1338[+]	.	tr|A0A8J5KDC2|A0A8J5KDC2_HOMAM^tr|A0A8J5KDC2|A0A8J5KDC2_HOMAM^Q:61-1056,H:111-450^62%ID^E:4.3e-65^.^.	tr|A0A8J5KDC2|A0A8J5KDC2_HOMAM^tr|A0A8J5KDC2|A0A8J5KDC2_HOMAM^Q:21-352,H:111-450^62%ID^E:4.3e-65^.^.	.	.	.	.	.	.	.	.	.	.
NonamEVm003294t1	NonamEVm003294t1	SPA5L_MOUSE^SPA5L_MOUSE^Q:22-1446,H:193-734^31.1%ID^E:1.7e-62^RecName: Full=Ribosome biogenesis protein SPATA5L1 {ECO:0000305};^Eukaryota; Metazoa; Chordata; Craniata; Vertebrata; Euteleostomi; Mammalia; Eutheria; Euarchontoglires; Glires; Rodentia; Myomorpha; Muroidea; Muridae; Murinae; Mus; Mus	.	NonamEVm003294t1.p1	1-1476[+]	SPA5L_MOUSE^SPA5L_MOUSE^Q:8-482,H:193-734^31.1%ID^E:2e-62^RecName: Full=Ribosome biogenesis protein SPATA5L1 {ECO:0000305};^Eukaryota; Metazoa; Chordata; Craniata; Vertebrata; Euteleostomi; Mammalia; Eutheria; Euarchontoglires; Glires; Rodentia; Myomorpha; Muroidea; Muridae; Murinae; Mus; Mus	tr|A0A8J5MY58|A0A8J5MY58_HOMAM^tr|A0A8J5MY58|A0A8J5MY58_HOMAM^Q:1-1473,H:198-755^67.7%ID^E:5.3e-203^.^.	tr|A0A8J5MY58|A0A8J5MY58_HOMAM^tr|A0A8J5MY58|A0A8J5MY58_HOMAM^Q:1-491,H:198-755^67.7%ID^E:1.1e-202^.^.	PF00004.32^AAA^ATPase family associated with various cellular activities (AAA)^45-176^E:5e-31`PF07728.17^AAA_5^AAA domain (dynein-related subfamily)^45-165^E:4.7e-05`PF00004.32^AAA^ATPase family associated with various cellular activities (AAA)^309-390^E:1e-07	.	.	.	KEGG:mmu:214616	GO:0005737^cellular_component^cytoplasm`GO:0005634^cellular_component^nucleus`GO:0005819^cellular_component^spindle`GO:0005524^molecular_function^ATP binding`GO:0016887^molecular_function^ATP hydrolysis activity`GO:1990275^molecular_function^preribosome binding`GO:0042273^biological_process^ribosomal large subunit biogenesis	GO:0005737^cellular_component^cytoplasm`GO:0005634^cellular_component^nucleus`GO:0005819^cellular_component^spindle`GO:0005524^molecular_function^ATP binding`GO:0016887^molecular_function^ATP hydrolysis activity`GO:1990275^molecular_function^preribosome binding`GO:0042273^biological_process^ribosomal large subunit biogenesis	GO:0005524^molecular_function^ATP binding`GO:0016887^molecular_function^ATP hydrolysis activity	.	.
NonamEVm003203t1	NonamEVm003203t1	TRET1_APILI^TRET1_APILI^Q:272-1639,H:42-485^39.7%ID^E:3.9e-89^RecName: Full=Facilitated trehalose transporter Tret1 {ECO:0000303|PubMed:20035867};^Eukaryota; Metazoa; Ecdysozoa; Arthropoda; Hexapoda; Insecta; Pterygota; Neoptera; Endopterygota; Hymenoptera; Apocrita; Aculeata; Apoidea; Apidae; Apis	.	NonamEVm003203t1.p1	149-1648[+]	TRET1_APILI^TRET1_APILI^Q:42-497,H:42-485^39.7%ID^E:3.4e-89^RecName: Full=Facilitated trehalose transporter Tret1 {ECO:0000303|PubMed:20035867};^Eukaryota; Metazoa; Ecdysozoa; Arthropoda; Hexapoda; Insecta; Pterygota; Neoptera; Endopterygota; Hymenoptera; Apocrita; Aculeata; Apoidea; Apidae; Apis	tr|A0A8J5N0C5|A0A8J5N0C5_HOMAM^tr|A0A8J5N0C5|A0A8J5N0C5_HOMAM^Q:305-1645,H:32-473^79.2%ID^E:4.1e-193^.^.	tr|A0A8J5N0C5|A0A8J5N0C5_HOMAM^tr|A0A8J5N0C5|A0A8J5N0C5_HOMAM^Q:53-499,H:32-473^79.2%ID^E:3.5e-193^.^.	PF00083.27^Sugar_tr^Sugar (and other) transporter^47-492^E:7.6e-93`PF07690.19^MFS_1^Major Facilitator Superfamily^56-439^E:5.4e-22	.	.	.	KEGG:ame:551643	GO:0005886^cellular_component^plasma membrane`GO:0051119^molecular_function^sugar transmembrane transporter activity`GO:0015574^molecular_function^trehalose transmembrane transporter activity`GO:0015771^biological_process^trehalose transport	GO:0005886^cellular_component^plasma membrane`GO:0051119^molecular_function^sugar transmembrane transporter activity`GO:0015574^molecular_function^trehalose transmembrane transporter activity`GO:0015771^biological_process^trehalose transport	GO:0022857^molecular_function^transmembrane transporter activity`GO:0055085^biological_process^transmembrane transport`GO:0016020^cellular_component^membrane	.	.
NonamEVm037507t1	NonamEVm037507t1	.	.	.	.	.	.	.	.	.	.	.	.	.	.	.	.	.
NonamEVm001660t1	NonamEVm001660t1	SKY_DROME^SKY_DROME^Q:767-2428,H:29-587^44.7%ID^E:3.6e-143^RecName: Full=GTPase-activating protein skywalker {ECO:0000303|PubMed:21458671};^Eukaryota; Metazoa; Ecdysozoa; Arthropoda; Hexapoda; Insecta; Pterygota; Neoptera; Endopterygota; Diptera; Brachycera; Muscomorpha; Ephydroidea; Drosophilidae; Drosophila; Sophophora	.	NonamEVm001660t1.p1	266-2431[+]	SKY_DROME^SKY_DROME^Q:168-721,H:29-587^44.7%ID^E:2.6e-143^RecName: Full=GTPase-activating protein skywalker {ECO:0000303|PubMed:21458671};^Eukaryota; Metazoa; Ecdysozoa; Arthropoda; Hexapoda; Insecta; Pterygota; Neoptera; Endopterygota; Diptera; Brachycera; Muscomorpha; Ephydroidea; Drosophilidae; Drosophila; Sophophora	tr|A0A8J5JLL8|A0A8J5JLL8_HOMAM^tr|A0A8J5JLL8|A0A8J5JLL8_HOMAM^Q:266-2428,H:1-697^84.3%ID^E:0^.^.	tr|A0A8J5JLL8|A0A8J5JLL8_HOMAM^tr|A0A8J5JLL8|A0A8J5JLL8_HOMAM^Q:1-721,H:1-697^84.3%ID^E:0^.^.	PF00566.21^RabGAP-TBC^Rab-GTPase-TBC domain^278-426^E:1e-15`PF07534.19^TLD^TLD^561-718^E:1.9e-29	.	.	.	KEGG:dme:Dmel_CG9339	GO:0005737^cellular_component^cytoplasm`GO:0010008^cellular_component^endosome membrane`GO:0031594^cellular_component^neuromuscular junction`GO:0005886^cellular_component^plasma membrane`GO:0098794^cellular_component^postsynapse`GO:0045202^cellular_component^synapse`GO:0030672^cellular_component^synaptic vesicle membrane`GO:0043195^cellular_component^terminal bouton`GO:0005096^molecular_function^…	GO:0005737^cellular_component^cytoplasm`GO:0010008^cellular_component^endosome membrane`GO:0031594^cellular_component^neuromuscular junction`GO:0005886^cellular_component^plasma membrane`GO:0098794^cellular_component^postsynapse`GO:0045202^cellular_component^synapse`GO:0030672^cellular_component^synaptic vesicle membrane`GO:0043195^cellular_component^terminal bouton`GO:0005096^molecular_function^…	.	.	.
NonamEVm032559t1	NonamEVm032559t1	.	.	.	.	.	.	.	.	.	.	.	.	.	.	.	.	.
NonamEVm010788t1	NonamEVm010788t1	UFO_HUMAN^UFO_HUMAN^Q:75-524,H:328-477^33.1%ID^E:4.8e-06^RecName: Full=Tyrosine-protein kinase receptor UFO;^Eukaryota; Metazoa; Chordata; Craniata; Vertebrata; Euteleostomi; Mammalia; Eutheria; Euarchontoglires; Primates; Haplorrhini; Catarrhini; Hominidae; Homo	.	NonamEVm010788t1.p1	3-533[+]	UFO_HUMAN^UFO_HUMAN^Q:25-174,H:328-477^33.1%ID^E:4.8e-06^RecName: Full=Tyrosine-protein kinase receptor UFO;^Eukaryota; Metazoa; Chordata; Craniata; Vertebrata; Euteleostomi; Mammalia; Eutheria; Euarchontoglires; Primates; Haplorrhini; Catarrhini; Hominidae; Homo	tr|A0A8J5K9S4|A0A8J5K9S4_HOMAM^tr|A0A8J5K9S4|A0A8J5K9S4_HOMAM^Q:6-527,H:793-968^73.3%ID^E:2.8e-68^.^.	tr|A0A8J5K9S4|A0A8J5K9S4_HOMAM^tr|A0A8J5K9S4|A0A8J5K9S4_HOMAM^Q:2-175,H:793-968^73.3%ID^E:2.8e-68^.^.	PF00041.24^fn3^Fibronectin type III domain^32-113^E:1e-09	.	.	.	KEGG:hsa:558	GO:0015629^cellular_component^actin cytoskeleton`GO:0009986^cellular_component^cell surface`GO:0070062^cellular_component^extracellular exosome`GO:0005615^cellular_component^extracellular space`GO:0043231^cellular_component^intracellular membrane-bounded organelle`GO:0005886^cellular_component^plasma membrane`GO:0043235^cellular_component^receptor complex`GO:0005524^molecular_function^ATP binding…	GO:0015629^cellular_component^actin cytoskeleton`GO:0009986^cellular_component^cell surface`GO:0070062^cellular_component^extracellular exosome`GO:0005615^cellular_component^extracellular space`GO:0043231^cellular_component^intracellular membrane-bounded organelle`GO:0005886^cellular_component^plasma membrane`GO:0043235^cellular_component^receptor complex`GO:0005524^molecular_function^ATP binding…	GO:0005515^molecular_function^protein binding	.	.
NonamEVm014380t1	NonamEVm014380t1	.	.	NonamEVm014380t1.p1	3-410[+]	.	tr|A0A8J5K9S4|A0A8J5K9S4_HOMAM^tr|A0A8J5K9S4|A0A8J5K9S4_HOMAM^Q:6-389,H:793-920^78.1%ID^E:3.1e-51^.^.	tr|A0A8J5K9S4|A0A8J5K9S4_HOMAM^tr|A0A8J5K9S4|A0A8J5K9S4_HOMAM^Q:2-129,H:793-920^78.1%ID^E:3.1e-51^.^.	PF00041.24^fn3^Fibronectin type III domain^32-113^E:1.3e-11	.	.	.	.	.	.	GO:0005515^molecular_function^protein binding	.	.
NonamEVm022494t1	NonamEVm022494t1	NAC1_CANLF^NAC1_CANLF^Q:1732-1893,H:792-845^66.7%ID^E:1.5e-11^RecName: Full=Sodium/calcium exchanger 1;^Eukaryota; Metazoa; Chordata; Craniata; Vertebrata; Euteleostomi; Mammalia; Eutheria; Laurasiatheria; Carnivora; Caniformia; Canidae; Canis`NAC1_CANLF^NAC1_CANLF^Q:2771-2932,H:797-850^68.5%ID^E:5.7e-11^RecName: Full=Sodium/calcium exchanger 1;^Eukaryota; Metazoa; Chordata; Craniata; Vertebrata;…	.	.	.	.	tr|A0A8J5MKB3|A0A8J5MKB3_HOMAM^tr|A0A8J5MKB3|A0A8J5MKB3_HOMAM^Q:1735-1893,H:180-232^94.3%ID^E:3.4e-17^.^.`tr|A0A8J5MKB3|A0A8J5MKB3_HOMAM^tr|A0A8J5MKB3|A0A8J5MKB3_HOMAM^Q:2771-2932,H:184-237^68.5%ID^E:3.4e-09^.^.	.	.	.	.	.	KEGG:cfa:475738	GO:0030424^cellular_component^axon`GO:0016020^cellular_component^membrane`GO:0005654^cellular_component^nucleoplasm`GO:0005886^cellular_component^plasma membrane`GO:0098794^cellular_component^postsynapse`GO:0042383^cellular_component^sarcolemma`GO:0030506^molecular_function^ankyrin binding`GO:0005509^molecular_function^calcium ion binding`GO:1905060^molecular_function^calcium:monoatomic cation an…	.	.	.	.
NonamEVm038670t1	NonamEVm038670t1	.	.	.	.	.	.	.	.	.	.	.	.	.	.	.	.	.
NonamEVm018194t1	NonamEVm018194t1	.	.	NonamEVm018194t1.p1	2-340[+]	.	tr|A0A8J4Y472|A0A8J4Y472_CHIOP^tr|A0A8J4Y472|A0A8J4Y472_CHIOP^Q:8-328,H:7-110^39.4%ID^E:1.6e-13^.^.	tr|A0A8J4Y472|A0A8J4Y472_CHIOP^tr|A0A8J4Y472|A0A8J4Y472_CHIOP^Q:3-109,H:7-110^39.4%ID^E:5.6e-14^.^.	.	.	.	.	.	.	.	.	.	.
NonamEVm018549t1	NonamEVm018549t1	.	.	.	.	.	.	.	.	.	.	.	.	.	.	.	.	.
NonamEVm031606t1	NonamEVm031606t1	.	.	.	.	.	.	.	.	.	.	.	.	.	.	.	.	.
NonamEVm021536t1	NonamEVm021536t1	.	.	.	.	.	.	.	.	.	.	.	.	.	.	.	.	.
NonamEVm039555t1	NonamEVm039555t1	.	.	.	.	.	.	.	.	.	.	.	.	.	.	.	.	.
NonamEVm005319t1	NonamEVm005319t1	ABCBA_HUMAN^ABCBA_HUMAN^Q:1-1158,H:352-737^61.9%ID^E:1.8e-132^RecName: Full=ATP-binding cassette sub-family B member 10, mitochondrial {ECO:0000305};^Eukaryota; Metazoa; Chordata; Craniata; Vertebrata; Euteleostomi; Mammalia; Eutheria; Euarchontoglires; Primates; Haplorrhini; Catarrhini; Hominidae; Homo	.	NonamEVm005319t1.p1	1-1161[+]	ABCBA_HUMAN^ABCBA_HUMAN^Q:1-386,H:352-737^61.9%ID^E:2.5e-132^RecName: Full=ATP-binding cassette sub-family B member 10, mitochondrial {ECO:0000305};^Eukaryota; Metazoa; Chordata; Craniata; Vertebrata; Euteleostomi; Mammalia; Eutheria; Euarchontoglires; Primates; Haplorrhini; Catarrhini; Hominidae; Homo	tr|A0A423TEB7|A0A423TEB7_PENVA^tr|A0A423TEB7|A0A423TEB7_PENVA^Q:1-1158,H:312-697^79.3%ID^E:1.4e-170^.^.	tr|A0A423TEB7|A0A423TEB7_PENVA^tr|A0A423TEB7|A0A423TEB7_PENVA^Q:1-386,H:312-697^79.3%ID^E:1.9e-170^.^.	PF00664.26^ABC_membrane^ABC transporter transmembrane region^3-90^E:2e-19`PF00005.30^ABC_tran^ABC transporter^160-311^E:6e-33	.	.	.	KEGG:hsa:23456	GO:0005743^cellular_component^mitochondrial inner membrane`GO:0031966^cellular_component^mitochondrial membrane`GO:0005739^cellular_component^mitochondrion`GO:0140359^molecular_function^ABC-type transporter activity`GO:0005524^molecular_function^ATP binding`GO:0016887^molecular_function^ATP hydrolysis activity`GO:0042803^molecular_function^protein homodimerization activity`GO:0048821^biological_p…	GO:0005743^cellular_component^mitochondrial inner membrane`GO:0031966^cellular_component^mitochondrial membrane`GO:0005739^cellular_component^mitochondrion`GO:0140359^molecular_function^ABC-type transporter activity`GO:0005524^molecular_function^ATP binding`GO:0016887^molecular_function^ATP hydrolysis activity`GO:0042803^molecular_function^protein homodimerization activity`GO:0048821^biological_p…	GO:0005524^molecular_function^ATP binding`GO:0140359^molecular_function^ABC-type transporter activity`GO:0055085^biological_process^transmembrane transport`GO:0016020^cellular_component^membrane	.	.
NonamEVm022354t1	NonamEVm022354t1	.	.	.	.	.	.	.	.	.	.	.	.	.	.	.	.	.
NonamEVm006519t1	NonamEVm006519t1	.	.	NonamEVm006519t1.p1	2-949[+]	.	tr|A0A8J5N1W6|A0A8J5N1W6_HOMAM^tr|A0A8J5N1W6|A0A8J5N1W6_HOMAM^Q:77-943,H:8-287^76.8%ID^E:3.7e-128^.^.	tr|A0A8J5N1W6|A0A8J5N1W6_HOMAM^tr|A0A8J5N1W6|A0A8J5N1W6_HOMAM^Q:26-314,H:8-287^76.8%ID^E:3.3e-128^.^.	PF04438.19^zf-HIT^HIT zinc finger^36-63^E:3.8e-08	.	.	.	.	.	.	.	.	.
NonamEVm033704t1	NonamEVm033704t1	.	.	.	.	.	.	.	.	.	.	.	.	.	.	.	.	.
NonamEVm017860t1	NonamEVm017860t1	.	.	NonamEVm017860t1.p1	2-301[+]	.	.	.	.	.	.	.	.	.	.	.	.	.
NonamEVm026492t1	NonamEVm026492t1	.	.	.	.	.	.	.	.	.	.	.	.	.	.	.	.	.
NonamEVm026023t1	NonamEVm026023t1	.	.	.	.	.	.	.	.	.	.	.	.	.	.	.	.	.
NonamEVm046151t1	NonamEVm046151t1	.	.	.	.	.	.	.	.	.	.	.	.	.	.	.	.	.
NonamEVm030185t1	NonamEVm030185t1	.	.	.	.	.	.	.	.	.	.	.	.	.	.	.	.	.
NonamEVm031594t1	NonamEVm031594t1	.	.	.	.	.	.	.	.	.	.	.	.	.	.	.	.	.
NonamEVm012355t1	NonamEVm012355t1	.	.	NonamEVm012355t1.p1	21-515[+]	.	tr|A0A2D4KU02|A0A2D4KU02_9SAUR^tr|A0A2D4KU02|A0A2D4KU02_9SAUR^Q:403-194,H:40-107^61.4%ID^E:8.2e-08^.^.	tr|A0A3B4ZFV7|A0A3B4ZFV7_9TELE^tr|A0A3B4ZFV7|A0A3B4ZFV7_9TELE^Q:63-145,H:6-88^56.6%ID^E:3e-08^.^.	PF06140.16^Ifi-6-16^Interferon-induced 6-16 family^68-145^E:2e-25	.	.	.	.	.	.	GO:0016020^cellular_component^membrane	.	.
NonamEVm005363t1	NonamEVm005363t1	.	.	NonamEVm005363t1.p1	3-1124[+]	.	tr|A0A3R7M073|A0A3R7M073_PENVA^tr|A0A3R7M073|A0A3R7M073_PENVA^Q:6-992,H:236-568^34.7%ID^E:6.6e-11^.^.	tr|A0A3R7M073|A0A3R7M073_PENVA^tr|A0A3R7M073|A0A3R7M073_PENVA^Q:2-330,H:236-568^34.7%ID^E:6.6e-11^.^.	.	.	.	.	.	.	.	.	.	.
NonamEVm017006t1	NonamEVm017006t1	.	.	NonamEVm017006t1.p1	3-320[+]	.	.	.	.	.	.	.	.	.	.	.	.	.
NonamEVm028865t1	NonamEVm028865t1	.	.	.	.	.	.	.	.	.	.	.	.	.	.	.	.	.
NonamEVm001267t1	NonamEVm001267t1	SOBPA_DANRE^SOBPA_DANRE^Q:102-920,H:55-332^29.4%ID^E:5.2e-22^RecName: Full=Sine oculis-binding protein homolog A;^Eukaryota; Metazoa; Chordata; Craniata; Vertebrata; Euteleostomi; Actinopterygii; Neopterygii; Teleostei; Ostariophysi; Cypriniformes; Danionidae; Danioninae; Danio	.	NonamEVm001267t1.p1	3-2510[+]	SOBPA_DANRE^SOBPA_DANRE^Q:34-306,H:55-332^29.4%ID^E:4.5e-22^RecName: Full=Sine oculis-binding protein homolog A;^Eukaryota; Metazoa; Chordata; Craniata; Vertebrata; Euteleostomi; Actinopterygii; Neopterygii; Teleostei; Ostariophysi; Cypriniformes; Danionidae; Danioninae; Danio	tr|A0A8J5K2B9|A0A8J5K2B9_HOMAM^tr|A0A8J5K2B9|A0A8J5K2B9_HOMAM^Q:513-2507,H:1-594^69.1%ID^E:1.4e-187^.^.	tr|A0A8J5K2B9|A0A8J5K2B9_HOMAM^tr|A0A8J5K2B9|A0A8J5K2B9_HOMAM^Q:171-835,H:1-594^69.1%ID^E:1.3e-187^.^.	PF15279.9^SOBP^Sine oculis-binding protein^236-605^E:1.5e-49	.	.	.	KEGG:dre:573683	GO:0005634^cellular_component^nucleus`GO:0046872^molecular_function^metal ion binding`GO:0048513^biological_process^animal organ development	GO:0005634^cellular_component^nucleus`GO:0046872^molecular_function^metal ion binding`GO:0048513^biological_process^animal organ development	.	.	.
NonamEVm009641t1	NonamEVm009641t1	.	.	NonamEVm009641t1.p1	3-563[+]	.	tr|A0A423T080|A0A423T080_PENVA^tr|A0A423T080|A0A423T080_PENVA^Q:3-476,H:65-222^76.6%ID^E:7.6e-62^.^.	tr|A0A423T080|A0A423T080_PENVA^tr|A0A423T080|A0A423T080_PENVA^Q:1-158,H:65-222^76.6%ID^E:2.4e-62^.^.	PF09668.13^Asp_protease^Aspartyl protease^36-138^E:4.6e-05	.	.	.	.	.	.	GO:0004190^molecular_function^aspartic-type endopeptidase activity`GO:0006508^biological_process^proteolysis	.	.
NonamEVm027247t1	NonamEVm027247t1	.	.	.	.	.	tr|A0A8J5JYR6|A0A8J5JYR6_HOMAM^tr|A0A8J5JYR6|A0A8J5JYR6_HOMAM^Q:3-266,H:222-309^77.3%ID^E:1.6e-30^.^.	.	.	.	.	.	.	.	.	.	.	.
NonamEVm003573t1	NonamEVm003573t1	KCNKF_RAT^KCNKF_RAT^Q:672-1181,H:77-259^38.8%ID^E:4.1e-22^RecName: Full=Potassium channel subfamily K member 15;^Eukaryota; Metazoa; Chordata; Craniata; Vertebrata; Euteleostomi; Mammalia; Eutheria; Euarchontoglires; Glires; Rodentia; Myomorpha; Muroidea; Muridae; Murinae; Rattus	.	NonamEVm003573t1.p1	36-1442[+]	KCNKF_RAT^KCNKF_RAT^Q:213-382,H:77-259^38.8%ID^E:3.3e-22^RecName: Full=Potassium channel subfamily K member 15;^Eukaryota; Metazoa; Chordata; Craniata; Vertebrata; Euteleostomi; Mammalia; Eutheria; Euarchontoglires; Glires; Rodentia; Myomorpha; Muroidea; Muridae; Murinae; Rattus	tr|A0A8J5TK37|A0A8J5TK37_HOMAM^tr|A0A8J5TK37|A0A8J5TK37_HOMAM^Q:3-1439,H:29-386^49.1%ID^E:2.7e-96^.^.	tr|A0A8J5TK37|A0A8J5TK37_HOMAM^tr|A0A8J5TK37|A0A8J5TK37_HOMAM^Q:185-468,H:88-386^70.3%ID^E:1.6e-99^.^.	PF07885.19^Ion_trans_2^Ion channel^211-268^E:2.1e-19`PF07885.19^Ion_trans_2^Ion channel^302-367^E:8e-15	.	.	.	KEGG:rno:156873	GO:0005886^cellular_component^plasma membrane`GO:0022841^molecular_function^potassium ion leak channel activity`GO:0071805^biological_process^potassium ion transmembrane transport`GO:0034765^biological_process^regulation of monoatomic ion transmembrane transport`GO:0030322^biological_process^stabilization of membrane potential	GO:0005886^cellular_component^plasma membrane`GO:0022841^molecular_function^potassium ion leak channel activity`GO:0071805^biological_process^potassium ion transmembrane transport`GO:0034765^biological_process^regulation of monoatomic ion transmembrane transport`GO:0030322^biological_process^stabilization of membrane potential	.	.	.
NonamEVm021892t1	NonamEVm021892t1	.	.	.	.	.	.	.	.	.	.	.	.	.	.	.	.	.
NonamEVm015656t1	NonamEVm015656t1	.	.	NonamEVm015656t1.p1	1048-1458[+]	.	.	.	.	.	.	.	.	.	.	.	.	.
NonamEVm029120t1	NonamEVm029120t1	.	.	.	.	.	.	.	.	.	.	.	.	.	.	.	.	.
NonamEVm000921t1	NonamEVm000921t1	CAC1H_MOUSE^CAC1H_MOUSE^Q:3-2069,H:382-1018^39.4%ID^E:1.3e-90^RecName: Full=Voltage-dependent T-type calcium channel subunit alpha-1H;^Eukaryota; Metazoa; Chordata; Craniata; Vertebrata; Euteleostomi; Mammalia; Eutheria; Euarchontoglires; Glires; Rodentia; Myomorpha; Muroidea; Muridae; Murinae; Mus; Mus	.	NonamEVm000921t1.p1	3-2858[+]	CAC1H_MOUSE^CAC1H_MOUSE^Q:1-689,H:382-1018^39.4%ID^E:1.2e-90^RecName: Full=Voltage-dependent T-type calcium channel subunit alpha-1H;^Eukaryota; Metazoa; Chordata; Craniata; Vertebrata; Euteleostomi; Mammalia; Eutheria; Euarchontoglires; Glires; Rodentia; Myomorpha; Muroidea; Muridae; Murinae; Mus; Mus	tr|A0A1C9HJC0|A0A1C9HJC0_HOMAM^tr|A0A1C9HJC0|A0A1C9HJC0_HOMAM^Q:3-2069,H:377-1068^90.5%ID^E:5.8e-302^.^.	tr|A0A1C9HJC0|A0A1C9HJC0_HOMAM^tr|A0A1C9HJC0|A0A1C9HJC0_HOMAM^Q:1-689,H:377-1068^90.5%ID^E:5.1e-302^.^.	PF00520.34^Ion_trans^Ion transport protein^1-48^E:1.3e-11`PF00520.34^Ion_trans^Ion transport protein^447-690^E:9.5e-52	.	.	.	.	GO:0005901^cellular_component^caveola`GO:0005737^cellular_component^cytoplasm`GO:0030425^cellular_component^dendrite`GO:0098978^cellular_component^glutamatergic synapse`GO:0016020^cellular_component^membrane`GO:0043005^cellular_component^neuron projection`GO:0005634^cellular_component^nucleus`GO:0043204^cellular_component^perikaryon`GO:0005886^cellular_component^plasma membrane`GO:0045211^cellula…	GO:0005901^cellular_component^caveola`GO:0005737^cellular_component^cytoplasm`GO:0030425^cellular_component^dendrite`GO:0098978^cellular_component^glutamatergic synapse`GO:0016020^cellular_component^membrane`GO:0043005^cellular_component^neuron projection`GO:0005634^cellular_component^nucleus`GO:0043204^cellular_component^perikaryon`GO:0005886^cellular_component^plasma membrane`GO:0045211^cellula…	GO:0005216^molecular_function^monoatomic ion channel activity`GO:0006811^biological_process^monoatomic ion transport`GO:0055085^biological_process^transmembrane transport`GO:0016020^cellular_component^membrane	.	.
NonamEVm024502t2	NonamEVm024502t2	.	.	.	.	.	.	.	.	.	.	.	.	.	.	.	.	.
NonamEVm002078t1	NonamEVm002078t1	DDX18_DROME^DDX18_DROME^Q:537-2018,H:175-671^65.8%ID^E:1.4e-190^RecName: Full=Probable ATP-dependent RNA helicase pitchoune;^Eukaryota; Metazoa; Ecdysozoa; Arthropoda; Hexapoda; Insecta; Pterygota; Neoptera; Endopterygota; Diptera; Brachycera; Muscomorpha; Ephydroidea; Drosophilidae; Drosophila; Sophophora	.	NonamEVm002078t1.p1	102-2021[+]	DDX18_DROME^DDX18_DROME^Q:146-639,H:175-671^65.8%ID^E:3.3e-190^RecName: Full=Probable ATP-dependent RNA helicase pitchoune;^Eukaryota; Metazoa; Ecdysozoa; Arthropoda; Hexapoda; Insecta; Pterygota; Neoptera; Endopterygota; Diptera; Brachycera; Muscomorpha; Ephydroidea; Drosophilidae; Drosophila; Sophophora	tr|A0A8J5CJZ6|A0A8J5CJZ6_CHIOP^tr|A0A8J5CJZ6|A0A8J5CJZ6_CHIOP^Q:216-2015,H:10-612^74.7%ID^E:1e-255^.^.	tr|A0A8J5CJZ6|A0A8J5CJZ6_CHIOP^tr|A0A8J5CJZ6|A0A8J5CJZ6_CHIOP^Q:39-638,H:10-612^74.7%ID^E:1.9e-255^.^.	PF00270.32^DEAD^DEAD/DEAH box helicase^182-349^E:2.5e-43`PF00271.34^Helicase_C^Helicase conserved C-terminal domain^393-499^E:3.2e-23`PF13959.9^DUF4217^Domain of unknown function (DUF4217)^539-597^E:2.3e-19	.	.	.	KEGG:dme:Dmel_CG6375	GO:0005730^cellular_component^nucleolus`GO:0005524^molecular_function^ATP binding`GO:0016887^molecular_function^ATP hydrolysis activity`GO:0003723^molecular_function^RNA binding`GO:0003724^molecular_function^RNA helicase activity`GO:0000463^biological_process^maturation of LSU-rRNA from tricistronic rRNA transcript (SSU-rRNA, 5.8S rRNA, LSU-rRNA)	GO:0005730^cellular_component^nucleolus`GO:0005524^molecular_function^ATP binding`GO:0016887^molecular_function^ATP hydrolysis activity`GO:0003723^molecular_function^RNA binding`GO:0003724^molecular_function^RNA helicase activity`GO:0000463^biological_process^maturation of LSU-rRNA from tricistronic rRNA transcript (SSU-rRNA, 5.8S rRNA, LSU-rRNA)	GO:0003676^molecular_function^nucleic acid binding`GO:0005524^molecular_function^ATP binding	.	.
NonamEVm005321t1	NonamEVm005321t1	RA51C_MOUSE^RA51C_MOUSE^Q:28-990,H:17-364^43.6%ID^E:4.2e-73^RecName: Full=DNA repair protein RAD51 homolog 3;^Eukaryota; Metazoa; Chordata; Craniata; Vertebrata; Euteleostomi; Mammalia; Eutheria; Euarchontoglires; Glires; Rodentia; Myomorpha; Muroidea; Muridae; Murinae; Mus; Mus	.	NonamEVm005321t1.p1	1-1029[+]	RA51C_MOUSE^RA51C_MOUSE^Q:10-330,H:17-364^43.6%ID^E:3.9e-73^RecName: Full=DNA repair protein RAD51 homolog 3;^Eukaryota; Metazoa; Chordata; Craniata; Vertebrata; Euteleostomi; Mammalia; Eutheria; Euarchontoglires; Glires; Rodentia; Myomorpha; Muroidea; Muridae; Murinae; Mus; Mus	tr|A0A423TUQ8|A0A423TUQ8_PENVA^tr|A0A423TUQ8|A0A423TUQ8_PENVA^Q:1-1023,H:10-349^76.8%ID^E:2.9e-149^.^.	tr|A0A423TUQ8|A0A423TUQ8_PENVA^tr|A0A423TUQ8|A0A423TUQ8_PENVA^Q:1-341,H:10-349^76.8%ID^E:6.2e-149^.^.	PF08423.14^Rad51^Rad51^62-315^E:1.5e-44`PF06745.16^ATPase^KaiC^74-260^E:4.2e-08`PF13481.9^AAA_25^AAA domain^74-249^E:1.4e-07	.	.	.	KEGG:mmu:114714	GO:0030054^cellular_component^cell junction`GO:0005737^cellular_component^cytoplasm`GO:0005829^cellular_component^cytosol`GO:0048476^cellular_component^Holliday junction resolvase complex`GO:0043231^cellular_component^intracellular membrane-bounded organelle`GO:0005739^cellular_component^mitochondrion`GO:0005654^cellular_component^nucleoplasm`GO:0005634^cellular_component^nucleus`GO:0048471^cellu…	GO:0030054^cellular_component^cell junction`GO:0005737^cellular_component^cytoplasm`GO:0005829^cellular_component^cytosol`GO:0048476^cellular_component^Holliday junction resolvase complex`GO:0043231^cellular_component^intracellular membrane-bounded organelle`GO:0005739^cellular_component^mitochondrion`GO:0005654^cellular_component^nucleoplasm`GO:0005634^cellular_component^nucleus`GO:0048471^cellu…	.	.	.
NonamEVm014394t1	NonamEVm014394t1	.	.	NonamEVm014394t1.p1	129-560[+]	.	tr|A0A5B7DKG7|A0A5B7DKG7_PORTR^tr|A0A5B7DKG7|A0A5B7DKG7_PORTR^Q:129-437,H:1-104^60.6%ID^E:6.4e-23^.^.	tr|A0A5B7DKG7|A0A5B7DKG7_PORTR^tr|A0A5B7DKG7|A0A5B7DKG7_PORTR^Q:1-103,H:1-104^60.6%ID^E:5e-23^.^.	.	.	.	.	.	.	.	.	.	.
NonamEVm007970t1	NonamEVm007970t1	.	.	NonamEVm007970t1.p1	2-757[+]	.	tr|A0A5B7DB65|A0A5B7DB65_PORTR^tr|A0A5B7DB65|A0A5B7DB65_PORTR^Q:134-661,H:12-187^89.2%ID^E:1.2e-77^.^.	tr|A0A5B7DB65|A0A5B7DB65_PORTR^tr|A0A5B7DB65|A0A5B7DB65_PORTR^Q:45-220,H:12-187^89.2%ID^E:1.2e-77^.^.	.	.	.	.	.	.	.	.	.	.
NonamEVm001899t1	NonamEVm001899t1	CCDCX_ANOGA^CCDCX_ANOGA^Q:84-2081,H:548-1102^33.8%ID^E:2.8e-58^RecName: Full=Coiled-coil domain-containing protein AGAP005037;^Eukaryota; Metazoa; Ecdysozoa; Arthropoda; Hexapoda; Insecta; Pterygota; Neoptera; Endopterygota; Diptera; Nematocera; Culicoidea; Culicidae; Anophelinae; Anopheles	.	NonamEVm001899t1.p1	3-2084[+]	CCDCX_ANOGA^CCDCX_ANOGA^Q:28-693,H:548-1102^33.8%ID^E:3.3e-58^RecName: Full=Coiled-coil domain-containing protein AGAP005037;^Eukaryota; Metazoa; Ecdysozoa; Arthropoda; Hexapoda; Insecta; Pterygota; Neoptera; Endopterygota; Diptera; Nematocera; Culicoidea; Culicidae; Anophelinae; Anopheles	tr|A0A8J5JT84|A0A8J5JT84_HOMAM^tr|A0A8J5JT84|A0A8J5JT84_HOMAM^Q:201-809,H:1-208^92.3%ID^E:2.4e-92^.^.	tr|A0A8J5JT84|A0A8J5JT84_HOMAM^tr|A0A8J5JT84|A0A8J5JT84_HOMAM^Q:67-269,H:1-208^92.3%ID^E:2.2e-92^.^.	PF03915.16^AIP3^Actin interacting protein 3^36-225^E:1.7e-08	.	.	.	KEGG:aga:AgaP_AGAP005037	GO:0005737^cellular_component^cytoplasm	GO:0005737^cellular_component^cytoplasm	.	.	.
NonamEVm001116t2	NonamEVm001116t2	GLIS3_HUMAN^GLIS3_HUMAN^Q:937-1779,H:95-428^37.2%ID^E:2.4e-38^RecName: Full=Zinc finger protein GLIS3;^Eukaryota; Metazoa; Chordata; Craniata; Vertebrata; Euteleostomi; Mammalia; Eutheria; Euarchontoglires; Primates; Haplorrhini; Catarrhini; Hominidae; Homo	.	NonamEVm001116t2.p1	1-2595[+]	GLIS3_HUMAN^GLIS3_HUMAN^Q:313-593,H:95-428^37.2%ID^E:2.1e-38^RecName: Full=Zinc finger protein GLIS3;^Eukaryota; Metazoa; Chordata; Craniata; Vertebrata; Euteleostomi; Mammalia; Eutheria; Euarchontoglires; Primates; Haplorrhini; Catarrhini; Hominidae; Homo	tr|A0A423T0A8|A0A423T0A8_PENVA^tr|A0A423T0A8|A0A423T0A8_PENVA^Q:4-2592,H:378-1261^64.3%ID^E:2.9e-263^.^.	tr|A0A423T0A8|A0A423T0A8_PENVA^tr|A0A423T0A8|A0A423T0A8_PENVA^Q:2-864,H:378-1261^64.3%ID^E:5.6e-263^.^.	PF00096.29^zf-C2H2^Zinc finger, C2H2 type^578-601^E:0.001`PF00096.29^zf-C2H2^Zinc finger, C2H2 type^637-661^E:0.0011	.	.	.	KEGG:hsa:169792	GO:0005634^cellular_component^nucleus`GO:0001228^molecular_function^DNA-binding transcription activator activity, RNA polymerase II-specific`GO:0000981^molecular_function^DNA-binding transcription factor activity, RNA polymerase II-specific`GO:0001227^molecular_function^DNA-binding transcription repressor activity, RNA polymerase II-specific`GO:0046872^molecular_function^metal ion binding`GO:0000…	GO:0005634^cellular_component^nucleus`GO:0001228^molecular_function^DNA-binding transcription activator activity, RNA polymerase II-specific`GO:0000981^molecular_function^DNA-binding transcription factor activity, RNA polymerase II-specific`GO:0001227^molecular_function^DNA-binding transcription repressor activity, RNA polymerase II-specific`GO:0046872^molecular_function^metal ion binding`GO:0000…	.	.	.
NonamEVm008096t1	NonamEVm008096t1	PTH2_CAEEL^PTH2_CAEEL^Q:279-911,H:112-316^38.8%ID^E:2.2e-24^RecName: Full=Probable peptidyl-tRNA hydrolase 2;^Eukaryota; Metazoa; Ecdysozoa; Nematoda; Chromadorea; Rhabditida; Rhabditina; Rhabditomorpha; Rhabditoidea; Rhabditidae; Peloderinae; Caenorhabditis	.	NonamEVm008096t1.p1	186-914[+]	PTH2_CAEEL^PTH2_CAEEL^Q:32-242,H:112-316^38.8%ID^E:1.4e-24^RecName: Full=Probable peptidyl-tRNA hydrolase 2;^Eukaryota; Metazoa; Ecdysozoa; Nematoda; Chromadorea; Rhabditida; Rhabditina; Rhabditomorpha; Rhabditoidea; Rhabditidae; Peloderinae; Caenorhabditis	tr|A0A8J5MNB5|A0A8J5MNB5_HOMAM^tr|A0A8J5MNB5|A0A8J5MNB5_HOMAM^Q:189-911,H:3-240^78.2%ID^E:1.1e-90^.^.	tr|A0A8J5MNB5|A0A8J5MNB5_HOMAM^tr|A0A8J5MNB5|A0A8J5MNB5_HOMAM^Q:2-242,H:3-240^78.2%ID^E:1.2e-90^.^.	PF01981.19^PTH2^Peptidyl-tRNA hydrolase PTH2^126-242^E:5.2e-36	.	.	.	.	GO:0005829^cellular_component^cytosol`GO:0005739^cellular_component^mitochondrion`GO:0004045^molecular_function^aminoacyl-tRNA hydrolase activity	GO:0005829^cellular_component^cytosol`GO:0005739^cellular_component^mitochondrion`GO:0004045^molecular_function^aminoacyl-tRNA hydrolase activity	GO:0004045^molecular_function^aminoacyl-tRNA hydrolase activity	.	.
NonamEVm008666t1	NonamEVm008666t1	YIPF6_XENTR^YIPF6_XENTR^Q:72-683,H:30-232^57.4%ID^E:2.3e-68^RecName: Full=Protein YIPF6;^Eukaryota; Metazoa; Chordata; Craniata; Vertebrata; Euteleostomi; Amphibia; Batrachia; Anura; Pipoidea; Pipidae; Xenopodinae; Xenopus; Silurana	.	NonamEVm008666t1.p1	3-686[+]	YIPF6_XENTR^YIPF6_XENTR^Q:24-227,H:30-232^57.4%ID^E:2.5e-68^RecName: Full=Protein YIPF6;^Eukaryota; Metazoa; Chordata; Craniata; Vertebrata; Euteleostomi; Amphibia; Batrachia; Anura; Pipoidea; Pipidae; Xenopodinae; Xenopus; Silurana	tr|A0A0P4WJ00|A0A0P4WJ00_SCYOL^tr|A0A0P4WJ00|A0A0P4WJ00_SCYOL^Q:6-683,H:1-226^87.2%ID^E:6.9e-111^.^.	tr|A0A0P4WJ00|A0A0P4WJ00_SCYOL^tr|A0A0P4WJ00|A0A0P4WJ00_SCYOL^Q:2-227,H:1-226^87.2%ID^E:7.6e-111^.^.	PF04893.20^Yip1^Yip1 domain^77-220^E:3.5e-13	.	.	.	KEGG:xtr:548686	GO:0005797^cellular_component^Golgi medial cisterna`GO:0000139^cellular_component^Golgi membrane`GO:0000138^cellular_component^Golgi trans cisterna`GO:0005802^cellular_component^trans-Golgi network`GO:0006888^biological_process^endoplasmic reticulum to Golgi vesicle-mediated transport	GO:0005797^cellular_component^Golgi medial cisterna`GO:0000139^cellular_component^Golgi membrane`GO:0000138^cellular_component^Golgi trans cisterna`GO:0005802^cellular_component^trans-Golgi network`GO:0006888^biological_process^endoplasmic reticulum to Golgi vesicle-mediated transport	GO:0016020^cellular_component^membrane	.	.
NonamEVm018641t1	NonamEVm018641t1	.	.	.	.	.	.	.	.	.	.	.	.	.	.	.	.	.
NonamEVm007709t1	NonamEVm007709t1	.	.	NonamEVm007709t1.p1	3-764[+]	.	tr|A0A8J5TLX7|A0A8J5TLX7_HOMAM^tr|A0A8J5TLX7|A0A8J5TLX7_HOMAM^Q:6-752,H:320-565^37.6%ID^E:2.3e-31^.^.	tr|A0A8J5TLX7|A0A8J5TLX7_HOMAM^tr|A0A8J5TLX7|A0A8J5TLX7_HOMAM^Q:2-250,H:320-565^37.6%ID^E:1.8e-31^.^.	.	.	.	.	.	.	.	.	.	.
NonamEVm004262t1	NonamEVm004262t1	.	.	NonamEVm004262t1.p1	41-1294[+]	.	tr|A0A8J5NBA1|A0A8J5NBA1_HOMAM^tr|A0A8J5NBA1|A0A8J5NBA1_HOMAM^Q:44-1282,H:1-469^33.2%ID^E:5.2e-44^.^.	tr|A0A8J5NBA1|A0A8J5NBA1_HOMAM^tr|A0A8J5NBA1|A0A8J5NBA1_HOMAM^Q:2-414,H:1-469^33.2%ID^E:6.6e-44^.^.	.	.	.	.	.	.	.	.	.	.
NonamEVm025120t1	NonamEVm025120t1	.	.	.	.	.	.	.	.	.	.	.	.	.	.	.	.	.
NonamEVm020120t1	NonamEVm020120t1	.	.	NonamEVm020120t1.p1	256-576[+]	.	.	.	.	.	.	.	.	.	.	.	.	.
NonamEVm040731t1	NonamEVm040731t1	.	.	.	.	.	.	.	.	.	.	.	.	.	.	.	.	.
NonamEVm017380t1	NonamEVm017380t1	.	.	NonamEVm017380t1.p1	3-311[+]	.	tr|A0A8J5N5Y8|A0A8J5N5Y8_HOMAM^tr|A0A8J5N5Y8|A0A8J5N5Y8_HOMAM^Q:3-290,H:296-391^79.2%ID^E:3.3e-37^.^.	tr|A0A8J5N5Y8|A0A8J5N5Y8_HOMAM^tr|A0A8J5N5Y8|A0A8J5N5Y8_HOMAM^Q:1-96,H:296-391^79.2%ID^E:2.5e-37^.^.	.	.	.	.	.	.	.	.	.	.
NonamEVm005384t2	NonamEVm005384t2	SRC64_DROME^SRC64_DROME^Q:1-1044,H:203-552^57.7%ID^E:1.8e-125^RecName: Full=Tyrosine-protein kinase Src64B;^Eukaryota; Metazoa; Ecdysozoa; Arthropoda; Hexapoda; Insecta; Pterygota; Neoptera; Endopterygota; Diptera; Brachycera; Muscomorpha; Ephydroidea; Drosophilidae; Drosophila; Sophophora	.	NonamEVm005384t2.p1	1-1047[+]	SRC64_DROME^SRC64_DROME^Q:1-348,H:203-552^57.7%ID^E:2e-125^RecName: Full=Tyrosine-protein kinase Src64B;^Eukaryota; Metazoa; Ecdysozoa; Arthropoda; Hexapoda; Insecta; Pterygota; Neoptera; Endopterygota; Diptera; Brachycera; Muscomorpha; Ephydroidea; Drosophilidae; Drosophila; Sophophora	tr|A0A8J5NBI2|A0A8J5NBI2_HOMAM^tr|A0A8J5NBI2|A0A8J5NBI2_HOMAM^Q:1-1044,H:146-493^98.6%ID^E:8.6e-206^.^.	tr|A0A8J5NBI2|A0A8J5NBI2_HOMAM^tr|A0A8J5NBI2|A0A8J5NBI2_HOMAM^Q:1-348,H:146-493^98.6%ID^E:9.6e-206^.^.	PF00017.27^SH2^SH2 domain^8-42^E:4.5e-06`PF07714.20^PK_Tyr_Ser-Thr^Protein tyrosine and serine/threonine kinase^82-331^E:2e-95`PF00069.28^Pkinase^Protein kinase domain^85-326^E:6.5e-45	.	.	.	KEGG:dme:Dmel_CG7524	GO:0005829^cellular_component^cytosol`GO:0031234^cellular_component^extrinsic component of cytoplasmic side of plasma membrane`GO:0045172^cellular_component^germline ring canal`GO:0005886^cellular_component^plasma membrane`GO:0005524^molecular_function^ATP binding`GO:0004715^molecular_function^non-membrane spanning protein tyrosine kinase activity`GO:0004713^molecular_function^protein tyrosine ki…	GO:0005829^cellular_component^cytosol`GO:0031234^cellular_component^extrinsic component of cytoplasmic side of plasma membrane`GO:0045172^cellular_component^germline ring canal`GO:0005886^cellular_component^plasma membrane`GO:0005524^molecular_function^ATP binding`GO:0004715^molecular_function^non-membrane spanning protein tyrosine kinase activity`GO:0004713^molecular_function^protein tyrosine ki…	GO:0004672^molecular_function^protein kinase activity`GO:0006468^biological_process^protein phosphorylation`GO:0005524^molecular_function^ATP binding	.	.
NonamEVm002173t1	NonamEVm002173t1	DDX41_DROME^DDX41_DROME^Q:400-2241,H:4-619^65.5%ID^E:1.9e-228^RecName: Full=ATP-dependent RNA helicase abstrakt;^Eukaryota; Metazoa; Ecdysozoa; Arthropoda; Hexapoda; Insecta; Pterygota; Neoptera; Endopterygota; Diptera; Brachycera; Muscomorpha; Ephydroidea; Drosophilidae; Drosophila; Sophophora	.	NonamEVm002173t1.p1	376-2244[+]	DDX41_DROME^DDX41_DROME^Q:9-622,H:4-619^66%ID^E:7.1e-230^RecName: Full=ATP-dependent RNA helicase abstrakt;^Eukaryota; Metazoa; Ecdysozoa; Arthropoda; Hexapoda; Insecta; Pterygota; Neoptera; Endopterygota; Diptera; Brachycera; Muscomorpha; Ephydroidea; Drosophilidae; Drosophila; Sophophora	tr|A0A8J5JDM9|A0A8J5JDM9_HOMAM^tr|A0A8J5JDM9|A0A8J5JDM9_HOMAM^Q:376-2241,H:1-620^94.5%ID^E:0^.^.	tr|A0A8J5JDM9|A0A8J5JDM9_HOMAM^tr|A0A8J5JDM9|A0A8J5JDM9_HOMAM^Q:1-622,H:1-620^94.9%ID^E:0^.^.	PF00270.32^DEAD^DEAD/DEAH box helicase^201-379^E:8.5e-44`PF00271.34^Helicase_C^Helicase conserved C-terminal domain^415-522^E:1.9e-29	.	.	.	KEGG:dme:Dmel_CG14637	GO:0071013^cellular_component^catalytic step 2 spliceosome`GO:0071011^cellular_component^precatalytic spliceosome`GO:0005681^cellular_component^spliceosomal complex`GO:0005524^molecular_function^ATP binding`GO:0016887^molecular_function^ATP hydrolysis activity`GO:0004386^molecular_function^helicase activity`GO:0003723^molecular_function^RNA binding`GO:0003724^molecular_function^RNA helicase activ…	GO:0071013^cellular_component^catalytic step 2 spliceosome`GO:0071011^cellular_component^precatalytic spliceosome`GO:0005681^cellular_component^spliceosomal complex`GO:0005524^molecular_function^ATP binding`GO:0016887^molecular_function^ATP hydrolysis activity`GO:0004386^molecular_function^helicase activity`GO:0003723^molecular_function^RNA binding`GO:0003724^molecular_function^RNA helicase activ…	GO:0003676^molecular_function^nucleic acid binding`GO:0005524^molecular_function^ATP binding	.	.
NonamEVm016977t1	NonamEVm016977t1	.	.	.	.	.	tr|A0A1B0PJJ1|A0A1B0PJJ1_CHEQU^tr|A0A1B0PJJ1|A0A1B0PJJ1_CHEQU^Q:1601-1431,H:2-58^100%ID^E:1.9e-24^.^.`tr|A0A1B0PJJ1|A0A1B0PJJ1_CHEQU^tr|A0A1B0PJJ1|A0A1B0PJJ1_CHEQU^Q:203-114,H:78-107^96.7%ID^E:1.8e-11^.^.	.	.	.	.	.	.	.	.	.	.	.
NonamEVm019971t1	NonamEVm019971t1	.	.	NonamEVm019971t1.p1	54-377[+]	.	tr|A0A1B0PJJ1|A0A1B0PJJ1_CHEQU^tr|A0A1B0PJJ1|A0A1B0PJJ1_CHEQU^Q:54-374,H:1-107^100%ID^E:4e-61^.^.	tr|A0A1B0PJJ1|A0A1B0PJJ1_CHEQU^tr|A0A1B0PJJ1|A0A1B0PJJ1_CHEQU^Q:1-107,H:1-107^100%ID^E:3.4e-61^.^.	PF00095.24^WAP^WAP-type (Whey Acidic Protein) 'four-disulfide core'^60-105^E:4.8e-05	.	.	.	.	.	.	GO:0030414^molecular_function^peptidase inhibitor activity`GO:0005576^cellular_component^extracellular region	.	.
NonamEVm019971t1	NonamEVm019971t1	.	.	NonamEVm019971t1.p2	745-1068[-]	.	tr|A0A1B0PJJ1|A0A1B0PJJ1_CHEQU^tr|A0A1B0PJJ1|A0A1B0PJJ1_CHEQU^Q:54-374,H:1-107^100%ID^E:4e-61^.^.	tr|A0A1B0PJJ1|A0A1B0PJJ1_CHEQU^tr|A0A1B0PJJ1|A0A1B0PJJ1_CHEQU^Q:1-107,H:1-107^100%ID^E:3.4e-61^.^.	PF00095.24^WAP^WAP-type (Whey Acidic Protein) 'four-disulfide core'^60-105^E:4.8e-05	.	.	.	.	.	.	GO:0030414^molecular_function^peptidase inhibitor activity`GO:0005576^cellular_component^extracellular region	.	.
NonamEVm008130t1	NonamEVm008130t1	ING5_HUMAN^ING5_HUMAN^Q:83-805,H:11-239^50.6%ID^E:2.3e-60^RecName: Full=Inhibitor of growth protein 5;^Eukaryota; Metazoa; Chordata; Craniata; Vertebrata; Euteleostomi; Mammalia; Eutheria; Euarchontoglires; Primates; Haplorrhini; Catarrhini; Hominidae; Homo	.	NonamEVm008130t1.p1	2-808[+]	ING5_HUMAN^ING5_HUMAN^Q:28-268,H:11-239^50.6%ID^E:5.1e-60^RecName: Full=Inhibitor of growth protein 5;^Eukaryota; Metazoa; Chordata; Craniata; Vertebrata; Euteleostomi; Mammalia; Eutheria; Euarchontoglires; Primates; Haplorrhini; Catarrhini; Hominidae; Homo	tr|A0A3R7LUQ9|A0A3R7LUQ9_PENVA^tr|A0A3R7LUQ9|A0A3R7LUQ9_PENVA^Q:83-805,H:11-251^86.3%ID^E:1.1e-84^.^.	tr|A0A3R7LUQ9|A0A3R7LUQ9_PENVA^tr|A0A3R7LUQ9|A0A3R7LUQ9_PENVA^Q:28-268,H:11-251^86.3%ID^E:3.2e-84^.^.	PF12998.10^ING^Inhibitor of growth proteins N-terminal histone-binding^28-124^E:6.9e-29	.	.	.	KEGG:hsa:84289	GO:0000123^cellular_component^histone acetyltransferase complex`GO:0070776^cellular_component^MOZ/MORF histone acetyltransferase complex`GO:0005654^cellular_component^nucleoplasm`GO:0005634^cellular_component^nucleus`GO:0003682^molecular_function^chromatin binding`GO:0046872^molecular_function^metal ion binding`GO:0035064^molecular_function^methylated histone binding`GO:0097190^biological_process…	GO:0000123^cellular_component^histone acetyltransferase complex`GO:0070776^cellular_component^MOZ/MORF histone acetyltransferase complex`GO:0005654^cellular_component^nucleoplasm`GO:0005634^cellular_component^nucleus`GO:0003682^molecular_function^chromatin binding`GO:0046872^molecular_function^metal ion binding`GO:0035064^molecular_function^methylated histone binding`GO:0097190^biological_process…	.	.	.
NonamEVm001500t1	NonamEVm001500t1	ATF6B_MOUSE^ATF6B_MOUSE^Q:975-2327,H:251-699^28.4%ID^E:2.8e-27^RecName: Full=Cyclic AMP-dependent transcription factor ATF-6 beta;^Eukaryota; Metazoa; Chordata; Craniata; Vertebrata; Euteleostomi; Mammalia; Eutheria; Euarchontoglires; Glires; Rodentia; Myomorpha; Muroidea; Muridae; Murinae; Mus; Mus	.	NonamEVm001500t1.p1	51-2345[+]	ATF6B_MOUSE^ATF6B_MOUSE^Q:309-759,H:251-699^28.4%ID^E:2.5e-27^RecName: Full=Cyclic AMP-dependent transcription factor ATF-6 beta;^Eukaryota; Metazoa; Chordata; Craniata; Vertebrata; Euteleostomi; Mammalia; Eutheria; Euarchontoglires; Glires; Rodentia; Myomorpha; Muroidea; Muridae; Murinae; Mus; Mus	tr|A0A3G2SW75|A0A3G2SW75_PENVA^tr|A0A3G2SW75|A0A3G2SW75_PENVA^Q:51-2342,H:1-772^64.2%ID^E:1.3e-256^.^.	tr|A0A3G2SW75|A0A3G2SW75_PENVA^tr|A0A3G2SW75|A0A3G2SW75_PENVA^Q:1-764,H:1-772^64.2%ID^E:1.2e-256^.^.	PF03131.20^bZIP_Maf^bZIP Maf transcription factor^361-433^E:6e-06`PF00170.24^bZIP_1^bZIP transcription factor^369-427^E:4.4e-13`PF07716.18^bZIP_2^Basic region leucine zipper^372-420^E:6.2e-06	.	.	.	.	GO:0000794^cellular_component^condensed nuclear chromosome`GO:0005769^cellular_component^early endosome`GO:0012505^cellular_component^endomembrane system`GO:0005789^cellular_component^endoplasmic reticulum membrane`GO:0005815^cellular_component^microtubule organizing center`GO:0016363^cellular_component^nuclear matrix`GO:0005634^cellular_component^nucleus`GO:0032993^cellular_component^protein-DNA…	GO:0000794^cellular_component^condensed nuclear chromosome`GO:0005769^cellular_component^early endosome`GO:0012505^cellular_component^endomembrane system`GO:0005789^cellular_component^endoplasmic reticulum membrane`GO:0005815^cellular_component^microtubule organizing center`GO:0016363^cellular_component^nuclear matrix`GO:0005634^cellular_component^nucleus`GO:0032993^cellular_component^protein-DNA…	GO:0003677^molecular_function^DNA binding`GO:0006355^biological_process^regulation of DNA-templated transcription`GO:0003700^molecular_function^DNA-binding transcription factor activity	.	.
NonamEVm031436t1	NonamEVm031436t1	.	.	.	.	.	.	.	.	.	.	.	.	.	.	.	.	.
NonamEVm002809t1	NonamEVm002809t1	ABHGA_MACFA^ABHGA_MACFA^Q:57-1628,H:1-556^44.6%ID^E:5.2e-129^RecName: Full=Phosphatidylserine lipase ABHD16A {ECO:0000305};^Eukaryota; Metazoa; Chordata; Craniata; Vertebrata; Euteleostomi; Mammalia; Eutheria; Euarchontoglires; Primates; Haplorrhini; Catarrhini; Cercopithecidae; Cercopithecinae; Macaca	.	NonamEVm002809t1.p1	57-1667[+]	ABHGA_MACFA^ABHGA_MACFA^Q:1-524,H:1-556^44.6%ID^E:6.1e-129^RecName: Full=Phosphatidylserine lipase ABHD16A {ECO:0000305};^Eukaryota; Metazoa; Chordata; Craniata; Vertebrata; Euteleostomi; Mammalia; Eutheria; Euarchontoglires; Primates; Haplorrhini; Catarrhini; Cercopithecidae; Cercopithecinae; Macaca	tr|A0A8J5N595|A0A8J5N595_HOMAM^tr|A0A8J5N595|A0A8J5N595_HOMAM^Q:57-1664,H:1-538^82.3%ID^E:1.6e-264^.^.	tr|A0A8J5N595|A0A8J5N595_HOMAM^tr|A0A8J5N595|A0A8J5N595_HOMAM^Q:1-536,H:1-538^82.3%ID^E:2.4e-264^.^.	PF00561.23^Abhydrolase_1^alpha/beta hydrolase fold^251-392^E:8.5e-11`PF12146.11^Hydrolase_4^Serine aminopeptidase, S33^272-416^E:1.9e-07	.	.	.	.	GO:0016020^cellular_component^membrane`GO:0047372^molecular_function^acylglycerol lipase activity`GO:0004620^molecular_function^phospholipase activity`GO:0052651^biological_process^monoacylglycerol catabolic process`GO:0006660^biological_process^phosphatidylserine catabolic process	GO:0016020^cellular_component^membrane`GO:0047372^molecular_function^acylglycerol lipase activity`GO:0004620^molecular_function^phospholipase activity`GO:0052651^biological_process^monoacylglycerol catabolic process`GO:0006660^biological_process^phosphatidylserine catabolic process	.	.	.
NonamEVm004115t1	NonamEVm004115t1	PRS6A_HUMAN^PRS6A_HUMAN^Q:31-1278,H:25-439^85.8%ID^E:1.8e-201^RecName: Full=26S proteasome regulatory subunit 6A;^Eukaryota; Metazoa; Chordata; Craniata; Vertebrata; Euteleostomi; Mammalia; Eutheria; Euarchontoglires; Primates; Haplorrhini; Catarrhini; Hominidae; Homo	.	NonamEVm004115t1.p1	1-1281[+]	PRS6A_HUMAN^PRS6A_HUMAN^Q:11-426,H:25-439^85.8%ID^E:1.2e-201^RecName: Full=26S proteasome regulatory subunit 6A;^Eukaryota; Metazoa; Chordata; Craniata; Vertebrata; Euteleostomi; Mammalia; Eutheria; Euarchontoglires; Primates; Haplorrhini; Catarrhini; Hominidae; Homo	tr|A0A3R7PLW6|A0A3R7PLW6_PENVA^tr|A0A3R7PLW6|A0A3R7PLW6_PENVA^Q:1-1278,H:2-427^97.7%ID^E:2.5e-233^.^.	tr|A0A3R7PLW6|A0A3R7PLW6_PENVA^tr|A0A3R7PLW6|A0A3R7PLW6_PENVA^Q:1-426,H:2-427^97.7%ID^E:1.7e-233^.^.	PF16450.8^Prot_ATP_ID_OB^Proteasomal ATPase OB C-terminal domain^76-152^E:2.8e-17`PF07728.17^AAA_5^AAA domain (dynein-related subfamily)^209-329^E:6.8e-05`PF00004.32^AAA^ATPase family associated with various cellular activities (AAA)^210-342^E:4e-41`PF17862.4^AAA_lid_3^AAA+ lid domain^366-409^E:9.5e-11	.	.	.	KEGG:hsa:5702	GO:0005829^cellular_component^cytosol`GO:0005576^cellular_component^extracellular region`GO:1904813^cellular_component^ficolin-1-rich granule lumen`GO:0016020^cellular_component^membrane`GO:0005654^cellular_component^nucleoplasm`GO:0005634^cellular_component^nucleus`GO:0000932^cellular_component^P-body`GO:0022624^cellular_component^proteasome accessory complex`GO:0000502^cellular_component^protea…	GO:0005829^cellular_component^cytosol`GO:0005576^cellular_component^extracellular region`GO:1904813^cellular_component^ficolin-1-rich granule lumen`GO:0016020^cellular_component^membrane`GO:0005654^cellular_component^nucleoplasm`GO:0005634^cellular_component^nucleus`GO:0000932^cellular_component^P-body`GO:0022624^cellular_component^proteasome accessory complex`GO:0000502^cellular_component^protea…	GO:0005524^molecular_function^ATP binding`GO:0016887^molecular_function^ATP hydrolysis activity	.	.
NonamEVm033178t1	NonamEVm033178t1	.	.	.	.	.	.	.	.	.	.	.	.	.	.	.	.	.
NonamEVm003363t1	NonamEVm003363t1	.	.	NonamEVm003363t1.p1	2-1435[+]	.	tr|A0A8J5MNM0|A0A8J5MNM0_HOMAM^tr|A0A8J5MNM0|A0A8J5MNM0_HOMAM^Q:5-1432,H:10-457^52.6%ID^E:4.1e-134^.^.	tr|A0A8J5MNM0|A0A8J5MNM0_HOMAM^tr|A0A8J5MNM0|A0A8J5MNM0_HOMAM^Q:2-477,H:10-457^52.6%ID^E:2.1e-134^.^.	.	.	.	.	.	.	.	.	.	.
NonamEVm001481t1	NonamEVm001481t1	KIFA3_STRPU^KIFA3_STRPU^Q:18-2285,H:1-771^53.4%ID^E:6e-225^RecName: Full=Kinesin-associated protein 3;^Eukaryota; Metazoa; Echinodermata; Eleutherozoa; Echinozoa; Echinoidea; Euechinoidea; Echinacea; Camarodonta; Echinidea; Strongylocentrotidae; Strongylocentrotus	.	NonamEVm001481t1.p1	18-2324[+]	KIFA3_STRPU^KIFA3_STRPU^Q:1-756,H:1-771^53.4%ID^E:5e-225^RecName: Full=Kinesin-associated protein 3;^Eukaryota; Metazoa; Echinodermata; Eleutherozoa; Echinozoa; Echinoidea; Euechinoidea; Echinacea; Camarodonta; Echinidea; Strongylocentrotidae; Strongylocentrotus	tr|A0A0P4W322|A0A0P4W322_SCYOL^tr|A0A0P4W322|A0A0P4W322_SCYOL^Q:18-2321,H:1-765^91.7%ID^E:0^.^.	tr|A0A0P4W322|A0A0P4W322_SCYOL^tr|A0A0P4W322|A0A0P4W322_SCYOL^Q:1-768,H:1-765^91.7%ID^E:0^.^.	PF05804.15^KAP^Kinesin-associated protein (KAP)^13-716^E:0	.	.	.	KEGG:spu:373539	GO:0005930^cellular_component^axoneme`GO:0035869^cellular_component^ciliary transition zone`GO:0016939^cellular_component^kinesin II complex`GO:0019894^molecular_function^kinesin binding`GO:0044782^biological_process^cilium organization`GO:0007018^biological_process^microtubule-based movement`GO:0007017^biological_process^microtubule-based process	GO:0005930^cellular_component^axoneme`GO:0035869^cellular_component^ciliary transition zone`GO:0016939^cellular_component^kinesin II complex`GO:0019894^molecular_function^kinesin binding`GO:0044782^biological_process^cilium organization`GO:0007018^biological_process^microtubule-based movement`GO:0007017^biological_process^microtubule-based process	.	.	.
NonamEVm015438t1	NonamEVm015438t1	.	.	NonamEVm015438t1.p1	3-416[+]	.	tr|A0A5J4N3D6|A0A5J4N3D6_9TREM^tr|A0A5J4N3D6|A0A5J4N3D6_9TREM^Q:490-684,H:311-396^52.3%ID^E:1.1e-11^.^.	.	.	.	.	.	.	.	.	.	.	.
NonamEVm034134t1	NonamEVm034134t1	.	.	.	.	.	tr|A0A5J4N3D6|A0A5J4N3D6_9TREM^tr|A0A5J4N3D6|A0A5J4N3D6_9TREM^Q:121-2,H:368-407^82.5%ID^E:9.3e-12^.^.	.	.	.	.	.	.	.	.	.	.	.
NonamEVm033265t1	NonamEVm033265t1	.	.	.	.	.	.	.	.	.	.	.	.	.	.	.	.	.
NonamEVm001282t1	NonamEVm001282t1	.	.	NonamEVm001282t1.p1	816-3293[+]	.	tr|A0A8J5NBX1|A0A8J5NBX1_HOMAM^tr|A0A8J5NBX1|A0A8J5NBX1_HOMAM^Q:831-3290,H:1-766^56.6%ID^E:1.1e-190^.^.	tr|A0A8J5NBX1|A0A8J5NBX1_HOMAM^tr|A0A8J5NBX1|A0A8J5NBX1_HOMAM^Q:6-825,H:1-766^56.6%ID^E:2.7e-190^.^.	.	.	.	.	.	.	.	.	.	.
NonamEVm020225t1	NonamEVm020225t1	.	.	.	.	.	tr|A0A8J5NCF9|A0A8J5NCF9_HOMAM^tr|A0A8J5NCF9|A0A8J5NCF9_HOMAM^Q:194-3,H:1-64^90.6%ID^E:2.7e-27^.^.	.	.	.	.	.	.	.	.	.	.	.
NonamEVm013074t1	NonamEVm013074t1	.	.	.	.	.	.	.	.	.	.	.	.	.	.	.	.	.
NonamEVm020871t1	NonamEVm020871t1	.	.	.	.	.	.	.	.	.	.	.	.	.	.	.	.	.
NonamEVm003634t1	NonamEVm003634t1	NVD_DANRE^NVD_DANRE^Q:224-1402,H:72-460^49.5%ID^E:2.4e-117^RecName: Full=Cholesterol 7-desaturase nvd {ECO:0000305};^Eukaryota; Metazoa; Chordata; Craniata; Vertebrata; Euteleostomi; Actinopterygii; Neopterygii; Teleostei; Ostariophysi; Cypriniformes; Danionidae; Danioninae; Danio	.	NonamEVm003634t1.p1	77-1405[+]	NVD_DANRE^NVD_DANRE^Q:50-442,H:72-460^49.5%ID^E:2.6e-117^RecName: Full=Cholesterol 7-desaturase nvd {ECO:0000305};^Eukaryota; Metazoa; Chordata; Craniata; Vertebrata; Euteleostomi; Actinopterygii; Neopterygii; Teleostei; Ostariophysi; Cypriniformes; Danionidae; Danioninae; Danio	tr|A0A8J5MTU2|A0A8J5MTU2_HOMAM^tr|A0A8J5MTU2|A0A8J5MTU2_HOMAM^Q:263-1402,H:1-380^84.5%ID^E:2.9e-201^.^.	tr|A0A8J5MTU2|A0A8J5MTU2_HOMAM^tr|A0A8J5MTU2|A0A8J5MTU2_HOMAM^Q:63-442,H:1-380^84.5%ID^E:4.1e-201^.^.	PF00355.29^Rieske^Rieske [2Fe-2S] domain^104-190^E:3.8e-19`PF19298.2^KshA_C^3-Ketosteroid 9alpha-hydroxylase C-terminal domain^208-426^E:6.7e-39	.	.	.	KEGG:dre:436885	GO:0005737^cellular_component^cytoplasm`GO:0016020^cellular_component^membrane`GO:0051537^molecular_function^2 iron, 2 sulfur cluster binding`GO:0046872^molecular_function^metal ion binding`GO:0016491^molecular_function^oxidoreductase activity`GO:0008203^biological_process^cholesterol metabolic process	GO:0005737^cellular_component^cytoplasm`GO:0016020^cellular_component^membrane`GO:0051537^molecular_function^2 iron, 2 sulfur cluster binding`GO:0046872^molecular_function^metal ion binding`GO:0016491^molecular_function^oxidoreductase activity`GO:0008203^biological_process^cholesterol metabolic process	GO:0051537^molecular_function^2 iron, 2 sulfur cluster binding`GO:0016491^molecular_function^oxidoreductase activity`GO:0008203^biological_process^cholesterol metabolic process	.	.
NonamEVm006459t1	NonamEVm006459t1	SDF2_MOUSE^SDF2_MOUSE^Q:403-933,H:24-200^59.9%ID^E:5.1e-60^RecName: Full=Stromal cell-derived factor 2;^Eukaryota; Metazoa; Chordata; Craniata; Vertebrata; Euteleostomi; Mammalia; Eutheria; Euarchontoglires; Glires; Rodentia; Myomorpha; Muroidea; Muridae; Murinae; Mus; Mus	.	NonamEVm006459t1.p1	82-978[+]	SDF2_MOUSE^SDF2_MOUSE^Q:108-284,H:24-200^59.9%ID^E:5.7e-60^RecName: Full=Stromal cell-derived factor 2;^Eukaryota; Metazoa; Chordata; Craniata; Vertebrata; Euteleostomi; Mammalia; Eutheria; Euarchontoglires; Glires; Rodentia; Myomorpha; Muroidea; Muridae; Murinae; Mus; Mus	tr|A0A0P4WKX0|A0A0P4WKX0_SCYOL^tr|A0A0P4WKX0|A0A0P4WKX0_SCYOL^Q:337-972,H:1-213^83.6%ID^E:2.8e-104^.^.	tr|A0A0P4WKX0|A0A0P4WKX0_SCYOL^tr|A0A0P4WKX0|A0A0P4WKX0_SCYOL^Q:86-297,H:1-213^83.6%ID^E:5.3e-104^.^.	PF02815.22^MIR^MIR domain^123-216^E:1.3e-09	.	.	.	KEGG:mmu:20316	GO:0101031^cellular_component^protein folding chaperone complex`GO:0005783^cellular_component^endoplasmic reticulum`GO:0005576^cellular_component^extracellular region`GO:0051787^molecular_function^misfolded protein binding`GO:0051085^biological_process^chaperone cofactor-dependent protein refolding	GO:0101031^cellular_component^protein folding chaperone complex`GO:0005783^cellular_component^endoplasmic reticulum`GO:0005576^cellular_component^extracellular region`GO:0051787^molecular_function^misfolded protein binding`GO:0051085^biological_process^chaperone cofactor-dependent protein refolding	.	.	.
NonamEVm000234t1	NonamEVm000234t1	PIEZO_DROME^PIEZO_DROME^Q:127-4962,H:1142-2529^32%ID^E:1e-225^RecName: Full=Piezo-type mechanosensitive ion channel component {ECO:0000305};^Eukaryota; Metazoa; Ecdysozoa; Arthropoda; Hexapoda; Insecta; Pterygota; Neoptera; Endopterygota; Diptera; Brachycera; Muscomorpha; Ephydroidea; Drosophilidae; Drosophila; Sophophora	.	NonamEVm000234t1.p1	142-4977[+]	PIEZO_DROME^PIEZO_DROME^Q:11-1607,H:1157-2529^31.9%ID^E:5.7e-223^RecName: Full=Piezo-type mechanosensitive ion channel component {ECO:0000305};^Eukaryota; Metazoa; Ecdysozoa; Arthropoda; Hexapoda; Insecta; Pterygota; Neoptera; Endopterygota; Diptera; Brachycera; Muscomorpha; Ephydroidea; Drosophilidae; Drosophila; Sophophora	tr|A0A8J5K2C0|A0A8J5K2C0_HOMAM^tr|A0A8J5K2C0|A0A8J5K2C0_HOMAM^Q:127-4974,H:593-2242^75.9%ID^E:0^.^.	tr|A0A8J5K2C0|A0A8J5K2C0_HOMAM^tr|A0A8J5K2C0|A0A8J5K2C0_HOMAM^Q:1-1611,H:598-2242^75.9%ID^E:0^.^.	PF15917.8^PIEZO^Piezo^79-309^E:9.9e-54`PF12166.11^Piezo_RRas_bdg^Piezo non-specific cation channel, R-Ras-binding domain^1177-1597^E:3.2e-143	.	.	.	KEGG:dme:Dmel_CG44122	GO:0016020^cellular_component^membrane`GO:0005886^cellular_component^plasma membrane`GO:0005261^molecular_function^monoatomic cation channel activity`GO:0008381^molecular_function^mechanosensitive monoatomic ion channel activity`GO:0098655^biological_process^monoatomic cation transmembrane transport`GO:0071260^biological_process^cellular response to mechanical stimulus`GO:0050982^biological_proce…	GO:0016020^cellular_component^membrane`GO:0005886^cellular_component^plasma membrane`GO:0005261^molecular_function^monoatomic cation channel activity`GO:0008381^molecular_function^mechanosensitive monoatomic ion channel activity`GO:0098655^biological_process^monoatomic cation transmembrane transport`GO:0071260^biological_process^cellular response to mechanical stimulus`GO:0050982^biological_proce…	.	.	.
NonamEVm023504t1	NonamEVm023504t1	.	.	.	.	.	.	.	.	.	.	.	.	.	.	.	.	.
NonamEVm016186t1	NonamEVm016186t1	THEM6_DROME^THEM6_DROME^Q:110-457,H:15-130^30.2%ID^E:2.3e-17^RecName: Full=Protein THEM6;^Eukaryota; Metazoa; Ecdysozoa; Arthropoda; Hexapoda; Insecta; Pterygota; Neoptera; Endopterygota; Diptera; Brachycera; Muscomorpha; Ephydroidea; Drosophilidae; Drosophila; Sophophora	.	NonamEVm016186t1.p1	65-457[+]	THEM6_DROME^THEM6_DROME^Q:16-131,H:15-130^30.2%ID^E:2e-17^RecName: Full=Protein THEM6;^Eukaryota; Metazoa; Ecdysozoa; Arthropoda; Hexapoda; Insecta; Pterygota; Neoptera; Endopterygota; Diptera; Brachycera; Muscomorpha; Ephydroidea; Drosophilidae; Drosophila; Sophophora	tr|A0A8J5JKY8|A0A8J5JKY8_HOMAM^tr|A0A8J5JKY8|A0A8J5JKY8_HOMAM^Q:65-457,H:1-131^77.1%ID^E:5.4e-52^.^.	tr|A0A8J5JKY8|A0A8J5JKY8_HOMAM^tr|A0A8J5JKY8|A0A8J5JKY8_HOMAM^Q:1-131,H:1-131^77.1%ID^E:1.3e-51^.^.	PF13279.9^4HBT_2^Thioesterase-like superfamily^49-128^E:6.2e-12`PF03061.25^4HBT^Thioesterase superfamily^59-120^E:0.00018	.	.	.	KEGG:dme:Dmel_CG4666	GO:0005576^cellular_component^extracellular region	GO:0005576^cellular_component^extracellular region	.	.	.
NonamEVm012678t1	NonamEVm012678t1	.	.	NonamEVm012678t1.p1	3-485[+]	.	tr|A0A8J5N3P2|A0A8J5N3P2_HOMAM^tr|A0A8J5N3P2|A0A8J5N3P2_HOMAM^Q:6-479,H:808-954^38.6%ID^E:1.1e-21^.^.	tr|A0A8J5N3P2|A0A8J5N3P2_HOMAM^tr|A0A8J5N3P2|A0A8J5N3P2_HOMAM^Q:2-159,H:808-954^38.6%ID^E:6.1e-22^.^.	.	.	.	.	.	.	.	.	.	.
NonamEVm036017t1	NonamEVm036017t1	.	.	.	.	.	.	.	.	.	.	.	.	.	.	.	.	.
NonamEVm001508t1	NonamEVm001508t1	.	.	NonamEVm001508t1.p1	265-2556[+]	.	tr|A0A5B7EVX2|A0A5B7EVX2_PORTR^tr|A0A5B7EVX2|A0A5B7EVX2_PORTR^Q:265-2553,H:1-764^74.5%ID^E:1.9e-264^.^.	tr|A0A5B7EVX2|A0A5B7EVX2_PORTR^tr|A0A5B7EVX2|A0A5B7EVX2_PORTR^Q:1-763,H:1-764^74.5%ID^E:3.4e-264^.^.	PF12874.10^zf-met^Zinc-finger of C2H2 type^340-360^E:0.00056`PF00096.29^zf-C2H2^Zinc finger, C2H2 type^617-639^E:0.0062`PF12874.10^zf-met^Zinc-finger of C2H2 type^617-636^E:0.098`PF00096.29^zf-C2H2^Zinc finger, C2H2 type^645-667^E:0.00064`PF12874.10^zf-met^Zinc-finger of C2H2 type^645-664^E:0.023`PF00096.29^zf-C2H2^Zinc finger, C2H2 type^673-695^E:0.0025	.	.	.	.	.	.	.	.	.
NonamEVm007322t1	NonamEVm007322t1	.	.	NonamEVm007322t1.p1	91-885[+]	.	tr|A0A8J5TLF0|A0A8J5TLF0_HOMAM^tr|A0A8J5TLF0|A0A8J5TLF0_HOMAM^Q:91-810,H:1-219^48%ID^E:4e-43^.^.	tr|A0A8J5TLF0|A0A8J5TLF0_HOMAM^tr|A0A8J5TLF0|A0A8J5TLF0_HOMAM^Q:1-240,H:1-219^48%ID^E:7.9e-43^.^.	.	.	.	.	.	.	.	.	.	.
NonamEVm016671t1	NonamEVm016671t1	.	.	NonamEVm016671t1.p1	42-425[+]	.	.	.	.	.	.	.	.	.	.	.	.	.
NonamEVm036694t1	NonamEVm036694t1	.	.	.	.	.	.	.	.	.	.	.	.	.	.	.	.	.
NonamEVm005520t1	NonamEVm005520t1	.	.	NonamEVm005520t1.p1	2-961[+]	.	tr|A0A8J5MYT7|A0A8J5MYT7_HOMAM^tr|A0A8J5MYT7|A0A8J5MYT7_HOMAM^Q:35-961,H:492-845^40.8%ID^E:9.5e-51^.^.	tr|A0A8J5MYT7|A0A8J5MYT7_HOMAM^tr|A0A8J5MYT7|A0A8J5MYT7_HOMAM^Q:12-320,H:492-845^40.8%ID^E:9.5e-51^.^.	.	.	.	.	.	.	.	.	.	.
NonamEVm022467t1	NonamEVm022467t1	.	.	.	.	.	.	.	.	.	.	.	.	.	.	.	.	.
NonamEVm008849t1	NonamEVm008849t1	COMD5_DICDI^COMD5_DICDI^Q:212-721,H:30-202^29.9%ID^E:2.1e-16^RecName: Full=COMM domain-containing protein 5;^Eukaryota; Amoebozoa; Evosea; Eumycetozoa; Dictyostelia; Dictyosteliales; Dictyosteliaceae; Dictyostelium	.	NonamEVm008849t1.p1	56-724[+]	COMD5_DICDI^COMD5_DICDI^Q:53-222,H:30-202^29.9%ID^E:7.6e-17^RecName: Full=COMM domain-containing protein 5;^Eukaryota; Amoebozoa; Evosea; Eumycetozoa; Dictyostelia; Dictyosteliales; Dictyosteliaceae; Dictyostelium	tr|A0A8J5JZL8|A0A8J5JZL8_HOMAM^tr|A0A8J5JZL8|A0A8J5JZL8_HOMAM^Q:56-718,H:1-221^74.7%ID^E:5.3e-90^.^.	tr|A0A8J5JZL8|A0A8J5JZL8_HOMAM^tr|A0A8J5JZL8|A0A8J5JZL8_HOMAM^Q:1-221,H:1-221^74.7%ID^E:3.3e-90^.^.	PF07258.17^COMM_domain^COMM domain^148-203^E:1.7e-11	.	.	.	KEGG:ddi:DDB_G0274791	GO:0005634^cellular_component^nucleus	GO:0005634^cellular_component^nucleus	.	.	.
NonamEVm005418t1	NonamEVm005418t1	KARG_SCHAM^KARG_SCHAM^Q:2-982,H:29-356^57.6%ID^E:2.8e-114^RecName: Full=Arginine kinase;^Eukaryota; Metazoa; Ecdysozoa; Arthropoda; Hexapoda; Insecta; Pterygota; Neoptera; Polyneoptera; Orthoptera; Caelifera; Acrididea; Acridomorpha; Acridoidea; Acrididae; Cyrtacanthacridinae; Schistocerca	.	NonamEVm005418t1.p1	2-1015[+]	KARG_SCHAM^KARG_SCHAM^Q:1-327,H:29-356^57.6%ID^E:3.5e-114^RecName: Full=Arginine kinase;^Eukaryota; Metazoa; Ecdysozoa; Arthropoda; Hexapoda; Insecta; Pterygota; Neoptera; Polyneoptera; Orthoptera; Caelifera; Acrididea; Acridomorpha; Acridoidea; Acrididae; Cyrtacanthacridinae; Schistocerca	tr|A0A8J5K5H2|A0A8J5K5H2_HOMAM^tr|A0A8J5K5H2|A0A8J5K5H2_HOMAM^Q:2-1006,H:817-1152^79.2%ID^E:4.8e-152^.^.	tr|A0A8J5K5H2|A0A8J5K5H2_HOMAM^tr|A0A8J5K5H2|A0A8J5K5H2_HOMAM^Q:1-335,H:817-1152^79.2%ID^E:1e-151^.^.	PF02807.18^ATP-gua_PtransN^ATP:guanido phosphotransferase, N-terminal domain^1-57^E:1.3e-25`PF00217.22^ATP-gua_Ptrans^ATP:guanido phosphotransferase, C-terminal catalytic domain^119-326^E:2.4e-74	.	.	.	.	GO:0004054^molecular_function^arginine kinase activity`GO:0005524^molecular_function^ATP binding`GO:0004111^molecular_function^creatine kinase activity`GO:0046314^biological_process^phosphocreatine biosynthetic process`GO:0016310^biological_process^phosphorylation	GO:0004054^molecular_function^arginine kinase activity`GO:0005524^molecular_function^ATP binding`GO:0004111^molecular_function^creatine kinase activity`GO:0046314^biological_process^phosphocreatine biosynthetic process`GO:0016310^biological_process^phosphorylation	GO:0016301^molecular_function^kinase activity`GO:0016772^molecular_function^transferase activity, transferring phosphorus-containing groups	.	.
NonamEVm009379t1	NonamEVm009379t1	ASML_HUMAN^ASML_HUMAN^Q:8-607,H:7-211^48.8%ID^E:1.4e-49^RecName: Full=Probable bifunctional dTTP/UTP pyrophosphatase/methyltransferase protein {ECO:0000305};^Eukaryota; Metazoa; Chordata; Craniata; Vertebrata; Euteleostomi; Mammalia; Eutheria; Euarchontoglires; Primates; Haplorrhini; Catarrhini; Hominidae; Homo	.	NonamEVm009379t1.p1	2-628[+]	ASML_HUMAN^ASML_HUMAN^Q:3-202,H:7-211^48.8%ID^E:8.3e-50^RecName: Full=Probable bifunctional dTTP/UTP pyrophosphatase/methyltransferase protein {ECO:0000305};^Eukaryota; Metazoa; Chordata; Craniata; Vertebrata; Euteleostomi; Mammalia; Eutheria; Euarchontoglires; Primates; Haplorrhini; Catarrhini; Hominidae; Homo	tr|A0A8J5MPI3|A0A8J5MPI3_HOMAM^tr|A0A8J5MPI3|A0A8J5MPI3_HOMAM^Q:2-616,H:4-208^70.7%ID^E:3.4e-81^.^.	tr|A0A8J5MPI3|A0A8J5MPI3_HOMAM^tr|A0A8J5MPI3|A0A8J5MPI3_HOMAM^Q:1-205,H:4-208^70.7%ID^E:2e-81^.^.	PF02545.17^Maf^Maf-like protein^11-201^E:8.3e-63	.	.	.	KEGG:hsa:8623	GO:0005829^cellular_component^cytosol`GO:0036218^molecular_function^dTTP diphosphatase activity`GO:0047429^molecular_function^nucleoside triphosphate diphosphatase activity`GO:0008171^molecular_function^O-methyltransferase activity`GO:0036221^molecular_function^UTP diphosphatase activity`GO:0032259^biological_process^methylation`GO:0009117^biological_process^nucleotide metabolic process	GO:0005829^cellular_component^cytosol`GO:0036218^molecular_function^dTTP diphosphatase activity`GO:0047429^molecular_function^nucleoside triphosphate diphosphatase activity`GO:0008171^molecular_function^O-methyltransferase activity`GO:0036221^molecular_function^UTP diphosphatase activity`GO:0032259^biological_process^methylation`GO:0009117^biological_process^nucleotide metabolic process	GO:0047429^molecular_function^nucleoside triphosphate diphosphatase activity	.	.
NonamEVm011410t1	NonamEVm011410t1	CADN_DROME^CADN_DROME^Q:13-267,H:2863-2947^40.7%ID^E:6.4e-11^RecName: Full=Neural-cadherin;^Eukaryota; Metazoa; Ecdysozoa; Arthropoda; Hexapoda; Insecta; Pterygota; Neoptera; Endopterygota; Diptera; Brachycera; Muscomorpha; Ephydroidea; Drosophilidae; Drosophila; Sophophora	.	NonamEVm011410t1.p1	1-525[+]	CADN_DROME^CADN_DROME^Q:5-89,H:2863-2947^40.7%ID^E:6.4e-11^RecName: Full=Neural-cadherin;^Eukaryota; Metazoa; Ecdysozoa; Arthropoda; Hexapoda; Insecta; Pterygota; Neoptera; Endopterygota; Diptera; Brachycera; Muscomorpha; Ephydroidea; Drosophilidae; Drosophila; Sophophora	tr|A0A8J5MV89|A0A8J5MV89_HOMAM^tr|A0A8J5MV89|A0A8J5MV89_HOMAM^Q:1-465,H:12-166^89%ID^E:6.5e-78^.^.	tr|A0A8J5MV89|A0A8J5MV89_HOMAM^tr|A0A8J5MV89|A0A8J5MV89_HOMAM^Q:1-155,H:12-166^89%ID^E:6.5e-78^.^.	PF00008.30^EGF^EGF-like domain^14-42^E:8.4e-08`PF12661.10^hEGF^Human growth factor-like EGF^16-38^E:0.00023	.	.	.	KEGG:dme:Dmel_CG7100	GO:0030424^cellular_component^axon`GO:0005911^cellular_component^cell-cell junction`GO:0030425^cellular_component^dendrite`GO:0016020^cellular_component^membrane`GO:0005886^cellular_component^plasma membrane`GO:0045296^molecular_function^cadherin binding`GO:0005509^molecular_function^calcium ion binding`GO:0042803^molecular_function^protein homodimerization activity`GO:0048675^biological_process^…	GO:0030424^cellular_component^axon`GO:0005911^cellular_component^cell-cell junction`GO:0030425^cellular_component^dendrite`GO:0016020^cellular_component^membrane`GO:0005886^cellular_component^plasma membrane`GO:0045296^molecular_function^cadherin binding`GO:0005509^molecular_function^calcium ion binding`GO:0042803^molecular_function^protein homodimerization activity`GO:0048675^biological_process^…	.	.	.
NonamEVm007607t1	NonamEVm007607t1	RPR1A_BOVIN^RPR1A_BOVIN^Q:3-770,H:1-217^40.9%ID^E:5.4e-43^RecName: Full=Regulation of nuclear pre-mRNA domain-containing protein 1A;^Eukaryota; Metazoa; Chordata; Craniata; Vertebrata; Euteleostomi; Mammalia; Eutheria; Laurasiatheria; Artiodactyla; Ruminantia; Pecora; Bovidae; Bovinae; Bos	.	NonamEVm007607t1.p1	3-770[+]	RPR1A_BOVIN^RPR1A_BOVIN^Q:1-256,H:1-217^40.9%ID^E:5.4e-43^RecName: Full=Regulation of nuclear pre-mRNA domain-containing protein 1A;^Eukaryota; Metazoa; Chordata; Craniata; Vertebrata; Euteleostomi; Mammalia; Eutheria; Laurasiatheria; Artiodactyla; Ruminantia; Pecora; Bovidae; Bovinae; Bos	tr|A0A8J5MG75|A0A8J5MG75_HOMAM^tr|A0A8J5MG75|A0A8J5MG75_HOMAM^Q:3-770,H:1-287^71.5%ID^E:8.1e-101^.^.	tr|A0A8J5MG75|A0A8J5MG75_HOMAM^tr|A0A8J5MG75|A0A8J5MG75_HOMAM^Q:1-256,H:1-287^71.5%ID^E:8e-101^.^.	PF04818.16^CID^CID domain^9-125^E:9.3e-32`PF16566.8^CREPT^Cell-cycle alteration and expression-elevated protein in tumour^203-256^E:5e-14	.	.	.	KEGG:bta:504355	GO:0005634^cellular_component^nucleus`GO:0016591^cellular_component^RNA polymerase II, holoenzyme`GO:0000993^molecular_function^RNA polymerase II complex binding`GO:0070940^biological_process^obsolete dephosphorylation of RNA polymerase II C-terminal domain`GO:0031124^biological_process^mRNA 3'-end processing	GO:0005634^cellular_component^nucleus`GO:0016591^cellular_component^RNA polymerase II, holoenzyme`GO:0000993^molecular_function^RNA polymerase II complex binding`GO:0070940^biological_process^obsolete dephosphorylation of RNA polymerase II C-terminal domain`GO:0031124^biological_process^mRNA 3'-end processing	.	.	.
NonamEVm000725t1	NonamEVm000725t1	HD_TAKRU^HD_TAKRU^Q:7-3087,H:2060-3140^31.3%ID^E:7.9e-136^RecName: Full=Huntingtin;^Eukaryota; Metazoa; Chordata; Craniata; Vertebrata; Euteleostomi; Actinopterygii; Neopterygii; Teleostei; Neoteleostei; Acanthomorphata; Eupercaria; Tetraodontiformes; Tetradontoidea; Tetraodontidae; Takifugu	.	NonamEVm000725t1.p1	1-3093[+]	HD_TAKRU^HD_TAKRU^Q:3-1029,H:2060-3140^31.3%ID^E:4.4e-136^RecName: Full=Huntingtin;^Eukaryota; Metazoa; Chordata; Craniata; Vertebrata; Euteleostomi; Actinopterygii; Neopterygii; Teleostei; Neoteleostei; Acanthomorphata; Eupercaria; Tetraodontiformes; Tetradontoidea; Tetraodontidae; Takifugu	tr|A0A8J5JGS2|A0A8J5JGS2_HOMAM^tr|A0A8J5JGS2|A0A8J5JGS2_HOMAM^Q:1-3090,H:1849-2864^92.5%ID^E:0^.^.	tr|A0A8J5JGS2|A0A8J5JGS2_HOMAM^tr|A0A8J5JGS2|A0A8J5JGS2_HOMAM^Q:1-1030,H:1849-2864^92.5%ID^E:0^.^.	.	.	.	.	.	GO:0005737^cellular_component^cytoplasm`GO:0005634^cellular_component^nucleus	GO:0005737^cellular_component^cytoplasm`GO:0005634^cellular_component^nucleus	.	.	.
NonamEVm010552t1	NonamEVm010552t1	.	.	NonamEVm010552t1.p1	1-567[+]	.	tr|A0A3R7LW28|A0A3R7LW28_PENVA^tr|A0A3R7LW28|A0A3R7LW28_PENVA^Q:1-567,H:571-763^56.1%ID^E:2.5e-38^.^.	tr|A0A3R7LW28|A0A3R7LW28_PENVA^tr|A0A3R7LW28|A0A3R7LW28_PENVA^Q:1-189,H:571-763^56.1%ID^E:2.5e-38^.^.	.	.	.	.	.	.	.	.	.	.
NonamEVm006446t1	NonamEVm006446t1	CDK1_CARAU^CDK1_CARAU^Q:73-969,H:1-299^75.6%ID^E:2.5e-133^RecName: Full=Cyclin-dependent kinase 1;^Eukaryota; Metazoa; Chordata; Craniata; Vertebrata; Euteleostomi; Actinopterygii; Neopterygii; Teleostei; Ostariophysi; Cypriniformes; Cyprinidae; Cyprininae; Carassius	.	NonamEVm006446t1.p1	1-972[+]	CDK1_CARAU^CDK1_CARAU^Q:25-323,H:1-299^75.6%ID^E:2.5e-133^RecName: Full=Cyclin-dependent kinase 1;^Eukaryota; Metazoa; Chordata; Craniata; Vertebrata; Euteleostomi; Actinopterygii; Neopterygii; Teleostei; Ostariophysi; Cypriniformes; Cyprinidae; Cyprininae; Carassius	tr|L7PCG9|L7PCG9_CHEQU^tr|L7PCG9|L7PCG9_CHEQU^Q:73-969,H:1-299^99.7%ID^E:1.6e-170^.^.	tr|L7PCG9|L7PCG9_CHEQU^tr|L7PCG9|L7PCG9_CHEQU^Q:25-323,H:1-299^99.7%ID^E:1.6e-170^.^.	PF00069.28^Pkinase^Protein kinase domain^30-311^E:2e-78`PF07714.20^PK_Tyr_Ser-Thr^Protein tyrosine and serine/threonine kinase^31-224^E:1.2e-35	.	.	.	.	GO:0005737^cellular_component^cytoplasm`GO:0005815^cellular_component^microtubule organizing center`GO:0005634^cellular_component^nucleus`GO:0005524^molecular_function^ATP binding`GO:0004693^molecular_function^cyclin-dependent protein serine/threonine kinase activity`GO:0106310^molecular_function^protein serine kinase activity`GO:0008353^molecular_function^RNA polymerase II CTD heptapeptide repea…	GO:0005737^cellular_component^cytoplasm`GO:0005815^cellular_component^microtubule organizing center`GO:0005634^cellular_component^nucleus`GO:0005524^molecular_function^ATP binding`GO:0004693^molecular_function^cyclin-dependent protein serine/threonine kinase activity`GO:0106310^molecular_function^protein serine kinase activity`GO:0008353^molecular_function^RNA polymerase II CTD heptapeptide repea…	GO:0004672^molecular_function^protein kinase activity`GO:0005524^molecular_function^ATP binding`GO:0006468^biological_process^protein phosphorylation	.	.
NonamEVm032033t1	NonamEVm032033t1	.	.	.	.	.	.	.	.	.	.	.	.	.	.	.	.	.
NonamEVm019647t1	NonamEVm019647t1	.	.	NonamEVm019647t1.p1	29-355[+]	.	.	.	.	.	.	.	.	.	.	.	.	.
NonamEVm014382t1	NonamEVm014382t1	CAC1G_HUMAN^CAC1G_HUMAN^Q:3-398,H:1733-1858^75.8%ID^E:8.7e-48^RecName: Full=Voltage-dependent T-type calcium channel subunit alpha-1G;^Eukaryota; Metazoa; Chordata; Craniata; Vertebrata; Euteleostomi; Mammalia; Eutheria; Euarchontoglires; Primates; Haplorrhini; Catarrhini; Hominidae; Homo	.	NonamEVm014382t1.p1	3-410[+]	CAC1G_HUMAN^CAC1G_HUMAN^Q:1-132,H:1733-1858^75.8%ID^E:8.6e-48^RecName: Full=Voltage-dependent T-type calcium channel subunit alpha-1G;^Eukaryota; Metazoa; Chordata; Craniata; Vertebrata; Euteleostomi; Mammalia; Eutheria; Euarchontoglires; Primates; Haplorrhini; Catarrhini; Hominidae; Homo	tr|A0A5B7EUD6|A0A5B7EUD6_PORTR^tr|A0A5B7EUD6|A0A5B7EUD6_PORTR^Q:3-407,H:9-143^94.8%ID^E:3.1e-67^.^.	tr|A0A5B7EUD6|A0A5B7EUD6_PORTR^tr|A0A5B7EUD6|A0A5B7EUD6_PORTR^Q:1-135,H:9-143^94.8%ID^E:3.1e-67^.^.	PF00520.34^Ion_trans^Ion transport protein^3-132^E:1e-24	.	.	.	KEGG:hsa:8913	GO:0005737^cellular_component^cytoplasm`GO:0043005^cellular_component^neuron projection`GO:0005886^cellular_component^plasma membrane`GO:0045202^cellular_component^synapse`GO:0005891^cellular_component^voltage-gated calcium channel complex`GO:0001518^cellular_component^voltage-gated sodium channel complex`GO:0008332^molecular_function^low voltage-gated calcium channel activity`GO:0097110^molecula…	GO:0005737^cellular_component^cytoplasm`GO:0043005^cellular_component^neuron projection`GO:0005886^cellular_component^plasma membrane`GO:0045202^cellular_component^synapse`GO:0005891^cellular_component^voltage-gated calcium channel complex`GO:0001518^cellular_component^voltage-gated sodium channel complex`GO:0008332^molecular_function^low voltage-gated calcium channel activity`GO:0097110^molecula…	GO:0005216^molecular_function^monoatomic ion channel activity`GO:0006811^biological_process^monoatomic ion transport`GO:0055085^biological_process^transmembrane transport`GO:0016020^cellular_component^membrane	.	.
NonamEVm015383t1	NonamEVm015383t1	.	.	NonamEVm015383t1.p1	1-414[+]	.	tr|A0A401T1F0|A0A401T1F0_CHIPU^tr|A0A401T1F0|A0A401T1F0_CHIPU^Q:4-414,H:727-861^42.3%ID^E:9.2e-27^.^.	tr|A0A401T1F0|A0A401T1F0_CHIPU^tr|A0A401T1F0|A0A401T1F0_CHIPU^Q:2-138,H:727-861^42.3%ID^E:9.2e-27^.^.	.	.	.	.	.	.	.	.	.	.
NonamEVm010060t1	NonamEVm010060t1	.	.	NonamEVm010060t1.p1	3-593[+]	.	tr|A0A8J5K080|A0A8J5K080_HOMAM^tr|A0A8J5K080|A0A8J5K080_HOMAM^Q:48-593,H:346-532^33%ID^E:1e-07^.^.	tr|A0A8J5K080|A0A8J5K080_HOMAM^tr|A0A8J5K080|A0A8J5K080_HOMAM^Q:16-197,H:346-532^33%ID^E:1e-07^.^.	.	.	.	.	.	.	.	.	.	.
NonamEVm003570t1	NonamEVm003570t1	CCNB3_CHICK^CCNB3_CHICK^Q:243-1415,H:49-388^47.3%ID^E:1.4e-85^RecName: Full=G2/mitotic-specific cyclin-B3;^Eukaryota; Metazoa; Chordata; Craniata; Vertebrata; Euteleostomi; Archelosauria; Archosauria; Dinosauria; Saurischia; Theropoda; Coelurosauria; Aves; Neognathae; Galloanserae; Galliformes; Phasianidae; Phasianinae; Gallus	.	NonamEVm003570t1.p1	39-1445[+]	CCNB3_CHICK^CCNB3_CHICK^Q:69-459,H:49-388^47.3%ID^E:7.3e-86^RecName: Full=G2/mitotic-specific cyclin-B3;^Eukaryota; Metazoa; Chordata; Craniata; Vertebrata; Euteleostomi; Archelosauria; Archosauria; Dinosauria; Saurischia; Theropoda; Coelurosauria; Aves; Neognathae; Galloanserae; Galliformes; Phasianidae; Phasianinae; Gallus	tr|A0A8J5N0W8|A0A8J5N0W8_HOMAM^tr|A0A8J5N0W8|A0A8J5N0W8_HOMAM^Q:39-1442,H:1-482^74.2%ID^E:2e-196^.^.	tr|A0A8J5N0W8|A0A8J5N0W8_HOMAM^tr|A0A8J5N0W8|A0A8J5N0W8_HOMAM^Q:1-468,H:1-482^74.2%ID^E:3.2e-196^.^.	PF00134.26^Cyclin_N^Cyclin, N-terminal domain^220-344^E:2.6e-39`PF02984.22^Cyclin_C^Cyclin, C-terminal domain^347-461^E:1.2e-25	.	.	.	KEGG:gga:396167	GO:0005813^cellular_component^centrosome`GO:0000307^cellular_component^cyclin-dependent protein kinase holoenzyme complex`GO:0005737^cellular_component^cytoplasm`GO:0005634^cellular_component^nucleus`GO:0016538^molecular_function^cyclin-dependent protein serine/threonine kinase regulator activity`GO:0051301^biological_process^cell division`GO:0044772^biological_process^mitotic cell cycle phase tr…	GO:0005813^cellular_component^centrosome`GO:0000307^cellular_component^cyclin-dependent protein kinase holoenzyme complex`GO:0005737^cellular_component^cytoplasm`GO:0005634^cellular_component^nucleus`GO:0016538^molecular_function^cyclin-dependent protein serine/threonine kinase regulator activity`GO:0051301^biological_process^cell division`GO:0044772^biological_process^mitotic cell cycle phase tr…	.	.	.
NonamEVm024063t1	NonamEVm024063t1	.	.	.	.	.	.	.	.	.	.	.	.	.	.	.	.	.
NonamEVm007374t1	NonamEVm007374t1	TRYP_ASTAS^TRYP_ASTAS^Q:98-760,H:10-232^36.8%ID^E:1.5e-33^RecName: Full=Trypsin-1;^Eukaryota; Metazoa; Ecdysozoa; Arthropoda; Crustacea; Multicrustacea; Malacostraca; Eumalacostraca; Eucarida; Decapoda; Pleocyemata; Astacidea; Astacoidea; Astacidae; Astacus	.	NonamEVm007374t1.p1	2-793[+]	TRYP_ASTAS^TRYP_ASTAS^Q:33-253,H:10-232^36.8%ID^E:1.4e-33^RecName: Full=Trypsin-1;^Eukaryota; Metazoa; Ecdysozoa; Arthropoda; Crustacea; Multicrustacea; Malacostraca; Eumalacostraca; Eucarida; Decapoda; Pleocyemata; Astacidea; Astacoidea; Astacidae; Astacus	tr|A0A3R7QBX6|A0A3R7QBX6_PENVA^tr|A0A3R7QBX6|A0A3R7QBX6_PENVA^Q:89-769,H:126-352^53.9%ID^E:5.1e-67^.^.	tr|A0A3R7QBX6|A0A3R7QBX6_PENVA^tr|A0A3R7QBX6|A0A3R7QBX6_PENVA^Q:30-256,H:126-352^53.9%ID^E:3.5e-67^.^.	PF00089.29^Trypsin^Trypsin^30-253^E:3.1e-49	.	.	.	.	GO:0005615^cellular_component^extracellular space`GO:0046872^molecular_function^metal ion binding`GO:0004252^molecular_function^serine-type endopeptidase activity`GO:0007586^biological_process^digestion`GO:0006508^biological_process^proteolysis	GO:0005615^cellular_component^extracellular space`GO:0046872^molecular_function^metal ion binding`GO:0004252^molecular_function^serine-type endopeptidase activity`GO:0007586^biological_process^digestion`GO:0006508^biological_process^proteolysis	GO:0004252^molecular_function^serine-type endopeptidase activity`GO:0006508^biological_process^proteolysis	.	.
NonamEVm036658t1	NonamEVm036658t1	.	.	.	.	.	.	.	.	.	.	.	.	.	.	.	.	.
NonamEVm001996t3	NonamEVm001996t3	PCKGM_HUMAN^PCKGM_HUMAN^Q:144-1988,H:28-640^68.5%ID^E:1.8e-264^RecName: Full=Phosphoenolpyruvate carboxykinase [GTP], mitochondrial;^Eukaryota; Metazoa; Chordata; Craniata; Vertebrata; Euteleostomi; Mammalia; Eutheria; Euarchontoglires; Primates; Haplorrhini; Catarrhini; Hominidae; Homo	.	NonamEVm001996t3.p1	24-1991[+]	PCKGM_HUMAN^PCKGM_HUMAN^Q:41-655,H:28-640^68.5%ID^E:4.6e-264^RecName: Full=Phosphoenolpyruvate carboxykinase [GTP], mitochondrial;^Eukaryota; Metazoa; Chordata; Craniata; Vertebrata; Euteleostomi; Mammalia; Eutheria; Euarchontoglires; Primates; Haplorrhini; Catarrhini; Hominidae; Homo	tr|A0A4Y6A7U5|A0A4Y6A7U5_PROCL^tr|A0A4Y6A7U5|A0A4Y6A7U5_PROCL^Q:39-1988,H:8-656^91.8%ID^E:0^.^.	tr|A0A4Y6A7U5|A0A4Y6A7U5_PROCL^tr|A0A4Y6A7U5|A0A4Y6A7U5_PROCL^Q:6-655,H:8-656^91.8%ID^E:0^.^.	PF17297.5^PEPCK_N^Phosphoenolpyruvate carboxykinase N-terminal domain^59-287^E:1.8e-95`PF00821.21^PEPCK_GTP^Phosphoenolpyruvate carboxykinase C-terminal P-loop domain^291-650^E:1e-169	.	.	.	KEGG:hsa:5106	GO:0005829^cellular_component^cytosol`GO:0005759^cellular_component^mitochondrial matrix`GO:0005739^cellular_component^mitochondrion`GO:0005525^molecular_function^GTP binding`GO:0030145^molecular_function^manganese ion binding`GO:0004613^molecular_function^phosphoenolpyruvate carboxykinase (GTP) activity`GO:0004611^molecular_function^phosphoenolpyruvate carboxykinase activity`GO:0071549^biologica…	GO:0005829^cellular_component^cytosol`GO:0005759^cellular_component^mitochondrial matrix`GO:0005739^cellular_component^mitochondrion`GO:0005525^molecular_function^GTP binding`GO:0030145^molecular_function^manganese ion binding`GO:0004613^molecular_function^phosphoenolpyruvate carboxykinase (GTP) activity`GO:0004611^molecular_function^phosphoenolpyruvate carboxykinase activity`GO:0071549^biologica…	GO:0004611^molecular_function^phosphoenolpyruvate carboxykinase activity`GO:0006094^biological_process^gluconeogenesis	.	.
NonamEVm001997t1	NonamEVm001997t1	PCKGM_HUMAN^PCKGM_HUMAN^Q:204-2048,H:28-640^68.5%ID^E:6.9e-264^RecName: Full=Phosphoenolpyruvate carboxykinase [GTP], mitochondrial;^Eukaryota; Metazoa; Chordata; Craniata; Vertebrata; Euteleostomi; Mammalia; Eutheria; Euarchontoglires; Primates; Haplorrhini; Catarrhini; Hominidae; Homo	.	NonamEVm001997t1.p1	84-2051[+]	PCKGM_HUMAN^PCKGM_HUMAN^Q:41-655,H:28-640^68.5%ID^E:1.3e-263^RecName: Full=Phosphoenolpyruvate carboxykinase [GTP], mitochondrial;^Eukaryota; Metazoa; Chordata; Craniata; Vertebrata; Euteleostomi; Mammalia; Eutheria; Euarchontoglires; Primates; Haplorrhini; Catarrhini; Hominidae; Homo	tr|A0A4Y6A7U5|A0A4Y6A7U5_PROCL^tr|A0A4Y6A7U5|A0A4Y6A7U5_PROCL^Q:99-2048,H:8-656^92.2%ID^E:0^.^.	tr|A0A4Y6A7U5|A0A4Y6A7U5_PROCL^tr|A0A4Y6A7U5|A0A4Y6A7U5_PROCL^Q:6-655,H:8-656^92.2%ID^E:0^.^.	PF17297.5^PEPCK_N^Phosphoenolpyruvate carboxykinase N-terminal domain^59-287^E:1.8e-95`PF00821.21^PEPCK_GTP^Phosphoenolpyruvate carboxykinase C-terminal P-loop domain^291-650^E:6.2e-170	.	.	.	KEGG:hsa:5106	GO:0005829^cellular_component^cytosol`GO:0005759^cellular_component^mitochondrial matrix`GO:0005739^cellular_component^mitochondrion`GO:0005525^molecular_function^GTP binding`GO:0030145^molecular_function^manganese ion binding`GO:0004613^molecular_function^phosphoenolpyruvate carboxykinase (GTP) activity`GO:0004611^molecular_function^phosphoenolpyruvate carboxykinase activity`GO:0071549^biologica…	GO:0005829^cellular_component^cytosol`GO:0005759^cellular_component^mitochondrial matrix`GO:0005739^cellular_component^mitochondrion`GO:0005525^molecular_function^GTP binding`GO:0030145^molecular_function^manganese ion binding`GO:0004613^molecular_function^phosphoenolpyruvate carboxykinase (GTP) activity`GO:0004611^molecular_function^phosphoenolpyruvate carboxykinase activity`GO:0071549^biologica…	GO:0004611^molecular_function^phosphoenolpyruvate carboxykinase activity`GO:0006094^biological_process^gluconeogenesis	.	.
NonamEVm020150t1	NonamEVm020150t1	PCKGM_HUMAN^PCKGM_HUMAN^Q:3-167,H:585-639^56.4%ID^E:1.8e-09^RecName: Full=Phosphoenolpyruvate carboxykinase [GTP], mitochondrial;^Eukaryota; Metazoa; Chordata; Craniata; Vertebrata; Euteleostomi; Mammalia; Eutheria; Euarchontoglires; Primates; Haplorrhini; Catarrhini; Hominidae; Homo	.	NonamEVm020150t1.p1	346-666[+]	.	tr|A0A8J5JHF2|A0A8J5JHF2_HOMAM^tr|A0A8J5JHF2|A0A8J5JHF2_HOMAM^Q:12-170,H:605-657^84.9%ID^E:3.6e-16^.^.	.	.	.	.	.	KEGG:hsa:5106	GO:0005829^cellular_component^cytosol`GO:0005759^cellular_component^mitochondrial matrix`GO:0005739^cellular_component^mitochondrion`GO:0005525^molecular_function^GTP binding`GO:0030145^molecular_function^manganese ion binding`GO:0004613^molecular_function^phosphoenolpyruvate carboxykinase (GTP) activity`GO:0004611^molecular_function^phosphoenolpyruvate carboxykinase activity`GO:0071549^biologica…	.	.	.	.
NonamEVm018759t1	NonamEVm018759t1	.	.	NonamEVm018759t1.p1	5647-5988[+]	.	.	.	.	.	.	.	.	.	.	.	.	.
NonamEVm021652t1	NonamEVm021652t1	.	.	.	.	.	.	.	.	.	.	.	.	.	.	.	.	.
NonamEVm000164t1	NonamEVm000164t1	SORL_MOUSE^SORL_MOUSE^Q:1-5439,H:356-2215^32.2%ID^E:1.9e-168^RecName: Full=Sortilin-related receptor;^Eukaryota; Metazoa; Chordata; Craniata; Vertebrata; Euteleostomi; Mammalia; Eutheria; Euarchontoglires; Glires; Rodentia; Myomorpha; Muroidea; Muridae; Murinae; Mus; Mus	.	NonamEVm000164t1.p3	5503-5844[-]	.	tr|A0A8J5MUJ5|A0A8J5MUJ5_HOMAM^tr|A0A8J5MUJ5|A0A8J5MUJ5_HOMAM^Q:1-5439,H:342-2152^69.5%ID^E:0^.^.	.	.	.	.	.	KEGG:mmu:20660	GO:0009986^cellular_component^cell surface`GO:0005769^cellular_component^early endosome`GO:0031901^cellular_component^early endosome membrane`GO:0005783^cellular_component^endoplasmic reticulum`GO:0005789^cellular_component^endoplasmic reticulum membrane`GO:0005768^cellular_component^endosome`GO:0005615^cellular_component^extracellular space`GO:0005794^cellular_component^Golgi apparatus`GO:003198…	.	.	.	.
NonamEVm000164t1	NonamEVm000164t1	SORL_MOUSE^SORL_MOUSE^Q:1-5439,H:356-2215^32.2%ID^E:1.9e-168^RecName: Full=Sortilin-related receptor;^Eukaryota; Metazoa; Chordata; Craniata; Vertebrata; Euteleostomi; Mammalia; Eutheria; Euarchontoglires; Glires; Rodentia; Myomorpha; Muroidea; Muridae; Murinae; Mus; Mus	.	NonamEVm000164t1.p1	1-5442[+]	SORL_MOUSE^SORL_MOUSE^Q:1-1813,H:356-2215^32.2%ID^E:9.1e-169^RecName: Full=Sortilin-related receptor;^Eukaryota; Metazoa; Chordata; Craniata; Vertebrata; Euteleostomi; Mammalia; Eutheria; Euarchontoglires; Glires; Rodentia; Myomorpha; Muroidea; Muridae; Murinae; Mus; Mus	tr|A0A8J5MUJ5|A0A8J5MUJ5_HOMAM^tr|A0A8J5MUJ5|A0A8J5MUJ5_HOMAM^Q:1-5439,H:342-2152^69.5%ID^E:0^.^.	tr|A0A8J5MUJ5|A0A8J5MUJ5_HOMAM^tr|A0A8J5MUJ5|A0A8J5MUJ5_HOMAM^Q:1-1813,H:342-2152^69.5%ID^E:0^.^.	PF15902.8^Sortilin-Vps10^Sortilin, neurotensin receptor 3,^2-245^E:6.3e-60`PF15901.8^Sortilin_C^Sortilin, neurotensin receptor 3, C-terminal^247-408^E:2.1e-41`PF00058.20^Ldl_recept_b^Low-density lipoprotein receptor repeat class B^550-592^E:3.2e-05`PF00058.20^Ldl_recept_b^Low-density lipoprotein receptor repeat class B^597-634^E:0.00015`PF00057.21^Ldl_recept_a^Low-density lipoprotein receptor dom…	.	.	.	KEGG:mmu:20660	GO:0009986^cellular_component^cell surface`GO:0005769^cellular_component^early endosome`GO:0031901^cellular_component^early endosome membrane`GO:0005783^cellular_component^endoplasmic reticulum`GO:0005789^cellular_component^endoplasmic reticulum membrane`GO:0005768^cellular_component^endosome`GO:0005615^cellular_component^extracellular space`GO:0005794^cellular_component^Golgi apparatus`GO:003198…	GO:0009986^cellular_component^cell surface`GO:0005769^cellular_component^early endosome`GO:0031901^cellular_component^early endosome membrane`GO:0005783^cellular_component^endoplasmic reticulum`GO:0005789^cellular_component^endoplasmic reticulum membrane`GO:0005768^cellular_component^endosome`GO:0005615^cellular_component^extracellular space`GO:0005794^cellular_component^Golgi apparatus`GO:003198…	GO:0005515^molecular_function^protein binding	.	.
NonamEVm037628t1	NonamEVm037628t1	.	.	.	.	.	.	.	.	.	.	.	.	.	.	.	.	.
NonamEVm000822t1	NonamEVm000822t1	PUR2_CHICK^PUR2_CHICK^Q:113-3082,H:5-998^55.9%ID^E:1.30000000000245e-312^RecName: Full=Trifunctional purine biosynthetic protein adenosine-3 {ECO:0000305|PubMed:2147474};^Eukaryota; Metazoa; Chordata; Craniata; Vertebrata; Euteleostomi; Archelosauria; Archosauria; Dinosauria; Saurischia; Theropoda; Coelurosauria; Aves; Neognathae; Galloanserae; Galliformes; Phasianidae; Phasianinae; Gallus	.	NonamEVm000822t1.p1	104-3100[+]	PUR2_CHICK^PUR2_CHICK^Q:4-993,H:5-998^55.9%ID^E:4.10000000000013e-312^RecName: Full=Trifunctional purine biosynthetic protein adenosine-3 {ECO:0000305|PubMed:2147474};^Eukaryota; Metazoa; Chordata; Craniata; Vertebrata; Euteleostomi; Archelosauria; Archosauria; Dinosauria; Saurischia; Theropoda; Coelurosauria; Aves; Neognathae; Galloanserae; Galliformes; Phasianidae; Phasianinae; Gallus	tr|A0A8J5N4H1|A0A8J5N4H1_HOMAM^tr|A0A8J5N4H1|A0A8J5N4H1_HOMAM^Q:104-3094,H:1-987^81.6%ID^E:0^.^.	tr|A0A8J5N4H1|A0A8J5N4H1_HOMAM^tr|A0A8J5N4H1|A0A8J5N4H1_HOMAM^Q:1-997,H:1-987^81.6%ID^E:0^.^.	PF02844.18^GARS_N^Phosphoribosylglycinamide synthetase, N domain^4-103^E:1.6e-31`PF01071.22^GARS_A^Phosphoribosylglycinamide synthetase, ATP-grasp (A) domain^104-295^E:5e-81`PF02843.19^GARS_C^Phosphoribosylglycinamide synthetase, C domain^331-422^E:2.9e-27`PF00586.27^AIRS^AIR synthase related protein, N-terminal domain^488-592^E:7.3e-17`PF02769.25^AIRS_C^AIR synthase related protein, C-terminal d…	.	.	.	KEGG:gga:395315	GO:0005829^cellular_component^cytosol`GO:0005524^molecular_function^ATP binding`GO:0046872^molecular_function^metal ion binding`GO:0004637^molecular_function^phosphoribosylamine-glycine ligase activity`GO:0004641^molecular_function^phosphoribosylformylglycinamidine cyclo-ligase activity`GO:0004644^molecular_function^phosphoribosylglycinamide formyltransferase activity`GO:0006189^biological_proces…	GO:0005829^cellular_component^cytosol`GO:0005524^molecular_function^ATP binding`GO:0046872^molecular_function^metal ion binding`GO:0004637^molecular_function^phosphoribosylamine-glycine ligase activity`GO:0004641^molecular_function^phosphoribosylformylglycinamidine cyclo-ligase activity`GO:0004644^molecular_function^phosphoribosylglycinamide formyltransferase activity`GO:0006189^biological_proces…	GO:0004637^molecular_function^phosphoribosylamine-glycine ligase activity`GO:0009113^biological_process^purine nucleobase biosynthetic process`GO:0009058^biological_process^biosynthetic process	.	.
NonamEVm004181t1	NonamEVm004181t1	SPB3_HUMAN^SPB3_HUMAN^Q:144-1271,H:11-390^34.2%ID^E:2.1e-48^RecName: Full=Serpin B3;^Eukaryota; Metazoa; Chordata; Craniata; Vertebrata; Euteleostomi; Mammalia; Eutheria; Euarchontoglires; Primates; Haplorrhini; Catarrhini; Hominidae; Homo	.	NonamEVm004181t1.p1	18-1289[+]	SPB3_HUMAN^SPB3_HUMAN^Q:43-418,H:11-390^34.2%ID^E:1.4e-48^RecName: Full=Serpin B3;^Eukaryota; Metazoa; Chordata; Craniata; Vertebrata; Euteleostomi; Mammalia; Eutheria; Euarchontoglires; Primates; Haplorrhini; Catarrhini; Hominidae; Homo	tr|Q26058|Q26058_PACLE^tr|Q26058|Q26058_PACLE^Q:27-1271,H:1-426^58.3%ID^E:5.2e-130^.^.	tr|Q26058|Q26058_PACLE^tr|Q26058|Q26058_PACLE^Q:4-418,H:1-426^58.3%ID^E:6.1e-130^.^.	PF00079.23^Serpin^Serpin (serine protease inhibitor)^43-418^E:2.5e-96	.	.	.	KEGG:hsa:6317	GO:0035578^cellular_component^azurophil granule lumen`GO:0005737^cellular_component^cytoplasm`GO:0031410^cellular_component^cytoplasmic vesicle`GO:0070062^cellular_component^extracellular exosome`GO:0005576^cellular_component^extracellular region`GO:0005615^cellular_component^extracellular space`GO:0005634^cellular_component^nucleus`GO:0031982^cellular_component^vesicle`GO:0004869^molecular_funct…	GO:0035578^cellular_component^azurophil granule lumen`GO:0005737^cellular_component^cytoplasm`GO:0031410^cellular_component^cytoplasmic vesicle`GO:0070062^cellular_component^extracellular exosome`GO:0005576^cellular_component^extracellular region`GO:0005615^cellular_component^extracellular space`GO:0005634^cellular_component^nucleus`GO:0031982^cellular_component^vesicle`GO:0004869^molecular_funct…	.	.	.
NonamEVm025929t1	NonamEVm025929t1	.	.	.	.	.	.	.	.	.	.	.	.	.	.	.	.	.
NonamEVm016843t1	NonamEVm016843t1	.	.	NonamEVm016843t1.p1	3-386[+]	.	tr|A0A8J5MUZ9|A0A8J5MUZ9_HOMAM^tr|A0A8J5MUZ9|A0A8J5MUZ9_HOMAM^Q:398-610,H:3-73^93%ID^E:3.9e-32^.^.	.	.	.	.	.	.	.	.	.	.	.
NonamEVm023648t1	NonamEVm023648t1	.	.	.	.	.	tr|A0A8J5MUZ9|A0A8J5MUZ9_HOMAM^tr|A0A8J5MUZ9|A0A8J5MUZ9_HOMAM^Q:320-532,H:3-73^93%ID^E:6.2e-32^.^.	.	.	.	.	.	.	.	.	.	.	.
NonamEVm036428t1	NonamEVm036428t1	.	.	.	.	.	tr|A0A8J5N0P6|A0A8J5N0P6_HOMAM^tr|A0A8J5N0P6|A0A8J5N0P6_HOMAM^Q:456-668,H:334-407^51.4%ID^E:1.6e-08^.^.	.	.	.	.	.	.	.	.	.	.	.
NonamEVm001676t1	NonamEVm001676t1	ETS4_DROME^ETS4_DROME^Q:1867-2139,H:426-516^86.8%ID^E:3.7e-42^RecName: Full=DNA-binding protein D-ETS-4;^Eukaryota; Metazoa; Ecdysozoa; Arthropoda; Hexapoda; Insecta; Pterygota; Neoptera; Endopterygota; Diptera; Brachycera; Muscomorpha; Ephydroidea; Drosophilidae; Drosophila; Sophophora	.	NonamEVm001676t1.p1	1-2148[+]	ETS4_DROME^ETS4_DROME^Q:623-713,H:426-516^86.8%ID^E:2.6e-42^RecName: Full=DNA-binding protein D-ETS-4;^Eukaryota; Metazoa; Ecdysozoa; Arthropoda; Hexapoda; Insecta; Pterygota; Neoptera; Endopterygota; Diptera; Brachycera; Muscomorpha; Ephydroidea; Drosophilidae; Drosophila; Sophophora	tr|A0A8J5NCF8|A0A8J5NCF8_HOMAM^tr|A0A8J5NCF8|A0A8J5NCF8_HOMAM^Q:19-2145,H:3-636^74.1%ID^E:1.4e-199^.^.	tr|A0A8J5NCF8|A0A8J5NCF8_HOMAM^tr|A0A8J5NCF8|A0A8J5NCF8_HOMAM^Q:7-715,H:3-636^74.1%ID^E:7.3e-200^.^.	PF02198.19^SAM_PNT^Sterile alpha motif (SAM)/Pointed domain^234-310^E:3.5e-16`PF00178.25^Ets^Ets-domain^628-710^E:2.7e-33	.	.	.	KEGG:dme:Dmel_CG5583	GO:0005634^cellular_component^nucleus`GO:0000981^molecular_function^DNA-binding transcription factor activity, RNA polymerase II-specific`GO:0043565^molecular_function^sequence-specific DNA binding`GO:0030154^biological_process^cell differentiation`GO:0006357^biological_process^regulation of transcription by RNA polymerase II	GO:0005634^cellular_component^nucleus`GO:0000981^molecular_function^DNA-binding transcription factor activity, RNA polymerase II-specific`GO:0043565^molecular_function^sequence-specific DNA binding`GO:0030154^biological_process^cell differentiation`GO:0006357^biological_process^regulation of transcription by RNA polymerase II	GO:0043565^molecular_function^sequence-specific DNA binding`GO:0003700^molecular_function^DNA-binding transcription factor activity`GO:0006355^biological_process^regulation of DNA-templated transcription	.	.
NonamEVm011411t1	NonamEVm011411t1	.	.	NonamEVm011411t1.p1	2-526[-]	.	.	.	.	.	.	.	.	.	.	.	.	.
NonamEVm009152t2	NonamEVm009152t2	.	.	NonamEVm009152t2.p1	2-586[+]	.	.	.	.	.	.	.	.	.	.	.	.	.
NonamEVm023744t1	NonamEVm023744t1	.	.	.	.	.	.	.	.	.	.	.	.	.	.	.	.	.
NonamEVm004387t1	NonamEVm004387t1	SP88E_DROME^SP88E_DROME^Q:130-1248,H:27-423^37.6%ID^E:9e-66^RecName: Full=Serine protease inhibitor 88Ea {ECO:0000303|PubMed:10692585};^Eukaryota; Metazoa; Ecdysozoa; Arthropoda; Hexapoda; Insecta; Pterygota; Neoptera; Endopterygota; Diptera; Brachycera; Muscomorpha; Ephydroidea; Drosophilidae; Drosophila; Sophophora	.	NonamEVm004387t1.p1	1-1254[+]	SP88E_DROME^SP88E_DROME^Q:44-416,H:27-423^37.6%ID^E:4.4e-66^RecName: Full=Serine protease inhibitor 88Ea {ECO:0000303|PubMed:10692585};^Eukaryota; Metazoa; Ecdysozoa; Arthropoda; Hexapoda; Insecta; Pterygota; Neoptera; Endopterygota; Diptera; Brachycera; Muscomorpha; Ephydroidea; Drosophilidae; Drosophila; Sophophora	tr|A0A8B0M691|A0A8B0M691_PROCL^tr|A0A8B0M691|A0A8B0M691_PROCL^Q:25-1251,H:1-409^89%ID^E:2.1e-209^.^.	tr|A0A8B0M691|A0A8B0M691_PROCL^tr|A0A8B0M691|A0A8B0M691_PROCL^Q:9-417,H:1-409^89%ID^E:5.9e-210^.^.	PF00079.23^Serpin^Serpin (serine protease inhibitor)^45-415^E:1.5e-95	.	.	.	KEGG:dme:Dmel_CG18525	GO:0005576^cellular_component^extracellular region`GO:0005615^cellular_component^extracellular space`GO:0004867^molecular_function^serine-type endopeptidase inhibitor activity`GO:0048526^biological_process^imaginal disc-derived wing expansion`GO:0002376^biological_process^immune system process`GO:0042438^biological_process^melanin biosynthetic process`GO:0045824^biological_process^negative regula…	GO:0005576^cellular_component^extracellular region`GO:0005615^cellular_component^extracellular space`GO:0004867^molecular_function^serine-type endopeptidase inhibitor activity`GO:0048526^biological_process^imaginal disc-derived wing expansion`GO:0002376^biological_process^immune system process`GO:0042438^biological_process^melanin biosynthetic process`GO:0045824^biological_process^negative regula…	.	.	.
NonamEVm016891t1	NonamEVm016891t1	FKB14_HUMAN^FKB14_HUMAN^Q:4624-4202,H:72-211^46.5%ID^E:3.9e-27^RecName: Full=Peptidyl-prolyl cis-trans isomerase FKBP14;^Eukaryota; Metazoa; Chordata; Craniata; Vertebrata; Euteleostomi; Mammalia; Eutheria; Euarchontoglires; Primates; Haplorrhini; Catarrhini; Hominidae; Homo	.	NonamEVm016891t1.p1	4199-4624[-]	FKB14_HUMAN^FKB14_HUMAN^Q:1-141,H:72-211^46.5%ID^E:6.1e-28^RecName: Full=Peptidyl-prolyl cis-trans isomerase FKBP14;^Eukaryota; Metazoa; Chordata; Craniata; Vertebrata; Euteleostomi; Mammalia; Eutheria; Euarchontoglires; Primates; Haplorrhini; Catarrhini; Hominidae; Homo	tr|A0A8J5N0L8|A0A8J5N0L8_HOMAM^tr|A0A8J5N0L8|A0A8J5N0L8_HOMAM^Q:4621-4202,H:64-203^85.7%ID^E:6.2e-63^.^.	tr|A0A8J5N0L8|A0A8J5N0L8_HOMAM^tr|A0A8J5N0L8|A0A8J5N0L8_HOMAM^Q:2-141,H:64-203^85.7%ID^E:1.3e-63^.^.	PF00254.31^FKBP_C^FKBP-type peptidyl-prolyl cis-trans isomerase^1-62^E:3.5e-24`PF13202.9^EF-hand_5^EF hand^121-134^E:0.003	.	.	.	KEGG:hsa:55033	GO:0005788^cellular_component^endoplasmic reticulum lumen`GO:0005509^molecular_function^calcium ion binding`GO:0003755^molecular_function^peptidyl-prolyl cis-trans isomerase activity	GO:0005788^cellular_component^endoplasmic reticulum lumen`GO:0005509^molecular_function^calcium ion binding`GO:0003755^molecular_function^peptidyl-prolyl cis-trans isomerase activity	GO:0003755^molecular_function^peptidyl-prolyl cis-trans isomerase activity`GO:0005509^molecular_function^calcium ion binding	.	.
NonamEVm014872t1	NonamEVm014872t1	FKB14_HUMAN^FKB14_HUMAN^Q:1-423,H:72-211^46.5%ID^E:1.5e-27^RecName: Full=Peptidyl-prolyl cis-trans isomerase FKBP14;^Eukaryota; Metazoa; Chordata; Craniata; Vertebrata; Euteleostomi; Mammalia; Eutheria; Euarchontoglires; Primates; Haplorrhini; Catarrhini; Hominidae; Homo	.	NonamEVm014872t1.p1	1-426[+]	FKB14_HUMAN^FKB14_HUMAN^Q:1-141,H:72-211^46.5%ID^E:4.7e-28^RecName: Full=Peptidyl-prolyl cis-trans isomerase FKBP14;^Eukaryota; Metazoa; Chordata; Craniata; Vertebrata; Euteleostomi; Mammalia; Eutheria; Euarchontoglires; Primates; Haplorrhini; Catarrhini; Hominidae; Homo	tr|A0A8J5N0L8|A0A8J5N0L8_HOMAM^tr|A0A8J5N0L8|A0A8J5N0L8_HOMAM^Q:4-423,H:64-203^85.7%ID^E:3.2e-63^.^.	tr|A0A8J5N0L8|A0A8J5N0L8_HOMAM^tr|A0A8J5N0L8|A0A8J5N0L8_HOMAM^Q:2-141,H:64-203^85.7%ID^E:1.3e-63^.^.	PF00254.31^FKBP_C^FKBP-type peptidyl-prolyl cis-trans isomerase^1-62^E:2.8e-23`PF13202.9^EF-hand_5^EF hand^121-134^E:0.003	.	.	.	KEGG:hsa:55033	GO:0005788^cellular_component^endoplasmic reticulum lumen`GO:0005509^molecular_function^calcium ion binding`GO:0003755^molecular_function^peptidyl-prolyl cis-trans isomerase activity	GO:0005788^cellular_component^endoplasmic reticulum lumen`GO:0005509^molecular_function^calcium ion binding`GO:0003755^molecular_function^peptidyl-prolyl cis-trans isomerase activity	GO:0003755^molecular_function^peptidyl-prolyl cis-trans isomerase activity`GO:0005509^molecular_function^calcium ion binding	.	.
NonamEVm014556t1	NonamEVm014556t1	FKBP2_MOUSE^FKBP2_MOUSE^Q:35-463,H:1-140^68.5%ID^E:9.8e-51^RecName: Full=Peptidyl-prolyl cis-trans isomerase FKBP2;^Eukaryota; Metazoa; Chordata; Craniata; Vertebrata; Euteleostomi; Mammalia; Eutheria; Euarchontoglires; Glires; Rodentia; Myomorpha; Muroidea; Muridae; Murinae; Mus; Mus	.	NonamEVm014556t1.p1	2-466[+]	FKBP2_MOUSE^FKBP2_MOUSE^Q:12-154,H:1-140^68.5%ID^E:9.5e-51^RecName: Full=Peptidyl-prolyl cis-trans isomerase FKBP2;^Eukaryota; Metazoa; Chordata; Craniata; Vertebrata; Euteleostomi; Mammalia; Eutheria; Euarchontoglires; Glires; Rodentia; Myomorpha; Muroidea; Muridae; Murinae; Mus; Mus	tr|A0A8J5N5F7|A0A8J5N5F7_HOMAM^tr|A0A8J5N5F7|A0A8J5N5F7_HOMAM^Q:35-463,H:1-143^93%ID^E:1.6e-70^.^.	tr|A0A8J5N5F7|A0A8J5N5F7_HOMAM^tr|A0A8J5N5F7|A0A8J5N5F7_HOMAM^Q:12-154,H:1-143^93%ID^E:1.5e-70^.^.	PF00254.31^FKBP_C^FKBP-type peptidyl-prolyl cis-trans isomerase^58-146^E:1.3e-34	.	.	.	KEGG:mmu:14227	GO:0005783^cellular_component^endoplasmic reticulum`GO:0005789^cellular_component^endoplasmic reticulum membrane`GO:0003755^molecular_function^peptidyl-prolyl cis-trans isomerase activity`GO:0061077^biological_process^chaperone-mediated protein folding`GO:0000413^biological_process^protein peptidyl-prolyl isomerization	GO:0005783^cellular_component^endoplasmic reticulum`GO:0005789^cellular_component^endoplasmic reticulum membrane`GO:0003755^molecular_function^peptidyl-prolyl cis-trans isomerase activity`GO:0061077^biological_process^chaperone-mediated protein folding`GO:0000413^biological_process^protein peptidyl-prolyl isomerization	GO:0003755^molecular_function^peptidyl-prolyl cis-trans isomerase activity	.	.
NonamEVm020561t1	NonamEVm020561t1	.	.	.	.	.	.	.	.	.	.	.	.	.	.	.	.	.
NonamEVm000884t1	NonamEVm000884t1	HIPK2_HUMAN^HIPK2_HUMAN^Q:59-2263,H:116-846^52.8%ID^E:1.8e-200^RecName: Full=Homeodomain-interacting protein kinase 2;^Eukaryota; Metazoa; Chordata; Craniata; Vertebrata; Euteleostomi; Mammalia; Eutheria; Euarchontoglires; Primates; Haplorrhini; Catarrhini; Hominidae; Homo	.	NonamEVm000884t1.p1	2-2836[+]	HIPK2_HUMAN^HIPK2_HUMAN^Q:20-754,H:116-846^52.8%ID^E:1.8e-200^RecName: Full=Homeodomain-interacting protein kinase 2;^Eukaryota; Metazoa; Chordata; Craniata; Vertebrata; Euteleostomi; Mammalia; Eutheria; Euarchontoglires; Primates; Haplorrhini; Catarrhini; Hominidae; Homo	tr|A0A8J5J9W4|A0A8J5J9W4_HOMAM^tr|A0A8J5J9W4|A0A8J5J9W4_HOMAM^Q:59-2836,H:15-916^89.4%ID^E:0^.^.	tr|A0A8J5J9W4|A0A8J5J9W4_HOMAM^tr|A0A8J5J9W4|A0A8J5J9W4_HOMAM^Q:20-945,H:15-916^89.4%ID^E:0^.^.	PF00069.28^Pkinase^Protein kinase domain^113-441^E:3.2e-51`PF07714.20^PK_Tyr_Ser-Thr^Protein tyrosine and serine/threonine kinase^116-337^E:8e-22	.	.	.	KEGG:hsa:28996	GO:0005737^cellular_component^cytoplasm`GO:0010494^cellular_component^cytoplasmic stress granule`GO:0016604^cellular_component^nuclear body`GO:0005654^cellular_component^nucleoplasm`GO:0005634^cellular_component^nucleus`GO:0016605^cellular_component^PML body`GO:0090575^cellular_component^RNA polymerase II transcription regulator complex`GO:0005524^molecular_function^ATP binding`GO:0004672^molecul…	GO:0005737^cellular_component^cytoplasm`GO:0010494^cellular_component^cytoplasmic stress granule`GO:0016604^cellular_component^nuclear body`GO:0005654^cellular_component^nucleoplasm`GO:0005634^cellular_component^nucleus`GO:0016605^cellular_component^PML body`GO:0090575^cellular_component^RNA polymerase II transcription regulator complex`GO:0005524^molecular_function^ATP binding`GO:0004672^molecul…	GO:0004672^molecular_function^protein kinase activity`GO:0005524^molecular_function^ATP binding`GO:0006468^biological_process^protein phosphorylation	.	.
NonamEVm001005t1	NonamEVm001005t1	PPAF2_HOLDI^PPAF2_HOLDI^Q:1909-2718,H:125-400^42.9%ID^E:2.4e-58^RecName: Full=Phenoloxidase-activating factor 2 {ECO:0000305|PubMed:11012672};^Eukaryota; Metazoa; Ecdysozoa; Arthropoda; Hexapoda; Insecta; Pterygota; Neoptera; Endopterygota; Coleoptera; Polyphaga; Scarabaeiformia; Scarabaeidae; Melolonthinae; Holotrichia	.	NonamEVm001005t1.p1	85-2787[+]	PPAF2_HOLDI^PPAF2_HOLDI^Q:609-878,H:125-400^42.9%ID^E:1.9e-58^RecName: Full=Phenoloxidase-activating factor 2 {ECO:0000305|PubMed:11012672};^Eukaryota; Metazoa; Ecdysozoa; Arthropoda; Hexapoda; Insecta; Pterygota; Neoptera; Endopterygota; Coleoptera; Polyphaga; Scarabaeiformia; Scarabaeidae; Melolonthinae; Holotrichia	tr|A0A0U1ZE71|A0A0U1ZE71_PROCL^tr|A0A0U1ZE71|A0A0U1ZE71_PROCL^Q:34-2784,H:1-1015^59.3%ID^E:1.1e-279^.^.	tr|A0A0U1ZE71|A0A0U1ZE71_PROCL^tr|A0A0U1ZE71|A0A0U1ZE71_PROCL^Q:47-900,H:58-1015^61.8%ID^E:6.4e-278^.^.	PF18322.4^CLIP_1^Serine protease Clip domain PPAF-2^296-346^E:9.7e-08`PF00089.29^Trypsin^Trypsin^647-877^E:3e-55	.	.	.	.	GO:0005576^cellular_component^extracellular region`GO:0046872^molecular_function^metal ion binding`GO:0004252^molecular_function^serine-type endopeptidase activity`GO:0042742^biological_process^defense response to bacterium`GO:0045087^biological_process^innate immune response`GO:0006508^biological_process^proteolysis	GO:0005576^cellular_component^extracellular region`GO:0046872^molecular_function^metal ion binding`GO:0004252^molecular_function^serine-type endopeptidase activity`GO:0042742^biological_process^defense response to bacterium`GO:0045087^biological_process^innate immune response`GO:0006508^biological_process^proteolysis	GO:0004252^molecular_function^serine-type endopeptidase activity`GO:0006508^biological_process^proteolysis	.	.
NonamEVm019626t1	NonamEVm019626t1	.	.	NonamEVm019626t1.p1	2-346[+]	.	.	.	.	.	.	.	.	.	.	.	.	.
NonamEVm003802t1	NonamEVm003802t1	CATC_MOUSE^CATC_MOUSE^Q:243-1571,H:13-460^52%ID^E:9.4e-139^RecName: Full=Dipeptidyl peptidase 1;^Eukaryota; Metazoa; Chordata; Craniata; Vertebrata; Euteleostomi; Mammalia; Eutheria; Euarchontoglires; Glires; Rodentia; Myomorpha; Muroidea; Muridae; Murinae; Mus; Mus	.	NonamEVm003802t1.p1	222-1574[+]	CATC_MOUSE^CATC_MOUSE^Q:8-450,H:13-460^52%ID^E:1.2e-138^RecName: Full=Dipeptidyl peptidase 1;^Eukaryota; Metazoa; Chordata; Craniata; Vertebrata; Euteleostomi; Mammalia; Eutheria; Euarchontoglires; Glires; Rodentia; Myomorpha; Muroidea; Muridae; Murinae; Mus; Mus	tr|A0A0N7ZC56|A0A0N7ZC56_SCYOL^tr|A0A0N7ZC56|A0A0N7ZC56_SCYOL^Q:222-1571,H:1-451^76.3%ID^E:3e-215^.^.	tr|A0A0N7ZC56|A0A0N7ZC56_SCYOL^tr|A0A0N7ZC56|A0A0N7ZC56_SCYOL^Q:1-450,H:1-451^76.3%ID^E:3.9e-215^.^.	PF08773.14^CathepsinC_exc^Cathepsin C exclusion domain^20-136^E:1.4e-38`PF00112.26^Peptidase_C1^Papain family cysteine protease^221-444^E:5.2e-60	.	.	.	KEGG:mmu:13032	GO:0005813^cellular_component^centrosome`GO:0062023^cellular_component^collagen-containing extracellular matrix`GO:0005737^cellular_component^cytoplasm`GO:0005783^cellular_component^endoplasmic reticulum`GO:0005615^cellular_component^extracellular space`GO:0005794^cellular_component^Golgi apparatus`GO:0043231^cellular_component^intracellular membrane-bounded organelle`GO:0005764^cellular_componen…	GO:0005813^cellular_component^centrosome`GO:0062023^cellular_component^collagen-containing extracellular matrix`GO:0005737^cellular_component^cytoplasm`GO:0005783^cellular_component^endoplasmic reticulum`GO:0005615^cellular_component^extracellular space`GO:0005794^cellular_component^Golgi apparatus`GO:0043231^cellular_component^intracellular membrane-bounded organelle`GO:0005764^cellular_componen…	GO:0008234^molecular_function^cysteine-type peptidase activity`GO:0006508^biological_process^proteolysis	.	.
NonamEVm001509t1	NonamEVm001509t1	SEC63_MOUSE^SEC63_MOUSE^Q:4-2241,H:1-750^42.5%ID^E:9.9e-161^RecName: Full=Translocation protein SEC63 homolog;^Eukaryota; Metazoa; Chordata; Craniata; Vertebrata; Euteleostomi; Mammalia; Eutheria; Euarchontoglires; Glires; Rodentia; Myomorpha; Muroidea; Muridae; Murinae; Mus; Mus	.	NonamEVm001509t1.p1	1-2295[+]	SEC63_MOUSE^SEC63_MOUSE^Q:2-747,H:1-750^42.5%ID^E:6.6e-161^RecName: Full=Translocation protein SEC63 homolog;^Eukaryota; Metazoa; Chordata; Craniata; Vertebrata; Euteleostomi; Mammalia; Eutheria; Euarchontoglires; Glires; Rodentia; Myomorpha; Muroidea; Muridae; Murinae; Mus; Mus	tr|A0A8J5JHN1|A0A8J5JHN1_HOMAM^tr|A0A8J5JHN1|A0A8J5JHN1_HOMAM^Q:4-2292,H:2-766^89.2%ID^E:0^.^.	tr|A0A8J5JHN1|A0A8J5JHN1_HOMAM^tr|A0A8J5JHN1|A0A8J5JHN1_HOMAM^Q:2-764,H:2-766^89.2%ID^E:0^.^.	PF00226.34^DnaJ^DnaJ domain^103-162^E:5.9e-17`PF02889.19^Sec63^Sec63 Brl domain^236-471^E:5.4e-10`PF02889.19^Sec63^Sec63 Brl domain^633-709^E:2.4e-08	.	.	.	KEGG:mmu:140740	GO:0005783^cellular_component^endoplasmic reticulum`GO:0016020^cellular_component^membrane`GO:0031207^cellular_component^Sec62/Sec63 complex`GO:0008320^molecular_function^protein transmembrane transporter activity`GO:0001889^biological_process^liver development`GO:0010259^biological_process^obsolete multicellular organism aging`GO:0006807^biological_process^nitrogen compound metabolic process`GO:…	GO:0005783^cellular_component^endoplasmic reticulum`GO:0016020^cellular_component^membrane`GO:0031207^cellular_component^Sec62/Sec63 complex`GO:0008320^molecular_function^protein transmembrane transporter activity`GO:0001889^biological_process^liver development`GO:0010259^biological_process^obsolete multicellular organism aging`GO:0006807^biological_process^nitrogen compound metabolic process`GO:…	.	.	.
NonamEVm029516t1	NonamEVm029516t1	.	.	.	.	.	.	.	.	.	.	.	.	.	.	.	.	.
NonamEVm002774t3	NonamEVm002774t3	.	.	NonamEVm002774t3.p1	2-1648[+]	.	tr|A0A8J5TUU0|A0A8J5TUU0_HOMAM^tr|A0A8J5TUU0|A0A8J5TUU0_HOMAM^Q:848-1477,H:70-278^41.1%ID^E:2.5e-34^.^.	tr|A0A8J5TUU0|A0A8J5TUU0_HOMAM^tr|A0A8J5TUU0|A0A8J5TUU0_HOMAM^Q:283-492,H:70-278^41.1%ID^E:1.3e-34^.^.	.	.	.	.	.	.	.	.	.	.
NonamEVm028986t1	NonamEVm028986t1	.	.	.	.	.	.	.	.	.	.	.	.	.	.	.	.	.
NonamEVm025084t1	NonamEVm025084t1	.	.	.	.	.	.	.	.	.	.	.	.	.	.	.	.	.
NonamEVm027669t1	NonamEVm027669t1	.	.	.	.	.	.	.	.	.	.	.	.	.	.	.	.	.
NonamEVm008454t1	NonamEVm008454t1	PSB1_DROME^PSB1_DROME^Q:135-803,H:10-235^55.8%ID^E:1.9e-66^RecName: Full=Proteasome subunit beta type-1;^Eukaryota; Metazoa; Ecdysozoa; Arthropoda; Hexapoda; Insecta; Pterygota; Neoptera; Endopterygota; Diptera; Brachycera; Muscomorpha; Ephydroidea; Drosophilidae; Drosophila; Sophophora	.	NonamEVm008454t1.p1	108-806[+]	PSB1_DROME^PSB1_DROME^Q:10-232,H:10-235^55.8%ID^E:1.9e-66^RecName: Full=Proteasome subunit beta type-1;^Eukaryota; Metazoa; Ecdysozoa; Arthropoda; Hexapoda; Insecta; Pterygota; Neoptera; Endopterygota; Diptera; Brachycera; Muscomorpha; Ephydroidea; Drosophilidae; Drosophila; Sophophora	tr|A0A8J5JIX5|A0A8J5JIX5_HOMAM^tr|A0A8J5JIX5|A0A8J5JIX5_HOMAM^Q:108-803,H:1-231^92.2%ID^E:6.1e-119^.^.	tr|A0A8J5JIX5|A0A8J5JIX5_HOMAM^tr|A0A8J5JIX5|A0A8J5JIX5_HOMAM^Q:1-232,H:1-231^92.2%ID^E:6e-119^.^.	PF00227.29^Proteasome^Proteasome subunit^26-216^E:1.1e-33	.	.	.	KEGG:dme:Dmel_CG4097	GO:0005829^cellular_component^cytosol`GO:0005654^cellular_component^nucleoplasm`GO:0005634^cellular_component^nucleus`GO:0000502^cellular_component^proteasome complex`GO:0005839^cellular_component^proteasome core complex`GO:0019774^cellular_component^proteasome core complex, beta-subunit complex`GO:0010498^biological_process^proteasomal protein catabolic process`GO:0043161^biological_process^prot…	GO:0005829^cellular_component^cytosol`GO:0005654^cellular_component^nucleoplasm`GO:0005634^cellular_component^nucleus`GO:0000502^cellular_component^proteasome complex`GO:0005839^cellular_component^proteasome core complex`GO:0019774^cellular_component^proteasome core complex, beta-subunit complex`GO:0010498^biological_process^proteasomal protein catabolic process`GO:0043161^biological_process^prot…	GO:0051603^biological_process^proteolysis involved in protein catabolic process`GO:0005839^cellular_component^proteasome core complex	.	.
NonamEVm012035t1	NonamEVm012035t1	.	.	NonamEVm012035t1.p1	3-509[+]	.	tr|A0A8J5TG94|A0A8J5TG94_HOMAM^tr|A0A8J5TG94|A0A8J5TG94_HOMAM^Q:3-506,H:50-217^89.9%ID^E:5.2e-80^.^.	tr|A0A8J5TG94|A0A8J5TG94_HOMAM^tr|A0A8J5TG94|A0A8J5TG94_HOMAM^Q:1-168,H:50-217^89.9%ID^E:3e-80^.^.	.	.	.	.	.	.	.	.	.	.
NonamEVm027497t1	NonamEVm027497t1	.	.	.	.	.	.	.	.	.	.	.	.	.	.	.	.	.
NonamEVm014866t1	NonamEVm014866t1	.	.	NonamEVm014866t1.p1	3-428[+]	.	tr|A0A346QR69|A0A346QR69_PROCL^tr|A0A346QR69|A0A346QR69_PROCL^Q:60-422,H:44-164^53.7%ID^E:7.2e-32^.^.	tr|A0A346QR69|A0A346QR69_PROCL^tr|A0A346QR69|A0A346QR69_PROCL^Q:20-140,H:44-164^53.7%ID^E:2e-32^.^.	PF00059.24^Lectin_C^Lectin C-type domain^39-140^E:3.2e-10	.	.	.	.	.	.	.	.	.
NonamEVm001326t1	NonamEVm001326t1	.	.	NonamEVm001326t1.p1	95-2533[+]	.	tr|A0A8J5MQE8|A0A8J5MQE8_HOMAM^tr|A0A8J5MQE8|A0A8J5MQE8_HOMAM^Q:185-2524,H:3-595^39.7%ID^E:9.7e-112^.^.	tr|A0A8J5MQE8|A0A8J5MQE8_HOMAM^tr|A0A8J5MQE8|A0A8J5MQE8_HOMAM^Q:31-810,H:3-595^39.7%ID^E:6.5e-112^.^.	.	.	.	.	.	.	.	.	.	.
NonamEVm014323t2	NonamEVm014323t2	.	.	NonamEVm014323t2.p1	1-432[+]	.	.	.	.	.	.	.	.	.	.	.	.	.
NonamEVm026896t1	NonamEVm026896t1	.	.	.	.	.	.	.	.	.	.	.	.	.	.	.	.	.
NonamEVm020446t1	NonamEVm020446t1	.	.	NonamEVm020446t1.p1	738-1055[+]	.	.	.	.	.	.	.	.	.	.	.	.	.
NonamEVm017757t1	NonamEVm017757t1	.	.	NonamEVm017757t1.p1	1-366[+]	.	.	.	.	.	.	.	.	.	.	.	.	.
NonamEVm026977t1	NonamEVm026977t1	.	.	.	.	.	.	.	.	.	.	.	.	.	.	.	.	.
NonamEVm047607t1	NonamEVm047607t1	.	.	.	.	.	.	.	.	.	.	.	.	.	.	.	.	.
NonamEVm010160t1	NonamEVm010160t1	.	.	NonamEVm010160t1.p1	574-1164[+]	.	tr|A0A8J5TCQ3|A0A8J5TCQ3_HOMAM^tr|A0A8J5TCQ3|A0A8J5TCQ3_HOMAM^Q:628-1161,H:1-185^67.4%ID^E:1.1e-50^.^.`tr|A0A8J5TCQ3|A0A8J5TCQ3_HOMAM^tr|A0A8J5TCQ3|A0A8J5TCQ3_HOMAM^Q:587-195,H:48-185^61.5%ID^E:1.2e-28^.^.	tr|A0A8J5TCQ3|A0A8J5TCQ3_HOMAM^tr|A0A8J5TCQ3|A0A8J5TCQ3_HOMAM^Q:19-196,H:1-185^67.4%ID^E:4.5e-51^.^.	.	.	.	.	.	.	.	.	.	.
NonamEVm001584t1	NonamEVm001584t1	TAF5_HUMAN^TAF5_HUMAN^Q:293-1564,H:93-577^47.1%ID^E:2.7e-107^RecName: Full=Transcription initiation factor TFIID subunit 5;^Eukaryota; Metazoa; Chordata; Craniata; Vertebrata; Euteleostomi; Mammalia; Eutheria; Euarchontoglires; Primates; Haplorrhini; Catarrhini; Hominidae; Homo	.	NonamEVm001584t1.p1	2-2230[+]	TAF5_HUMAN^TAF5_HUMAN^Q:98-521,H:93-577^47.1%ID^E:2.4e-107^RecName: Full=Transcription initiation factor TFIID subunit 5;^Eukaryota; Metazoa; Chordata; Craniata; Vertebrata; Euteleostomi; Mammalia; Eutheria; Euarchontoglires; Primates; Haplorrhini; Catarrhini; Hominidae; Homo	tr|A0A8J5N6K0|A0A8J5N6K0_HOMAM^tr|A0A8J5N6K0|A0A8J5N6K0_HOMAM^Q:2-2227,H:4-718^85.3%ID^E:2.4e-250^.^.	tr|A0A8J5N6K0|A0A8J5N6K0_HOMAM^tr|A0A8J5N6K0|A0A8J5N6K0_HOMAM^Q:1-742,H:4-718^85.3%ID^E:3.6e-250^.^.	PF04494.18^TFIID_NTD2^WD40 associated region in TFIID subunit, NTD2 domain^154-270^E:2.1e-38`PF00400.35^WD40^WD domain, G-beta repeat^478-515^E:8e-10`PF00400.35^WD40^WD domain, G-beta repeat^519-556^E:1.1e-06`PF00400.35^WD40^WD domain, G-beta repeat^562-599^E:8.2e-09`PF00400.35^WD40^WD domain, G-beta repeat^603-641^E:2.7e-08`PF00400.35^WD40^WD domain, G-beta repeat^652-683^E:2.4e-05	.	.	.	KEGG:hsa:6877	GO:0015629^cellular_component^actin cytoskeleton`GO:0000785^cellular_component^chromatin`GO:0005654^cellular_component^nucleoplasm`GO:0005634^cellular_component^nucleus`GO:0005669^cellular_component^transcription factor TFIID complex`GO:0033276^cellular_component^transcription factor TFTC complex`GO:0042802^molecular_function^identical protein binding`GO:0016251^molecular_function^RNA polymerase …	GO:0015629^cellular_component^actin cytoskeleton`GO:0000785^cellular_component^chromatin`GO:0005654^cellular_component^nucleoplasm`GO:0005634^cellular_component^nucleus`GO:0005669^cellular_component^transcription factor TFIID complex`GO:0033276^cellular_component^transcription factor TFTC complex`GO:0042802^molecular_function^identical protein binding`GO:0016251^molecular_function^RNA polymerase …	GO:0005515^molecular_function^protein binding	.	.
NonamEVm000278t2	NonamEVm000278t2	LUBEL_DROME^LUBEL_DROME^Q:6898-7359,H:1033-1187^43.2%ID^E:4.9e-33^RecName: Full=E3 ubiquitin-protein ligase lubel {ECO:0000305};^Eukaryota; Metazoa; Ecdysozoa; Arthropoda; Hexapoda; Insecta; Pterygota; Neoptera; Endopterygota; Diptera; Brachycera; Muscomorpha; Ephydroidea; Drosophilidae; Drosophila; Sophophora	.	NonamEVm000278t2.p1	3679-8214[+]	LUBEL_DROME^LUBEL_DROME^Q:1074-1227,H:1033-1187^43.2%ID^E:2.7e-33^RecName: Full=E3 ubiquitin-protein ligase lubel {ECO:0000305};^Eukaryota; Metazoa; Ecdysozoa; Arthropoda; Hexapoda; Insecta; Pterygota; Neoptera; Endopterygota; Diptera; Brachycera; Muscomorpha; Ephydroidea; Drosophilidae; Drosophila; Sophophora	tr|A0A8J4Y5Z4|A0A8J4Y5Z4_CHIOP^tr|A0A8J4Y5Z4|A0A8J4Y5Z4_CHIOP^Q:3679-7740,H:1-1450^52.8%ID^E:6e-303^.^.`tr|A0A8J4Y5Z4|A0A8J4Y5Z4_CHIOP^tr|A0A8J4Y5Z4|A0A8J4Y5Z4_CHIOP^Q:2924-123,H:1-935^58.1%ID^E:9.9e-205^.^.	tr|A0A8J4Y5Z4|A0A8J4Y5Z4_CHIOP^tr|A0A8J4Y5Z4|A0A8J4Y5Z4_CHIOP^Q:1-1354,H:1-1450^52.8%ID^E:4.3e-303^.^.	PF16678.8^HOIP-UBA^HOIP UBA domain pair^1076-1223^E:2.3e-50	.	.	.	KEGG:dme:Dmel_CG11321	GO:0071797^cellular_component^LUBAC complex`GO:0036435^molecular_function^K48-linked polyubiquitin modification-dependent protein binding`GO:0070530^molecular_function^K63-linked polyubiquitin modification-dependent protein binding`GO:1990450^molecular_function^linear polyubiquitin binding`GO:0061630^molecular_function^ubiquitin protein ligase activity`GO:0004842^molecular_function^ubiquitin-prot…	GO:0071797^cellular_component^LUBAC complex`GO:0036435^molecular_function^K48-linked polyubiquitin modification-dependent protein binding`GO:0070530^molecular_function^K63-linked polyubiquitin modification-dependent protein binding`GO:1990450^molecular_function^linear polyubiquitin binding`GO:0061630^molecular_function^ubiquitin protein ligase activity`GO:0004842^molecular_function^ubiquitin-prot…	.	.	.
NonamEVm000278t2	NonamEVm000278t2	LUBEL_DROME^LUBEL_DROME^Q:6898-7359,H:1033-1187^43.2%ID^E:4.9e-33^RecName: Full=E3 ubiquitin-protein ligase lubel {ECO:0000305};^Eukaryota; Metazoa; Ecdysozoa; Arthropoda; Hexapoda; Insecta; Pterygota; Neoptera; Endopterygota; Diptera; Brachycera; Muscomorpha; Ephydroidea; Drosophilidae; Drosophila; Sophophora	.	NonamEVm000278t2.p2	3-2924[-]	.	tr|A0A8J4Y5Z4|A0A8J4Y5Z4_CHIOP^tr|A0A8J4Y5Z4|A0A8J4Y5Z4_CHIOP^Q:3679-7740,H:1-1450^52.8%ID^E:6e-303^.^.`tr|A0A8J4Y5Z4|A0A8J4Y5Z4_CHIOP^tr|A0A8J4Y5Z4|A0A8J4Y5Z4_CHIOP^Q:2924-123,H:1-935^58.1%ID^E:9.9e-205^.^.	tr|A0A8J4Y5Z4|A0A8J4Y5Z4_CHIOP^tr|A0A8J4Y5Z4|A0A8J4Y5Z4_CHIOP^Q:1-934,H:1-935^58.1%ID^E:4.6e-205^.^.	.	.	.	.	KEGG:dme:Dmel_CG11321	GO:0071797^cellular_component^LUBAC complex`GO:0036435^molecular_function^K48-linked polyubiquitin modification-dependent protein binding`GO:0070530^molecular_function^K63-linked polyubiquitin modification-dependent protein binding`GO:1990450^molecular_function^linear polyubiquitin binding`GO:0061630^molecular_function^ubiquitin protein ligase activity`GO:0004842^molecular_function^ubiquitin-prot…	.	.	.	.
NonamEVm007821t1	NonamEVm007821t1	NTM1_DROME^NTM1_DROME^Q:203-943,H:19-275^44.3%ID^E:5.9e-51^RecName: Full=Alpha N-terminal protein methyltransferase 1;^Eukaryota; Metazoa; Ecdysozoa; Arthropoda; Hexapoda; Insecta; Pterygota; Neoptera; Endopterygota; Diptera; Brachycera; Muscomorpha; Ephydroidea; Drosophilidae; Drosophila; Sophophora	.	NonamEVm007821t1.p1	206-958[+]	NTM1_DROME^NTM1_DROME^Q:25-246,H:55-275^48.2%ID^E:3.1e-51^RecName: Full=Alpha N-terminal protein methyltransferase 1;^Eukaryota; Metazoa; Ecdysozoa; Arthropoda; Hexapoda; Insecta; Pterygota; Neoptera; Endopterygota; Diptera; Brachycera; Muscomorpha; Ephydroidea; Drosophilidae; Drosophila; Sophophora	tr|A0A8J5JQY4|A0A8J5JQY4_HOMAM^tr|A0A8J5JQY4|A0A8J5JQY4_HOMAM^Q:209-940,H:14-256^77.9%ID^E:3.9e-109^.^.	tr|A0A8J5JQY4|A0A8J5JQY4_HOMAM^tr|A0A8J5JQY4|A0A8J5JQY4_HOMAM^Q:2-245,H:14-256^77.9%ID^E:3.5e-109^.^.	PF05891.15^Methyltransf_PK^AdoMet dependent proline di-methyltransferase^31-242^E:4.3e-77`PF13649.9^Methyltransf_25^Methyltransferase domain^85-179^E:3.9e-13`PF08241.15^Methyltransf_11^Methyltransferase domain^85-183^E:1.7e-11`PF08242.15^Methyltransf_12^Methyltransferase domain^86-180^E:6.8e-07	.	.	.	KEGG:dme:Dmel_CG1675	GO:0005737^cellular_component^cytoplasm`GO:0005634^cellular_component^nucleus`GO:0042054^molecular_function^histone methyltransferase activity`GO:0008168^molecular_function^methyltransferase activity`GO:0071885^molecular_function^N-terminal protein N-methyltransferase activity`GO:0006480^biological_process^N-terminal protein amino acid methylation	GO:0005737^cellular_component^cytoplasm`GO:0005634^cellular_component^nucleus`GO:0042054^molecular_function^histone methyltransferase activity`GO:0008168^molecular_function^methyltransferase activity`GO:0071885^molecular_function^N-terminal protein N-methyltransferase activity`GO:0006480^biological_process^N-terminal protein amino acid methylation	GO:0008168^molecular_function^methyltransferase activity`GO:0006480^biological_process^N-terminal protein amino acid methylation	.	.
NonamEVm004814t1	NonamEVm004814t1	.	.	NonamEVm004814t1.p1	58-1197[+]	.	tr|A0A5B7HYS2|A0A5B7HYS2_PORTR^tr|A0A5B7HYS2|A0A5B7HYS2_PORTR^Q:163-1074,H:1-295^37.8%ID^E:6.3e-20^.^.	tr|A0A5B7HYS2|A0A5B7HYS2_PORTR^tr|A0A5B7HYS2|A0A5B7HYS2_PORTR^Q:36-339,H:1-295^37.8%ID^E:3.6e-20^.^.	.	.	.	.	.	.	.	.	.	.
NonamEVm004843t1	NonamEVm004843t1	GBUA_PSEAE^GBUA_PSEAE^Q:354-1283,H:4-316^67.1%ID^E:8.3e-120^RecName: Full=Guanidinobutyrase;^Bacteria; Proteobacteria; Gammaproteobacteria; Pseudomonadales; Pseudomonadaceae; Pseudomonas	.	NonamEVm004843t1.p1	162-1298[+]	GBUA_PSEAE^GBUA_PSEAE^Q:65-374,H:4-316^67.1%ID^E:6.2e-120^RecName: Full=Guanidinobutyrase;^Bacteria; Proteobacteria; Gammaproteobacteria; Pseudomonadales; Pseudomonadaceae; Pseudomonas	tr|A0A8J5CZB7|A0A8J5CZB7_CHIOP^tr|A0A8J5CZB7|A0A8J5CZB7_CHIOP^Q:342-1289,H:58-382^76.4%ID^E:7.3e-146^.^.	tr|A0A8J5CZB7|A0A8J5CZB7_CHIOP^tr|A0A8J5CZB7|A0A8J5CZB7_CHIOP^Q:61-376,H:58-382^76.4%ID^E:7.1e-146^.^.	PF00491.24^Arginase^Arginase family^97-368^E:9.7e-81	.	.	.	KEGG:pae:PA1421	GO:0008783^molecular_function^agmatinase activity`GO:0047971^molecular_function^guanidinobutyrase activity`GO:0046872^molecular_function^metal ion binding`GO:0006527^biological_process^arginine catabolic process`GO:0033389^biological_process^putrescine biosynthetic process from arginine, using agmatinase	GO:0008783^molecular_function^agmatinase activity`GO:0047971^molecular_function^guanidinobutyrase activity`GO:0046872^molecular_function^metal ion binding`GO:0006527^biological_process^arginine catabolic process`GO:0033389^biological_process^putrescine biosynthetic process from arginine, using agmatinase	GO:0046872^molecular_function^metal ion binding	.	.
NonamEVm007895t1	NonamEVm007895t1	BTG2_RAT^BTG2_RAT^Q:236-601,H:7-127^54.1%ID^E:1.1e-31^RecName: Full=Protein BTG2;^Eukaryota; Metazoa; Chordata; Craniata; Vertebrata; Euteleostomi; Mammalia; Eutheria; Euarchontoglires; Glires; Rodentia; Myomorpha; Muroidea; Muridae; Murinae; Rattus	.	NonamEVm007895t1.p1	242-988[+]	BTG2_RAT^BTG2_RAT^Q:4-120,H:12-127^54.7%ID^E:1.2e-31^RecName: Full=Protein BTG2;^Eukaryota; Metazoa; Chordata; Craniata; Vertebrata; Euteleostomi; Mammalia; Eutheria; Euarchontoglires; Glires; Rodentia; Myomorpha; Muroidea; Muridae; Murinae; Rattus	tr|A0A2P1JJ73|A0A2P1JJ73_PROCL^tr|A0A2P1JJ73|A0A2P1JJ73_PROCL^Q:242-985,H:1-259^79.3%ID^E:2.6e-76^.^.	tr|A0A2P1JJ73|A0A2P1JJ73_PROCL^tr|A0A2P1JJ73|A0A2P1JJ73_PROCL^Q:1-248,H:1-259^79.3%ID^E:6e-77^.^.	PF07742.15^BTG^BTG family^1-116^E:7.4e-37	.	.	.	KEGG:rno:29619	GO:0005737^cellular_component^cytoplasm`GO:0005634^cellular_component^nucleus`GO:0003714^molecular_function^transcription corepressor activity`GO:0009952^biological_process^anterior/posterior pattern specification`GO:0008306^biological_process^associative learning`GO:0006974^biological_process^DNA damage response`GO:0021954^biological_process^central nervous system neuron development`GO:0021542^b…	GO:0005737^cellular_component^cytoplasm`GO:0005634^cellular_component^nucleus`GO:0003714^molecular_function^transcription corepressor activity`GO:0009952^biological_process^anterior/posterior pattern specification`GO:0008306^biological_process^associative learning`GO:0006974^biological_process^DNA damage response`GO:0021954^biological_process^central nervous system neuron development`GO:0021542^b…	.	.	.
NonamEVm036780t1	NonamEVm036780t1	.	.	.	.	.	.	.	.	.	.	.	.	.	.	.	.	.
NonamEVm007172t1	NonamEVm007172t1	PIPNB_BOVIN^PIPNB_BOVIN^Q:3-788,H:7-266^61.6%ID^E:5.6e-89^RecName: Full=Phosphatidylinositol transfer protein beta isoform;^Eukaryota; Metazoa; Chordata; Craniata; Vertebrata; Euteleostomi; Mammalia; Eutheria; Laurasiatheria; Artiodactyla; Ruminantia; Pecora; Bovidae; Bovinae; Bos	.	NonamEVm007172t1.p1	3-800[+]	PIPNB_BOVIN^PIPNB_BOVIN^Q:1-262,H:7-266^61.6%ID^E:6.8e-89^RecName: Full=Phosphatidylinositol transfer protein beta isoform;^Eukaryota; Metazoa; Chordata; Craniata; Vertebrata; Euteleostomi; Mammalia; Eutheria; Laurasiatheria; Artiodactyla; Ruminantia; Pecora; Bovidae; Bovinae; Bos	tr|A0A8J4Y9T8|A0A8J4Y9T8_CHIOP^tr|A0A8J4Y9T8|A0A8J4Y9T8_CHIOP^Q:3-761,H:6-258^90.9%ID^E:2.7e-137^.^.	tr|A0A8J4Y9T8|A0A8J4Y9T8_CHIOP^tr|A0A8J4Y9T8|A0A8J4Y9T8_CHIOP^Q:1-253,H:6-258^90.9%ID^E:1.9e-137^.^.	PF02121.21^IP_trans^Phosphatidylinositol transfer protein^1-247^E:9.1e-116	.	.	.	KEGG:bta:613773	GO:0005737^cellular_component^cytoplasm`GO:0005789^cellular_component^endoplasmic reticulum membrane`GO:0005794^cellular_component^Golgi apparatus`GO:0000139^cellular_component^Golgi membrane`GO:0031210^molecular_function^phosphatidylcholine binding`GO:0120019^molecular_function^phosphatidylcholine transfer activity`GO:0008525^molecular_function^phosphatidylcholine transporter activity`GO:0035091…	GO:0005737^cellular_component^cytoplasm`GO:0005789^cellular_component^endoplasmic reticulum membrane`GO:0005794^cellular_component^Golgi apparatus`GO:0000139^cellular_component^Golgi membrane`GO:0031210^molecular_function^phosphatidylcholine binding`GO:0120019^molecular_function^phosphatidylcholine transfer activity`GO:0008525^molecular_function^phosphatidylcholine transporter activity`GO:0035091…	GO:0005548^molecular_function^phospholipid transporter activity`GO:0015914^biological_process^phospholipid transport	.	.
NonamEVm013059t1	NonamEVm013059t1	ANO39_PATPE^ANO39_PATPE^Q:68-433,H:1-125^38.9%ID^E:2.8e-13^RecName: Full=Nucleoplasmin-like protein ANO39;^Eukaryota; Metazoa; Echinodermata; Eleutherozoa; Asterozoa; Asteroidea; Valvatacea; Valvatida; Asterinidae; Patiria	.	NonamEVm013059t1.p1	56-526[+]	ANO39_PATPE^ANO39_PATPE^Q:5-126,H:1-125^38.9%ID^E:1.2e-13^RecName: Full=Nucleoplasmin-like protein ANO39;^Eukaryota; Metazoa; Echinodermata; Eleutherozoa; Asterozoa; Asteroidea; Valvatacea; Valvatida; Asterinidae; Patiria	tr|A0A0P4VU53|A0A0P4VU53_SCYOL^tr|A0A0P4VU53|A0A0P4VU53_SCYOL^Q:56-457,H:1-134^79.1%ID^E:1.7e-56^.^.	tr|A0A0P4VU53|A0A0P4VU53_SCYOL^tr|A0A0P4VU53|A0A0P4VU53_SCYOL^Q:1-134,H:1-134^79.1%ID^E:5.7e-57^.^.	PF03066.18^Nucleoplasmin^Nucleoplasmin/nucleophosmin domain^10-117^E:1.6e-24	.	.	.	.	GO:0005737^cellular_component^cytoplasm`GO:0005730^cellular_component^nucleolus`GO:0005654^cellular_component^nucleoplasm`GO:0005634^cellular_component^nucleus`GO:0003677^molecular_function^DNA binding`GO:0003723^molecular_function^RNA binding`GO:0000278^biological_process^mitotic cell cycle`GO:0001556^biological_process^oocyte maturation	GO:0005737^cellular_component^cytoplasm`GO:0005730^cellular_component^nucleolus`GO:0005654^cellular_component^nucleoplasm`GO:0005634^cellular_component^nucleus`GO:0003677^molecular_function^DNA binding`GO:0003723^molecular_function^RNA binding`GO:0000278^biological_process^mitotic cell cycle`GO:0001556^biological_process^oocyte maturation	.	.	.
NonamEVm003815t1	NonamEVm003815t1	TBA1_DROME^TBA1_DROME^Q:72-1400,H:1-443^95.5%ID^E:5e-255^RecName: Full=Tubulin alpha-1 chain;^Eukaryota; Metazoa; Ecdysozoa; Arthropoda; Hexapoda; Insecta; Pterygota; Neoptera; Endopterygota; Diptera; Brachycera; Muscomorpha; Ephydroidea; Drosophilidae; Drosophila; Sophophora	.	NonamEVm003815t1.p1	117-1421[+]	TBA1_DROME^TBA1_DROME^Q:1-428,H:16-443^95.6%ID^E:2.9e-246^RecName: Full=Tubulin alpha-1 chain;^Eukaryota; Metazoa; Ecdysozoa; Arthropoda; Hexapoda; Insecta; Pterygota; Neoptera; Endopterygota; Diptera; Brachycera; Muscomorpha; Ephydroidea; Drosophilidae; Drosophila; Sophophora	tr|A0A8J4YIP5|A0A8J4YIP5_CHIOP^tr|A0A8J4YIP5|A0A8J4YIP5_CHIOP^Q:72-1418,H:1-449^96%ID^E:7.6e-257^.^.	tr|A0A8J4YIP5|A0A8J4YIP5_CHIOP^tr|A0A8J4YIP5|A0A8J4YIP5_CHIOP^Q:1-434,H:16-449^96.1%ID^E:5.7e-248^.^.	PF00091.28^Tubulin^Tubulin/FtsZ family, GTPase domain^1-198^E:1.5e-58`PF03953.20^Tubulin_C^Tubulin C-terminal domain^248-377^E:1.8e-52	.	.	.	KEGG:dme:Dmel_CG1913	GO:0000235^cellular_component^astral microtubule`GO:0005813^cellular_component^centrosome`GO:0005737^cellular_component^cytoplasm`GO:0005874^cellular_component^microtubule`GO:0005634^cellular_component^nucleus`GO:0048471^cellular_component^perinuclear region of cytoplasm`GO:0005819^cellular_component^spindle`GO:0005525^molecular_function^GTP binding`GO:0016787^molecular_function^hydrolase activit…	GO:0000235^cellular_component^astral microtubule`GO:0005813^cellular_component^centrosome`GO:0005737^cellular_component^cytoplasm`GO:0005874^cellular_component^microtubule`GO:0005634^cellular_component^nucleus`GO:0048471^cellular_component^perinuclear region of cytoplasm`GO:0005819^cellular_component^spindle`GO:0005525^molecular_function^GTP binding`GO:0016787^molecular_function^hydrolase activit…	GO:0005525^molecular_function^GTP binding	.	.
NonamEVm003782t1	NonamEVm003782t1	TBA3_HOMAM^TBA3_HOMAM^Q:121-1473,H:1-451^98.4%ID^E:6e-267^RecName: Full=Tubulin alpha-3 chain;^Eukaryota; Metazoa; Ecdysozoa; Arthropoda; Crustacea; Multicrustacea; Malacostraca; Eumalacostraca; Eucarida; Decapoda; Pleocyemata; Astacidea; Nephropoidea; Nephropidae; Homarus	.	NonamEVm003782t1.p1	121-1476[+]	TBA3_HOMAM^TBA3_HOMAM^Q:1-451,H:1-451^98.4%ID^E:3.4e-266^RecName: Full=Tubulin alpha-3 chain;^Eukaryota; Metazoa; Ecdysozoa; Arthropoda; Crustacea; Multicrustacea; Malacostraca; Eumalacostraca; Eucarida; Decapoda; Pleocyemata; Astacidea; Nephropoidea; Nephropidae; Homarus	tr|A0A0P4W4N8|A0A0P4W4N8_SCYOL^tr|A0A0P4W4N8|A0A0P4W4N8_SCYOL^Q:121-1473,H:1-451^99.6%ID^E:1.7e-267^.^.	tr|A0A0P4W4N8|A0A0P4W4N8_SCYOL^tr|A0A0P4W4N8|A0A0P4W4N8_SCYOL^Q:1-451,H:1-451^99.6%ID^E:9.7e-267^.^.	PF00091.28^Tubulin^Tubulin/FtsZ family, GTPase domain^3-213^E:7.5e-68`PF03953.20^Tubulin_C^Tubulin C-terminal domain^263-392^E:1.1e-52	.	.	.	.	GO:0005737^cellular_component^cytoplasm`GO:0005874^cellular_component^microtubule`GO:0005525^molecular_function^GTP binding`GO:0016787^molecular_function^hydrolase activity`GO:0046872^molecular_function^metal ion binding`GO:0005200^molecular_function^structural constituent of cytoskeleton`GO:0007017^biological_process^microtubule-based process	GO:0005737^cellular_component^cytoplasm`GO:0005874^cellular_component^microtubule`GO:0005525^molecular_function^GTP binding`GO:0016787^molecular_function^hydrolase activity`GO:0046872^molecular_function^metal ion binding`GO:0005200^molecular_function^structural constituent of cytoskeleton`GO:0007017^biological_process^microtubule-based process	GO:0005525^molecular_function^GTP binding	.	.
NonamEVm003863t1	NonamEVm003863t1	TBA2_DROME^TBA2_DROME^Q:200-1537,H:1-449^85.7%ID^E:2.9e-231^RecName: Full=Tubulin alpha-2 chain;^Eukaryota; Metazoa; Ecdysozoa; Arthropoda; Hexapoda; Insecta; Pterygota; Neoptera; Endopterygota; Diptera; Brachycera; Muscomorpha; Ephydroidea; Drosophilidae; Drosophila; Sophophora	.	NonamEVm003863t1.p1	200-1540[+]	TBA2_DROME^TBA2_DROME^Q:1-446,H:1-449^85.7%ID^E:2.1e-231^RecName: Full=Tubulin alpha-2 chain;^Eukaryota; Metazoa; Ecdysozoa; Arthropoda; Hexapoda; Insecta; Pterygota; Neoptera; Endopterygota; Diptera; Brachycera; Muscomorpha; Ephydroidea; Drosophilidae; Drosophila; Sophophora	tr|A0A8B7N7P3|A0A8B7N7P3_HYAAZ^tr|A0A8B7N7P3|A0A8B7N7P3_HYAAZ^Q:200-1537,H:1-447^93.5%ID^E:1.3e-250^.^.	tr|A0A8B7N7P3|A0A8B7N7P3_HYAAZ^tr|A0A8B7N7P3|A0A8B7N7P3_HYAAZ^Q:1-446,H:1-447^93.5%ID^E:9.6e-251^.^.	PF00091.28^Tubulin^Tubulin/FtsZ family, GTPase domain^3-211^E:3.5e-64`PF03953.20^Tubulin_C^Tubulin C-terminal domain^261-390^E:1e-51	.	.	.	KEGG:dme:Dmel_CG9476	GO:0005737^cellular_component^cytoplasm`GO:0005881^cellular_component^cytoplasmic microtubule`GO:0005874^cellular_component^microtubule`GO:0005876^cellular_component^spindle microtubule`GO:0005525^molecular_function^GTP binding`GO:0016787^molecular_function^hydrolase activity`GO:0046872^molecular_function^metal ion binding`GO:0005200^molecular_function^structural constituent of cytoskeleton`GO:00…	GO:0005737^cellular_component^cytoplasm`GO:0005881^cellular_component^cytoplasmic microtubule`GO:0005874^cellular_component^microtubule`GO:0005876^cellular_component^spindle microtubule`GO:0005525^molecular_function^GTP binding`GO:0016787^molecular_function^hydrolase activity`GO:0046872^molecular_function^metal ion binding`GO:0005200^molecular_function^structural constituent of cytoskeleton`GO:00…	GO:0005525^molecular_function^GTP binding	.	.
NonamEVm003797t3	NonamEVm003797t3	TBA_NOTVI^TBA_NOTVI^Q:77-1426,H:1-450^92.4%ID^E:2.3e-253^RecName: Full=Tubulin alpha chain;^Eukaryota; Metazoa; Chordata; Craniata; Vertebrata; Euteleostomi; Amphibia; Batrachia; Caudata; Salamandroidea; Salamandridae; Pleurodelinae; Notophthalmus	.	NonamEVm003797t3.p1	77-1429[+]	TBA_NOTVI^TBA_NOTVI^Q:1-450,H:1-450^92.4%ID^E:5.6e-253^RecName: Full=Tubulin alpha chain;^Eukaryota; Metazoa; Chordata; Craniata; Vertebrata; Euteleostomi; Amphibia; Batrachia; Caudata; Salamandroidea; Salamandridae; Pleurodelinae; Notophthalmus	tr|A0A8J5NFZ4|A0A8J5NFZ4_HOMAM^tr|A0A8J5NFZ4|A0A8J5NFZ4_HOMAM^Q:77-1426,H:1-450^98.4%ID^E:1.4e-264^.^.	tr|A0A8J5NFZ4|A0A8J5NFZ4_HOMAM^tr|A0A8J5NFZ4|A0A8J5NFZ4_HOMAM^Q:1-450,H:1-450^98.4%ID^E:3.4e-264^.^.	PF00091.28^Tubulin^Tubulin/FtsZ family, GTPase domain^3-213^E:1.9e-66`PF03953.20^Tubulin_C^Tubulin C-terminal domain^263-392^E:2.7e-52	.	.	.	.	GO:0005737^cellular_component^cytoplasm`GO:0005874^cellular_component^microtubule`GO:0005525^molecular_function^GTP binding`GO:0016787^molecular_function^hydrolase activity`GO:0046872^molecular_function^metal ion binding`GO:0005200^molecular_function^structural constituent of cytoskeleton`GO:0007017^biological_process^microtubule-based process	GO:0005737^cellular_component^cytoplasm`GO:0005874^cellular_component^microtubule`GO:0005525^molecular_function^GTP binding`GO:0016787^molecular_function^hydrolase activity`GO:0046872^molecular_function^metal ion binding`GO:0005200^molecular_function^structural constituent of cytoskeleton`GO:0007017^biological_process^microtubule-based process	GO:0005525^molecular_function^GTP binding	.	.
NonamEVm003783t1	NonamEVm003783t1	TBA1_HOMAM^TBA1_HOMAM^Q:80-1432,H:1-451^97.6%ID^E:4.9e-264^RecName: Full=Tubulin alpha-1 chain;^Eukaryota; Metazoa; Ecdysozoa; Arthropoda; Crustacea; Multicrustacea; Malacostraca; Eumalacostraca; Eucarida; Decapoda; Pleocyemata; Astacidea; Nephropoidea; Nephropidae; Homarus	.	NonamEVm003783t1.p1	185-1435[+]	TBA1_HOMAM^TBA1_HOMAM^Q:1-416,H:36-451^98.1%ID^E:4.1e-242^RecName: Full=Tubulin alpha-1 chain;^Eukaryota; Metazoa; Ecdysozoa; Arthropoda; Crustacea; Multicrustacea; Malacostraca; Eumalacostraca; Eucarida; Decapoda; Pleocyemata; Astacidea; Nephropoidea; Nephropidae; Homarus	tr|I6LWU6|I6LWU6_CHEQU^tr|I6LWU6|I6LWU6_CHEQU^Q:80-1432,H:1-451^99.8%ID^E:6.7e-267^.^.	tr|I6LWU6|I6LWU6_CHEQU^tr|I6LWU6|I6LWU6_CHEQU^Q:1-416,H:36-451^99.8%ID^E:1.2e-242^.^.	PF00091.28^Tubulin^Tubulin/FtsZ family, GTPase domain^12-178^E:2.4e-53`PF03953.20^Tubulin_C^Tubulin C-terminal domain^228-357^E:1.1e-52	.	.	.	.	GO:0005737^cellular_component^cytoplasm`GO:0005874^cellular_component^microtubule`GO:0005525^molecular_function^GTP binding`GO:0016787^molecular_function^hydrolase activity`GO:0046872^molecular_function^metal ion binding`GO:0005200^molecular_function^structural constituent of cytoskeleton`GO:0007017^biological_process^microtubule-based process	GO:0005737^cellular_component^cytoplasm`GO:0005874^cellular_component^microtubule`GO:0005525^molecular_function^GTP binding`GO:0016787^molecular_function^hydrolase activity`GO:0046872^molecular_function^metal ion binding`GO:0005200^molecular_function^structural constituent of cytoskeleton`GO:0007017^biological_process^microtubule-based process	GO:0005525^molecular_function^GTP binding	.	.
NonamEVm022331t1	NonamEVm022331t1	.	.	.	.	.	.	.	.	.	.	.	.	.	.	.	.	.
NonamEVm017336t1	NonamEVm017336t1	VATF_AEDAE^VATF_AEDAE^Q:2-316,H:19-122^74.3%ID^E:2.2e-40^RecName: Full=V-type proton ATPase subunit F;^Eukaryota; Metazoa; Ecdysozoa; Arthropoda; Hexapoda; Insecta; Pterygota; Neoptera; Endopterygota; Diptera; Nematocera; Culicoidea; Culicidae; Culicinae; Aedini; Aedes; Stegomyia	.	NonamEVm017336t1.p1	2-322[+]	VATF_AEDAE^VATF_AEDAE^Q:1-105,H:19-122^74.3%ID^E:2.8e-41^RecName: Full=V-type proton ATPase subunit F;^Eukaryota; Metazoa; Ecdysozoa; Arthropoda; Hexapoda; Insecta; Pterygota; Neoptera; Endopterygota; Diptera; Nematocera; Culicoidea; Culicidae; Culicinae; Aedini; Aedes; Stegomyia	tr|A0A5B7CZ12|A0A5B7CZ12_PORTR^tr|A0A5B7CZ12|A0A5B7CZ12_PORTR^Q:2-319,H:18-123^95.3%ID^E:3.8e-51^.^.	tr|A0A5B7CZ12|A0A5B7CZ12_PORTR^tr|A0A5B7CZ12|A0A5B7CZ12_PORTR^Q:1-106,H:18-123^95.3%ID^E:4.9e-52^.^.	PF01990.20^ATP-synt_F^ATP synthase (F/14-kDa) subunit^1-95^E:2.3e-26	.	.	.	KEGG:aag:5574816	GO:0033180^cellular_component^proton-transporting V-type ATPase, V1 domain`GO:0046961^molecular_function^proton-transporting ATPase activity, rotational mechanism	GO:0033180^cellular_component^proton-transporting V-type ATPase, V1 domain`GO:0046961^molecular_function^proton-transporting ATPase activity, rotational mechanism	GO:0046961^molecular_function^proton-transporting ATPase activity, rotational mechanism`GO:0034220^biological_process^monoatomic ion transmembrane transport	.	.
NonamEVm026803t1	NonamEVm026803t1	.	.	.	.	.	.	.	.	.	.	.	.	.	.	.	.	.
NonamEVm010813t1	NonamEVm010813t1	.	.	NonamEVm010813t1.p2	2-352[+]	.	tr|A0A1I7WDS0|A0A1I7WDS0_HETBA^tr|A0A1I7WDS0|A0A1I7WDS0_HETBA^Q:95-895,H:65-286^43.1%ID^E:1.3e-39^.^.	tr|A0A0M3ILB3|A0A0M3ILB3_ASCLU^tr|A0A0M3ILB3|A0A0M3ILB3_ASCLU^Q:56-109,H:275-333^57.6%ID^E:6.9e-07^.^.	.	.	.	.	.	.	.	.	.	.
NonamEVm010813t1	NonamEVm010813t1	.	.	NonamEVm010813t1.p3	773-1090[+]	.	tr|A0A1I7WDS0|A0A1I7WDS0_HETBA^tr|A0A1I7WDS0|A0A1I7WDS0_HETBA^Q:95-895,H:65-286^43.1%ID^E:1.3e-39^.^.	tr|E9I541|E9I541_DAPPU^tr|E9I541|E9I541_DAPPU^Q:1-43,H:32-74^81.4%ID^E:1.3e-12^.^.	.	.	.	.	.	.	.	.	.	.
NonamEVm015541t3	NonamEVm015541t3	.	.	NonamEVm015541t3.p1	2-352[+]	.	tr|A0A2S2QL13|A0A2S2QL13_9HEMI^tr|A0A2S2QL13|A0A2S2QL13_9HEMI^Q:163-360,H:33-95^60.6%ID^E:4e-10^.^.	tr|A0A0M3ILB3|A0A0M3ILB3_ASCLU^tr|A0A0M3ILB3|A0A0M3ILB3_ASCLU^Q:56-109,H:275-333^57.6%ID^E:6.9e-07^.^.	.	.	.	.	.	.	.	.	.	.
NonamEVm016501t1	NonamEVm016501t1	ART2_YEAST^ART2_YEAST^Q:950-1114,H:2-56^58.2%ID^E:6.4e-09^RecName: Full=Putative uncharacterized protein ART2;^Eukaryota; Fungi; Dikarya; Ascomycota; Saccharomycotina; Saccharomycetes; Saccharomycetales; Saccharomycetaceae; Saccharomyces	.	NonamEVm016501t1.p2	800-1171[+]	ART2_YEAST^ART2_YEAST^Q:51-105,H:2-56^58.2%ID^E:8.5e-10^RecName: Full=Putative uncharacterized protein ART2;^Eukaryota; Fungi; Dikarya; Ascomycota; Saccharomycotina; Saccharomycetes; Saccharomycetales; Saccharomycetaceae; Saccharomyces	tr|A0A7D9LCW0|A0A7D9LCW0_PARCT^tr|A0A7D9LCW0|A0A7D9LCW0_PARCT^Q:641-1129,H:5-166^73.6%ID^E:2.3e-60^.^.	tr|A0A2R5L4S3|A0A2R5L4S3_9ACAR^tr|A0A2R5L4S3|A0A2R5L4S3_9ACAR^Q:1-110,H:1-110^84.5%ID^E:2.6e-44^.^.	.	.	.	.	.	.	.	.	.	.
NonamEVm005870t1	NonamEVm005870t1	.	.	NonamEVm005870t1.p1	145-1122[+]	.	tr|A0A8J4Y9K0|A0A8J4Y9K0_CHIOP^tr|A0A8J4Y9K0|A0A8J4Y9K0_CHIOP^Q:568-1098,H:23-198^31.5%ID^E:3.2e-14^.^.	tr|A0A8J4Y9K0|A0A8J4Y9K0_CHIOP^tr|A0A8J4Y9K0|A0A8J4Y9K0_CHIOP^Q:142-318,H:23-198^31.5%ID^E:1.9e-14^.^.	.	.	.	.	.	.	.	.	.	.
NonamEVm002397t4	NonamEVm002397t4	ACSM3_MOUSE^ACSM3_MOUSE^Q:114-1775,H:21-579^47.7%ID^E:9e-157^RecName: Full=Acyl-coenzyme A synthetase ACSM3, mitochondrial;^Eukaryota; Metazoa; Chordata; Craniata; Vertebrata; Euteleostomi; Mammalia; Eutheria; Euarchontoglires; Glires; Rodentia; Myomorpha; Muroidea; Muridae; Murinae; Mus; Mus	.	NonamEVm002397t4.p1	27-1796[+]	ACSM3_MOUSE^ACSM3_MOUSE^Q:30-583,H:21-579^47.7%ID^E:9.9e-157^RecName: Full=Acyl-coenzyme A synthetase ACSM3, mitochondrial;^Eukaryota; Metazoa; Chordata; Craniata; Vertebrata; Euteleostomi; Mammalia; Eutheria; Euarchontoglires; Glires; Rodentia; Myomorpha; Muroidea; Muridae; Murinae; Mus; Mus	tr|A0A0P4VS07|A0A0P4VS07_SCYOL^tr|A0A0P4VS07|A0A0P4VS07_SCYOL^Q:135-1769,H:20-564^66.8%ID^E:1.4e-224^.^.	tr|A0A0P4VS07|A0A0P4VS07_SCYOL^tr|A0A0P4VS07|A0A0P4VS07_SCYOL^Q:37-581,H:20-564^66.8%ID^E:1.2e-224^.^.	PF00501.31^AMP-binding^AMP-binding enzyme^73-480^E:2.8e-73`PF13193.9^AMP-binding_C^AMP-binding enzyme C-terminal domain^490-570^E:2.7e-21	.	.	.	KEGG:mmu:20216	GO:0005759^cellular_component^mitochondrial matrix`GO:0005739^cellular_component^mitochondrion`GO:0005524^molecular_function^ATP binding`GO:0047760^molecular_function^butyrate-CoA ligase activity`GO:0015645^molecular_function^fatty acid ligase activity`GO:0004321^molecular_function^fatty-acyl-CoA synthase activity`GO:0046872^molecular_function^metal ion binding`GO:0043759^molecular_function^methy…	GO:0005759^cellular_component^mitochondrial matrix`GO:0005739^cellular_component^mitochondrion`GO:0005524^molecular_function^ATP binding`GO:0047760^molecular_function^butyrate-CoA ligase activity`GO:0015645^molecular_function^fatty acid ligase activity`GO:0004321^molecular_function^fatty-acyl-CoA synthase activity`GO:0046872^molecular_function^metal ion binding`GO:0043759^molecular_function^methy…	.	.	.
NonamEVm019129t1	NonamEVm019129t1	.	.	.	.	.	.	.	.	.	.	.	.	.	.	.	.	.
NonamEVm019337t1	NonamEVm019337t1	.	.	.	.	.	.	.	.	.	.	.	.	.	.	.	.	.
NonamEVm001122t2	NonamEVm001122t2	.	.	NonamEVm001122t2.p1	3-2636[+]	.	tr|A0A8J5T5K6|A0A8J5T5K6_HOMAM^tr|A0A8J5T5K6|A0A8J5T5K6_HOMAM^Q:18-350,H:1-122^53.3%ID^E:6.3e-20^.^.	tr|A0A8J5T5K6|A0A8J5T5K6_HOMAM^tr|A0A8J5T5K6|A0A8J5T5K6_HOMAM^Q:6-116,H:1-122^53.3%ID^E:6.3e-20^.^.	PF00379.26^Chitin_bind_4^Insect cuticle protein^58-101^E:5.3e-09	.	.	.	.	.	.	.	.	.
NonamEVm037694t1	NonamEVm037694t1	.	.	.	.	.	.	.	.	.	.	.	.	.	.	.	.	.
NonamEVm029443t1	NonamEVm029443t1	.	.	.	.	.	.	.	.	.	.	.	.	.	.	.	.	.
NonamEVm012982t1	NonamEVm012982t1	PLRKT_HUMAN^PLRKT_HUMAN^Q:175-579,H:6-140^50.4%ID^E:7.3e-29^RecName: Full=Plasminogen receptor (KT);^Eukaryota; Metazoa; Chordata; Craniata; Vertebrata; Euteleostomi; Mammalia; Eutheria; Euarchontoglires; Primates; Haplorrhini; Catarrhini; Hominidae; Homo	.	NonamEVm012982t1.p1	163-636[+]	PLRKT_HUMAN^PLRKT_HUMAN^Q:5-139,H:6-140^50.4%ID^E:2.1e-29^RecName: Full=Plasminogen receptor (KT);^Eukaryota; Metazoa; Chordata; Craniata; Vertebrata; Euteleostomi; Mammalia; Eutheria; Euarchontoglires; Primates; Haplorrhini; Catarrhini; Hominidae; Homo	tr|A0A0P4W3N0|A0A0P4W3N0_SCYOL^tr|A0A0P4W3N0|A0A0P4W3N0_SCYOL^Q:163-633,H:1-157^88.5%ID^E:2.3e-73^.^.	tr|A0A0P4W3N0|A0A0P4W3N0_SCYOL^tr|A0A0P4W3N0|A0A0P4W3N0_SCYOL^Q:1-157,H:1-157^88.5%ID^E:1.5e-73^.^.	PF10166.12^DUF2368^Uncharacterised conserved protein (DUF2368)^1-133^E:5.9e-52	.	.	.	KEGG:hsa:55848	GO:0005886^cellular_component^plasma membrane`GO:0006935^biological_process^chemotaxis`GO:0006954^biological_process^inflammatory response`GO:0010756^biological_process^positive regulation of plasminogen activation	GO:0005886^cellular_component^plasma membrane`GO:0006935^biological_process^chemotaxis`GO:0006954^biological_process^inflammatory response`GO:0010756^biological_process^positive regulation of plasminogen activation	GO:0010756^biological_process^positive regulation of plasminogen activation`GO:0005886^cellular_component^plasma membrane	.	.
NonamEVm005353t4	NonamEVm005353t4	QPCT_HUMAN^QPCT_HUMAN^Q:25-984,H:32-361^46.5%ID^E:9.5e-78^RecName: Full=Glutaminyl-peptide cyclotransferase;^Eukaryota; Metazoa; Chordata; Craniata; Vertebrata; Euteleostomi; Mammalia; Eutheria; Euarchontoglires; Primates; Haplorrhini; Catarrhini; Hominidae; Homo	.	NonamEVm005353t4.p1	1-993[+]	QPCT_HUMAN^QPCT_HUMAN^Q:9-328,H:32-361^46.5%ID^E:6.7e-78^RecName: Full=Glutaminyl-peptide cyclotransferase;^Eukaryota; Metazoa; Chordata; Craniata; Vertebrata; Euteleostomi; Mammalia; Eutheria; Euarchontoglires; Primates; Haplorrhini; Catarrhini; Hominidae; Homo	tr|A0A423SHW4|A0A423SHW4_PENVA^tr|A0A423SHW4|A0A423SHW4_PENVA^Q:4-990,H:32-360^66.9%ID^E:3.8e-133^.^.	tr|A0A423SHW4|A0A423SHW4_PENVA^tr|A0A423SHW4|A0A423SHW4_PENVA^Q:2-330,H:32-360^66.9%ID^E:2.7e-133^.^.	PF04389.20^Peptidase_M28^Peptidase family M28^96-322^E:1.9e-40	.	.	.	KEGG:hsa:25797	GO:0070062^cellular_component^extracellular exosome`GO:0005576^cellular_component^extracellular region`GO:1904813^cellular_component^ficolin-1-rich granule lumen`GO:0035580^cellular_component^specific granule lumen`GO:1904724^cellular_component^tertiary granule lumen`GO:0016603^molecular_function^glutaminyl-peptide cyclotransferase activity`GO:0008270^molecular_function^zinc ion binding`GO:001718…	GO:0070062^cellular_component^extracellular exosome`GO:0005576^cellular_component^extracellular region`GO:1904813^cellular_component^ficolin-1-rich granule lumen`GO:0035580^cellular_component^specific granule lumen`GO:1904724^cellular_component^tertiary granule lumen`GO:0016603^molecular_function^glutaminyl-peptide cyclotransferase activity`GO:0008270^molecular_function^zinc ion binding`GO:001718…	.	.	.
NonamEVm034936t1	NonamEVm034936t1	.	.	.	.	.	.	.	.	.	.	.	.	.	.	.	.	.
NonamEVm012418t4	NonamEVm012418t4	.	.	NonamEVm012418t4.p2	315-752[-]	.	tr|A0A8J5NCB2|A0A8J5NCB2_HOMAM^tr|A0A8J5NCB2|A0A8J5NCB2_HOMAM^Q:593-324,H:31-121^58.2%ID^E:1.4e-25^.^.	tr|A0A8J5NCB2|A0A8J5NCB2_HOMAM^tr|A0A8J5NCB2|A0A8J5NCB2_HOMAM^Q:54-143,H:31-121^58.2%ID^E:8.3e-26^.^.	.	.	.	.	.	.	.	.	.	.
NonamEVm007255t4	NonamEVm007255t4	RL22_XENLA^RL22_XENLA^Q:375-740,H:8-128^64.2%ID^E:3.3e-36^RecName: Full=60S ribosomal protein L22;^Eukaryota; Metazoa; Chordata; Craniata; Vertebrata; Euteleostomi; Amphibia; Batrachia; Anura; Pipoidea; Pipidae; Xenopodinae; Xenopus; Xenopus	.	NonamEVm007255t4.p1	3-746[+]	RL22_XENLA^RL22_XENLA^Q:125-246,H:8-128^64.2%ID^E:4.8e-36^RecName: Full=60S ribosomal protein L22;^Eukaryota; Metazoa; Chordata; Craniata; Vertebrata; Euteleostomi; Amphibia; Batrachia; Anura; Pipoidea; Pipidae; Xenopodinae; Xenopus; Xenopus	tr|A0A8J5K969|A0A8J5K969_HOMAM^tr|A0A8J5K969|A0A8J5K969_HOMAM^Q:291-743,H:10-160^82.1%ID^E:5.7e-58^.^.	tr|A0A8J5K969|A0A8J5K969_HOMAM^tr|A0A8J5K969|A0A8J5K969_HOMAM^Q:97-247,H:10-160^82.1%ID^E:1.1e-57^.^.	PF01776.20^Ribosomal_L22e^Ribosomal L22e protein family^135-242^E:7.8e-45	.	.	.	KEGG:xla:108696602`KEGG:xla:397904	GO:0005737^cellular_component^cytoplasm`GO:1990904^cellular_component^ribonucleoprotein complex`GO:0005840^cellular_component^ribosome`GO:0003735^molecular_function^structural constituent of ribosome`GO:0006412^biological_process^translation	GO:0005737^cellular_component^cytoplasm`GO:1990904^cellular_component^ribonucleoprotein complex`GO:0005840^cellular_component^ribosome`GO:0003735^molecular_function^structural constituent of ribosome`GO:0006412^biological_process^translation	GO:0003735^molecular_function^structural constituent of ribosome`GO:0006412^biological_process^translation`GO:0005840^cellular_component^ribosome	.	.
NonamEVm030026t1	NonamEVm030026t1	.	.	.	.	.	.	.	.	.	.	.	.	.	.	.	.	.
NonamEVm020886t1	NonamEVm020886t1	.	.	.	.	.	.	.	.	.	.	.	.	.	.	.	.	.
NonamEVm014578t1	NonamEVm014578t1	.	.	NonamEVm014578t1.p1	122-553[+]	.	tr|A0A8J5JGD5|A0A8J5JGD5_HOMAM^tr|A0A8J5JGD5|A0A8J5JGD5_HOMAM^Q:317-550,H:57-125^53.8%ID^E:1e-06^.^.	tr|A0A8J5JGD5|A0A8J5JGD5_HOMAM^tr|A0A8J5JGD5|A0A8J5JGD5_HOMAM^Q:66-143,H:57-125^53.8%ID^E:1.7e-07^.^.	.	.	.	.	.	.	.	.	.	.
NonamEVm008440t1	NonamEVm008440t1	.	.	NonamEVm008440t1.p2	223-678[+]	.	.	.	.	.	.	.	.	.	.	.	.	.
NonamEVm002136t6	NonamEVm002136t6	.	.	NonamEVm002136t6.p1	524-2413[+]	.	tr|A0A6A4W4M3|A0A6A4W4M3_AMPAM^tr|A0A6A4W4M3|A0A6A4W4M3_AMPAM^Q:743-2401,H:97-631^50.5%ID^E:6.5e-158^.^.	tr|A0A6A4W4M3|A0A6A4W4M3_AMPAM^tr|A0A6A4W4M3|A0A6A4W4M3_AMPAM^Q:74-626,H:97-631^50.5%ID^E:6.1e-158^.^.	PF13843.9^DDE_Tnp_1_7^Transposase IS4^126-493^E:1.2e-73	.	.	.	.	.	.	.	.	.
NonamEVm040619t1	NonamEVm040619t1	.	.	.	.	.	.	.	.	.	.	.	.	.	.	.	.	.
NonamEVm002256t1	NonamEVm002256t1	MXT_DROME^MXT_DROME^Q:24-974,H:6-327^45.8%ID^E:5.4e-60^RecName: Full=Eukaryotic translation initiation factor 4E-binding protein Mextli {ECO:0000303|PubMed:23716590};^Eukaryota; Metazoa; Ecdysozoa; Arthropoda; Hexapoda; Insecta; Pterygota; Neoptera; Endopterygota; Diptera; Brachycera; Muscomorpha; Ephydroidea; Drosophilidae; Drosophila; Sophophora	.	NonamEVm002256t1.p1	3-1856[+]	MXT_DROME^MXT_DROME^Q:8-324,H:6-327^45.8%ID^E:4e-60^RecName: Full=Eukaryotic translation initiation factor 4E-binding protein Mextli {ECO:0000303|PubMed:23716590};^Eukaryota; Metazoa; Ecdysozoa; Arthropoda; Hexapoda; Insecta; Pterygota; Neoptera; Endopterygota; Diptera; Brachycera; Muscomorpha; Ephydroidea; Drosophilidae; Drosophila; Sophophora	tr|A0A0N7ZAV7|A0A0N7ZAV7_SCYOL^tr|A0A0N7ZAV7|A0A0N7ZAV7_SCYOL^Q:21-1460,H:1-502^77.7%ID^E:1.9e-204^.^.	tr|A0A0N7ZAV7|A0A0N7ZAV7_SCYOL^tr|A0A0N7ZAV7|A0A0N7ZAV7_SCYOL^Q:7-486,H:1-502^77.7%ID^E:1.4e-204^.^.	PF00013.32^KH_1^KH domain^225-287^E:3.4e-06	.	.	.	KEGG:dme:Dmel_CG2950	GO:0005737^cellular_component^cytoplasm`GO:0034518^cellular_component^RNA cap binding complex`GO:0008190^molecular_function^eukaryotic initiation factor 4E binding`GO:0003723^molecular_function^RNA binding`GO:0003743^molecular_function^translation initiation factor activity`GO:0036099^biological_process^female germ-line stem cell population maintenance`GO:0045727^biological_process^positive regul…	GO:0005737^cellular_component^cytoplasm`GO:0034518^cellular_component^RNA cap binding complex`GO:0008190^molecular_function^eukaryotic initiation factor 4E binding`GO:0003723^molecular_function^RNA binding`GO:0003743^molecular_function^translation initiation factor activity`GO:0036099^biological_process^female germ-line stem cell population maintenance`GO:0045727^biological_process^positive regul…	GO:0003723^molecular_function^RNA binding	.	.
NonamEVm019412t1	NonamEVm019412t1	.	.	NonamEVm019412t1.p1	1-330[+]	.	tr|A0A8J4Y738|A0A8J4Y738_CHIOP^tr|A0A8J4Y738|A0A8J4Y738_CHIOP^Q:10-318,H:68-164^36.9%ID^E:1.5e-10^.^.	tr|A0A8J4Y738|A0A8J4Y738_CHIOP^tr|A0A8J4Y738|A0A8J4Y738_CHIOP^Q:4-106,H:68-164^36.9%ID^E:1.6e-10^.^.	.	.	.	.	.	.	.	.	.	.
NonamEVm020404t1	NonamEVm020404t1	.	.	NonamEVm020404t1.p1	833-1147[+]	.	tr|A0A5J4N3G1|A0A5J4N3G1_9TREM^tr|A0A5J4N3G1|A0A5J4N3G1_9TREM^Q:269-436,H:127-184^55.2%ID^E:6.5e-06^.^.	.	.	.	.	.	.	.	.	.	.	.
NonamEVm033885t1	NonamEVm033885t1	.	.	.	.	.	.	.	.	.	.	.	.	.	.	.	.	.
NonamEVm034938t1	NonamEVm034938t1	.	.	.	.	.	.	.	.	.	.	.	.	.	.	.	.	.
NonamEVm021302t1	NonamEVm021302t1	.	.	NonamEVm021302t1.p1	236-541[+]	.	.	.	.	.	.	.	.	.	.	.	.	.
NonamEVm003349t1	NonamEVm003349t1	PCE_TACTR^PCE_TACTR^Q:697-1659,H:40-373^38.3%ID^E:4.4e-59^RecName: Full=Proclotting enzyme;^Eukaryota; Metazoa; Ecdysozoa; Arthropoda; Chelicerata; Merostomata; Xiphosura; Limulidae; Tachypleus	.	NonamEVm003349t1.p1	205-1665[+]	PCE_TACTR^PCE_TACTR^Q:165-485,H:40-373^38.3%ID^E:6e-59^RecName: Full=Proclotting enzyme;^Eukaryota; Metazoa; Ecdysozoa; Arthropoda; Chelicerata; Merostomata; Xiphosura; Limulidae; Tachypleus	tr|Q9U0G3|Q9U0G3_PACLE^tr|Q9U0G3|Q9U0G3_PACLE^Q:532-1662,H:92-468^79.6%ID^E:7.4e-177^.^.	tr|Q9U0G3|Q9U0G3_PACLE^tr|Q9U0G3|Q9U0G3_PACLE^Q:110-486,H:92-468^79.6%ID^E:1.3e-176^.^.	PF00089.29^Trypsin^Trypsin^255-482^E:4e-69	.	.	.	KEGG:ag:AAA30094	GO:0005576^cellular_component^extracellular region`GO:0030133^cellular_component^transport vesicle`GO:0046872^molecular_function^metal ion binding`GO:0004252^molecular_function^serine-type endopeptidase activity`GO:0008236^molecular_function^serine-type peptidase activity`GO:0042381^biological_process^hemolymph coagulation`GO:0016485^biological_process^protein processing	GO:0005576^cellular_component^extracellular region`GO:0030133^cellular_component^transport vesicle`GO:0046872^molecular_function^metal ion binding`GO:0004252^molecular_function^serine-type endopeptidase activity`GO:0008236^molecular_function^serine-type peptidase activity`GO:0042381^biological_process^hemolymph coagulation`GO:0016485^biological_process^protein processing	GO:0004252^molecular_function^serine-type endopeptidase activity`GO:0006508^biological_process^proteolysis	.	.
NonamEVm005771t2	NonamEVm005771t2	RL7_CAEEL^RL7_CAEEL^Q:274-990,H:6-244^59.8%ID^E:5.5e-81^RecName: Full=60S ribosomal protein L7;^Eukaryota; Metazoa; Ecdysozoa; Nematoda; Chromadorea; Rhabditida; Rhabditina; Rhabditomorpha; Rhabditoidea; Rhabditidae; Peloderinae; Caenorhabditis	.	NonamEVm005771t2.p1	1-993[+]	RL7_CAEEL^RL7_CAEEL^Q:92-330,H:6-244^59.8%ID^E:6.5e-81^RecName: Full=60S ribosomal protein L7;^Eukaryota; Metazoa; Ecdysozoa; Nematoda; Chromadorea; Rhabditida; Rhabditina; Rhabditomorpha; Rhabditoidea; Rhabditidae; Peloderinae; Caenorhabditis	tr|A0A5B7CLG8|A0A5B7CLG8_PORTR^tr|A0A5B7CLG8|A0A5B7CLG8_PORTR^Q:274-990,H:1012-1250^78.7%ID^E:8.5e-104^.^.	tr|A0A5B7CLG8|A0A5B7CLG8_PORTR^tr|A0A5B7CLG8|A0A5B7CLG8_PORTR^Q:92-330,H:1012-1250^78.7%ID^E:1e-103^.^.	PF08079.15^Ribosomal_L30_N^Ribosomal L30 N-terminal domain^96-167^E:9.9e-19`PF00327.23^Ribosomal_L30^Ribosomal protein L30p/L7e^172-222^E:9.2e-17	.	.	.	KEGG:cel:CELE_F53G12.10	GO:0022625^cellular_component^cytosolic large ribosomal subunit`GO:0003723^molecular_function^RNA binding`GO:0003735^molecular_function^structural constituent of ribosome`GO:0000463^biological_process^maturation of LSU-rRNA from tricistronic rRNA transcript (SSU-rRNA, 5.8S rRNA, LSU-rRNA)	GO:0022625^cellular_component^cytosolic large ribosomal subunit`GO:0003723^molecular_function^RNA binding`GO:0003735^molecular_function^structural constituent of ribosome`GO:0000463^biological_process^maturation of LSU-rRNA from tricistronic rRNA transcript (SSU-rRNA, 5.8S rRNA, LSU-rRNA)	.	.	.
NonamEVm001625t1	NonamEVm001625t1	BIR_CHICK^BIR_CHICK^Q:614-2770,H:30-611^23.5%ID^E:7.6e-45^RecName: Full=Inhibitor of apoptosis protein;^Eukaryota; Metazoa; Chordata; Craniata; Vertebrata; Euteleostomi; Archelosauria; Archosauria; Dinosauria; Saurischia; Theropoda; Coelurosauria; Aves; Neognathae; Galloanserae; Galliformes; Phasianidae; Phasianinae; Gallus	.	NonamEVm001625t1.p1	575-2773[+]	BIR_CHICK^BIR_CHICK^Q:14-732,H:30-611^23.5%ID^E:5.7e-45^RecName: Full=Inhibitor of apoptosis protein;^Eukaryota; Metazoa; Chordata; Craniata; Vertebrata; Euteleostomi; Archelosauria; Archosauria; Dinosauria; Saurischia; Theropoda; Coelurosauria; Aves; Neognathae; Galloanserae; Galliformes; Phasianidae; Phasianinae; Gallus	tr|B0EVJ1|B0EVJ1_PENMO^tr|B0EVJ1|B0EVJ1_PENMO^Q:575-2770,H:1-698^53.7%ID^E:7.8e-213^.^.	tr|B0EVJ1|B0EVJ1_PENMO^tr|B0EVJ1|B0EVJ1_PENMO^Q:1-732,H:1-698^53.7%ID^E:7.7e-213^.^.	PF00653.24^BIR^Inhibitor of Apoptosis domain^17-82^E:4.6e-11`PF00653.24^BIR^Inhibitor of Apoptosis domain^102-165^E:1.2e-16`PF00653.24^BIR^Inhibitor of Apoptosis domain^248-312^E:1.8e-19`PF13920.9^zf-C3HC4_3^Zinc finger, C3HC4 type (RING finger)^683-724^E:7.3e-14`PF14447.9^Prok-RING_4^Prokaryotic RING finger family 4^685-724^E:3.5e-06	.	.	.	KEGG:gga:374012	GO:0005737^cellular_component^cytoplasm`GO:0005634^cellular_component^nucleus`GO:0043027^molecular_function^cysteine-type endopeptidase inhibitor activity involved in apoptotic process`GO:0046872^molecular_function^metal ion binding`GO:0061630^molecular_function^ubiquitin protein ligase activity`GO:0043066^biological_process^negative regulation of apoptotic process`GO:0060546^biological_process^n…	GO:0005737^cellular_component^cytoplasm`GO:0005634^cellular_component^nucleus`GO:0043027^molecular_function^cysteine-type endopeptidase inhibitor activity involved in apoptotic process`GO:0046872^molecular_function^metal ion binding`GO:0061630^molecular_function^ubiquitin protein ligase activity`GO:0043066^biological_process^negative regulation of apoptotic process`GO:0060546^biological_process^n…	.	.	.
NonamEVm021912t1	NonamEVm021912t1	.	.	.	.	.	tr|A0A670JGE8|A0A670JGE8_PODMU^tr|A0A670JGE8|A0A670JGE8_PODMU^Q:132-1,H:494-537^63.6%ID^E:1.8e-08^.^.	.	.	.	.	.	.	.	.	.	.	.
NonamEVm005843t1	NonamEVm005843t1	RGN_PIG^RGN_PIG^Q:123-1055,H:1-294^42.9%ID^E:2.4e-65^RecName: Full=Regucalcin;^Eukaryota; Metazoa; Chordata; Craniata; Vertebrata; Euteleostomi; Mammalia; Eutheria; Laurasiatheria; Artiodactyla; Suina; Suidae; Sus	.	NonamEVm005843t1.p1	123-1106[+]	RGN_PIG^RGN_PIG^Q:1-311,H:1-294^42.9%ID^E:2.2e-65^RecName: Full=Regucalcin;^Eukaryota; Metazoa; Chordata; Craniata; Vertebrata; Euteleostomi; Mammalia; Eutheria; Laurasiatheria; Artiodactyla; Suina; Suidae; Sus	tr|A0A8J5MS30|A0A8J5MS30_HOMAM^tr|A0A8J5MS30|A0A8J5MS30_HOMAM^Q:123-1103,H:1-329^69%ID^E:1.5e-134^.^.	tr|A0A8J5MS30|A0A8J5MS30_HOMAM^tr|A0A8J5MS30|A0A8J5MS30_HOMAM^Q:1-327,H:1-329^69%ID^E:1.1e-134^.^.	PF08450.15^SGL^SMP-30/Gluconolactonase/LRE-like region^15-281^E:5.9e-73	.	.	.	KEGG:ssc:768107	GO:0005737^cellular_component^cytoplasm`GO:0005509^molecular_function^calcium ion binding`GO:0030234^molecular_function^enzyme regulator activity`GO:0004341^molecular_function^gluconolactonase activity`GO:0008270^molecular_function^zinc ion binding`GO:0019853^biological_process^L-ascorbic acid biosynthetic process	GO:0005737^cellular_component^cytoplasm`GO:0005509^molecular_function^calcium ion binding`GO:0030234^molecular_function^enzyme regulator activity`GO:0004341^molecular_function^gluconolactonase activity`GO:0008270^molecular_function^zinc ion binding`GO:0019853^biological_process^L-ascorbic acid biosynthetic process	.	.	.
NonamEVm022917t1	NonamEVm022917t1	.	.	.	.	.	.	.	.	.	.	.	.	.	.	.	.	.
NonamEVm017911t1	NonamEVm017911t1	.	.	NonamEVm017911t1.p1	177-536[+]	.	tr|A5A3L1|A5A3L1_PACLE^tr|A5A3L1|A5A3L1_PACLE^Q:198-524,H:1-115^63.5%ID^E:4.7e-39^.^.	tr|A5A3L1|A5A3L1_PACLE^tr|A5A3L1|A5A3L1_PACLE^Q:8-116,H:1-115^63.5%ID^E:6.3e-40^.^.	PF00095.24^WAP^WAP-type (Whey Acidic Protein) 'four-disulfide core'^60-115^E:6.4e-05	.	.	.	.	.	.	GO:0030414^molecular_function^peptidase inhibitor activity`GO:0005576^cellular_component^extracellular region	.	.
NonamEVm018222t1	NonamEVm018222t1	.	.	.	.	.	tr|A0A147BMJ8|A0A147BMJ8_IXORI^tr|A0A147BMJ8|A0A147BMJ8_IXORI^Q:4-330,H:1016-1123^40.4%ID^E:8.8e-16^.^.	.	.	.	.	.	.	.	.	.	.	.
NonamEVm004166t1	NonamEVm004166t1	.	.	NonamEVm004166t1.p1	93-1367[+]	.	tr|A0A674C9V0|A0A674C9V0_SALTR^tr|A0A674C9V0|A0A674C9V0_SALTR^Q:1361-2329,H:8-343^31.2%ID^E:4.1e-23^.^.	tr|E9HLY7|E9HLY7_DAPPU^tr|E9HLY7|E9HLY7_DAPPU^Q:84-193,H:88-200^27.4%ID^E:1.9e-06^.^.	.	.	.	.	.	.	.	.	.	.
NonamEVm004166t1	NonamEVm004166t1	.	.	NonamEVm004166t1.p2	1415-2329[+]	.	tr|A0A674C9V0|A0A674C9V0_SALTR^tr|A0A674C9V0|A0A674C9V0_SALTR^Q:1361-2329,H:8-343^31.2%ID^E:4.1e-23^.^.	tr|A0A674C9V0|A0A674C9V0_SALTR^tr|A0A674C9V0|A0A674C9V0_SALTR^Q:7-305,H:32-343^31.6%ID^E:2.9e-20^.^.	.	.	.	.	.	.	.	.	.	.
NonamEVm003742t1	NonamEVm003742t1	ETS6_DROME^ETS6_DROME^Q:714-1352,H:147-350^52.1%ID^E:2.9e-55^RecName: Full=DNA-binding protein D-ETS-6;^Eukaryota; Metazoa; Ecdysozoa; Arthropoda; Hexapoda; Insecta; Pterygota; Neoptera; Endopterygota; Diptera; Brachycera; Muscomorpha; Ephydroidea; Drosophilidae; Drosophila; Sophophora	.	NonamEVm003742t1.p1	93-1457[+]	ETS6_DROME^ETS6_DROME^Q:208-420,H:147-350^52.1%ID^E:2.2e-55^RecName: Full=DNA-binding protein D-ETS-6;^Eukaryota; Metazoa; Ecdysozoa; Arthropoda; Hexapoda; Insecta; Pterygota; Neoptera; Endopterygota; Diptera; Brachycera; Muscomorpha; Ephydroidea; Drosophilidae; Drosophila; Sophophora	tr|A0A0P4WLD1|A0A0P4WLD1_SCYOL^tr|A0A0P4WLD1|A0A0P4WLD1_SCYOL^Q:93-1430,H:1-461^65.4%ID^E:2.2e-165^.^.	tr|A0A0P4WLD1|A0A0P4WLD1_SCYOL^tr|A0A0P4WLD1|A0A0P4WLD1_SCYOL^Q:1-446,H:1-461^65.4%ID^E:1.7e-165^.^.	PF02198.19^SAM_PNT^Sterile alpha motif (SAM)/Pointed domain^199-275^E:4e-12`PF00178.25^Ets^Ets-domain^326-404^E:1.9e-33	.	.	.	KEGG:dme:Dmel_CG2914	GO:0005634^cellular_component^nucleus`GO:0000981^molecular_function^DNA-binding transcription factor activity, RNA polymerase II-specific`GO:0043565^molecular_function^sequence-specific DNA binding`GO:0030154^biological_process^cell differentiation`GO:0042742^biological_process^defense response to bacterium`GO:0006357^biological_process^regulation of transcription by RNA polymerase II	GO:0005634^cellular_component^nucleus`GO:0000981^molecular_function^DNA-binding transcription factor activity, RNA polymerase II-specific`GO:0043565^molecular_function^sequence-specific DNA binding`GO:0030154^biological_process^cell differentiation`GO:0042742^biological_process^defense response to bacterium`GO:0006357^biological_process^regulation of transcription by RNA polymerase II	GO:0043565^molecular_function^sequence-specific DNA binding`GO:0003700^molecular_function^DNA-binding transcription factor activity`GO:0006355^biological_process^regulation of DNA-templated transcription	.	.
NonamEVm022840t1	NonamEVm022840t1	.	.	.	.	.	.	.	.	.	.	.	.	.	.	.	.	.
NonamEVm018888t1	NonamEVm018888t1	.	.	NonamEVm018888t1.p1	105-467[-]	.	tr|A0A3B3RHV8|A0A3B3RHV8_9TELE^tr|A0A3B3RHV8|A0A3B3RHV8_9TELE^Q:464-132,H:185-296^53.6%ID^E:5.9e-22^.^.	tr|A0A3B3RHV8|A0A3B3RHV8_9TELE^tr|A0A3B3RHV8|A0A3B3RHV8_9TELE^Q:2-112,H:185-296^53.6%ID^E:4.6e-22^.^.	.	.	.	.	.	.	.	.	.	.
NonamEVm024815t1	NonamEVm024815t1	.	.	.	.	.	tr|A0A3B3RHV8|A0A3B3RHV8_9TELE^tr|A0A3B3RHV8|A0A3B3RHV8_9TELE^Q:464-132,H:185-296^51.8%ID^E:5.5e-20^.^.	.	.	.	.	.	.	.	.	.	.	.
NonamEVm004325t2	NonamEVm004325t2	.	.	NonamEVm004325t2.p1	2-1261[+]	.	.	.	.	.	.	.	.	.	.	.	.	.
NonamEVm001884t1	NonamEVm001884t1	RTBS_DROME^RTBS_DROME^Q:363-2015,H:298-865^25%ID^E:1.3e-34^RecName: Full=Probable RNA-directed DNA polymerase from transposon BS;^Eukaryota; Metazoa; Ecdysozoa; Arthropoda; Hexapoda; Insecta; Pterygota; Neoptera; Endopterygota; Diptera; Brachycera; Muscomorpha; Ephydroidea; Drosophilidae; Drosophila; Sophophora	.	NonamEVm001884t1.p1	3-2285[+]	RTBS_DROME^RTBS_DROME^Q:121-671,H:298-865^25%ID^E:1.2e-34^RecName: Full=Probable RNA-directed DNA polymerase from transposon BS;^Eukaryota; Metazoa; Ecdysozoa; Arthropoda; Hexapoda; Insecta; Pterygota; Neoptera; Endopterygota; Diptera; Brachycera; Muscomorpha; Ephydroidea; Drosophilidae; Drosophila; Sophophora	tr|A0A0P4VXB7|A0A0P4VXB7_SCYOL^tr|A0A0P4VXB7|A0A0P4VXB7_SCYOL^Q:3-2255,H:216-958^44.5%ID^E:9.4e-177^.^.	tr|A0A0P4VXB7|A0A0P4VXB7_SCYOL^tr|A0A0P4VXB7|A0A0P4VXB7_SCYOL^Q:1-751,H:216-958^44.5%ID^E:9.2e-177^.^.	PF00078.30^RVT_1^Reverse transcriptase (RNA-dependent DNA polymerase)^323-538^E:3.2e-36	.	.	.	.	GO:0003964^molecular_function^RNA-directed DNA polymerase activity`GO:0006313^biological_process^DNA transposition	GO:0003964^molecular_function^RNA-directed DNA polymerase activity`GO:0006313^biological_process^DNA transposition	.	.	.
NonamEVm003134t3	NonamEVm003134t3	.	.	NonamEVm003134t3.p1	2-1513[+]	.	tr|A0A0P4VXB7|A0A0P4VXB7_SCYOL^tr|A0A0P4VXB7|A0A0P4VXB7_SCYOL^Q:65-1513,H:43-513^33.3%ID^E:9.7e-66^.^.	tr|A0A0P4VXB7|A0A0P4VXB7_SCYOL^tr|A0A0P4VXB7|A0A0P4VXB7_SCYOL^Q:22-504,H:43-513^33.3%ID^E:9.7e-66^.^.	PF14529.9^Exo_endo_phos_2^Endonuclease-reverse transcriptase^107-234^E:4.2e-11	.	.	.	.	.	.	GO:0003824^molecular_function^catalytic activity	.	.
NonamEVm031871t1	NonamEVm031871t1	.	.	.	.	.	tr|A0A091XFS0|A0A091XFS0_OPIHO^tr|A0A091XFS0|A0A091XFS0_OPIHO^Q:1-195,H:176-242^46.3%ID^E:1.9e-06^.^.	.	.	.	.	.	.	.	.	.	.	.
NonamEVm018885t1	NonamEVm018885t1	.	.	.	.	.	tr|A0A091XFS0|A0A091XFS0_OPIHO^tr|A0A091XFS0|A0A091XFS0_OPIHO^Q:451-257,H:176-242^46.3%ID^E:1.2e-06^.^.	.	.	.	.	.	.	.	.	.	.	.
NonamEVm016110t1	NonamEVm016110t1	.	.	NonamEVm016110t1.p1	344-742[+]	.	.	.	.	.	.	.	.	.	.	.	.	.
NonamEVm019943t1	NonamEVm019943t1	.	.	NonamEVm019943t1.p1	19-342[+]	.	tr|A0A4D5RBB0|A0A4D5RBB0_IXOSC^tr|A0A4D5RBB0|A0A4D5RBB0_IXOSC^Q:7-369,H:396-507^44.6%ID^E:5.8e-17^.^.	tr|A0A8S4QJS0|A0A8S4QJS0_9NEOP^tr|A0A8S4QJS0|A0A8S4QJS0_9NEOP^Q:1-107,H:31-138^48.6%ID^E:3.4e-16^.^.	PF00078.30^RVT_1^Reverse transcriptase (RNA-dependent DNA polymerase)^8-101^E:6.9e-12	.	.	.	.	.	.	.	.	.
NonamEVm001498t1	NonamEVm001498t1	.	.	NonamEVm001498t1.p1	49-2343[+]	.	tr|A0A8J5MZ18|A0A8J5MZ18_HOMAM^tr|A0A8J5MZ18|A0A8J5MZ18_HOMAM^Q:49-2313,H:1-801^52.9%ID^E:5e-136^.^.	tr|A0A8J5MZ18|A0A8J5MZ18_HOMAM^tr|A0A8J5MZ18|A0A8J5MZ18_HOMAM^Q:1-755,H:1-801^52.9%ID^E:4.6e-136^.^.	.	.	.	.	.	.	.	.	.	.
NonamEVm027514t1	NonamEVm027514t1	.	.	.	.	.	.	.	.	.	.	.	.	.	.	.	.	.
NonamEVm007270t1	NonamEVm007270t1	AN32A_DROPS^AN32A_DROPS^Q:5-463,H:1-153^70.6%ID^E:3.7e-52^RecName: Full=Acidic leucine-rich nuclear phosphoprotein 32 family member A;^Eukaryota; Metazoa; Ecdysozoa; Arthropoda; Hexapoda; Insecta; Pterygota; Neoptera; Endopterygota; Diptera; Brachycera; Muscomorpha; Ephydroidea; Drosophilidae; Drosophila; Sophophora	.	NonamEVm007270t1.p1	2-808[+]	AN32A_DROPS^AN32A_DROPS^Q:2-154,H:1-153^70.6%ID^E:1e-52^RecName: Full=Acidic leucine-rich nuclear phosphoprotein 32 family member A;^Eukaryota; Metazoa; Ecdysozoa; Arthropoda; Hexapoda; Insecta; Pterygota; Neoptera; Endopterygota; Diptera; Brachycera; Muscomorpha; Ephydroidea; Drosophilidae; Drosophila; Sophophora	tr|A0A3R7PEY2|A0A3R7PEY2_PENVA^tr|A0A3R7PEY2|A0A3R7PEY2_PENVA^Q:53-463,H:66-202^89.1%ID^E:4e-60^.^.	tr|A0A3R7PEY2|A0A3R7PEY2_PENVA^tr|A0A3R7PEY2|A0A3R7PEY2_PENVA^Q:18-154,H:66-202^89.1%ID^E:1.1e-60^.^.	PF13516.9^LRR_6^Leucine Rich repeat^16-26^E:710`PF14580.9^LRR_9^Leucine-rich repeat^17-142^E:4.9e-13`PF00560.36^LRR_1^Leucine Rich Repeat^18-30^E:76`PF13855.9^LRR_8^Leucine rich repeat^41-96^E:8.4e-07`PF12799.10^LRR_4^Leucine Rich repeats (2 copies)^61-103^E:2e-08`PF13516.9^LRR_6^Leucine Rich repeat^61-75^E:0.73`PF00560.36^LRR_1^Leucine Rich Repeat^62-78^E:6.3`PF13516.9^LRR_6^Leucine Rich repeat^…	.	.	.	KEGG:dpo:Dpse_GA19125	GO:0005737^cellular_component^cytoplasm`GO:0005783^cellular_component^endoplasmic reticulum`GO:0005634^cellular_component^nucleus`GO:0048471^cellular_component^perinuclear region of cytoplasm`GO:0006913^biological_process^nucleocytoplasmic transport	GO:0005737^cellular_component^cytoplasm`GO:0005783^cellular_component^endoplasmic reticulum`GO:0005634^cellular_component^nucleus`GO:0048471^cellular_component^perinuclear region of cytoplasm`GO:0006913^biological_process^nucleocytoplasmic transport	GO:0005515^molecular_function^protein binding	.	.
NonamEVm030328t1	NonamEVm030328t1	.	.	.	.	.	.	.	.	.	.	.	.	.	.	.	.	.
NonamEVm016780t1	NonamEVm016780t1	.	.	NonamEVm016780t1.p1	2-325[+]	.	tr|A0A671EZ42|A0A671EZ42_RHIFE^tr|A0A671EZ42|A0A671EZ42_RHIFE^Q:14-304,H:485-581^45.4%ID^E:7.1e-17^.^.	tr|A0A671EZ42|A0A671EZ42_RHIFE^tr|A0A671EZ42|A0A671EZ42_RHIFE^Q:5-101,H:485-581^45.4%ID^E:5.2e-17^.^.	.	.	.	.	.	.	.	.	.	.
NonamEVm039078t1	NonamEVm039078t1	.	.	.	.	.	.	.	.	.	.	.	.	.	.	.	.	.
NonamEVm017976t1	NonamEVm017976t1	.	.	.	.	.	.	.	.	.	.	.	.	.	.	.	.	.
NonamEVm037307t1	NonamEVm037307t1	.	.	.	.	.	.	.	.	.	.	.	.	.	.	.	.	.
NonamEVm023128t1	NonamEVm023128t1	.	.	.	.	.	tr|A0A2J7Q009|A0A2J7Q009_9NEOP^tr|A0A2J7Q009|A0A2J7Q009_9NEOP^Q:597-295,H:7-110^34.6%ID^E:2.5e-06^.^.	.	.	.	.	.	.	.	.	.	.	.
NonamEVm045993t1	NonamEVm045993t1	.	.	.	.	.	.	.	.	.	.	.	.	.	.	.	.	.
NonamEVm051057t1	NonamEVm051057t1	.	.	.	.	.	.	.	.	.	.	.	.	.	.	.	.	.
NonamEVm024936t1	NonamEVm024936t1	.	.	.	.	.	.	.	.	.	.	.	.	.	.	.	.	.
NonamEVm011946t1	NonamEVm011946t1	GPX_PROCL^GPX_PROCL^Q:76-585,H:2-170^66.5%ID^E:2e-60^RecName: Full=Glutathione peroxidase {ECO:0000303|PubMed:23567855};^Eukaryota; Metazoa; Ecdysozoa; Arthropoda; Crustacea; Multicrustacea; Malacostraca; Eumalacostraca; Eucarida; Decapoda; Pleocyemata; Astacidea; Astacoidea; Cambaridae; Procambarus	.	NonamEVm011946t1.p1	184-693[+]	GPX_PROCL^GPX_PROCL^Q:1-134,H:38-170^67.9%ID^E:6.3e-48^RecName: Full=Glutathione peroxidase {ECO:0000303|PubMed:23567855};^Eukaryota; Metazoa; Ecdysozoa; Arthropoda; Crustacea; Multicrustacea; Malacostraca; Eumalacostraca; Eucarida; Decapoda; Pleocyemata; Astacidea; Astacoidea; Cambaridae; Procambarus	tr|A0A223LND1|A0A223LND1_CHEQU^tr|A0A223LND1|A0A223LND1_CHEQU^Q:1-690,H:16-245^99.1%ID^E:2.2e-129^.^.	tr|A0A223LND1|A0A223LND1_CHEQU^tr|A0A223LND1|A0A223LND1_CHEQU^Q:1-169,H:77-245^99.4%ID^E:1.4e-93^.^.	PF00255.22^GSHPx^Glutathione peroxidase^1-73^E:1.4e-18	.	.	.	.	GO:0004602^molecular_function^glutathione peroxidase activity`GO:0006979^biological_process^response to oxidative stress	GO:0004602^molecular_function^glutathione peroxidase activity`GO:0006979^biological_process^response to oxidative stress	GO:0004602^molecular_function^glutathione peroxidase activity`GO:0006979^biological_process^response to oxidative stress	.	.
NonamEVm028079t1	NonamEVm028079t1	.	.	.	.	.	tr|A0A223LND1|A0A223LND1_CHEQU^tr|A0A223LND1|A0A223LND1_CHEQU^Q:745-575,H:1-57^100%ID^E:7.9e-24^.^.	.	.	.	.	.	.	.	.	.	.	.
NonamEVm011801t1	NonamEVm011801t1	GPX_PROCL^GPX_PROCL^Q:445-951,H:3-170^68%ID^E:8.6e-63^RecName: Full=Glutathione peroxidase {ECO:0000303|PubMed:23567855};^Eukaryota; Metazoa; Ecdysozoa; Arthropoda; Crustacea; Multicrustacea; Malacostraca; Eumalacostraca; Eucarida; Decapoda; Pleocyemata; Astacidea; Astacoidea; Cambaridae; Procambarus	.	NonamEVm011801t1.p1	550-1065[+]	GPX_PROCL^GPX_PROCL^Q:1-134,H:38-170^69.4%ID^E:1.2e-49^RecName: Full=Glutathione peroxidase {ECO:0000303|PubMed:23567855};^Eukaryota; Metazoa; Ecdysozoa; Arthropoda; Crustacea; Multicrustacea; Malacostraca; Eumalacostraca; Eucarida; Decapoda; Pleocyemata; Astacidea; Astacoidea; Cambaridae; Procambarus	tr|A0A223LNC6|A0A223LNC6_CHEQU^tr|A0A223LNC6|A0A223LNC6_CHEQU^Q:289-1062,H:3-260^99.6%ID^E:8.5e-149^.^.	tr|A0A223LNC6|A0A223LNC6_CHEQU^tr|A0A223LNC6|A0A223LNC6_CHEQU^Q:1-171,H:90-260^100%ID^E:4.7e-97^.^.	PF00255.22^GSHPx^Glutathione peroxidase^1-73^E:5.6e-19	.	.	.	.	GO:0004602^molecular_function^glutathione peroxidase activity`GO:0006979^biological_process^response to oxidative stress	GO:0004602^molecular_function^glutathione peroxidase activity`GO:0006979^biological_process^response to oxidative stress	GO:0004602^molecular_function^glutathione peroxidase activity`GO:0006979^biological_process^response to oxidative stress	.	.
NonamEVm010952t1	NonamEVm010952t1	MP20_DROME^MP20_DROME^Q:297-845,H:1-184^53.8%ID^E:1.2e-53^RecName: Full=Muscle-specific protein 20;^Eukaryota; Metazoa; Ecdysozoa; Arthropoda; Hexapoda; Insecta; Pterygota; Neoptera; Endopterygota; Diptera; Brachycera; Muscomorpha; Ephydroidea; Drosophilidae; Drosophila; Sophophora	.	NonamEVm010952t1.p1	297-848[+]	MP20_DROME^MP20_DROME^Q:1-183,H:1-184^53.8%ID^E:2.9e-54^RecName: Full=Muscle-specific protein 20;^Eukaryota; Metazoa; Ecdysozoa; Arthropoda; Hexapoda; Insecta; Pterygota; Neoptera; Endopterygota; Diptera; Brachycera; Muscomorpha; Ephydroidea; Drosophilidae; Drosophila; Sophophora	tr|A0A0P4VWA4|A0A0P4VWA4_SCYOL^tr|A0A0P4VWA4|A0A0P4VWA4_SCYOL^Q:297-845,H:1-183^78.1%ID^E:3.4e-78^.^.	tr|A0A0P4VWA4|A0A0P4VWA4_SCYOL^tr|A0A0P4VWA4|A0A0P4VWA4_SCYOL^Q:1-183,H:1-183^78.1%ID^E:8.1e-79^.^.	PF00307.34^CH^Calponin homology (CH) domain^18-120^E:3.7e-22`PF00402.21^Calponin^Calponin family repeat^156-177^E:1.1e-06	.	.	.	KEGG:dme:Dmel_CG4696	GO:0005737^cellular_component^cytoplasm`GO:0005856^cellular_component^cytoskeleton`GO:0007520^biological_process^myoblast fusion`GO:1901739^biological_process^regulation of myoblast fusion	GO:0005737^cellular_component^cytoplasm`GO:0005856^cellular_component^cytoskeleton`GO:0007520^biological_process^myoblast fusion`GO:1901739^biological_process^regulation of myoblast fusion	GO:0005515^molecular_function^protein binding	.	.
NonamEVm008333t1	NonamEVm008333t1	.	.	NonamEVm008333t1.p1	809-1516[+]	.	tr|A0A8J5JNG8|A0A8J5JNG8_HOMAM^tr|A0A8J5JNG8|A0A8J5JNG8_HOMAM^Q:806-1507,H:50-303^40.4%ID^E:3e-32^.^.	tr|A0A8J5JNG8|A0A8J5JNG8_HOMAM^tr|A0A8J5JNG8|A0A8J5JNG8_HOMAM^Q:1-233,H:51-303^40.6%ID^E:6.6e-33^.^.	.	.	.	.	.	.	.	.	.	.
NonamEVm002057t1	NonamEVm002057t1	HSP7C_HORSE^HSP7C_HORSE^Q:84-2003,H:6-646^86.4%ID^E:0^RecName: Full=Heat shock cognate 71 kDa protein;^Eukaryota; Metazoa; Chordata; Craniata; Vertebrata; Euteleostomi; Mammalia; Eutheria; Laurasiatheria; Perissodactyla; Equidae; Equus	.	NonamEVm002057t1.p1	75-2006[+]	HSP7C_HORSE^HSP7C_HORSE^Q:4-643,H:6-646^86.4%ID^E:0^RecName: Full=Heat shock cognate 71 kDa protein;^Eukaryota; Metazoa; Chordata; Craniata; Vertebrata; Euteleostomi; Mammalia; Eutheria; Laurasiatheria; Perissodactyla; Equidae; Equus	tr|A0A0E3X702|A0A0E3X702_CHEQU^tr|A0A0E3X702|A0A0E3X702_CHEQU^Q:75-2003,H:1-643^100%ID^E:0^.^.	tr|A0A0E3X702|A0A0E3X702_CHEQU^tr|A0A0E3X702|A0A0E3X702_CHEQU^Q:1-643,H:1-643^100%ID^E:0^.^.	PF00012.23^HSP70^Hsp70 protein^4-609^E:9.4e-262`PF06723.16^MreB_Mbl^MreB/Mbl protein^136-372^E:1.5e-16	.	.	.	KEGG:ecb:100009679	GO:0005776^cellular_component^autophagosome`GO:0101031^cellular_component^protein folding chaperone complex`GO:0005737^cellular_component^cytoplasm`GO:0005829^cellular_component^cytosol`GO:0030425^cellular_component^dendrite`GO:0070062^cellular_component^extracellular exosome`GO:0098978^cellular_component^glutamatergic synapse`GO:0098690^cellular_component^glycinergic synapse`GO:0005770^cellular_…	GO:0005776^cellular_component^autophagosome`GO:0101031^cellular_component^protein folding chaperone complex`GO:0005737^cellular_component^cytoplasm`GO:0005829^cellular_component^cytosol`GO:0030425^cellular_component^dendrite`GO:0070062^cellular_component^extracellular exosome`GO:0098978^cellular_component^glutamatergic synapse`GO:0098690^cellular_component^glycinergic synapse`GO:0005770^cellular_…	GO:0005524^molecular_function^ATP binding`GO:0140662^molecular_function^ATP-dependent protein folding chaperone	.	.
NonamEVm044904t1	NonamEVm044904t1	.	.	.	.	.	.	.	.	.	.	.	.	.	.	.	.	.
NonamEVm016680t1	NonamEVm016680t1	.	.	NonamEVm016680t1.p1	2-385[+]	.	.	.	.	.	.	.	.	.	.	.	.	.
NonamEVm019187t1	NonamEVm019187t1	.	.	NonamEVm019187t1.p1	1068-1403[+]	.	.	.	.	.	.	.	.	.	.	.	.	.
NonamEVm008208t1	NonamEVm008208t1	.	.	NonamEVm008208t1.p1	1-714[+]	.	.	.	.	.	.	.	.	.	.	.	.	.
NonamEVm028489t1	NonamEVm028489t1	.	.	.	.	.	.	.	.	.	.	.	.	.	.	.	.	.
NonamEVm034189t1	NonamEVm034189t1	.	.	.	.	.	.	.	.	.	.	.	.	.	.	.	.	.
NonamEVm019617t1	NonamEVm019617t1	.	.	.	.	.	.	.	.	.	.	.	.	.	.	.	.	.
NonamEVm023721t1	NonamEVm023721t1	.	.	.	.	.	.	.	.	.	.	.	.	.	.	.	.	.
NonamEVm021258t1	NonamEVm021258t1	.	.	NonamEVm021258t1.p1	57-362[+]	.	tr|A0A977J6M6|A0A977J6M6_CHEQU^tr|A0A977J6M6|A0A977J6M6_CHEQU^Q:57-359,H:1-101^100%ID^E:2.2e-58^.^.	tr|A0A977J6M6|A0A977J6M6_CHEQU^tr|A0A977J6M6|A0A977J6M6_CHEQU^Q:1-101,H:1-101^100%ID^E:2e-58^.^.	PF00095.24^WAP^WAP-type (Whey Acidic Protein) 'four-disulfide core'^54-98^E:2.7e-05	.	.	.	.	.	.	GO:0030414^molecular_function^peptidase inhibitor activity`GO:0005576^cellular_component^extracellular region	.	.
NonamEVm007920t5	NonamEVm007920t5	BACC_BACIU^BACC_BACIU^Q:7-735,H:2-251^35.8%ID^E:8.3e-31^RecName: Full=Dihydroanticapsin 7-dehydrogenase {ECO:0000250|UniProtKB:P39640};^Bacteria; Firmicutes; Bacilli; Bacillales; Bacillaceae; Bacillus	.	NonamEVm007920t5.p1	1-741[+]	BACC_BACIU^BACC_BACIU^Q:3-245,H:2-251^35.8%ID^E:3.5e-31^RecName: Full=Dihydroanticapsin 7-dehydrogenase {ECO:0000250|UniProtKB:P39640};^Bacteria; Firmicutes; Bacilli; Bacillales; Bacillaceae; Bacillus	tr|A0A8J5K1K1|A0A8J5K1K1_HOMAM^tr|A0A8J5K1K1|A0A8J5K1K1_HOMAM^Q:7-732,H:5-275^53.1%ID^E:1.6e-64^.^.	tr|A0A8J5K1K1|A0A8J5K1K1_HOMAM^tr|A0A8J5K1K1|A0A8J5K1K1_HOMAM^Q:3-244,H:5-275^53.1%ID^E:6.9e-65^.^.	PF00106.28^adh_short^short chain dehydrogenase^7-196^E:1.1e-50`PF08659.13^KR^KR domain^9-163^E:1.4e-12`PF01370.24^Epimerase^NAD dependent epimerase/dehydratase family^9-109^E:5e-06`PF13561.9^adh_short_C2^Enoyl-(Acyl carrier protein) reductase^17-245^E:2.1e-53	.	.	.	.	GO:0016491^molecular_function^oxidoreductase activity`GO:0017000^biological_process^antibiotic biosynthetic process	GO:0016491^molecular_function^oxidoreductase activity`GO:0017000^biological_process^antibiotic biosynthetic process	.	.	.
NonamEVm015985t1	NonamEVm015985t1	.	.	.	.	.	.	.	.	.	.	.	.	.	.	.	.	.
NonamEVm041400t1	NonamEVm041400t1	.	.	.	.	.	.	.	.	.	.	.	.	.	.	.	.	.
NonamEVm003831t1	NonamEVm003831t1	SFRP5_MOUSE^SFRP5_MOUSE^Q:261-1142,H:2-293^39%ID^E:5.7e-52^RecName: Full=Secreted frizzled-related protein 5;^Eukaryota; Metazoa; Chordata; Craniata; Vertebrata; Euteleostomi; Mammalia; Eutheria; Euarchontoglires; Glires; Rodentia; Myomorpha; Muroidea; Muridae; Murinae; Mus; Mus	.	NonamEVm003831t1.p1	222-1568[+]	SFRP5_MOUSE^SFRP5_MOUSE^Q:14-307,H:2-293^39%ID^E:3.8e-52^RecName: Full=Secreted frizzled-related protein 5;^Eukaryota; Metazoa; Chordata; Craniata; Vertebrata; Euteleostomi; Mammalia; Eutheria; Euarchontoglires; Glires; Rodentia; Myomorpha; Muroidea; Muridae; Murinae; Mus; Mus	tr|A0A0P4W3H8|A0A0P4W3H8_SCYOL^tr|A0A0P4W3H8|A0A0P4W3H8_SCYOL^Q:252-1256,H:1-314^66.2%ID^E:5.6e-122^.^.	tr|A0A0P4W3H8|A0A0P4W3H8_SCYOL^tr|A0A0P4W3H8|A0A0P4W3H8_SCYOL^Q:11-345,H:1-314^66.2%ID^E:3.8e-122^.^.	PF01392.25^Fz^Fz domain^52-156^E:2.2e-27	.	.	.	KEGG:mmu:54612	GO:0005615^cellular_component^extracellular space`GO:0017147^molecular_function^Wnt-protein binding`GO:0060070^biological_process^canonical Wnt signaling pathway`GO:0030154^biological_process^cell differentiation`GO:0060028^biological_process^convergent extension involved in axis elongation`GO:0048546^biological_process^digestive tract morphogenesis`GO:0090090^biological_process^negative regulati…	GO:0005615^cellular_component^extracellular space`GO:0017147^molecular_function^Wnt-protein binding`GO:0060070^biological_process^canonical Wnt signaling pathway`GO:0030154^biological_process^cell differentiation`GO:0060028^biological_process^convergent extension involved in axis elongation`GO:0048546^biological_process^digestive tract morphogenesis`GO:0090090^biological_process^negative regulati…	GO:0005515^molecular_function^protein binding	.	.
NonamEVm005988t1	NonamEVm005988t1	CBR1_BOVIN^CBR1_BOVIN^Q:118-942,H:7-277^47.8%ID^E:4.3e-68^RecName: Full=Carbonyl reductase [NADPH] 1;^Eukaryota; Metazoa; Chordata; Craniata; Vertebrata; Euteleostomi; Mammalia; Eutheria; Laurasiatheria; Artiodactyla; Ruminantia; Pecora; Bovidae; Bovinae; Bos	.	NonamEVm005988t1.p1	13-972[+]	CBR1_BOVIN^CBR1_BOVIN^Q:36-310,H:7-277^47.8%ID^E:3.6e-68^RecName: Full=Carbonyl reductase [NADPH] 1;^Eukaryota; Metazoa; Chordata; Craniata; Vertebrata; Euteleostomi; Mammalia; Eutheria; Laurasiatheria; Artiodactyla; Ruminantia; Pecora; Bovidae; Bovinae; Bos	tr|A0A423SAA1|A0A423SAA1_PENVA^tr|A0A423SAA1|A0A423SAA1_PENVA^Q:136-960,H:48-322^80.7%ID^E:3.3e-130^.^.	tr|A0A423SAA1|A0A423SAA1_PENVA^tr|A0A423SAA1|A0A423SAA1_PENVA^Q:42-316,H:48-322^80.7%ID^E:2.1e-130^.^.	PF00106.28^adh_short^short chain dehydrogenase^36-174^E:5.9e-24`PF08659.13^KR^KR domain^38-172^E:1.7e-06`PF13561.9^adh_short_C2^Enoyl-(Acyl carrier protein) reductase^44-174^E:1.4e-16	.	.	.	KEGG:bta:515946	GO:0005737^cellular_component^cytoplasm`GO:0047021^molecular_function^15-hydroxyprostaglandin dehydrogenase (NADP+) activity`GO:0047020^molecular_function^15-hydroxyprostaglandin-D dehydrogenase (NADP+) activity`GO:0008106^molecular_function^alcohol dehydrogenase (NADP+) activity`GO:0004090^molecular_function^carbonyl reductase (NADPH) activity`GO:0016491^molecular_function^oxidoreductase activit…	GO:0005737^cellular_component^cytoplasm`GO:0047021^molecular_function^15-hydroxyprostaglandin dehydrogenase (NADP+) activity`GO:0047020^molecular_function^15-hydroxyprostaglandin-D dehydrogenase (NADP+) activity`GO:0008106^molecular_function^alcohol dehydrogenase (NADP+) activity`GO:0004090^molecular_function^carbonyl reductase (NADPH) activity`GO:0016491^molecular_function^oxidoreductase activit…	.	.	.
NonamEVm001278t1	NonamEVm001278t1	TRM2A_MOUSE^TRM2A_MOUSE^Q:302-1924,H:54-581^39.8%ID^E:7.2e-114^RecName: Full=tRNA (uracil-5-)-methyltransferase homolog A {ECO:0000305};^Eukaryota; Metazoa; Chordata; Craniata; Vertebrata; Euteleostomi; Mammalia; Eutheria; Euarchontoglires; Glires; Rodentia; Myomorpha; Muroidea; Muridae; Murinae; Mus; Mus	.	NonamEVm001278t1.p1	86-2563[+]	TRM2A_MOUSE^TRM2A_MOUSE^Q:73-613,H:54-581^39.8%ID^E:6.5e-114^RecName: Full=tRNA (uracil-5-)-methyltransferase homolog A {ECO:0000305};^Eukaryota; Metazoa; Chordata; Craniata; Vertebrata; Euteleostomi; Mammalia; Eutheria; Euarchontoglires; Glires; Rodentia; Myomorpha; Muroidea; Muridae; Murinae; Mus; Mus	tr|A0A8J5KFF4|A0A8J5KFF4_HOMAM^tr|A0A8J5KFF4|A0A8J5KFF4_HOMAM^Q:281-2044,H:157-883^62.1%ID^E:8e-260^.^.	tr|A0A8J5KFF4|A0A8J5KFF4_HOMAM^tr|A0A8J5KFF4|A0A8J5KFF4_HOMAM^Q:66-653,H:157-883^62.1%ID^E:7.2e-260^.^.	PF05958.14^tRNA_U5-meth_tr^tRNA (Uracil-5-)-methyltransferase^423-610^E:1.9e-11`PF05175.17^MTS^Methyltransferase small domain^438-515^E:4.6e-05`PF13847.9^Methyltransf_31^Methyltransferase domain^456-520^E:7.6e-08`PF13649.9^Methyltransf_25^Methyltransferase domain^458-516^E:1.8e-07	.	.	.	KEGG:mmu:15547	GO:0005829^cellular_component^cytosol`GO:0008169^molecular_function^C-methyltransferase activity`GO:0003723^molecular_function^RNA binding`GO:0030697^molecular_function^S-adenosylmethionine-dependent tRNA (m5U54) methyltransferase activity`GO:0006397^biological_process^mRNA processing	GO:0005829^cellular_component^cytosol`GO:0008169^molecular_function^C-methyltransferase activity`GO:0003723^molecular_function^RNA binding`GO:0030697^molecular_function^S-adenosylmethionine-dependent tRNA (m5U54) methyltransferase activity`GO:0006397^biological_process^mRNA processing	GO:0008173^molecular_function^RNA methyltransferase activity`GO:0006396^biological_process^RNA processing`GO:0008168^molecular_function^methyltransferase activity	.	.
NonamEVm038514t1	NonamEVm038514t1	.	.	.	.	.	.	.	.	.	.	.	.	.	.	.	.	.
NonamEVm017215t1	NonamEVm017215t1	.	.	NonamEVm017215t1.p1	1160-1534[+]	.	.	.	.	.	.	.	.	.	.	.	.	.
NonamEVm033629t1	NonamEVm033629t1	.	.	.	.	.	.	.	.	.	.	.	.	.	.	.	.	.
NonamEVm004461t2	NonamEVm004461t2	.	.	NonamEVm004461t2.p2	4377-5006[-]	.	tr|A0A3R7SYI9|A0A3R7SYI9_PENVA^tr|A0A3R7SYI9|A0A3R7SYI9_PENVA^Q:5084-4446,H:5-239^52.7%ID^E:3.1e-58^.^.`tr|A0A3R7SYI9|A0A3R7SYI9_PENVA^tr|A0A3R7SYI9|A0A3R7SYI9_PENVA^Q:794-1342,H:68-239^44.3%ID^E:1.3e-32^.^.	tr|A0A3R7SYI9|A0A3R7SYI9_PENVA^tr|A0A3R7SYI9|A0A3R7SYI9_PENVA^Q:1-187,H:31-239^53%ID^E:2.5e-52^.^.	.	.	.	.	.	.	.	.	.	.
NonamEVm004461t2	NonamEVm004461t2	.	.	NonamEVm004461t2.p1	200-1411[+]	.	tr|A0A3R7SYI9|A0A3R7SYI9_PENVA^tr|A0A3R7SYI9|A0A3R7SYI9_PENVA^Q:5084-4446,H:5-239^52.7%ID^E:3.1e-58^.^.`tr|A0A3R7SYI9|A0A3R7SYI9_PENVA^tr|A0A3R7SYI9|A0A3R7SYI9_PENVA^Q:794-1342,H:68-239^44.3%ID^E:1.3e-32^.^.	tr|A0A5N5SQE2|A0A5N5SQE2_9CRUS^tr|A0A5N5SQE2|A0A5N5SQE2_9CRUS^Q:182-385,H:120-314^46.1%ID^E:1.1e-35^.^.	.	.	.	.	.	.	.	.	.	.
NonamEVm004461t3	NonamEVm004461t3	.	.	NonamEVm004461t3.p1	195-824[+]	.	tr|A0A3R7SYI9|A0A3R7SYI9_PENVA^tr|A0A3R7SYI9|A0A3R7SYI9_PENVA^Q:117-755,H:5-239^52.7%ID^E:4.8e-59^.^.	tr|A0A3R7SYI9|A0A3R7SYI9_PENVA^tr|A0A3R7SYI9|A0A3R7SYI9_PENVA^Q:1-187,H:31-239^53%ID^E:2.5e-52^.^.	.	.	.	.	.	.	.	.	.	.
NonamEVm021078t1	NonamEVm021078t1	.	.	.	.	.	.	.	.	.	.	.	.	.	.	.	.	.
NonamEVm007767t1	NonamEVm007767t1	.	.	NonamEVm007767t1.p1	3-695[+]	.	tr|A0A8J5TKW7|A0A8J5TKW7_HOMAM^tr|A0A8J5TKW7|A0A8J5TKW7_HOMAM^Q:45-503,H:1-148^64.9%ID^E:2.7e-23^.^.	tr|A0A8J5TKW7|A0A8J5TKW7_HOMAM^tr|A0A8J5TKW7|A0A8J5TKW7_HOMAM^Q:15-167,H:1-148^64.9%ID^E:2.7e-23^.^.	.	.	.	.	.	.	.	.	.	.
NonamEVm019534t1	NonamEVm019534t1	.	.	NonamEVm019534t1.p2	2-301[-]	.	.	.	.	.	.	.	.	.	.	.	.	.
NonamEVm018354t1	NonamEVm018354t1	.	.	.	.	.	.	.	.	.	.	.	.	.	.	.	.	.
NonamEVm001247t6	NonamEVm001247t6	FUBP1_MOUSE^FUBP1_MOUSE^Q:447-1970,H:95-597^36.5%ID^E:8.3e-60^RecName: Full=Far upstream element-binding protein 1;^Eukaryota; Metazoa; Chordata; Craniata; Vertebrata; Euteleostomi; Mammalia; Eutheria; Euarchontoglires; Glires; Rodentia; Myomorpha; Muroidea; Muridae; Murinae; Mus; Mus	.	NonamEVm001247t6.p1	24-2522[+]	FUBP2_CHICK^FUBP2_CHICK^Q:14-642,H:86-688^31.4%ID^E:5.5e-60^RecName: Full=Far upstream element-binding protein 2;^Eukaryota; Metazoa; Chordata; Craniata; Vertebrata; Euteleostomi; Archelosauria; Archosauria; Dinosauria; Saurischia; Theropoda; Coelurosauria; Aves; Neognathae; Galloanserae; Galliformes; Phasianidae; Phasianinae; Gallus	tr|A0A8J5JX32|A0A8J5JX32_HOMAM^tr|A0A8J5JX32|A0A8J5JX32_HOMAM^Q:558-2183,H:1-540^91.9%ID^E:1.6e-218^.^.	tr|A0A8J5JX32|A0A8J5JX32_HOMAM^tr|A0A8J5JX32|A0A8J5JX32_HOMAM^Q:179-720,H:1-540^91.9%ID^E:1.4e-218^.^.	PF00013.32^KH_1^KH domain^146-207^E:6.5e-18`PF00013.32^KH_1^KH domain^248-312^E:1.8e-17`PF00013.32^KH_1^KH domain^473-536^E:1.3e-17`PF09005.13^DUF1897^Domain of unknown function (DUF1897)^623-655^E:3.9e-18`PF09005.13^DUF1897^Domain of unknown function (DUF1897)^685-718^E:1.1e-15`PF09005.13^DUF1897^Domain of unknown function (DUF1897)^772-806^E:1.3e-14	.	.	.	.	GO:0005737^cellular_component^cytoplasm`GO:0005654^cellular_component^nucleoplasm`GO:0005634^cellular_component^nucleus`GO:0045202^cellular_component^synapse`GO:0003729^molecular_function^mRNA binding`GO:0000978^molecular_function^RNA polymerase II cis-regulatory region sequence-specific DNA binding`GO:0048588^biological_process^developmental cell growth`GO:0071425^biological_process^hematopoieti…	GO:0005737^cellular_component^cytoplasm`GO:0005634^cellular_component^nucleus`GO:0035925^molecular_function^mRNA 3'-UTR AU-rich region binding`GO:0003730^molecular_function^mRNA 3'-UTR binding`GO:0003729^molecular_function^mRNA binding`GO:0061158^biological_process^3'-UTR-mediated mRNA destabilization`GO:0071345^biological_process^cellular response to cytokine stimulus`GO:0008298^biological_proce…	GO:0003723^molecular_function^RNA binding`GO:0003676^molecular_function^nucleic acid binding`GO:0006355^biological_process^regulation of DNA-templated transcription	.	.
NonamEVm007048t1	NonamEVm007048t1	.	.	NonamEVm007048t1.p1	3-839[+]	.	tr|A0A0R6QQU2|A0A0R6QQU2_CHEQU^tr|A0A0R6QQU2|A0A0R6QQU2_CHEQU^Q:15-836,H:1-274^100%ID^E:1.7e-128^.^.	tr|A0A0R6QQU2|A0A0R6QQU2_CHEQU^tr|A0A0R6QQU2|A0A0R6QQU2_CHEQU^Q:5-278,H:1-274^100%ID^E:2.2e-128^.^.	.	.	.	.	.	.	.	.	.	.
NonamEVm009480t1	NonamEVm009480t1	BDH_HUMAN^BDH_HUMAN^Q:3-572,H:153-342^47.9%ID^E:7.2e-45^RecName: Full=D-beta-hydroxybutyrate dehydrogenase, mitochondrial {ECO:0000305};^Eukaryota; Metazoa; Chordata; Craniata; Vertebrata; Euteleostomi; Mammalia; Eutheria; Euarchontoglires; Primates; Haplorrhini; Catarrhini; Hominidae; Homo	.	NonamEVm009480t1.p1	3-629[+]	BDH_HUMAN^BDH_HUMAN^Q:1-190,H:153-342^47.9%ID^E:4.7e-45^RecName: Full=D-beta-hydroxybutyrate dehydrogenase, mitochondrial {ECO:0000305};^Eukaryota; Metazoa; Chordata; Craniata; Vertebrata; Euteleostomi; Mammalia; Eutheria; Euarchontoglires; Primates; Haplorrhini; Catarrhini; Hominidae; Homo	tr|A0A0P4VUW6|A0A0P4VUW6_SCYOL^tr|A0A0P4VUW6|A0A0P4VUW6_SCYOL^Q:3-578,H:155-346^60.4%ID^E:6e-61^.^.	tr|A0A0P4VUW6|A0A0P4VUW6_SCYOL^tr|A0A0P4VUW6|A0A0P4VUW6_SCYOL^Q:1-192,H:155-346^60.4%ID^E:3.9e-61^.^.	PF08643.13^DUF1776^Fungal family of unknown function (DUF1776)^2-152^E:1.5e-07`PF00106.28^adh_short^short chain dehydrogenase^11-98^E:1.7e-21`PF13561.9^adh_short_C2^Enoyl-(Acyl carrier protein) reductase^11-110^E:2.2e-11	.	.	.	KEGG:hsa:622	GO:0043231^cellular_component^intracellular membrane-bounded organelle`GO:0099617^cellular_component^matrix side of mitochondrial inner membrane`GO:0005759^cellular_component^mitochondrial matrix`GO:0005739^cellular_component^mitochondrion`GO:0003858^molecular_function^3-hydroxybutyrate dehydrogenase activity`GO:0016491^molecular_function^oxidoreductase activity`GO:0008202^biological_process^ster…	GO:0043231^cellular_component^intracellular membrane-bounded organelle`GO:0099617^cellular_component^matrix side of mitochondrial inner membrane`GO:0005759^cellular_component^mitochondrial matrix`GO:0005739^cellular_component^mitochondrion`GO:0003858^molecular_function^3-hydroxybutyrate dehydrogenase activity`GO:0016491^molecular_function^oxidoreductase activity`GO:0008202^biological_process^ster…	.	.	.
NonamEVm030387t1	NonamEVm030387t1	.	.	.	.	.	.	.	.	.	.	.	.	.	.	.	.	.
NonamEVm005913t1	NonamEVm005913t1	TUSC3_MOUSE^TUSC3_MOUSE^Q:69-974,H:45-347^63.7%ID^E:4.2e-119^RecName: Full=Tumor suppressor candidate 3;^Eukaryota; Metazoa; Chordata; Craniata; Vertebrata; Euteleostomi; Mammalia; Eutheria; Euarchontoglires; Glires; Rodentia; Myomorpha; Muroidea; Muridae; Murinae; Mus; Mus	.	NonamEVm005913t1.p1	3-977[+]	TUSC3_MOUSE^TUSC3_MOUSE^Q:23-324,H:45-347^63.7%ID^E:2.6e-119^RecName: Full=Tumor suppressor candidate 3;^Eukaryota; Metazoa; Chordata; Craniata; Vertebrata; Euteleostomi; Mammalia; Eutheria; Euarchontoglires; Glires; Rodentia; Myomorpha; Muroidea; Muridae; Murinae; Mus; Mus	tr|A0A3R7P552|A0A3R7P552_PENVA^tr|A0A3R7P552|A0A3R7P552_PENVA^Q:6-974,H:1-326^93.3%ID^E:1.6e-169^.^.	tr|A0A3R7P552|A0A3R7P552_PENVA^tr|A0A3R7P552|A0A3R7P552_PENVA^Q:2-324,H:1-326^93.3%ID^E:1e-169^.^.	PF04756.16^OST3_OST6^OST3 / OST6 family, transporter family^33-319^E:1.6e-105	.	.	.	KEGG:mmu:80286	GO:0005739^cellular_component^mitochondrion`GO:0008250^cellular_component^oligosaccharyltransferase complex`GO:0015095^molecular_function^magnesium ion transmembrane transporter activity`GO:0062062^molecular_function^oligosaccharyltransferase complex binding`GO:0050890^biological_process^cognition`GO:0015693^biological_process^magnesium ion transport`GO:0018279^biological_process^protein N-linked…	GO:0005739^cellular_component^mitochondrion`GO:0008250^cellular_component^oligosaccharyltransferase complex`GO:0015095^molecular_function^magnesium ion transmembrane transporter activity`GO:0062062^molecular_function^oligosaccharyltransferase complex binding`GO:0050890^biological_process^cognition`GO:0015693^biological_process^magnesium ion transport`GO:0018279^biological_process^protein N-linked…	.	.	.
NonamEVm025755t1	NonamEVm025755t1	.	.	.	.	.	.	.	.	.	.	.	.	.	.	.	.	.
NonamEVm025856t1	NonamEVm025856t1	.	.	.	.	.	.	.	.	.	.	.	.	.	.	.	.	.
NonamEVm002482t1	NonamEVm002482t1	.	.	NonamEVm002482t1.p1	3-1727[+]	.	tr|A0A8J5JTU3|A0A8J5JTU3_HOMAM^tr|A0A8J5JTU3|A0A8J5JTU3_HOMAM^Q:3-1244,H:4-395^66.7%ID^E:5.6e-134^.^.	tr|A0A8J5JTU3|A0A8J5JTU3_HOMAM^tr|A0A8J5JTU3|A0A8J5JTU3_HOMAM^Q:1-414,H:4-395^66.7%ID^E:5.6e-134^.^.	.	.	.	.	.	.	.	.	.	.
NonamEVm003664t1	NonamEVm003664t1	EF1A_BOMMO^EF1A_BOMMO^Q:220-1602,H:1-462^81.6%ID^E:5e-221^RecName: Full=Elongation factor 1-alpha;^Eukaryota; Metazoa; Ecdysozoa; Arthropoda; Hexapoda; Insecta; Pterygota; Neoptera; Endopterygota; Lepidoptera; Glossata; Ditrysia; Bombycoidea; Bombycidae; Bombycinae; Bombyx	.	NonamEVm003664t1.p1	220-1605[+]	EF1A_BOMMO^EF1A_BOMMO^Q:1-461,H:1-462^81.6%ID^E:1.3e-220^RecName: Full=Elongation factor 1-alpha;^Eukaryota; Metazoa; Ecdysozoa; Arthropoda; Hexapoda; Insecta; Pterygota; Neoptera; Endopterygota; Lepidoptera; Glossata; Ditrysia; Bombycoidea; Bombycidae; Bombycinae; Bombyx	tr|A0A8J5MS47|A0A8J5MS47_HOMAM^tr|A0A8J5MS47|A0A8J5MS47_HOMAM^Q:220-1602,H:1-461^95.7%ID^E:1e-259^.^.	tr|A0A8J5MS47|A0A8J5MS47_HOMAM^tr|A0A8J5MS47|A0A8J5MS47_HOMAM^Q:1-461,H:1-461^95.7%ID^E:2.6e-259^.^.	PF00009.30^GTP_EFTU^Elongation factor Tu GTP binding domain^6-234^E:1e-53`PF03144.28^GTP_EFTU_D2^Elongation factor Tu domain 2^260-325^E:8.8e-15`PF03143.20^GTP_EFTU_D3^Elongation factor Tu C-terminal domain^333-441^E:5.6e-33	.	.	.	KEGG:bmor:693059	GO:0005737^cellular_component^cytoplasm`GO:0005525^molecular_function^GTP binding`GO:0003924^molecular_function^GTPase activity`GO:0003746^molecular_function^translation elongation factor activity	GO:0005737^cellular_component^cytoplasm`GO:0005525^molecular_function^GTP binding`GO:0003924^molecular_function^GTPase activity`GO:0003746^molecular_function^translation elongation factor activity	GO:0003924^molecular_function^GTPase activity`GO:0005525^molecular_function^GTP binding	.	.
NonamEVm003659t3	NonamEVm003659t3	EF1A2_DROME^EF1A2_DROME^Q:63-1445,H:1-462^81.6%ID^E:6.5e-221^RecName: Full=Elongation factor 1-alpha 2;^Eukaryota; Metazoa; Ecdysozoa; Arthropoda; Hexapoda; Insecta; Pterygota; Neoptera; Endopterygota; Diptera; Brachycera; Muscomorpha; Ephydroidea; Drosophilidae; Drosophila; Sophophora	.	NonamEVm003659t3.p1	63-1448[+]	EF1A2_DROME^EF1A2_DROME^Q:1-461,H:1-462^81.6%ID^E:6.4e-220^RecName: Full=Elongation factor 1-alpha 2;^Eukaryota; Metazoa; Ecdysozoa; Arthropoda; Hexapoda; Insecta; Pterygota; Neoptera; Endopterygota; Diptera; Brachycera; Muscomorpha; Ephydroidea; Drosophilidae; Drosophila; Sophophora	tr|A0A1B4ZDD0|A0A1B4ZDD0_9EUCA^tr|A0A1B4ZDD0|A0A1B4ZDD0_9EUCA^Q:63-1445,H:1-461^97%ID^E:2.8e-262^.^.	tr|A0A1B4ZDD0|A0A1B4ZDD0_9EUCA^tr|A0A1B4ZDD0|A0A1B4ZDD0_9EUCA^Q:1-461,H:1-461^97%ID^E:2.8e-261^.^.	PF00009.30^GTP_EFTU^Elongation factor Tu GTP binding domain^7-233^E:8.4e-53`PF03144.28^GTP_EFTU_D2^Elongation factor Tu domain 2^260-325^E:1.4e-14`PF03143.20^GTP_EFTU_D3^Elongation factor Tu C-terminal domain^333-441^E:7.4e-33	.	.	.	KEGG:dme:Dmel_CG1873	GO:0005853^cellular_component^eukaryotic translation elongation factor 1 complex`GO:0005525^molecular_function^GTP binding`GO:0003924^molecular_function^GTPase activity`GO:0003746^molecular_function^translation elongation factor activity`GO:0006412^biological_process^translation`GO:0006414^biological_process^translational elongation	GO:0005853^cellular_component^eukaryotic translation elongation factor 1 complex`GO:0005525^molecular_function^GTP binding`GO:0003924^molecular_function^GTPase activity`GO:0003746^molecular_function^translation elongation factor activity`GO:0006412^biological_process^translation`GO:0006414^biological_process^translational elongation	GO:0003924^molecular_function^GTPase activity`GO:0005525^molecular_function^GTP binding	.	.
NonamEVm000162t2	NonamEVm000162t2	MY18A_HUMAN^MY18A_HUMAN^Q:3537-5615,H:1290-1977^36.5%ID^E:2.5e-59^RecName: Full=Unconventional myosin-XVIIIa {ECO:0000305};^Eukaryota; Metazoa; Chordata; Craniata; Vertebrata; Euteleostomi; Mammalia; Eutheria; Euarchontoglires; Primates; Haplorrhini; Catarrhini; Hominidae; Homo	.	NonamEVm000162t2.p1	3-5627[+]	MY18A_HUMAN^MY18A_HUMAN^Q:1179-1871,H:1290-1977^36.5%ID^E:4.7e-59^RecName: Full=Unconventional myosin-XVIIIa {ECO:0000305};^Eukaryota; Metazoa; Chordata; Craniata; Vertebrata; Euteleostomi; Mammalia; Eutheria; Euarchontoglires; Primates; Haplorrhini; Catarrhini; Hominidae; Homo	tr|A0A423TMF8|A0A423TMF8_PENVA^tr|A0A423TMF8|A0A423TMF8_PENVA^Q:3519-5624,H:953-1692^73%ID^E:2.3e-231^.^.	tr|A0A423TMF8|A0A423TMF8_PENVA^tr|A0A423TMF8|A0A423TMF8_PENVA^Q:1173-1874,H:953-1692^73%ID^E:4.2e-231^.^.	PF01576.22^Myosin_tail_1^Myosin tail^1280-1569^E:8e-15	.	.	.	KEGG:hsa:399687	GO:0042641^cellular_component^actomyosin`GO:0009986^cellular_component^cell surface`GO:0005793^cellular_component^endoplasmic reticulum-Golgi intermediate compartment`GO:0000139^cellular_component^Golgi membrane`GO:0016020^cellular_component^membrane`GO:0032982^cellular_component^myosin filament`GO:0016460^cellular_component^myosin II complex`GO:0005802^cellular_component^trans-Golgi network`GO:0…	GO:0042641^cellular_component^actomyosin`GO:0009986^cellular_component^cell surface`GO:0005793^cellular_component^endoplasmic reticulum-Golgi intermediate compartment`GO:0000139^cellular_component^Golgi membrane`GO:0016020^cellular_component^membrane`GO:0032982^cellular_component^myosin filament`GO:0016460^cellular_component^myosin II complex`GO:0005802^cellular_component^trans-Golgi network`GO:0…	GO:0016459^cellular_component^myosin complex	.	.
NonamEVm000162t2	NonamEVm000162t2	MY18A_HUMAN^MY18A_HUMAN^Q:3537-5615,H:1290-1977^36.5%ID^E:2.5e-59^RecName: Full=Unconventional myosin-XVIIIa {ECO:0000305};^Eukaryota; Metazoa; Chordata; Craniata; Vertebrata; Euteleostomi; Mammalia; Eutheria; Euarchontoglires; Primates; Haplorrhini; Catarrhini; Hominidae; Homo	.	NonamEVm000162t2.p7	7594-7977[-]	.	tr|A0A423TMF8|A0A423TMF8_PENVA^tr|A0A423TMF8|A0A423TMF8_PENVA^Q:3519-5624,H:953-1692^73%ID^E:2.3e-231^.^.	.	.	.	.	.	KEGG:hsa:399687	GO:0042641^cellular_component^actomyosin`GO:0009986^cellular_component^cell surface`GO:0005793^cellular_component^endoplasmic reticulum-Golgi intermediate compartment`GO:0000139^cellular_component^Golgi membrane`GO:0016020^cellular_component^membrane`GO:0032982^cellular_component^myosin filament`GO:0016460^cellular_component^myosin II complex`GO:0005802^cellular_component^trans-Golgi network`GO:0…	.	.	.	.
NonamEVm016840t1	NonamEVm016840t1	.	.	NonamEVm016840t1.p1	839-1222[+]	.	.	.	.	.	.	.	.	.	.	.	.	.
NonamEVm033355t1	NonamEVm033355t1	.	.	.	.	.	.	.	.	.	.	.	.	.	.	.	.	.
NonamEVm034638t1	NonamEVm034638t1	.	.	.	.	.	.	.	.	.	.	.	.	.	.	.	.	.
NonamEVm011456t2	NonamEVm011456t2	.	.	NonamEVm011456t2.p1	2-502[+]	.	tr|A0A5J4N3D6|A0A5J4N3D6_9TREM^tr|A0A5J4N3D6|A0A5J4N3D6_9TREM^Q:65-499,H:1-155^74.8%ID^E:3.4e-60^.^.	tr|A0A5J4N3D6|A0A5J4N3D6_9TREM^tr|A0A5J4N3D6|A0A5J4N3D6_9TREM^Q:22-166,H:1-155^74.8%ID^E:3.4e-60^.^.	PF00078.30^RVT_1^Reverse transcriptase (RNA-dependent DNA polymerase)^17-165^E:1.1e-18	.	.	.	.	.	.	.	.	.
NonamEVm027752t1	NonamEVm027752t1	.	.	.	.	.	.	.	.	.	.	.	.	.	.	.	.	.
NonamEVm022915t1	NonamEVm022915t1	.	.	.	.	.	.	.	.	.	.	.	.	.	.	.	.	.
NonamEVm023973t1	NonamEVm023973t1	.	.	.	.	.	.	.	.	.	.	.	.	.	.	.	.	.
NonamEVm039197t1	NonamEVm039197t1	.	.	.	.	.	.	.	.	.	.	.	.	.	.	.	.	.
NonamEVm006845t1	NonamEVm006845t1	VDAC2_MELGA^VDAC2_MELGA^Q:67-906,H:3-282^61.1%ID^E:2.3e-100^RecName: Full=Voltage-dependent anion-selective channel protein 2;^Eukaryota; Metazoa; Chordata; Craniata; Vertebrata; Euteleostomi; Archelosauria; Archosauria; Dinosauria; Saurischia; Theropoda; Coelurosauria; Aves; Neognathae; Galloanserae; Galliformes; Phasianidae; Meleagridinae; Meleagris	.	NonamEVm006845t1.p1	61-909[+]	VDAC2_MELGA^VDAC2_MELGA^Q:3-282,H:3-282^61.1%ID^E:2.8e-101^RecName: Full=Voltage-dependent anion-selective channel protein 2;^Eukaryota; Metazoa; Chordata; Craniata; Vertebrata; Euteleostomi; Archelosauria; Archosauria; Dinosauria; Saurischia; Theropoda; Coelurosauria; Aves; Neognathae; Galloanserae; Galliformes; Phasianidae; Meleagridinae; Meleagris	tr|A0A8J5K101|A0A8J5K101_HOMAM^tr|A0A8J5K101|A0A8J5K101_HOMAM^Q:61-906,H:34-315^95.4%ID^E:4.3e-153^.^.	tr|A0A8J5K101|A0A8J5K101_HOMAM^tr|A0A8J5K101|A0A8J5K101_HOMAM^Q:1-282,H:34-315^95.4%ID^E:6.9e-154^.^.	PF01459.25^Porin_3^Eukaryotic porin^3-275^E:5.2e-81	.	.	.	.	GO:0005741^cellular_component^mitochondrial outer membrane`GO:0046930^cellular_component^pore complex`GO:0000166^molecular_function^nucleotide binding`GO:0015288^molecular_function^porin activity`GO:0008308^molecular_function^voltage-gated monoatomic anion channel activity	GO:0005741^cellular_component^mitochondrial outer membrane`GO:0046930^cellular_component^pore complex`GO:0000166^molecular_function^nucleotide binding`GO:0015288^molecular_function^porin activity`GO:0008308^molecular_function^voltage-gated monoatomic anion channel activity	GO:0055085^biological_process^transmembrane transport`GO:0005741^cellular_component^mitochondrial outer membrane	.	.
NonamEVm006845t1	NonamEVm006845t1	VDAC2_MELGA^VDAC2_MELGA^Q:67-906,H:3-282^61.1%ID^E:2.3e-100^RecName: Full=Voltage-dependent anion-selective channel protein 2;^Eukaryota; Metazoa; Chordata; Craniata; Vertebrata; Euteleostomi; Archelosauria; Archosauria; Dinosauria; Saurischia; Theropoda; Coelurosauria; Aves; Neognathae; Galloanserae; Galliformes; Phasianidae; Meleagridinae; Meleagris	.	NonamEVm006845t1.p2	3152-4000[-]	VDAC2_MELGA^VDAC2_MELGA^Q:3-282,H:3-282^61.1%ID^E:2.8e-101^RecName: Full=Voltage-dependent anion-selective channel protein 2;^Eukaryota; Metazoa; Chordata; Craniata; Vertebrata; Euteleostomi; Archelosauria; Archosauria; Dinosauria; Saurischia; Theropoda; Coelurosauria; Aves; Neognathae; Galloanserae; Galliformes; Phasianidae; Meleagridinae; Meleagris	tr|A0A8J5K101|A0A8J5K101_HOMAM^tr|A0A8J5K101|A0A8J5K101_HOMAM^Q:61-906,H:34-315^95.4%ID^E:4.3e-153^.^.	tr|A0A8J5K101|A0A8J5K101_HOMAM^tr|A0A8J5K101|A0A8J5K101_HOMAM^Q:1-282,H:34-315^95.4%ID^E:6.9e-154^.^.	PF01459.25^Porin_3^Eukaryotic porin^3-275^E:5.2e-81	.	.	.	.	GO:0005741^cellular_component^mitochondrial outer membrane`GO:0046930^cellular_component^pore complex`GO:0000166^molecular_function^nucleotide binding`GO:0015288^molecular_function^porin activity`GO:0008308^molecular_function^voltage-gated monoatomic anion channel activity	GO:0005741^cellular_component^mitochondrial outer membrane`GO:0046930^cellular_component^pore complex`GO:0000166^molecular_function^nucleotide binding`GO:0015288^molecular_function^porin activity`GO:0008308^molecular_function^voltage-gated monoatomic anion channel activity	GO:0055085^biological_process^transmembrane transport`GO:0005741^cellular_component^mitochondrial outer membrane	.	.
NonamEVm000839t1	NonamEVm000839t1	.	.	NonamEVm000839t1.p1	444-3401[+]	.	tr|A0A8J5K8L5|A0A8J5K8L5_HOMAM^tr|A0A8J5K8L5|A0A8J5K8L5_HOMAM^Q:498-3377,H:7-943^54.8%ID^E:5.5e-298^.^.	tr|A0A8J5K8L5|A0A8J5K8L5_HOMAM^tr|A0A8J5K8L5|A0A8J5K8L5_HOMAM^Q:19-978,H:7-943^54.8%ID^E:6.1e-298^.^.	PF18738.4^HEPN_DZIP3^DZIP3/ hRUL138-like HEPN^84-156^E:1.9e-07`PF13401.9^AAA_22^AAA domain^253-371^E:3.3e-06`PF05729.15^NACHT^NACHT domain^254-413^E:4.3e-16	.	.	.	.	.	.	.	.	.
NonamEVm003249t5	NonamEVm003249t5	.	.	NonamEVm003249t5.p1	3-1490[+]	.	.	.	.	.	.	.	.	.	.	.	.	.
NonamEVm008710t2	NonamEVm008710t2	.	.	NonamEVm008710t2.p1	115-789[+]	.	tr|A0A226E4Q5|A0A226E4Q5_FOLCA^tr|A0A226E4Q5|A0A226E4Q5_FOLCA^Q:118-624,H:8-177^50.6%ID^E:1.3e-53^.^.	tr|A0A226E4Q5|A0A226E4Q5_FOLCA^tr|A0A226E4Q5|A0A226E4Q5_FOLCA^Q:2-170,H:8-177^50.6%ID^E:1.9e-53^.^.	.	.	.	.	.	.	.	.	.	.
NonamEVm004586t1	NonamEVm004586t1	.	.	NonamEVm004586t1.p1	237-1424[+]	.	tr|A0A0M5JKP8|A0A0M5JKP8_CHEQU^tr|A0A0M5JKP8|A0A0M5JKP8_CHEQU^Q:237-467,H:1-77^100%ID^E:7.6e-16^.^.	tr|A0A0M5JKP8|A0A0M5JKP8_CHEQU^tr|A0A0M5JKP8|A0A0M5JKP8_CHEQU^Q:1-77,H:1-77^100%ID^E:5.5e-16^.^.	PF01442.21^Apolipoprotein^Apolipoprotein A1/A4/E domain^27-99^E:0.028`PF01442.21^Apolipoprotein^Apolipoprotein A1/A4/E domain^105-192^E:0.00082`PF01442.21^Apolipoprotein^Apolipoprotein A1/A4/E domain^170-332^E:0.00026	.	.	.	.	.	.	GO:0008289^molecular_function^lipid binding`GO:0006869^biological_process^lipid transport`GO:0042157^biological_process^lipoprotein metabolic process`GO:0005576^cellular_component^extracellular region	.	.
NonamEVm012405t1	NonamEVm012405t1	MYSA_DROME^MYSA_DROME^Q:359-3,H:10-129^59.2%ID^E:3.7e-38^RecName: Full=Myosin heavy chain, muscle;^Eukaryota; Metazoa; Ecdysozoa; Arthropoda; Hexapoda; Insecta; Pterygota; Neoptera; Endopterygota; Diptera; Brachycera; Muscomorpha; Ephydroidea; Drosophilidae; Drosophila; Sophophora	.	NonamEVm012405t1.p2	3-392[-]	MYSA_DROME^MYSA_DROME^Q:12-130,H:10-129^59.2%ID^E:2.7e-38^RecName: Full=Myosin heavy chain, muscle;^Eukaryota; Metazoa; Ecdysozoa; Arthropoda; Hexapoda; Insecta; Pterygota; Neoptera; Endopterygota; Diptera; Brachycera; Muscomorpha; Ephydroidea; Drosophilidae; Drosophila; Sophophora	tr|A0A8J5N6Z1|A0A8J5N6Z1_HOMAM^tr|A0A8J5N6Z1|A0A8J5N6Z1_HOMAM^Q:395-3,H:75-205^88.5%ID^E:1.9e-64^.^.	tr|A0A8J5N6Z1|A0A8J5N6Z1_HOMAM^tr|A0A8J5N6Z1|A0A8J5N6Z1_HOMAM^Q:1-130,H:76-205^89.2%ID^E:4e-64^.^.	PF02736.22^Myosin_N^Myosin N-terminal SH3-like domain^35-77^E:1e-12`PF00063.24^Myosin_head^Myosin head (motor domain)^90-130^E:2.4e-14	.	.	.	KEGG:dme:Dmel_CG17927	GO:0031672^cellular_component^A band`GO:0032982^cellular_component^myosin filament`GO:0016460^cellular_component^myosin II complex`GO:0005703^cellular_component^polytene chromosome puff`GO:0030017^cellular_component^sarcomere`GO:0005863^cellular_component^striated muscle myosin thick filament`GO:0051015^molecular_function^actin filament binding`GO:0005524^molecular_function^ATP binding`GO:0005516…	GO:0031672^cellular_component^A band`GO:0032982^cellular_component^myosin filament`GO:0016460^cellular_component^myosin II complex`GO:0005703^cellular_component^polytene chromosome puff`GO:0030017^cellular_component^sarcomere`GO:0005863^cellular_component^striated muscle myosin thick filament`GO:0051015^molecular_function^actin filament binding`GO:0005524^molecular_function^ATP binding`GO:0005516…	GO:0003774^molecular_function^cytoskeletal motor activity`GO:0005524^molecular_function^ATP binding`GO:0016459^cellular_component^myosin complex	.	.
NonamEVm017895t2	NonamEVm017895t2	ATG12_HUMAN^ATG12_HUMAN^Q:15-299,H:50-140^66.3%ID^E:9.6e-31^RecName: Full=Ubiquitin-like protein ATG12;^Eukaryota; Metazoa; Chordata; Craniata; Vertebrata; Euteleostomi; Mammalia; Eutheria; Euarchontoglires; Primates; Haplorrhini; Catarrhini; Hominidae; Homo	.	NonamEVm017895t2.p1	3-302[+]	ATG12_HUMAN^ATG12_HUMAN^Q:5-99,H:50-140^66.3%ID^E:3.2e-31^RecName: Full=Ubiquitin-like protein ATG12;^Eukaryota; Metazoa; Chordata; Craniata; Vertebrata; Euteleostomi; Mammalia; Eutheria; Euarchontoglires; Primates; Haplorrhini; Catarrhini; Hominidae; Homo	tr|A0A8J5K5G0|A0A8J5K5G0_HOMAM^tr|A0A8J5K5G0|A0A8J5K5G0_HOMAM^Q:9-299,H:24-120^85.6%ID^E:1.2e-42^.^.	tr|A0A8J5K5G0|A0A8J5K5G0_HOMAM^tr|A0A8J5K5G0|A0A8J5K5G0_HOMAM^Q:3-99,H:24-120^85.6%ID^E:3e-43^.^.	PF02991.19^ATG8^Autophagy protein Atg8 ubiquitin like^11-99^E:6.9e-07`PF04110.16^APG12^Ubiquitin-like autophagy protein Apg12^13-99^E:1.4e-37	.	.	.	KEGG:hsa:9140	GO:0034274^cellular_component^Atg12-Atg5-Atg16 complex`GO:0005776^cellular_component^autophagosome`GO:0005829^cellular_component^cytosol`GO:0043231^cellular_component^intracellular membrane-bounded organelle`GO:0005654^cellular_component^nucleoplasm`GO:0030670^cellular_component^phagocytic vesicle membrane`GO:0034045^cellular_component^phagophore assembly site membrane`GO:0032991^cellular_compone…	GO:0034274^cellular_component^Atg12-Atg5-Atg16 complex`GO:0005776^cellular_component^autophagosome`GO:0005829^cellular_component^cytosol`GO:0043231^cellular_component^intracellular membrane-bounded organelle`GO:0005654^cellular_component^nucleoplasm`GO:0030670^cellular_component^phagocytic vesicle membrane`GO:0034045^cellular_component^phagophore assembly site membrane`GO:0032991^cellular_compone…	GO:0000045^biological_process^autophagosome assembly`GO:0005737^cellular_component^cytoplasm	.	.
NonamEVm016377t1	NonamEVm016377t1	ALPS_PORTR^ALPS_PORTR^Q:16-369,H:9-121^34.7%ID^E:1.2e-13^RecName: Full=Anti-lipopolysaccharide factor {ECO:0000303|PubMed:20167286, ECO:0000303|PubMed:21168510, ECO:0000312|EMBL:ACM89169.2};^Eukaryota; Metazoa; Ecdysozoa; Arthropoda; Crustacea; Multicrustacea; Malacostraca; Eumalacostraca; Eucarida; Decapoda; Pleocyemata; Brachyura; Eubrachyura; Portunoidea; Portunidae; Portuninae; Portunus	.	NonamEVm016377t1.p1	1-372[+]	ALPS_PORTR^ALPS_PORTR^Q:6-123,H:9-121^34.7%ID^E:5.7e-14^RecName: Full=Anti-lipopolysaccharide factor {ECO:0000303|PubMed:20167286, ECO:0000303|PubMed:21168510, ECO:0000312|EMBL:ACM89169.2};^Eukaryota; Metazoa; Ecdysozoa; Arthropoda; Crustacea; Multicrustacea; Malacostraca; Eumalacostraca; Eucarida; Decapoda; Pleocyemata; Brachyura; Eubrachyura; Portunoidea; Portunidae; Portuninae; Portunus	tr|A0A1S5RQS5|A0A1S5RQS5_PROCL^tr|A0A1S5RQS5|A0A1S5RQS5_PROCL^Q:4-369,H:10-130^60.7%ID^E:6.7e-34^.^.	tr|A0A1S5RQS5|A0A1S5RQS5_PROCL^tr|A0A1S5RQS5|A0A1S5RQS5_PROCL^Q:2-123,H:10-130^60.7%ID^E:3.1e-34^.^.	PF11630.11^Anti-LPS-SCYG^Anti-lipopolysaccharide factor/Scygonadin^29-123^E:1.8e-23	.	.	.	.	GO:0005576^cellular_component^extracellular region`GO:0042742^biological_process^defense response to bacterium	GO:0005576^cellular_component^extracellular region`GO:0042742^biological_process^defense response to bacterium	.	.	.
NonamEVm035985t1	NonamEVm035985t1	.	.	.	.	.	.	.	.	.	.	.	.	.	.	.	.	.
NonamEVm035367t1	NonamEVm035367t1	.	.	.	.	.	.	.	.	.	.	.	.	.	.	.	.	.
NonamEVm016732t1	NonamEVm016732t1	.	.	NonamEVm016732t1.p1	643-1029[+]	.	tr|A0A8J5JFN1|A0A8J5JFN1_HOMAM^tr|A0A8J5JFN1|A0A8J5JFN1_HOMAM^Q:561-770,H:4-78^50.7%ID^E:6.8e-10^.^.	.	.	.	.	.	.	.	.	.	.	.
NonamEVm045600t1	NonamEVm045600t1	.	.	.	.	.	.	.	.	.	.	.	.	.	.	.	.	.
NonamEVm022287t1	NonamEVm022287t1	.	.	.	.	.	tr|A0A8J5JFN1|A0A8J5JFN1_HOMAM^tr|A0A8J5JFN1|A0A8J5JFN1_HOMAM^Q:1818-1597,H:1-78^48.7%ID^E:1.1e-09^.^.	.	.	.	.	.	.	.	.	.	.	.
NonamEVm030441t1	NonamEVm030441t1	.	.	.	.	.	.	.	.	.	.	.	.	.	.	.	.	.
NonamEVm002692t1	NonamEVm002692t1	TPC1_HUMAN^TPC1_HUMAN^Q:243-1730,H:281-787^42.6%ID^E:3.5e-102^RecName: Full=Two pore channel protein 1 {ECO:0000305};^Eukaryota; Metazoa; Chordata; Craniata; Vertebrata; Euteleostomi; Mammalia; Eutheria; Euarchontoglires; Primates; Haplorrhini; Catarrhini; Hominidae; Homo	.	NonamEVm002692t1.p1	258-1907[+]	TPC1_HUMAN^TPC1_HUMAN^Q:1-491,H:286-787^42.2%ID^E:5.1e-99^RecName: Full=Two pore channel protein 1 {ECO:0000305};^Eukaryota; Metazoa; Chordata; Craniata; Vertebrata; Euteleostomi; Mammalia; Eutheria; Euarchontoglires; Primates; Haplorrhini; Catarrhini; Hominidae; Homo	tr|A0A8J5JRZ0|A0A8J5JRZ0_HOMAM^tr|A0A8J5JRZ0|A0A8J5JRZ0_HOMAM^Q:243-1904,H:219-770^81%ID^E:1.1e-255^.^.	tr|A0A8J5JRZ0|A0A8J5JRZ0_HOMAM^tr|A0A8J5JRZ0|A0A8J5JRZ0_HOMAM^Q:1-549,H:224-770^81.1%ID^E:6.3e-252^.^.	PF00520.34^Ion_trans^Ion transport protein^156-401^E:2.2e-27	.	.	.	KEGG:hsa:53373	GO:0031901^cellular_component^early endosome membrane`GO:0036019^cellular_component^endolysosome`GO:0005768^cellular_component^endosome`GO:0010008^cellular_component^endosome membrane`GO:0005765^cellular_component^lysosomal membrane`GO:0005764^cellular_component^lysosome`GO:0055038^cellular_component^recycling endosome membrane`GO:0042802^molecular_function^identical protein binding`GO:0097682^mo…	GO:0031901^cellular_component^early endosome membrane`GO:0036019^cellular_component^endolysosome`GO:0005768^cellular_component^endosome`GO:0010008^cellular_component^endosome membrane`GO:0005765^cellular_component^lysosomal membrane`GO:0005764^cellular_component^lysosome`GO:0055038^cellular_component^recycling endosome membrane`GO:0042802^molecular_function^identical protein binding`GO:0097682^mo…	GO:0005216^molecular_function^monoatomic ion channel activity`GO:0006811^biological_process^monoatomic ion transport`GO:0055085^biological_process^transmembrane transport`GO:0016020^cellular_component^membrane	.	.
NonamEVm025989t1	NonamEVm025989t1	.	.	.	.	.	.	.	.	.	.	.	.	.	.	.	.	.
NonamEVm000189t1	NonamEVm000189t1	CLOT_PENMO^CLOT_PENMO^Q:55-5241,H:1-1670^35.5%ID^E:1.5e-308^RecName: Full=Hemolymph clottable protein;^Eukaryota; Metazoa; Ecdysozoa; Arthropoda; Crustacea; Multicrustacea; Malacostraca; Eumalacostraca; Eucarida; Decapoda; Dendrobranchiata; Penaeoidea; Penaeidae; Penaeus	.	NonamEVm000189t1.p1	55-5244[+]	CLOT_PENMO^CLOT_PENMO^Q:1-1729,H:1-1670^35.5%ID^E:1.6e-308^RecName: Full=Hemolymph clottable protein;^Eukaryota; Metazoa; Ecdysozoa; Arthropoda; Crustacea; Multicrustacea; Malacostraca; Eumalacostraca; Eucarida; Decapoda; Dendrobranchiata; Penaeoidea; Penaeidae; Penaeus	tr|Q9UAR3|Q9UAR3_PACLE^tr|Q9UAR3|Q9UAR3_PACLE^Q:55-5238,H:1-1721^53.1%ID^E:0^.^.	tr|Q9UAR3|Q9UAR3_PACLE^tr|Q9UAR3|Q9UAR3_PACLE^Q:1-1728,H:1-1721^53.1%ID^E:0^.^.	PF01347.25^Vitellogenin_N^Lipoprotein amino terminal region^17-712^E:3.3e-130`PF00094.28^VWD^von Willebrand factor type D domain^1446-1589^E:4.8e-06	.	.	.	.	GO:0005576^cellular_component^extracellular region`GO:0005319^molecular_function^lipid transporter activity`GO:0042381^biological_process^hemolymph coagulation	GO:0005576^cellular_component^extracellular region`GO:0005319^molecular_function^lipid transporter activity`GO:0042381^biological_process^hemolymph coagulation	GO:0005319^molecular_function^lipid transporter activity`GO:0006869^biological_process^lipid transport	.	.
NonamEVm035859t1	NonamEVm035859t1	.	.	.	.	.	.	.	.	.	.	.	.	.	.	.	.	.
NonamEVm035250t1	NonamEVm035250t1	.	.	.	.	.	.	.	.	.	.	.	.	.	.	.	.	.
NonamEVm006723t1	NonamEVm006723t1	GOLP3_DROME^GOLP3_DROME^Q:83-946,H:1-294^74.7%ID^E:4.4e-123^RecName: Full=Golgi phosphoprotein 3 homolog sauron {ECO:0000305};^Eukaryota; Metazoa; Ecdysozoa; Arthropoda; Hexapoda; Insecta; Pterygota; Neoptera; Endopterygota; Diptera; Brachycera; Muscomorpha; Ephydroidea; Drosophilidae; Drosophila; Sophophora	.	NonamEVm006723t1.p1	83-949[+]	GOLP3_DROME^GOLP3_DROME^Q:1-288,H:1-294^74.7%ID^E:3.5e-123^RecName: Full=Golgi phosphoprotein 3 homolog sauron {ECO:0000305};^Eukaryota; Metazoa; Ecdysozoa; Arthropoda; Hexapoda; Insecta; Pterygota; Neoptera; Endopterygota; Diptera; Brachycera; Muscomorpha; Ephydroidea; Drosophilidae; Drosophila; Sophophora	tr|A0A8J5MV51|A0A8J5MV51_HOMAM^tr|A0A8J5MV51|A0A8J5MV51_HOMAM^Q:83-946,H:1-288^94.4%ID^E:1.1e-143^.^.	tr|A0A8J5MV51|A0A8J5MV51_HOMAM^tr|A0A8J5MV51|A0A8J5MV51_HOMAM^Q:1-288,H:1-288^94.4%ID^E:8.7e-144^.^.	PF05719.14^GPP34^Golgi phosphoprotein 3 (GPP34)^52-263^E:1.4e-58	.	.	.	KEGG:dme:Dmel_CG7085	GO:0032154^cellular_component^cleavage furrow`GO:0031410^cellular_component^cytoplasmic vesicle`GO:0005829^cellular_component^cytosol`GO:0005794^cellular_component^Golgi apparatus`GO:0031985^cellular_component^Golgi cisterna`GO:0000139^cellular_component^Golgi membrane`GO:0005802^cellular_component^trans-Golgi network`GO:0070300^molecular_function^phosphatidic acid binding`GO:0032266^molecular_fu…	GO:0032154^cellular_component^cleavage furrow`GO:0031410^cellular_component^cytoplasmic vesicle`GO:0005829^cellular_component^cytosol`GO:0005794^cellular_component^Golgi apparatus`GO:0031985^cellular_component^Golgi cisterna`GO:0000139^cellular_component^Golgi membrane`GO:0005802^cellular_component^trans-Golgi network`GO:0070300^molecular_function^phosphatidic acid binding`GO:0032266^molecular_fu…	GO:0070273^molecular_function^phosphatidylinositol-4-phosphate binding	.	.
NonamEVm041414t1	NonamEVm041414t1	.	.	.	.	.	.	.	.	.	.	.	.	.	.	.	.	.
NonamEVm045988t1	NonamEVm045988t1	.	.	.	.	.	.	.	.	.	.	.	.	.	.	.	.	.
NonamEVm020936t1	NonamEVm020936t1	.	.	.	.	.	.	.	.	.	.	.	.	.	.	.	.	.
NonamEVm038885t1	NonamEVm038885t1	.	.	.	.	.	.	.	.	.	.	.	.	.	.	.	.	.
NonamEVm029950t1	NonamEVm029950t1	.	.	.	.	.	.	.	.	.	.	.	.	.	.	.	.	.
NonamEVm022890t1	NonamEVm022890t1	LIAS_DROAN^LIAS_DROAN^Q:17-544,H:198-373^68.8%ID^E:5.3e-66^RecName: Full=Lipoyl synthase, mitochondrial {ECO:0000255|HAMAP-Rule:MF_03123};^Eukaryota; Metazoa; Ecdysozoa; Arthropoda; Hexapoda; Insecta; Pterygota; Neoptera; Endopterygota; Diptera; Brachycera; Muscomorpha; Ephydroidea; Drosophilidae; Drosophila; Sophophora	.	.	.	.	tr|A0A8J5N6Z0|A0A8J5N6Z0_HOMAM^tr|A0A8J5N6Z0|A0A8J5N6Z0_HOMAM^Q:17-532,H:224-395^86%ID^E:5.8e-82^.^.	.	.	.	.	.	KEGG:dan:6506768	GO:0005739^cellular_component^mitochondrion`GO:0051539^molecular_function^4 iron, 4 sulfur cluster binding`GO:0016992^molecular_function^lipoate synthase activity`GO:0046872^molecular_function^metal ion binding`GO:0009249^biological_process^protein lipoylation	.	.	.	.
NonamEVm026317t1	NonamEVm026317t1	.	.	.	.	.	.	.	.	.	.	.	.	.	.	.	.	.
NonamEVm020152t1	NonamEVm020152t1	.	.	NonamEVm020152t1.p1	275-595[+]	.	.	.	.	.	.	.	.	.	.	.	.	.
NonamEVm037122t1	NonamEVm037122t1	.	.	.	.	.	.	.	.	.	.	.	.	.	.	.	.	.
NonamEVm017046t6	NonamEVm017046t6	.	.	NonamEVm017046t6.p1	2-322[+]	.	.	.	.	.	.	.	.	.	.	.	.	.
NonamEVm027212t1	NonamEVm027212t1	.	.	.	.	.	.	.	.	.	.	.	.	.	.	.	.	.
NonamEVm003122t1	NonamEVm003122t1	RTCB_DROME^RTCB_DROME^Q:61-1578,H:1-506^87.7%ID^E:1.4e-267^RecName: Full=RNA-splicing ligase RtcB homolog {ECO:0000255|HAMAP-Rule:MF_03144};^Eukaryota; Metazoa; Ecdysozoa; Arthropoda; Hexapoda; Insecta; Pterygota; Neoptera; Endopterygota; Diptera; Brachycera; Muscomorpha; Ephydroidea; Drosophilidae; Drosophila; Sophophora	.	NonamEVm003122t1.p1	61-1581[+]	RTCB_DROME^RTCB_DROME^Q:1-506,H:1-506^87.7%ID^E:1.2e-267^RecName: Full=RNA-splicing ligase RtcB homolog {ECO:0000255|HAMAP-Rule:MF_03144};^Eukaryota; Metazoa; Ecdysozoa; Arthropoda; Hexapoda; Insecta; Pterygota; Neoptera; Endopterygota; Diptera; Brachycera; Muscomorpha; Ephydroidea; Drosophilidae; Drosophila; Sophophora	tr|A0A0P4WBJ9|A0A0P4WBJ9_SCYOL^tr|A0A0P4WBJ9|A0A0P4WBJ9_SCYOL^Q:61-1578,H:1-506^96%ID^E:1.9e-289^.^.	tr|A0A0P4WBJ9|A0A0P4WBJ9_SCYOL^tr|A0A0P4WBJ9|A0A0P4WBJ9_SCYOL^Q:1-506,H:1-506^96%ID^E:1.6e-289^.^.	PF01139.20^RtcB^tRNA-splicing ligase RtcB^69-506^E:2.1e-147	.	.	.	KEGG:dme:Dmel_CG9987	GO:0005634^cellular_component^nucleus`GO:0072669^cellular_component^tRNA-splicing ligase complex`GO:0005525^molecular_function^GTP binding`GO:0046872^molecular_function^metal ion binding`GO:0003972^molecular_function^RNA ligase (ATP) activity`GO:2000237^biological_process^positive regulation of tRNA processing`GO:0000971^biological_process^tRNA exon ligation utilizing 2',3' cyclic phosphate of 5'…	GO:0005634^cellular_component^nucleus`GO:0072669^cellular_component^tRNA-splicing ligase complex`GO:0005525^molecular_function^GTP binding`GO:0046872^molecular_function^metal ion binding`GO:0003972^molecular_function^RNA ligase (ATP) activity`GO:2000237^biological_process^positive regulation of tRNA processing`GO:0000971^biological_process^tRNA exon ligation utilizing 2',3' cyclic phosphate of 5'…	GO:0008452^molecular_function^RNA ligase activity`GO:0006396^biological_process^RNA processing	.	.
NonamEVm004800t3	NonamEVm004800t3	SOX_MOUSE^SOX_MOUSE^Q:59-1171,H:9-383^38.1%ID^E:1e-65^RecName: Full=Peroxisomal sarcosine oxidase;^Eukaryota; Metazoa; Chordata; Craniata; Vertebrata; Euteleostomi; Mammalia; Eutheria; Euarchontoglires; Glires; Rodentia; Myomorpha; Muroidea; Muridae; Murinae; Mus; Mus	.	NonamEVm004800t3.p1	35-1177[+]	SOX_MOUSE^SOX_MOUSE^Q:9-379,H:9-383^38.1%ID^E:8.8e-66^RecName: Full=Peroxisomal sarcosine oxidase;^Eukaryota; Metazoa; Chordata; Craniata; Vertebrata; Euteleostomi; Mammalia; Eutheria; Euarchontoglires; Glires; Rodentia; Myomorpha; Muroidea; Muridae; Murinae; Mus; Mus	tr|A0A8J5MJD8|A0A8J5MJD8_HOMAM^tr|A0A8J5MJD8|A0A8J5MJD8_HOMAM^Q:38-1219,H:1-395^60.9%ID^E:1.5e-139^.^.	tr|A0A8J5MJD8|A0A8J5MJD8_HOMAM^tr|A0A8J5MJD8|A0A8J5MJD8_HOMAM^Q:2-380,H:1-380^61.9%ID^E:4.2e-138^.^.	PF01266.27^DAO^FAD dependent oxidoreductase^9-357^E:8.1e-40	.	.	.	KEGG:mmu:19193	GO:0005777^cellular_component^peroxisome`GO:0050660^molecular_function^flavin adenine dinucleotide binding`GO:0050031^molecular_function^L-pipecolate oxidase activity`GO:0008115^molecular_function^sarcosine oxidase activity`GO:0033514^biological_process^L-lysine catabolic process to acetyl-CoA via L-pipecolate	GO:0005777^cellular_component^peroxisome`GO:0050660^molecular_function^flavin adenine dinucleotide binding`GO:0050031^molecular_function^L-pipecolate oxidase activity`GO:0008115^molecular_function^sarcosine oxidase activity`GO:0033514^biological_process^L-lysine catabolic process to acetyl-CoA via L-pipecolate	GO:0016491^molecular_function^oxidoreductase activity	.	.
NonamEVm013471t1	NonamEVm013471t1	.	.	NonamEVm013471t1.p1	144-602[+]	.	.	.	.	.	.	.	.	.	.	.	.	.
NonamEVm007474t1	NonamEVm007474t1	.	.	NonamEVm007474t1.p1	3-890[+]	.	tr|G0ZJC4|G0ZJC4_CHEQU^tr|G0ZJC4|G0ZJC4_CHEQU^Q:756-890,H:1-45^93.3%ID^E:2.3e-14^.^.	tr|G0ZJC4|G0ZJC4_CHEQU^tr|G0ZJC4|G0ZJC4_CHEQU^Q:252-296,H:1-45^93.3%ID^E:2.3e-14^.^.	.	.	.	.	.	.	.	.	.	.
NonamEVm001650t2	NonamEVm001650t2	.	.	NonamEVm001650t2.p1	619-2784[+]	.	tr|A0A8C5ABW2|A0A8C5ABW2_GADMO^tr|A0A8C5ABW2|A0A8C5ABW2_GADMO^Q:808-2766,H:23-686^34.4%ID^E:1.5e-91^.^.	tr|A0A8C5ABW2|A0A8C5ABW2_GADMO^tr|A0A8C5ABW2|A0A8C5ABW2_GADMO^Q:64-716,H:23-686^34.4%ID^E:1.1e-91^.^.	PF14529.9^Exo_endo_phos_2^Endonuclease-reverse transcriptase^149-274^E:2.2e-15`PF00078.30^RVT_1^Reverse transcriptase (RNA-dependent DNA polymerase)^569-721^E:1.7e-23	.	.	.	.	.	.	GO:0003824^molecular_function^catalytic activity	.	.
NonamEVm024485t1	NonamEVm024485t1	.	.	.	.	.	.	.	.	.	.	.	.	.	.	.	.	.
NonamEVm018877t1	NonamEVm018877t1	.	.	.	.	.	tr|A0A8J5JG78|A0A8J5JG78_HOMAM^tr|A0A8J5JG78|A0A8J5JG78_HOMAM^Q:278-42,H:143-214^53.2%ID^E:4.8e-14^.^.	.	.	.	.	.	.	.	.	.	.	.
NonamEVm015737t1	NonamEVm015737t1	.	.	NonamEVm015737t1.p1	32-376[+]	.	.	.	.	.	.	.	.	.	.	.	.	.
NonamEVm013501t9	NonamEVm013501t9	.	.	NonamEVm013501t9.p1	2-451[+]	.	tr|A0A672FF89|A0A672FF89_SALFA^tr|A0A672FF89|A0A672FF89_SALFA^Q:14-430,H:215-351^29.9%ID^E:3e-10^.^.	tr|A0A672FF89|A0A672FF89_SALFA^tr|A0A672FF89|A0A672FF89_SALFA^Q:5-143,H:215-351^29.9%ID^E:2.9e-10^.^.	.	.	.	.	.	.	.	.	.	.
NonamEVm019748t1	NonamEVm019748t1	.	.	NonamEVm019748t1.p1	139-465[+]	.	.	.	.	.	.	.	.	.	.	.	.	.
NonamEVm021457t1	NonamEVm021457t1	.	.	.	.	.	tr|A0A5J4N3D6|A0A5J4N3D6_9TREM^tr|A0A5J4N3D6|A0A5J4N3D6_9TREM^Q:333-4,H:290-399^71.8%ID^E:4.1e-39^.^.	.	.	.	.	.	.	.	.	.	.	.
NonamEVm049071t2	NonamEVm049071t2	.	.	.	.	.	.	.	.	.	.	.	.	.	.	.	.	.
NonamEVm003925t1	NonamEVm003925t1	FUCTC_DROME^FUCTC_DROME^Q:631-1491,H:117-421^38.1%ID^E:8.9e-52^RecName: Full=Alpha-(1,3)-fucosyltransferase C;^Eukaryota; Metazoa; Ecdysozoa; Arthropoda; Hexapoda; Insecta; Pterygota; Neoptera; Endopterygota; Diptera; Brachycera; Muscomorpha; Ephydroidea; Drosophilidae; Drosophila; Sophophora	.	NonamEVm003925t1.p1	211-1536[+]	FUCTC_DROME^FUCTC_DROME^Q:141-427,H:117-421^38.1%ID^E:6.5e-52^RecName: Full=Alpha-(1,3)-fucosyltransferase C;^Eukaryota; Metazoa; Ecdysozoa; Arthropoda; Hexapoda; Insecta; Pterygota; Neoptera; Endopterygota; Diptera; Brachycera; Muscomorpha; Ephydroidea; Drosophilidae; Drosophila; Sophophora	tr|A0A8J5JX40|A0A8J5JX40_HOMAM^tr|A0A8J5JX40|A0A8J5JX40_HOMAM^Q:322-1524,H:135-523^60.5%ID^E:3.7e-136^.^.	tr|A0A8J5JX40|A0A8J5JX40_HOMAM^tr|A0A8J5JX40|A0A8J5JX40_HOMAM^Q:38-438,H:135-523^60.5%ID^E:2.1e-136^.^.	PF17039.8^Glyco_tran_10_N^Fucosyltransferase, N-terminal^112-223^E:9.7e-19`PF00852.22^Glyco_transf_10^Glycosyltransferase family 10 (fucosyltransferase) C-term^241-416^E:3.3e-61	.	.	.	KEGG:dme:Dmel_CG40305	GO:0032580^cellular_component^Golgi cisterna membrane`GO:0046920^molecular_function^alpha-(1->3)-fucosyltransferase activity`GO:0008417^molecular_function^fucosyltransferase activity`GO:0036065^biological_process^fucosylation`GO:0006486^biological_process^protein glycosylation	GO:0032580^cellular_component^Golgi cisterna membrane`GO:0046920^molecular_function^alpha-(1->3)-fucosyltransferase activity`GO:0008417^molecular_function^fucosyltransferase activity`GO:0036065^biological_process^fucosylation`GO:0006486^biological_process^protein glycosylation	GO:0008417^molecular_function^fucosyltransferase activity`GO:0006486^biological_process^protein glycosylation`GO:0016020^cellular_component^membrane	.	.
NonamEVm024633t1	NonamEVm024633t1	.	.	.	.	.	.	.	.	.	.	.	.	.	.	.	.	.
NonamEVm046792t1	NonamEVm046792t1	.	.	.	.	.	.	.	.	.	.	.	.	.	.	.	.	.
NonamEVm016626t1	NonamEVm016626t1	.	.	NonamEVm016626t1.p1	1907-2296[+]	.	.	.	.	.	.	.	.	.	.	.	.	.
NonamEVm017814t1	NonamEVm017814t1	.	.	NonamEVm017814t1.p1	113-469[+]	.	tr|A0A5J4N3E4|A0A5J4N3E4_9TREM^tr|A0A5J4N3E4|A0A5J4N3E4_9TREM^Q:41-406,H:48-170^73.2%ID^E:1e-45^.^.	tr|A0A5J4N3E4|A0A5J4N3E4_9TREM^tr|A0A5J4N3E4|A0A5J4N3E4_9TREM^Q:1-98,H:73-170^69.4%ID^E:8.8e-34^.^.	.	.	.	.	.	.	.	.	.	.
NonamEVm029396t1	NonamEVm029396t1	.	.	.	.	.	.	.	.	.	.	.	.	.	.	.	.	.
NonamEVm002624t1	NonamEVm002624t1	S22A6_RABIT^S22A6_RABIT^Q:643-2073,H:90-543^31.7%ID^E:1.5e-52^RecName: Full=Solute carrier family 22 member 6;^Eukaryota; Metazoa; Chordata; Craniata; Vertebrata; Euteleostomi; Mammalia; Eutheria; Euarchontoglires; Glires; Lagomorpha; Leporidae; Oryctolagus	.	NonamEVm002624t1.p1	403-2076[+]	S22A6_RABIT^S22A6_RABIT^Q:81-557,H:90-543^31.7%ID^E:9.6e-53^RecName: Full=Solute carrier family 22 member 6;^Eukaryota; Metazoa; Chordata; Craniata; Vertebrata; Euteleostomi; Mammalia; Eutheria; Euarchontoglires; Glires; Lagomorpha; Leporidae; Oryctolagus	tr|A0A8J5C9Y5|A0A8J5C9Y5_CHIOP^tr|A0A8J5C9Y5|A0A8J5C9Y5_CHIOP^Q:409-2067,H:4-556^59.2%ID^E:4.2e-186^.^.	tr|A0A8J5C9Y5|A0A8J5C9Y5_CHIOP^tr|A0A8J5C9Y5|A0A8J5C9Y5_CHIOP^Q:3-555,H:4-556^59.2%ID^E:3.6e-186^.^.	PF00083.27^Sugar_tr^Sugar (and other) transporter^63-491^E:2.6e-30`PF07690.19^MFS_1^Major Facilitator Superfamily^126-481^E:2.6e-30	.	.	.	KEGG:ocu:100008851	GO:0009925^cellular_component^basal plasma membrane`GO:0008514^molecular_function^organic anion transmembrane transporter activity`GO:0015132^molecular_function^prostaglandin transmembrane transporter activity`GO:0015732^biological_process^prostaglandin transport	GO:0009925^cellular_component^basal plasma membrane`GO:0008514^molecular_function^organic anion transmembrane transporter activity`GO:0015132^molecular_function^prostaglandin transmembrane transporter activity`GO:0015732^biological_process^prostaglandin transport	GO:0022857^molecular_function^transmembrane transporter activity`GO:0055085^biological_process^transmembrane transport`GO:0016020^cellular_component^membrane	.	.
NonamEVm022678t1	NonamEVm022678t1	.	.	.	.	.	.	.	.	.	.	.	.	.	.	.	.	.
NonamEVm043256t2	NonamEVm043256t2	.	.	.	.	.	.	.	.	.	.	.	.	.	.	.	.	.
NonamEVm011174t1	NonamEVm011174t1	ITSN1_RAT^ITSN1_RAT^Q:122-652,H:13-164^45.8%ID^E:1e-29^RecName: Full=Intersectin-1;^Eukaryota; Metazoa; Chordata; Craniata; Vertebrata; Euteleostomi; Mammalia; Eutheria; Euarchontoglires; Glires; Rodentia; Myomorpha; Muroidea; Muridae; Murinae; Rattus	.	NonamEVm011174t1.p1	116-652[+]	ITSN1_RAT^ITSN1_RAT^Q:3-179,H:13-164^45.8%ID^E:6.3e-30^RecName: Full=Intersectin-1;^Eukaryota; Metazoa; Chordata; Craniata; Vertebrata; Euteleostomi; Mammalia; Eutheria; Euarchontoglires; Glires; Rodentia; Myomorpha; Muroidea; Muridae; Murinae; Rattus	tr|A0A5B7E320|A0A5B7E320_PORTR^tr|A0A5B7E320|A0A5B7E320_PORTR^Q:116-601,H:1-164^69.1%ID^E:1.2e-52^.^.	tr|A0A5B7E320|A0A5B7E320_PORTR^tr|A0A5B7E320|A0A5B7E320_PORTR^Q:1-162,H:1-164^69.1%ID^E:5.7e-53^.^.	PF12763.10^EF-hand_4^Cytoskeletal-regulatory complex EF hand^11-91^E:2.5e-13	.	.	.	KEGG:rno:29491	GO:0097440^cellular_component^apical dendrite`GO:0044305^cellular_component^calyx of Held`GO:0005905^cellular_component^clathrin-coated pit`GO:0005737^cellular_component^cytoplasm`GO:0043197^cellular_component^dendritic spine`GO:0030139^cellular_component^endocytic vesicle`GO:0098978^cellular_component^glutamatergic synapse`GO:0097708^cellular_component^intracellular vesicle`GO:0030027^cellular_c…	GO:0097440^cellular_component^apical dendrite`GO:0044305^cellular_component^calyx of Held`GO:0005905^cellular_component^clathrin-coated pit`GO:0005737^cellular_component^cytoplasm`GO:0043197^cellular_component^dendritic spine`GO:0030139^cellular_component^endocytic vesicle`GO:0098978^cellular_component^glutamatergic synapse`GO:0097708^cellular_component^intracellular vesicle`GO:0030027^cellular_c…	GO:0005515^molecular_function^protein binding	.	.
NonamEVm019420t2	NonamEVm019420t2	.	.	.	.	.	.	.	.	.	.	.	.	.	.	.	.	.
NonamEVm003289t1	NonamEVm003289t1	TINAL_HUMAN^TINAL_HUMAN^Q:274-1506,H:42-460^43.1%ID^E:2.2e-98^RecName: Full=Tubulointerstitial nephritis antigen-like;^Eukaryota; Metazoa; Chordata; Craniata; Vertebrata; Euteleostomi; Mammalia; Eutheria; Euarchontoglires; Primates; Haplorrhini; Catarrhini; Hominidae; Homo	.	NonamEVm003289t1.p1	133-1608[+]	TINAL_HUMAN^TINAL_HUMAN^Q:48-458,H:42-460^43.1%ID^E:1.7e-98^RecName: Full=Tubulointerstitial nephritis antigen-like;^Eukaryota; Metazoa; Chordata; Craniata; Vertebrata; Euteleostomi; Mammalia; Eutheria; Euarchontoglires; Primates; Haplorrhini; Catarrhini; Hominidae; Homo	tr|A0A8J4XXT3|A0A8J4XXT3_CHIOP^tr|A0A8J4XXT3|A0A8J4XXT3_CHIOP^Q:133-1599,H:1-483^61%ID^E:6.8e-178^.^.	tr|A0A8J4XXT3|A0A8J4XXT3_CHIOP^tr|A0A8J4XXT3|A0A8J4XXT3_CHIOP^Q:1-489,H:1-483^61%ID^E:7e-178^.^.	PF00112.26^Peptidase_C1^Papain family cysteine protease^211-451^E:3.8e-54	.	.	.	KEGG:hsa:64129	GO:0062023^cellular_component^collagen-containing extracellular matrix`GO:0070062^cellular_component^extracellular exosome`GO:0005576^cellular_component^extracellular region`GO:0005615^cellular_component^extracellular space`GO:0005764^cellular_component^lysosome`GO:0005201^molecular_function^extracellular matrix structural constituent`GO:0043236^molecular_function^laminin binding`GO:0016197^biolo…	GO:0062023^cellular_component^collagen-containing extracellular matrix`GO:0070062^cellular_component^extracellular exosome`GO:0005576^cellular_component^extracellular region`GO:0005615^cellular_component^extracellular space`GO:0005764^cellular_component^lysosome`GO:0005201^molecular_function^extracellular matrix structural constituent`GO:0043236^molecular_function^laminin binding`GO:0016197^biolo…	GO:0008234^molecular_function^cysteine-type peptidase activity`GO:0006508^biological_process^proteolysis	.	.
NonamEVm010464t1	NonamEVm010464t1	.	.	NonamEVm010464t1.p1	60-635[+]	.	tr|A0A8J5N910|A0A8J5N910_HOMAM^tr|A0A8J5N910|A0A8J5N910_HOMAM^Q:90-632,H:1-178^75.7%ID^E:5.8e-62^.^.	tr|A0A8J5N910|A0A8J5N910_HOMAM^tr|A0A8J5N910|A0A8J5N910_HOMAM^Q:11-191,H:1-178^75.7%ID^E:1.2e-61^.^.	.	.	.	.	.	.	.	.	.	.
NonamEVm017326t3	NonamEVm017326t3	.	.	NonamEVm017326t3.p1	788-1159[+]	.	.	.	.	.	.	.	.	.	.	.	.	.
NonamEVm012534t1	NonamEVm012534t1	.	.	NonamEVm012534t1.p1	1-423[+]	.	.	.	.	.	.	.	.	.	.	.	.	.
NonamEVm020517t1	NonamEVm020517t1	.	.	NonamEVm020517t1.p1	198-506[+]	.	.	.	.	.	.	.	.	.	.	.	.	.
NonamEVm001259t2	NonamEVm001259t2	.	.	NonamEVm001259t2.p1	180-2672[+]	.	tr|A0A8J5MR80|A0A8J5MR80_HOMAM^tr|A0A8J5MR80|A0A8J5MR80_HOMAM^Q:426-2498,H:113-782^47.5%ID^E:3.7e-161^.^.	tr|A0A8J5MR80|A0A8J5MR80_HOMAM^tr|A0A8J5MR80|A0A8J5MR80_HOMAM^Q:83-773,H:113-782^47.5%ID^E:3.5e-161^.^.	.	.	.	.	.	.	.	.	.	.
NonamEVm016720t1	NonamEVm016720t1	SMD3_DROME^SMD3_DROME^Q:84-422,H:1-113^79.8%ID^E:4.8e-42^RecName: Full=Small nuclear ribonucleoprotein Sm D3;^Eukaryota; Metazoa; Ecdysozoa; Arthropoda; Hexapoda; Insecta; Pterygota; Neoptera; Endopterygota; Diptera; Brachycera; Muscomorpha; Ephydroidea; Drosophilidae; Drosophila; Sophophora	.	NonamEVm016720t1.p1	84-470[+]	SMD3_DROME^SMD3_DROME^Q:1-113,H:1-113^79.8%ID^E:2.3e-42^RecName: Full=Small nuclear ribonucleoprotein Sm D3;^Eukaryota; Metazoa; Ecdysozoa; Arthropoda; Hexapoda; Insecta; Pterygota; Neoptera; Endopterygota; Diptera; Brachycera; Muscomorpha; Ephydroidea; Drosophilidae; Drosophila; Sophophora	tr|A0A0P4WCC1|A0A0P4WCC1_SCYOL^tr|A0A0P4WCC1|A0A0P4WCC1_SCYOL^Q:84-467,H:1-128^99.2%ID^E:4.2e-60^.^.	tr|A0A0P4WCC1|A0A0P4WCC1_SCYOL^tr|A0A0P4WCC1|A0A0P4WCC1_SCYOL^Q:1-128,H:1-128^99.2%ID^E:4.5e-60^.^.	PF01423.25^LSM^LSM domain^9-72^E:4.3e-15	.	.	.	KEGG:dme:Dmel_CG8427	GO:0071013^cellular_component^catalytic step 2 spliceosome`GO:0000243^cellular_component^commitment complex`GO:0005829^cellular_component^cytosol`GO:0005634^cellular_component^nucleus`GO:0034715^cellular_component^pICln-Sm protein complex`GO:0045495^cellular_component^pole plasm`GO:0071011^cellular_component^precatalytic spliceosome`GO:0030532^cellular_component^small nuclear ribonucleoprotein co…	GO:0071013^cellular_component^catalytic step 2 spliceosome`GO:0000243^cellular_component^commitment complex`GO:0005829^cellular_component^cytosol`GO:0005634^cellular_component^nucleus`GO:0034715^cellular_component^pICln-Sm protein complex`GO:0045495^cellular_component^pole plasm`GO:0071011^cellular_component^precatalytic spliceosome`GO:0030532^cellular_component^small nuclear ribonucleoprotein co…	.	.	.
NonamEVm018160t1	NonamEVm018160t1	.	.	NonamEVm018160t1.p1	1-363[+]	.	.	.	.	.	.	.	.	.	.	.	.	.
NonamEVm011489t1	NonamEVm011489t1	.	.	NonamEVm011489t1.p1	767-1294[+]	.	.	.	.	.	.	.	.	.	.	.	.	.
NonamEVm001768t1	NonamEVm001768t1	HUTU_MOUSE^HUTU_MOUSE^Q:663-2678,H:3-674^70.1%ID^E:2.5e-279^RecName: Full=Urocanate hydratase;^Eukaryota; Metazoa; Chordata; Craniata; Vertebrata; Euteleostomi; Mammalia; Eutheria; Euarchontoglires; Glires; Rodentia; Myomorpha; Muroidea; Muridae; Murinae; Mus; Mus	.	NonamEVm001768t1.p1	594-2693[+]	HUTU_MOUSE^HUTU_MOUSE^Q:24-695,H:3-674^70.1%ID^E:1.4e-279^RecName: Full=Urocanate hydratase;^Eukaryota; Metazoa; Chordata; Craniata; Vertebrata; Euteleostomi; Mammalia; Eutheria; Euarchontoglires; Glires; Rodentia; Myomorpha; Muroidea; Muridae; Murinae; Mus; Mus	tr|A0A8J4Y690|A0A8J4Y690_CHIOP^tr|A0A8J4Y690|A0A8J4Y690_CHIOP^Q:642-2678,H:5-683^78.4%ID^E:0^.^.	tr|A0A8J4Y690|A0A8J4Y690_CHIOP^tr|A0A8J4Y690|A0A8J4Y690_CHIOP^Q:17-695,H:5-683^78.4%ID^E:0^.^.	PF17391.5^Urocanase_N^Urocanase N-terminal domain^106-232^E:6.1e-52`PF01175.21^Urocanase^Urocanase Rossmann-like domain^235-459^E:6.5e-83`PF17392.5^Urocanase_C^Urocanase C-terminal domain^462-668^E:1e-85	.	.	.	KEGG:mmu:243537	GO:0005829^cellular_component^cytosol`GO:0016153^molecular_function^urocanate hydratase activity`GO:0006548^biological_process^histidine catabolic process`GO:0019556^biological_process^histidine catabolic process to glutamate and formamide`GO:0019557^biological_process^histidine catabolic process to glutamate and formate	GO:0005829^cellular_component^cytosol`GO:0016153^molecular_function^urocanate hydratase activity`GO:0006548^biological_process^histidine catabolic process`GO:0019556^biological_process^histidine catabolic process to glutamate and formamide`GO:0019557^biological_process^histidine catabolic process to glutamate and formate	.	.	.
NonamEVm029581t1	NonamEVm029581t1	.	.	.	.	.	tr|A0A8J5NDK4|A0A8J5NDK4_HOMAM^tr|A0A8J5NDK4|A0A8J5NDK4_HOMAM^Q:2230-2003,H:522-599^69.2%ID^E:1e-21^.^.	.	.	.	.	.	.	.	.	.	.	.
NonamEVm031032t1	NonamEVm031032t1	.	.	.	.	.	.	.	.	.	.	.	.	.	.	.	.	.
NonamEVm014256t1	NonamEVm014256t1	.	.	NonamEVm014256t1.p1	1-474[+]	.	tr|A0A5B7H292|A0A5B7H292_PORTR^tr|A0A5B7H292|A0A5B7H292_PORTR^Q:4-471,H:1-156^72.4%ID^E:1.6e-43^.^.	tr|A0A5B7H292|A0A5B7H292_PORTR^tr|A0A5B7H292|A0A5B7H292_PORTR^Q:2-157,H:1-156^72.4%ID^E:1.6e-43^.^.	PF13855.9^LRR_8^Leucine rich repeat^2-49^E:9.2e-10`PF00560.36^LRR_1^Leucine Rich Repeat^20-37^E:26`PF13516.9^LRR_6^Leucine Rich repeat^20-33^E:2.3`PF00560.36^LRR_1^Leucine Rich Repeat^45-56^E:3200`PF13855.9^LRR_8^Leucine rich repeat^68-103^E:3.4e-08`PF00560.36^LRR_1^Leucine Rich Repeat^69-82^E:3.7`PF13516.9^LRR_6^Leucine Rich repeat^69-80^E:27`PF13516.9^LRR_6^Leucine Rich repeat^91-103^E:3500`PF1…	.	.	.	.	.	.	GO:0005515^molecular_function^protein binding	.	.
NonamEVm015040t1	NonamEVm015040t1	.	.	NonamEVm015040t1.p1	1-417[+]	.	tr|A0A423T780|A0A423T780_PENVA^tr|A0A423T780|A0A423T780_PENVA^Q:1-273,H:270-360^79.1%ID^E:5.1e-33^.^.	tr|A0A423T780|A0A423T780_PENVA^tr|A0A423T780|A0A423T780_PENVA^Q:1-91,H:270-360^79.1%ID^E:5.1e-33^.^.	PF00788.26^RA^Ras association (RalGDS/AF-6) domain^2-46^E:7.6e-05	.	.	.	.	.	.	GO:0007165^biological_process^signal transduction	.	.
NonamEVm008217t1	NonamEVm008217t1	.	.	NonamEVm008217t1.p1	34-747[+]	.	.	.	.	.	.	.	.	.	.	.	.	.
NonamEVm013148t1	NonamEVm013148t1	.	.	NonamEVm013148t1.p1	2-487[+]	.	tr|A0A8J5JKG2|A0A8J5JKG2_HOMAM^tr|A0A8J5JKG2|A0A8J5JKG2_HOMAM^Q:41-484,H:21-167^76.4%ID^E:2.5e-58^.^.	tr|A0A8J5JKG2|A0A8J5JKG2_HOMAM^tr|A0A8J5JKG2|A0A8J5JKG2_HOMAM^Q:14-161,H:21-167^76.4%ID^E:1.6e-57^.^.	PF00581.23^Rhodanese^Rhodanese-like domain^19-118^E:7e-12	.	.	.	.	.	.	.	.	.
NonamEVm018234t1	NonamEVm018234t1	.	.	.	.	.	.	.	.	.	.	.	.	.	.	.	.	.
NonamEVm001299t1	NonamEVm001299t1	DS_DROME^DS_DROME^Q:3-2603,H:542-1443^56.2%ID^E:9.1e-276^RecName: Full=Protein dachsous {ECO:0000303|PubMed:26073018, ECO:0000303|PubMed:7601355};^Eukaryota; Metazoa; Ecdysozoa; Arthropoda; Hexapoda; Insecta; Pterygota; Neoptera; Endopterygota; Diptera; Brachycera; Muscomorpha; Ephydroidea; Drosophilidae; Drosophila; Sophophora	.	NonamEVm001299t1.p1	153-2606[+]	DS_DROME^DS_DROME^Q:1-817,H:592-1443^54.8%ID^E:7.8e-253^RecName: Full=Protein dachsous {ECO:0000303|PubMed:26073018, ECO:0000303|PubMed:7601355};^Eukaryota; Metazoa; Ecdysozoa; Arthropoda; Hexapoda; Insecta; Pterygota; Neoptera; Endopterygota; Diptera; Brachycera; Muscomorpha; Ephydroidea; Drosophilidae; Drosophila; Sophophora	tr|A0A8J5JL57|A0A8J5JL57_HOMAM^tr|A0A8J5JL57|A0A8J5JL57_HOMAM^Q:117-2606,H:3-830^91.6%ID^E:0^.^.	tr|A0A8J5JL57|A0A8J5JL57_HOMAM^tr|A0A8J5JL57|A0A8J5JL57_HOMAM^Q:1-818,H:15-830^91.5%ID^E:0^.^.	PF00028.20^Cadherin^Cadherin domain^8-61^E:1.1e-06`PF00028.20^Cadherin^Cadherin domain^76-161^E:3.1e-13`PF00028.20^Cadherin^Cadherin domain^181-269^E:1.4e-11`PF00028.20^Cadherin^Cadherin domain^286-374^E:4.6e-19`PF00028.20^Cadherin^Cadherin domain^388-479^E:8.9e-21`PF00028.20^Cadherin^Cadherin domain^493-582^E:3.4e-20`PF00028.20^Cadherin^Cadherin domain^598-691^E:1.2e-23`PF00028.20^Cadherin^Cadhe…	.	.	.	KEGG:dme:Dmel_CG17941	GO:0070161^cellular_component^anchoring junction`GO:0016327^cellular_component^apicolateral plasma membrane`GO:0005886^cellular_component^plasma membrane`GO:0005509^molecular_function^calcium ion binding`GO:0098609^biological_process^cell-cell adhesion`GO:0042067^biological_process^establishment of ommatidial planar polarity`GO:0001736^biological_process^establishment of planar polarity`GO:000715…	GO:0070161^cellular_component^anchoring junction`GO:0016327^cellular_component^apicolateral plasma membrane`GO:0005886^cellular_component^plasma membrane`GO:0005509^molecular_function^calcium ion binding`GO:0098609^biological_process^cell-cell adhesion`GO:0042067^biological_process^establishment of ommatidial planar polarity`GO:0001736^biological_process^establishment of planar polarity`GO:000715…	GO:0005509^molecular_function^calcium ion binding`GO:0007156^biological_process^homophilic cell adhesion via plasma membrane adhesion molecules`GO:0016020^cellular_component^membrane	.	.
NonamEVm011204t1	NonamEVm011204t1	CONT_DROME^CONT_DROME^Q:114-533,H:296-437^37.5%ID^E:4.6e-25^RecName: Full=Contactin;^Eukaryota; Metazoa; Ecdysozoa; Arthropoda; Hexapoda; Insecta; Pterygota; Neoptera; Endopterygota; Diptera; Brachycera; Muscomorpha; Ephydroidea; Drosophilidae; Drosophila; Sophophora	.	NonamEVm011204t1.p1	3-536[+]	CONT_DROME^CONT_DROME^Q:38-177,H:296-437^37.5%ID^E:4.6e-25^RecName: Full=Contactin;^Eukaryota; Metazoa; Ecdysozoa; Arthropoda; Hexapoda; Insecta; Pterygota; Neoptera; Endopterygota; Diptera; Brachycera; Muscomorpha; Ephydroidea; Drosophilidae; Drosophila; Sophophora	tr|A0A8J5JJK7|A0A8J5JJK7_HOMAM^tr|A0A8J5JJK7|A0A8J5JJK7_HOMAM^Q:3-533,H:72-248^81.9%ID^E:1.2e-87^.^.	tr|A0A8J5JJK7|A0A8J5JJK7_HOMAM^tr|A0A8J5JJK7|A0A8J5JJK7_HOMAM^Q:1-177,H:72-248^81.9%ID^E:1.2e-87^.^.	.	.	.	.	KEGG:dme:Dmel_CG1084	GO:0030424^cellular_component^axon`GO:0005886^cellular_component^plasma membrane`GO:0005918^cellular_component^septate junction`GO:0098632^molecular_function^cell-cell adhesion mediator activity`GO:0008366^biological_process^axon ensheathment`GO:0007411^biological_process^axon guidance`GO:0061343^biological_process^cell adhesion involved in heart morphogenesis`GO:0070593^biological_process^dendri…	GO:0030424^cellular_component^axon`GO:0005886^cellular_component^plasma membrane`GO:0005918^cellular_component^septate junction`GO:0098632^molecular_function^cell-cell adhesion mediator activity`GO:0008366^biological_process^axon ensheathment`GO:0007411^biological_process^axon guidance`GO:0061343^biological_process^cell adhesion involved in heart morphogenesis`GO:0070593^biological_process^dendri…	.	.	.
NonamEVm006153t1	NonamEVm006153t1	.	.	NonamEVm006153t1.p1	1-933[+]	.	tr|A0A8J5MNA8|A0A8J5MNA8_HOMAM^tr|A0A8J5MNA8|A0A8J5MNA8_HOMAM^Q:1-933,H:189-499^61.7%ID^E:7.7e-106^.^.	tr|A0A8J5MNA8|A0A8J5MNA8_HOMAM^tr|A0A8J5MNA8|A0A8J5MNA8_HOMAM^Q:1-311,H:189-499^61.7%ID^E:7.7e-106^.^.	.	.	.	.	.	.	.	.	.	.
NonamEVm003117t1	NonamEVm003117t1	SMAD4_MOUSE^SMAD4_MOUSE^Q:2-1459,H:134-547^51.8%ID^E:1.1e-116^RecName: Full=Mothers against decapentaplegic homolog 4;^Eukaryota; Metazoa; Chordata; Craniata; Vertebrata; Euteleostomi; Mammalia; Eutheria; Euarchontoglires; Glires; Rodentia; Myomorpha; Muroidea; Muridae; Murinae; Mus; Mus	.	NonamEVm003117t1.p1	2-1459[+]	SMAD4_MOUSE^SMAD4_MOUSE^Q:1-486,H:134-547^51.8%ID^E:1.1e-116^RecName: Full=Mothers against decapentaplegic homolog 4;^Eukaryota; Metazoa; Chordata; Craniata; Vertebrata; Euteleostomi; Mammalia; Eutheria; Euarchontoglires; Glires; Rodentia; Myomorpha; Muroidea; Muridae; Murinae; Mus; Mus	tr|A0A8J5TLL4|A0A8J5TLL4_HOMAM^tr|A0A8J5TLL4|A0A8J5TLL4_HOMAM^Q:2-1459,H:129-620^88.1%ID^E:4e-234^.^.	tr|A0A8J5TLL4|A0A8J5TLL4_HOMAM^tr|A0A8J5TLL4|A0A8J5TLL4_HOMAM^Q:1-486,H:129-620^88.1%ID^E:4e-234^.^.	PF03166.17^MH2^MH2 domain^260-468^E:1.1e-73	.	.	.	KEGG:mmu:17128	GO:0032444^cellular_component^activin responsive factor complex`GO:0005813^cellular_component^centrosome`GO:0000785^cellular_component^chromatin`GO:0005737^cellular_component^cytoplasm`GO:0005829^cellular_component^cytosol`GO:0071144^cellular_component^heteromeric SMAD protein complex`GO:0005654^cellular_component^nucleoplasm`GO:0005634^cellular_component^nucleus`GO:0032991^cellular_component^pro…	GO:0032444^cellular_component^activin responsive factor complex`GO:0005813^cellular_component^centrosome`GO:0000785^cellular_component^chromatin`GO:0005737^cellular_component^cytoplasm`GO:0005829^cellular_component^cytosol`GO:0071144^cellular_component^heteromeric SMAD protein complex`GO:0005654^cellular_component^nucleoplasm`GO:0005634^cellular_component^nucleus`GO:0032991^cellular_component^pro…	GO:0006355^biological_process^regulation of DNA-templated transcription	.	.
NonamEVm009228t1	NonamEVm009228t1	CD151_RAT^CD151_RAT^Q:85-678,H:8-209^33.7%ID^E:3.1e-26^RecName: Full=CD151 antigen;^Eukaryota; Metazoa; Chordata; Craniata; Vertebrata; Euteleostomi; Mammalia; Eutheria; Euarchontoglires; Glires; Rodentia; Myomorpha; Muroidea; Muridae; Murinae; Rattus	.	NonamEVm009228t1.p1	37-678[+]	CD151_RAT^CD151_RAT^Q:17-214,H:8-209^33.7%ID^E:2.9e-26^RecName: Full=CD151 antigen;^Eukaryota; Metazoa; Chordata; Craniata; Vertebrata; Euteleostomi; Mammalia; Eutheria; Euarchontoglires; Glires; Rodentia; Myomorpha; Muroidea; Muridae; Murinae; Rattus	tr|A0A3R7MHN7|A0A3R7MHN7_PENVA^tr|A0A3R7MHN7|A0A3R7MHN7_PENVA^Q:148-678,H:57-233^75.1%ID^E:1.8e-51^.^.	tr|A0A3R7MHN7|A0A3R7MHN7_PENVA^tr|A0A3R7MHN7|A0A3R7MHN7_PENVA^Q:38-214,H:57-233^75.1%ID^E:1.7e-51^.^.	PF00335.23^Tetraspanin^Tetraspanin family^25-214^E:6e-39	.	.	.	KEGG:rno:64315	GO:0005604^cellular_component^basement membrane`GO:0009986^cellular_component^cell surface`GO:0005886^cellular_component^plasma membrane`GO:0005178^molecular_function^integrin binding`GO:0016477^biological_process^cell migration`GO:0030335^biological_process^positive regulation of cell migration`GO:0045807^biological_process^positive regulation of endocytosis`GO:0042098^biological_process^T cell …	GO:0005604^cellular_component^basement membrane`GO:0009986^cellular_component^cell surface`GO:0005886^cellular_component^plasma membrane`GO:0005178^molecular_function^integrin binding`GO:0016477^biological_process^cell migration`GO:0030335^biological_process^positive regulation of cell migration`GO:0045807^biological_process^positive regulation of endocytosis`GO:0042098^biological_process^T cell …	GO:0016020^cellular_component^membrane	.	.
NonamEVm004384t1	NonamEVm004384t1	TMP2L_NEMVE^TMP2L_NEMVE^Q:583-1770,H:107-494^34.4%ID^E:1.1e-57^RecName: Full=Transient receptor potential cation channel subfamily M member-like 2 {ECO:0000305|PubMed:25620041};^Eukaryota; Metazoa; Cnidaria; Anthozoa; Hexacorallia; Actiniaria; Edwardsiidae; Nematostella	.	NonamEVm004384t1.p3	2-601[+]	.	tr|A0A8J5NC37|A0A8J5NC37_HOMAM^tr|A0A8J5NC37|A0A8J5NC37_HOMAM^Q:580-1794,H:236-552^59.2%ID^E:3.3e-121^.^.`tr|A0A8J5NC37|A0A8J5NC37_HOMAM^tr|A0A8J5NC37|A0A8J5NC37_HOMAM^Q:2-571,H:42-190^31.1%ID^E:3.4e-09^.^.	tr|A0A8J5NC37|A0A8J5NC37_HOMAM^tr|A0A8J5NC37|A0A8J5NC37_HOMAM^Q:1-190,H:42-190^31.1%ID^E:1.1e-09^.^.	PF12789.10^PTR^Phage tail repeat like^90-118^E:0.089	.	.	.	KEGG:nve:5500864	GO:0005886^cellular_component^plasma membrane`GO:0047631^molecular_function^ADP-ribose diphosphatase activity`GO:0005261^molecular_function^monoatomic cation channel activity`GO:0099604^molecular_function^ligand-gated calcium channel activity`GO:0015280^molecular_function^ligand-gated sodium channel activity`GO:0046872^molecular_function^metal ion binding`GO:0070588^biological_process^calcium ion…	.	.	.	.
NonamEVm004384t1	NonamEVm004384t1	TMP2L_NEMVE^TMP2L_NEMVE^Q:583-1770,H:107-494^34.4%ID^E:1.1e-57^RecName: Full=Transient receptor potential cation channel subfamily M member-like 2 {ECO:0000305|PubMed:25620041};^Eukaryota; Metazoa; Cnidaria; Anthozoa; Hexacorallia; Actiniaria; Edwardsiidae; Nematostella	.	NonamEVm004384t1.p1	571-1794[+]	TMP2L_NEMVE^TMP2L_NEMVE^Q:5-400,H:107-494^34.4%ID^E:7.3e-58^RecName: Full=Transient receptor potential cation channel subfamily M member-like 2 {ECO:0000305|PubMed:25620041};^Eukaryota; Metazoa; Cnidaria; Anthozoa; Hexacorallia; Actiniaria; Edwardsiidae; Nematostella	tr|A0A8J5NC37|A0A8J5NC37_HOMAM^tr|A0A8J5NC37|A0A8J5NC37_HOMAM^Q:580-1794,H:236-552^59.2%ID^E:3.3e-121^.^.`tr|A0A8J5NC37|A0A8J5NC37_HOMAM^tr|A0A8J5NC37|A0A8J5NC37_HOMAM^Q:2-571,H:42-190^31.1%ID^E:3.4e-09^.^.	tr|A0A8J5NC37|A0A8J5NC37_HOMAM^tr|A0A8J5NC37|A0A8J5NC37_HOMAM^Q:4-408,H:236-552^59.2%ID^E:2.2e-121^.^.	PF18139.4^LSDAT_euk^SLOG in TRPM^7-292^E:2.5e-64`PF18171.4^LSDAT_prok^SLOG in TRPM, prokaryote^146-254^E:3.5e-10	.	.	.	KEGG:nve:5500864	GO:0005886^cellular_component^plasma membrane`GO:0047631^molecular_function^ADP-ribose diphosphatase activity`GO:0005261^molecular_function^monoatomic cation channel activity`GO:0099604^molecular_function^ligand-gated calcium channel activity`GO:0015280^molecular_function^ligand-gated sodium channel activity`GO:0046872^molecular_function^metal ion binding`GO:0070588^biological_process^calcium ion…	GO:0005886^cellular_component^plasma membrane`GO:0047631^molecular_function^ADP-ribose diphosphatase activity`GO:0005261^molecular_function^monoatomic cation channel activity`GO:0099604^molecular_function^ligand-gated calcium channel activity`GO:0015280^molecular_function^ligand-gated sodium channel activity`GO:0046872^molecular_function^metal ion binding`GO:0070588^biological_process^calcium ion…	.	.	.
NonamEVm009354t1	NonamEVm009354t1	.	.	NonamEVm009354t1.p1	3-635[+]	.	tr|A0A5B7FFD8|A0A5B7FFD8_PORTR^tr|A0A5B7FFD8|A0A5B7FFD8_PORTR^Q:3-626,H:577-763^60.8%ID^E:9.4e-55^.^.	tr|A0A5B7FFD8|A0A5B7FFD8_PORTR^tr|A0A5B7FFD8|A0A5B7FFD8_PORTR^Q:1-208,H:577-763^60.8%ID^E:9.4e-55^.^.	.	.	.	.	.	.	.	.	.	.
NonamEVm032983t1	NonamEVm032983t1	.	.	.	.	.	.	.	.	.	.	.	.	.	.	.	.	.
NonamEVm014903t1	NonamEVm014903t1	.	.	.	.	.	.	.	.	.	.	.	.	.	.	.	.	.
NonamEVm011249t1	NonamEVm011249t1	.	.	NonamEVm011249t1.p1	76-612[+]	.	tr|A0A818EE15|A0A818EE15_9BILA^tr|A0A818EE15|A0A818EE15_9BILA^Q:247-606,H:106-225^33.6%ID^E:6.8e-08^.^.	tr|A0A818EE15|A0A818EE15_9BILA^tr|A0A818EE15|A0A818EE15_9BILA^Q:58-177,H:106-225^33.6%ID^E:4.3e-08^.^.	.	.	.	.	.	.	.	.	.	.
NonamEVm005962t1	NonamEVm005962t1	.	.	NonamEVm005962t1.p1	2-1030[+]	.	tr|A0A8J5JYE7|A0A8J5JYE7_HOMAM^tr|A0A8J5JYE7|A0A8J5JYE7_HOMAM^Q:8-1009,H:591-924^44.5%ID^E:2.4e-55^.^.	tr|A0A8J5JYE7|A0A8J5JYE7_HOMAM^tr|A0A8J5JYE7|A0A8J5JYE7_HOMAM^Q:3-336,H:591-924^44.5%ID^E:2.4e-55^.^.	.	.	.	.	.	.	.	.	.	.
NonamEVm010830t1	NonamEVm010830t1	.	.	NonamEVm010830t1.p1	1-492[+]	.	tr|A0A386H7K7|A0A386H7K7_PROCL^tr|A0A386H7K7|A0A386H7K7_PROCL^Q:1-480,H:350-530^48.1%ID^E:1.1e-42^.^.	tr|A0A386H7K7|A0A386H7K7_PROCL^tr|A0A386H7K7|A0A386H7K7_PROCL^Q:1-160,H:350-530^48.1%ID^E:1.1e-42^.^.	.	.	.	.	.	.	.	.	.	.
NonamEVm031849t1	NonamEVm031849t1	.	.	.	.	.	.	.	.	.	.	.	.	.	.	.	.	.
NonamEVm002551t1	NonamEVm002551t1	MTRR_MOUSE^MTRR_MOUSE^Q:311-1705,H:238-696^44.6%ID^E:2e-109^RecName: Full=Methionine synthase reductase;^Eukaryota; Metazoa; Chordata; Craniata; Vertebrata; Euteleostomi; Mammalia; Eutheria; Euarchontoglires; Glires; Rodentia; Myomorpha; Muroidea; Muridae; Murinae; Mus; Mus	.	NonamEVm002551t1.p1	2-1708[+]	MTRR_MOUSE^MTRR_MOUSE^Q:104-568,H:238-696^44.6%ID^E:1.9e-109^RecName: Full=Methionine synthase reductase;^Eukaryota; Metazoa; Chordata; Craniata; Vertebrata; Euteleostomi; Mammalia; Eutheria; Euarchontoglires; Glires; Rodentia; Myomorpha; Muroidea; Muridae; Murinae; Mus; Mus	tr|A0A8J5N140|A0A8J5N140_HOMAM^tr|A0A8J5N140|A0A8J5N140_HOMAM^Q:44-1705,H:171-738^65.1%ID^E:3e-207^.^.	tr|A0A8J5N140|A0A8J5N140_HOMAM^tr|A0A8J5N140|A0A8J5N140_HOMAM^Q:15-568,H:171-738^65.1%ID^E:2.2e-207^.^.	PF00667.23^FAD_binding_1^FAD binding domain^136-361^E:8e-42`PF00175.24^NAD_binding_1^Oxidoreductase NAD-binding domain^415-530^E:5.2e-18	.	.	.	KEGG:mmu:210009	GO:0005829^cellular_component^cytosol`GO:0045111^cellular_component^intermediate filament cytoskeleton`GO:0005654^cellular_component^nucleoplasm`GO:0030586^molecular_function^[methionine synthase] reductase activity`GO:0071949^molecular_function^FAD binding`GO:0050660^molecular_function^flavin adenine dinucleotide binding`GO:0010181^molecular_function^FMN binding`GO:0070402^molecular_function^NAD…	GO:0005829^cellular_component^cytosol`GO:0045111^cellular_component^intermediate filament cytoskeleton`GO:0005654^cellular_component^nucleoplasm`GO:0030586^molecular_function^[methionine synthase] reductase activity`GO:0071949^molecular_function^FAD binding`GO:0050660^molecular_function^flavin adenine dinucleotide binding`GO:0010181^molecular_function^FMN binding`GO:0070402^molecular_function^NAD…	GO:0016491^molecular_function^oxidoreductase activity	.	.
NonamEVm015784t1	NonamEVm015784t1	.	.	.	.	.	.	.	.	.	.	.	.	.	.	.	.	.
NonamEVm017367t1	NonamEVm017367t1	.	.	NonamEVm017367t1.p1	2-421[+]	.	.	.	.	.	.	.	.	.	.	.	.	.
NonamEVm014579t1	NonamEVm014579t1	.	.	NonamEVm014579t1.p1	1-423[+]	.	tr|A0A5B7EJP7|A0A5B7EJP7_PORTR^tr|A0A5B7EJP7|A0A5B7EJP7_PORTR^Q:55-420,H:23-143^73%ID^E:5.2e-48^.^.	tr|A0A5B7EJP7|A0A5B7EJP7_PORTR^tr|A0A5B7EJP7|A0A5B7EJP7_PORTR^Q:19-140,H:23-143^73%ID^E:1.5e-48^.^.	PF17064.8^QVR^Sleepless protein^22-118^E:2.4e-13	.	.	.	.	.	.	GO:0030431^biological_process^sleep`GO:0032222^biological_process^regulation of synaptic transmission, cholinergic`GO:1903818^biological_process^positive regulation of voltage-gated potassium channel activity	.	.
NonamEVm017468t1	NonamEVm017468t1	.	.	.	.	.	.	.	.	.	.	.	.	.	.	.	.	.
NonamEVm011823t1	NonamEVm011823t1	.	.	NonamEVm011823t1.p1	1-450[+]	.	tr|A0A3R7M1K4|A0A3R7M1K4_PENVA^tr|A0A3R7M1K4|A0A3R7M1K4_PENVA^Q:1-450,H:3073-3222^81.3%ID^E:9.9e-67^.^.	tr|A0A3R7M1K4|A0A3R7M1K4_PENVA^tr|A0A3R7M1K4|A0A3R7M1K4_PENVA^Q:1-150,H:3073-3222^81.3%ID^E:9.9e-67^.^.	.	.	.	.	.	.	.	.	.	.
NonamEVm009592t1	NonamEVm009592t1	USB1_DANRE^USB1_DANRE^Q:229-552,H:49-157^35.1%ID^E:2.5e-13^RecName: Full=U6 snRNA phosphodiesterase 1 {ECO:0000250|UniProtKB:Q9BQ65};^Eukaryota; Metazoa; Chordata; Craniata; Vertebrata; Euteleostomi; Actinopterygii; Neopterygii; Teleostei; Ostariophysi; Cypriniformes; Danionidae; Danioninae; Danio	.	NonamEVm009592t1.p1	1-558[+]	USB1_DANRE^USB1_DANRE^Q:77-184,H:49-157^35.1%ID^E:2.5e-13^RecName: Full=U6 snRNA phosphodiesterase 1 {ECO:0000250|UniProtKB:Q9BQ65};^Eukaryota; Metazoa; Chordata; Craniata; Vertebrata; Euteleostomi; Actinopterygii; Neopterygii; Teleostei; Ostariophysi; Cypriniformes; Danionidae; Danioninae; Danio	tr|A0A8J5MNX8|A0A8J5MNX8_HOMAM^tr|A0A8J5MNX8|A0A8J5MNX8_HOMAM^Q:1-558,H:26-200^71%ID^E:7.7e-61^.^.	tr|A0A8J5MNX8|A0A8J5MNX8_HOMAM^tr|A0A8J5MNX8|A0A8J5MNX8_HOMAM^Q:1-186,H:26-200^71%ID^E:7.7e-61^.^.	PF09749.12^HVSL^Uncharacterised conserved protein^92-184^E:1.4e-19	.	.	.	KEGG:dre:445066	GO:0005634^cellular_component^nucleus`GO:0000175^molecular_function^3'-5'-RNA exonuclease activity`GO:0016829^molecular_function^lyase activity`GO:1990838^molecular_function^poly(U)-specific exoribonuclease activity, producing 3' uridine cyclic phosphate ends`GO:0030097^biological_process^hemopoiesis`GO:0030223^biological_process^neutrophil differentiation`GO:0043484^biological_process^regulation…	GO:0005634^cellular_component^nucleus`GO:0000175^molecular_function^3'-5'-RNA exonuclease activity`GO:0016829^molecular_function^lyase activity`GO:1990838^molecular_function^poly(U)-specific exoribonuclease activity, producing 3' uridine cyclic phosphate ends`GO:0030097^biological_process^hemopoiesis`GO:0030223^biological_process^neutrophil differentiation`GO:0043484^biological_process^regulation…	GO:0004518^molecular_function^nuclease activity`GO:0034477^biological_process^U6 snRNA 3'-end processing	.	.
NonamEVm005689t1	NonamEVm005689t1	PLPL9_HUMAN^PLPL9_HUMAN^Q:154-1065,H:480-785^56%ID^E:1.4e-94^RecName: Full=85/88 kDa calcium-independent phospholipase A2;^Eukaryota; Metazoa; Chordata; Craniata; Vertebrata; Euteleostomi; Mammalia; Eutheria; Euarchontoglires; Primates; Haplorrhini; Catarrhini; Hominidae; Homo	.	NonamEVm005689t1.p1	1-1065[+]	PLPL9_HUMAN^PLPL9_HUMAN^Q:52-355,H:480-785^56%ID^E:1.4e-94^RecName: Full=85/88 kDa calcium-independent phospholipase A2;^Eukaryota; Metazoa; Chordata; Craniata; Vertebrata; Euteleostomi; Mammalia; Eutheria; Euarchontoglires; Primates; Haplorrhini; Catarrhini; Hominidae; Homo	tr|A0A0N7ZB75|A0A0N7ZB75_SCYOL^tr|A0A0N7ZB75|A0A0N7ZB75_SCYOL^Q:1-1065,H:431-782^73.2%ID^E:1.3e-146^.^.	tr|A0A0N7ZB75|A0A0N7ZB75_SCYOL^tr|A0A0N7ZB75|A0A0N7ZB75_SCYOL^Q:1-355,H:431-782^73.2%ID^E:1.3e-146^.^.	PF01734.25^Patatin^Patatin-like phospholipase^53-234^E:3.9e-18	.	.	.	KEGG:hsa:8398	GO:0034451^cellular_component^centriolar satellite`GO:0005829^cellular_component^cytosol`GO:0005615^cellular_component^extracellular space`GO:0005739^cellular_component^mitochondrion`GO:0005886^cellular_component^plasma membrane`GO:0031143^cellular_component^pseudopodium`GO:0003847^molecular_function^1-alkyl-2-acetylglycerophosphocholine esterase activity`GO:0043008^molecular_function^ATP-depende…	GO:0034451^cellular_component^centriolar satellite`GO:0005829^cellular_component^cytosol`GO:0005615^cellular_component^extracellular space`GO:0005739^cellular_component^mitochondrion`GO:0005886^cellular_component^plasma membrane`GO:0031143^cellular_component^pseudopodium`GO:0003847^molecular_function^1-alkyl-2-acetylglycerophosphocholine esterase activity`GO:0043008^molecular_function^ATP-depende…	GO:0006629^biological_process^lipid metabolic process	.	.
NonamEVm015683t1	NonamEVm015683t1	.	.	NonamEVm015683t1.p1	3-347[+]	.	tr|A0A8J5MN62|A0A8J5MN62_HOMAM^tr|A0A8J5MN62|A0A8J5MN62_HOMAM^Q:3-98,H:879-910^96.9%ID^E:3e-10^.^.	tr|A0A8J5MN62|A0A8J5MN62_HOMAM^tr|A0A8J5MN62|A0A8J5MN62_HOMAM^Q:1-32,H:879-910^96.9%ID^E:2.9e-10^.^.	PF13894.9^zf-C2H2_4^C2H2-type zinc finger^62-83^E:6.8e-06`PF00096.29^zf-C2H2^Zinc finger, C2H2 type^62-83^E:1.4e-05`PF13912.9^zf-C2H2_6^C2H2-type zinc finger^62-83^E:5.2e-05`PF13894.9^zf-C2H2_4^C2H2-type zinc finger^88-109^E:0.00051`PF13913.9^zf-C2HC_2^zinc-finger of a C2HC-type^88-107^E:0.046`PF00096.29^zf-C2H2^Zinc finger, C2H2 type^89-109^E:0.00038`PF13912.9^zf-C2H2_6^C2H2-type zinc finger^89-…	.	.	.	.	.	.	.	.	.
NonamEVm010231t1	NonamEVm010231t1	YETS4_HUMAN^YETS4_HUMAN^Q:3-524,H:48-215^63.8%ID^E:4.5e-57^RecName: Full=YEATS domain-containing protein 4 {ECO:0000305};^Eukaryota; Metazoa; Chordata; Craniata; Vertebrata; Euteleostomi; Mammalia; Eutheria; Euarchontoglires; Primates; Haplorrhini; Catarrhini; Hominidae; Homo	.	NonamEVm010231t1.p1	3-524[+]	YETS4_HUMAN^YETS4_HUMAN^Q:1-174,H:48-215^63.8%ID^E:4.5e-57^RecName: Full=YEATS domain-containing protein 4 {ECO:0000305};^Eukaryota; Metazoa; Chordata; Craniata; Vertebrata; Euteleostomi; Mammalia; Eutheria; Euarchontoglires; Primates; Haplorrhini; Catarrhini; Hominidae; Homo	tr|A0A8J5TAW7|A0A8J5TAW7_HOMAM^tr|A0A8J5TAW7|A0A8J5TAW7_HOMAM^Q:3-524,H:31-204^96.6%ID^E:1.5e-90^.^.	tr|A0A8J5TAW7|A0A8J5TAW7_HOMAM^tr|A0A8J5TAW7|A0A8J5TAW7_HOMAM^Q:1-174,H:31-204^96.6%ID^E:1.5e-90^.^.	PF03366.19^YEATS^YEATS family^1-74^E:4e-29`PF20305.1^pYEATS^prokaryotic YEATS domain^1-62^E:2.6e-09	.	.	.	KEGG:hsa:8089	GO:0035267^cellular_component^NuA4 histone acetyltransferase complex`GO:0016363^cellular_component^nuclear matrix`GO:0031965^cellular_component^nuclear membrane`GO:0005654^cellular_component^nucleoplasm`GO:0000786^cellular_component^nucleosome`GO:0005634^cellular_component^nucleus`GO:0042393^molecular_function^histone binding`GO:0070577^molecular_function^lysine-acetylated histone binding`GO:0140…	GO:0035267^cellular_component^NuA4 histone acetyltransferase complex`GO:0016363^cellular_component^nuclear matrix`GO:0031965^cellular_component^nuclear membrane`GO:0005654^cellular_component^nucleoplasm`GO:0000786^cellular_component^nucleosome`GO:0005634^cellular_component^nucleus`GO:0042393^molecular_function^histone binding`GO:0070577^molecular_function^lysine-acetylated histone binding`GO:0140…	GO:0006355^biological_process^regulation of DNA-templated transcription	.	.
NonamEVm006889t2	NonamEVm006889t2	.	.	NonamEVm006889t2.p1	2-868[+]	.	tr|A0A8J5K521|A0A8J5K521_HOMAM^tr|A0A8J5K521|A0A8J5K521_HOMAM^Q:35-865,H:2-297^51.7%ID^E:4.9e-62^.^.	tr|A0A8J5K521|A0A8J5K521_HOMAM^tr|A0A8J5K521|A0A8J5K521_HOMAM^Q:12-288,H:2-297^51.7%ID^E:4.9e-62^.^.	.	.	.	.	.	.	.	.	.	.
NonamEVm007563t1	NonamEVm007563t1	.	.	NonamEVm007563t1.p1	3-773[+]	.	tr|A0A8J5TBW5|A0A8J5TBW5_HOMAM^tr|A0A8J5TBW5|A0A8J5TBW5_HOMAM^Q:3-773,H:617-873^64.6%ID^E:3.7e-85^.^.	tr|A0A8J5TBW5|A0A8J5TBW5_HOMAM^tr|A0A8J5TBW5|A0A8J5TBW5_HOMAM^Q:1-257,H:617-873^64.6%ID^E:3.6e-85^.^.	.	.	.	.	.	.	.	.	.	.
NonamEVm034538t1	NonamEVm034538t1	.	.	.	.	.	tr|A0A3Q3IBC0|A0A3Q3IBC0_MONAL^tr|A0A3Q3IBC0|A0A3Q3IBC0_MONAL^Q:3-365,H:440-561^51.6%ID^E:9.7e-22^.^.	.	.	.	.	.	.	.	.	.	.	.
NonamEVm012281t2	NonamEVm012281t2	.	.	NonamEVm012281t2.p1	1-492[+]	.	tr|A0A816RLT1|A0A816RLT1_9BILA^tr|A0A816RLT1|A0A816RLT1_9BILA^Q:4-492,H:184-346^49.1%ID^E:5.8e-28^.^.	tr|A0A816RLT1|A0A816RLT1_9BILA^tr|A0A816RLT1|A0A816RLT1_9BILA^Q:2-164,H:184-346^49.1%ID^E:5.8e-28^.^.	PF00078.30^RVT_1^Reverse transcriptase (RNA-dependent DNA polymerase)^20-161^E:1.3e-14	.	.	.	.	.	.	.	.	.
NonamEVm034086t1	NonamEVm034086t1	.	.	.	.	.	.	.	.	.	.	.	.	.	.	.	.	.
NonamEVm007154t1	NonamEVm007154t1	CAH2_TRIHK^CAH2_TRIHK^Q:46-822,H:4-255^47.5%ID^E:1.1e-61^RecName: Full=Carbonic anhydrase 2;^Eukaryota; Metazoa; Chordata; Craniata; Vertebrata; Euteleostomi; Actinopterygii; Neopterygii; Teleostei; Ostariophysi; Cypriniformes; Leuciscidae; Pseudaspininae; Tribolodon	.	NonamEVm007154t1.p1	1-855[+]	CAH2_TRIHK^CAH2_TRIHK^Q:16-274,H:4-255^47.5%ID^E:3.4e-62^RecName: Full=Carbonic anhydrase 2;^Eukaryota; Metazoa; Chordata; Craniata; Vertebrata; Euteleostomi; Actinopterygii; Neopterygii; Teleostei; Ostariophysi; Cypriniformes; Leuciscidae; Pseudaspininae; Tribolodon	tr|A0A0A0VDG6|A0A0A0VDG6_CHEQU^tr|A0A0A0VDG6|A0A0A0VDG6_CHEQU^Q:40-852,H:1-271^100%ID^E:1.9e-160^.^.	tr|A0A0A0VDG6|A0A0A0VDG6_CHEQU^tr|A0A0A0VDG6|A0A0A0VDG6_CHEQU^Q:14-284,H:1-271^100%ID^E:5.9e-161^.^.	PF00194.24^Carb_anhydrase^Eukaryotic-type carbonic anhydrase^23-276^E:1.1e-79	.	.	.	.	GO:0005737^cellular_component^cytoplasm`GO:0005886^cellular_component^plasma membrane`GO:0004089^molecular_function^carbonate dehydratase activity`GO:0008270^molecular_function^zinc ion binding	GO:0005737^cellular_component^cytoplasm`GO:0005886^cellular_component^plasma membrane`GO:0004089^molecular_function^carbonate dehydratase activity`GO:0008270^molecular_function^zinc ion binding	.	.	.
NonamEVm022652t1	NonamEVm022652t1	.	.	.	.	.	.	.	.	.	.	.	.	.	.	.	.	.
NonamEVm019589t1	NonamEVm019589t1	.	.	.	.	.	.	.	.	.	.	.	.	.	.	.	.	.
NonamEVm012687t1	NonamEVm012687t1	BL1S6_HUMAN^BL1S6_HUMAN^Q:300-692,H:39-169^36.6%ID^E:2.1e-12^RecName: Full=Biogenesis of lysosome-related organelles complex 1 subunit 6;^Eukaryota; Metazoa; Chordata; Craniata; Vertebrata; Euteleostomi; Mammalia; Eutheria; Euarchontoglires; Primates; Haplorrhini; Catarrhini; Hominidae; Homo	.	NonamEVm012687t1.p1	237-719[+]	BL1S6_HUMAN^BL1S6_HUMAN^Q:22-152,H:39-169^36.6%ID^E:8.2e-13^RecName: Full=Biogenesis of lysosome-related organelles complex 1 subunit 6;^Eukaryota; Metazoa; Chordata; Craniata; Vertebrata; Euteleostomi; Mammalia; Eutheria; Euarchontoglires; Primates; Haplorrhini; Catarrhini; Hominidae; Homo	tr|A0A8J5N4Q4|A0A8J5N4Q4_HOMAM^tr|A0A8J5N4Q4|A0A8J5N4Q4_HOMAM^Q:237-716,H:1-142^62.5%ID^E:6.8e-41^.^.	tr|A0A8J5N4Q4|A0A8J5N4Q4_HOMAM^tr|A0A8J5N4Q4|A0A8J5N4Q4_HOMAM^Q:1-160,H:1-142^62.5%ID^E:4.5e-41^.^.	PF14712.9^Snapin_Pallidin^Snapin/Pallidin^44-123^E:3.4e-13	.	.	.	KEGG:hsa:26258	GO:1904115^cellular_component^axon cytoplasm`GO:0031083^cellular_component^BLOC-1 complex`GO:0005737^cellular_component^cytoplasm`GO:0005829^cellular_component^cytosol`GO:0005768^cellular_component^endosome`GO:0019898^cellular_component^extrinsic component of membrane`GO:0043227^cellular_component^membrane-bounded organelle`GO:0098793^cellular_component^presynapse`GO:0030133^cellular_component^tr…	GO:1904115^cellular_component^axon cytoplasm`GO:0031083^cellular_component^BLOC-1 complex`GO:0005737^cellular_component^cytoplasm`GO:0005829^cellular_component^cytosol`GO:0005768^cellular_component^endosome`GO:0019898^cellular_component^extrinsic component of membrane`GO:0043227^cellular_component^membrane-bounded organelle`GO:0098793^cellular_component^presynapse`GO:0030133^cellular_component^tr…	.	.	.
NonamEVm014839t1	NonamEVm014839t1	.	.	NonamEVm014839t1.p1	85-510[+]	.	.	.	.	.	.	.	.	.	.	.	.	.
NonamEVm029161t1	NonamEVm029161t1	.	.	.	.	.	.	.	.	.	.	.	.	.	.	.	.	.
NonamEVm028656t1	NonamEVm028656t1	.	.	.	.	.	.	.	.	.	.	.	.	.	.	.	.	.
NonamEVm003745t1	NonamEVm003745t1	L2HDH_NEMVE^L2HDH_NEMVE^Q:349-1629,H:30-456^57.4%ID^E:1.4e-146^RecName: Full=L-2-hydroxyglutarate dehydrogenase, mitochondrial;^Eukaryota; Metazoa; Cnidaria; Anthozoa; Hexacorallia; Actiniaria; Edwardsiidae; Nematostella	.	NonamEVm003745t1.p1	268-1632[+]	L2HDH_NEMVE^L2HDH_NEMVE^Q:28-454,H:30-456^57.4%ID^E:2.1e-146^RecName: Full=L-2-hydroxyglutarate dehydrogenase, mitochondrial;^Eukaryota; Metazoa; Cnidaria; Anthozoa; Hexacorallia; Actiniaria; Edwardsiidae; Nematostella	tr|A0A0P4WQD0|A0A0P4WQD0_SCYOL^tr|A0A0P4WQD0|A0A0P4WQD0_SCYOL^Q:334-1629,H:25-456^81.2%ID^E:9.7e-215^.^.	tr|A0A0P4WQD0|A0A0P4WQD0_SCYOL^tr|A0A0P4WQD0|A0A0P4WQD0_SCYOL^Q:23-454,H:25-456^81.2%ID^E:1.1e-214^.^.	PF01266.27^DAO^FAD dependent oxidoreductase^41-446^E:6.1e-63	.	.	.	KEGG:nve:5506318	GO:0005739^cellular_component^mitochondrion`GO:0047545^molecular_function^2-hydroxyglutarate dehydrogenase activity	GO:0005739^cellular_component^mitochondrion`GO:0047545^molecular_function^2-hydroxyglutarate dehydrogenase activity	GO:0016491^molecular_function^oxidoreductase activity	.	.
NonamEVm007657t2	NonamEVm007657t2	.	.	NonamEVm007657t2.p1	2-760[+]	.	.	.	.	.	.	.	.	.	.	.	.	.
NonamEVm018555t1	NonamEVm018555t1	.	.	.	.	.	.	.	.	.	.	.	.	.	.	.	.	.
NonamEVm001742t1	NonamEVm001742t1	VPS53_CHICK^VPS53_CHICK^Q:4-2238,H:109-830^41.4%ID^E:1.3e-155^RecName: Full=Vacuolar protein sorting-associated protein 53 homolog;^Eukaryota; Metazoa; Chordata; Craniata; Vertebrata; Euteleostomi; Archelosauria; Archosauria; Dinosauria; Saurischia; Theropoda; Coelurosauria; Aves; Neognathae; Galloanserae; Galliformes; Phasianidae; Phasianinae; Gallus	.	NonamEVm001742t1.p1	1-2253[+]	VPS53_CHICK^VPS53_CHICK^Q:2-746,H:109-830^41.4%ID^E:1.1e-155^RecName: Full=Vacuolar protein sorting-associated protein 53 homolog;^Eukaryota; Metazoa; Chordata; Craniata; Vertebrata; Euteleostomi; Archelosauria; Archosauria; Dinosauria; Saurischia; Theropoda; Coelurosauria; Aves; Neognathae; Galloanserae; Galliformes; Phasianidae; Phasianinae; Gallus	tr|A0A8J5MTY3|A0A8J5MTY3_HOMAM^tr|A0A8J5MTY3|A0A8J5MTY3_HOMAM^Q:4-2250,H:107-842^84.9%ID^E:0^.^.	tr|A0A8J5MTY3|A0A8J5MTY3_HOMAM^tr|A0A8J5MTY3|A0A8J5MTY3_HOMAM^Q:2-750,H:107-842^84.9%ID^E:0^.^.	PF04100.15^Vps53_N^Vps53-like, N-terminal^2-335^E:2.7e-92	.	.	.	KEGG:gga:417622	GO:0005829^cellular_component^cytosol`GO:1990745^cellular_component^EARP complex`GO:0010008^cellular_component^endosome membrane`GO:0000938^cellular_component^GARP complex`GO:0055037^cellular_component^recycling endosome`GO:0032456^biological_process^endocytic recycling`GO:0015031^biological_process^protein transport`GO:0042147^biological_process^retrograde transport, endosome to Golgi	GO:0005829^cellular_component^cytosol`GO:1990745^cellular_component^EARP complex`GO:0010008^cellular_component^endosome membrane`GO:0000938^cellular_component^GARP complex`GO:0055037^cellular_component^recycling endosome`GO:0032456^biological_process^endocytic recycling`GO:0015031^biological_process^protein transport`GO:0042147^biological_process^retrograde transport, endosome to Golgi	.	.	.
NonamEVm014279t1	NonamEVm014279t1	.	.	NonamEVm014279t1.p1	184-615[+]	.	.	.	.	.	.	.	.	.	.	.	.	.
NonamEVm006220t2	NonamEVm006220t2	ASM_MOUSE^ASM_MOUSE^Q:4-864,H:239-519^42.5%ID^E:5.6e-73^RecName: Full=Sphingomyelin phosphodiesterase;^Eukaryota; Metazoa; Chordata; Craniata; Vertebrata; Euteleostomi; Mammalia; Eutheria; Euarchontoglires; Glires; Rodentia; Myomorpha; Muroidea; Muridae; Murinae; Mus; Mus	.	NonamEVm006220t2.p1	1-864[+]	ASM_MOUSE^ASM_MOUSE^Q:2-288,H:239-519^42.5%ID^E:5.6e-73^RecName: Full=Sphingomyelin phosphodiesterase;^Eukaryota; Metazoa; Chordata; Craniata; Vertebrata; Euteleostomi; Mammalia; Eutheria; Euarchontoglires; Glires; Rodentia; Myomorpha; Muroidea; Muridae; Murinae; Mus; Mus	tr|A0A8B7NVX7|A0A8B7NVX7_HYAAZ^tr|A0A8B7NVX7|A0A8B7NVX7_HYAAZ^Q:4-864,H:281-568^58.3%ID^E:8.7e-104^.^.	tr|A0A8B7NVX7|A0A8B7NVX7_HYAAZ^tr|A0A8B7NVX7|A0A8B7NVX7_HYAAZ^Q:2-288,H:281-568^58.3%ID^E:8.7e-104^.^.	PF00149.31^Metallophos^Calcineurin-like phosphoesterase^17-227^E:7.2e-20	.	.	.	KEGG:mmu:20597	GO:0036019^cellular_component^endolysosome`GO:0005768^cellular_component^endosome`GO:0005615^cellular_component^extracellular space`GO:0042599^cellular_component^lamellar body`GO:0005811^cellular_component^lipid droplet`GO:0005764^cellular_component^lysosome`GO:0005886^cellular_component^plasma membrane`GO:0061750^molecular_function^acid sphingomyelin phosphodiesterase activity`GO:0016798^molecul…	GO:0036019^cellular_component^endolysosome`GO:0005768^cellular_component^endosome`GO:0005615^cellular_component^extracellular space`GO:0042599^cellular_component^lamellar body`GO:0005811^cellular_component^lipid droplet`GO:0005764^cellular_component^lysosome`GO:0005886^cellular_component^plasma membrane`GO:0061750^molecular_function^acid sphingomyelin phosphodiesterase activity`GO:0016798^molecul…	GO:0016787^molecular_function^hydrolase activity	.	.
NonamEVm017480t1	NonamEVm017480t1	MLP3A_BOVIN^MLP3A_BOVIN^Q:115-462,H:5-120^70.7%ID^E:7.5e-42^RecName: Full=Microtubule-associated proteins 1A/1B light chain 3A;^Eukaryota; Metazoa; Chordata; Craniata; Vertebrata; Euteleostomi; Mammalia; Eutheria; Laurasiatheria; Artiodactyla; Ruminantia; Pecora; Bovidae; Bovinae; Bos	.	NonamEVm017480t1.p1	100-468[+]	MLP3A_BOVIN^MLP3A_BOVIN^Q:6-121,H:5-120^70.7%ID^E:1.3e-42^RecName: Full=Microtubule-associated proteins 1A/1B light chain 3A;^Eukaryota; Metazoa; Chordata; Craniata; Vertebrata; Euteleostomi; Mammalia; Eutheria; Laurasiatheria; Artiodactyla; Ruminantia; Pecora; Bovidae; Bovinae; Bos	tr|A0A4D6DLV5|A0A4D6DLV5_PENVA^tr|A0A4D6DLV5|A0A4D6DLV5_PENVA^Q:100-462,H:1-121^95%ID^E:6.2e-58^.^.	tr|A0A4D6DLV5|A0A4D6DLV5_PENVA^tr|A0A4D6DLV5|A0A4D6DLV5_PENVA^Q:1-121,H:1-121^95%ID^E:1.4e-58^.^.	PF02991.19^ATG8^Autophagy protein Atg8 ubiquitin like^16-121^E:5.2e-42`PF04110.16^APG12^Ubiquitin-like autophagy protein Apg12^45-121^E:9.9e-06	.	.	.	KEGG:bta:514547	GO:0005776^cellular_component^autophagosome`GO:0000421^cellular_component^autophagosome membrane`GO:0031410^cellular_component^cytoplasmic vesicle`GO:0005829^cellular_component^cytosol`GO:0012505^cellular_component^endomembrane system`GO:0005874^cellular_component^microtubule`GO:0031090^cellular_component^organelle membrane`GO:0008017^molecular_function^microtubule binding`GO:0005543^molecular_fu…	GO:0005776^cellular_component^autophagosome`GO:0000421^cellular_component^autophagosome membrane`GO:0031410^cellular_component^cytoplasmic vesicle`GO:0005829^cellular_component^cytosol`GO:0012505^cellular_component^endomembrane system`GO:0005874^cellular_component^microtubule`GO:0031090^cellular_component^organelle membrane`GO:0008017^molecular_function^microtubule binding`GO:0005543^molecular_fu…	GO:0000045^biological_process^autophagosome assembly`GO:0005737^cellular_component^cytoplasm	.	.
NonamEVm014870t1	NonamEVm014870t1	.	.	NonamEVm014870t1.p1	406-831[+]	.	.	.	.	.	.	.	.	.	.	.	.	.
NonamEVm028550t1	NonamEVm028550t1	.	.	.	.	.	.	.	.	.	.	.	.	.	.	.	.	.
NonamEVm022608t1	NonamEVm022608t1	.	.	.	.	.	.	.	.	.	.	.	.	.	.	.	.	.
NonamEVm023604t1	NonamEVm023604t1	.	.	.	.	.	tr|A0A5J4N3D6|A0A5J4N3D6_9TREM^tr|A0A5J4N3D6|A0A5J4N3D6_9TREM^Q:659-102,H:253-400^30.6%ID^E:1.7e-06^.^.	.	.	.	.	.	.	.	.	.	.	.
NonamEVm018283t1	NonamEVm018283t1	.	.	.	.	.	tr|A0A5J4N3D6|A0A5J4N3D6_9TREM^tr|A0A5J4N3D6|A0A5J4N3D6_9TREM^Q:576-1,H:205-435^31.7%ID^E:1.7e-07^.^.	.	.	.	.	.	.	.	.	.	.	.
NonamEVm030658t1	NonamEVm030658t1	.	.	.	.	.	tr|A0A5J4N3D6|A0A5J4N3D6_9TREM^tr|A0A5J4N3D6|A0A5J4N3D6_9TREM^Q:243-545,H:204-303^53.5%ID^E:2.7e-18^.^.	.	.	.	.	.	.	.	.	.	.	.
NonamEVm012971t1	NonamEVm012971t1	EMC_DROME^EMC_DROME^Q:73-219,H:35-83^55.1%ID^E:1.9e-06^RecName: Full=Protein extra-macrochaetae;^Eukaryota; Metazoa; Ecdysozoa; Arthropoda; Hexapoda; Insecta; Pterygota; Neoptera; Endopterygota; Diptera; Brachycera; Muscomorpha; Ephydroidea; Drosophilidae; Drosophila; Sophophora	.	NonamEVm012971t1.p1	1-486[+]	EMC_DROME^EMC_DROME^Q:25-73,H:35-83^55.1%ID^E:8.8e-07^RecName: Full=Protein extra-macrochaetae;^Eukaryota; Metazoa; Ecdysozoa; Arthropoda; Hexapoda; Insecta; Pterygota; Neoptera; Endopterygota; Diptera; Brachycera; Muscomorpha; Ephydroidea; Drosophilidae; Drosophila; Sophophora	tr|A0A8J5MS15|A0A8J5MS15_HOMAM^tr|A0A8J5MS15|A0A8J5MS15_HOMAM^Q:22-483,H:15-162^64.9%ID^E:2.8e-32^.^.	tr|A0A8J5MS15|A0A8J5MS15_HOMAM^tr|A0A8J5MS15|A0A8J5MS15_HOMAM^Q:8-161,H:15-162^64.9%ID^E:1.7e-32^.^.	PF00010.29^HLH^Helix-loop-helix DNA-binding domain^24-66^E:6.9e-08	.	.	.	KEGG:dme:Dmel_CG1007	GO:0005737^cellular_component^cytoplasm`GO:0005654^cellular_component^nucleoplasm`GO:0005634^cellular_component^nucleus`GO:0046982^molecular_function^protein heterodimerization activity`GO:0003714^molecular_function^transcription corepressor activity`GO:0030154^biological_process^cell differentiation`GO:0008407^biological_process^chaeta morphogenesis`GO:0030381^biological_process^chorion-containi…	GO:0005737^cellular_component^cytoplasm`GO:0005654^cellular_component^nucleoplasm`GO:0005634^cellular_component^nucleus`GO:0046982^molecular_function^protein heterodimerization activity`GO:0003714^molecular_function^transcription corepressor activity`GO:0030154^biological_process^cell differentiation`GO:0008407^biological_process^chaeta morphogenesis`GO:0030381^biological_process^chorion-containi…	GO:0046983^molecular_function^protein dimerization activity	.	.
NonamEVm000686t1	NonamEVm000686t1	MA2B1_HUMAN^MA2B1_HUMAN^Q:192-3332,H:51-1005^46.1%ID^E:1.7e-251^RecName: Full=Lysosomal alpha-mannosidase;^Eukaryota; Metazoa; Chordata; Craniata; Vertebrata; Euteleostomi; Mammalia; Eutheria; Euarchontoglires; Primates; Haplorrhini; Catarrhini; Hominidae; Homo	.	NonamEVm000686t1.p1	141-3353[+]	MA2B1_MACFA^MA2B1_MACFA^Q:18-1064,H:52-1006^46.1%ID^E:1.1e-251^RecName: Full=Lysosomal alpha-mannosidase;^Eukaryota; Metazoa; Chordata; Craniata; Vertebrata; Euteleostomi; Mammalia; Eutheria; Euarchontoglires; Primates; Haplorrhini; Catarrhini; Cercopithecidae; Cercopithecinae; Macaca	tr|A0A8J5JRK6|A0A8J5JRK6_HOMAM^tr|A0A8J5JRK6|A0A8J5JRK6_HOMAM^Q:141-3350,H:1-984^68.5%ID^E:0^.^.	tr|A0A8J5JRK6|A0A8J5JRK6_HOMAM^tr|A0A8J5JRK6|A0A8J5JRK6_HOMAM^Q:1-1070,H:1-984^68.5%ID^E:0^.^.	PF01074.25^Glyco_hydro_38N^Glycosyl hydrolases family 38 N-terminal domain^31-286^E:1.4e-77`PF01074.25^Glyco_hydro_38N^Glycosyl hydrolases family 38 N-terminal domain^286-406^E:3.1e-23`PF09261.14^Alpha-mann_mid^Alpha mannosidase middle domain^411-502^E:4.7e-21`PF07748.16^Glyco_hydro_38C^Glycosyl hydrolases family 38 C-terminal domain^642-861^E:8.6e-37`PF17677.4^Glyco_hydro38C2^Glycosyl hydrolases…	.	.	.	KEGG:hsa:4125	GO:0035578^cellular_component^azurophil granule lumen`GO:0070062^cellular_component^extracellular exosome`GO:0005576^cellular_component^extracellular region`GO:0005615^cellular_component^extracellular space`GO:0043231^cellular_component^intracellular membrane-bounded organelle`GO:0043202^cellular_component^lysosomal lumen`GO:0005764^cellular_component^lysosome`GO:0005654^cellular_component^nucleo…	GO:0005764^cellular_component^lysosome`GO:0004559^molecular_function^alpha-mannosidase activity`GO:0030246^molecular_function^carbohydrate binding`GO:0046872^molecular_function^metal ion binding`GO:0006013^biological_process^mannose metabolic process	GO:0004559^molecular_function^alpha-mannosidase activity`GO:0006013^biological_process^mannose metabolic process	.	.
NonamEVm000708t4	NonamEVm000708t4	.	.	NonamEVm000708t4.p1	399-3239[+]	.	tr|A0A8J5JQ90|A0A8J5JQ90_HOMAM^tr|A0A8J5JQ90|A0A8J5JQ90_HOMAM^Q:6-3230,H:587-1666^56.5%ID^E:0^.^.	tr|A0A8J5JQ90|A0A8J5JQ90_HOMAM^tr|A0A8J5JQ90|A0A8J5JQ90_HOMAM^Q:1-944,H:718-1666^53.5%ID^E:2.8e-284^.^.	PF13837.9^Myb_DNA-bind_4^Myb/SANT-like DNA-binding domain^261-324^E:5.5e-07	.	.	.	.	.	.	.	.	.
NonamEVm003417t1	NonamEVm003417t1	PDIA3_CHLAE^PDIA3_CHLAE^Q:281-1714,H:14-505^50.5%ID^E:5.1e-127^RecName: Full=Protein disulfide-isomerase A3;^Eukaryota; Metazoa; Chordata; Craniata; Vertebrata; Euteleostomi; Mammalia; Eutheria; Euarchontoglires; Primates; Haplorrhini; Catarrhini; Cercopithecidae; Cercopithecinae; Chlorocebus	.	NonamEVm003417t1.p2	2506-3951[-]	PDIA3_CHLAE^PDIA3_CHLAE^Q:7-478,H:14-499^50.7%ID^E:1.5e-126^RecName: Full=Protein disulfide-isomerase A3;^Eukaryota; Metazoa; Chordata; Craniata; Vertebrata; Euteleostomi; Mammalia; Eutheria; Euarchontoglires; Primates; Haplorrhini; Catarrhini; Cercopithecidae; Cercopithecinae; Chlorocebus	tr|A0A0P4WFJ6|A0A0P4WFJ6_SCYOL^tr|A0A0P4WFJ6|A0A0P4WFJ6_SCYOL^Q:263-1705,H:1-483^81.2%ID^E:7.3e-236^.^.	tr|A0A0P4WFJ6|A0A0P4WFJ6_SCYOL^tr|A0A0P4WFJ6|A0A0P4WFJ6_SCYOL^Q:1-481,H:1-483^81.2%ID^E:1.2e-235^.^.	PF00085.23^Thioredoxin^Thioredoxin^20-123^E:9e-28`PF13848.9^Thioredoxin_6^Thioredoxin-like domain^156-338^E:2.1e-29`PF00085.23^Thioredoxin^Thioredoxin^361-460^E:1.6e-29	.	.	.	.	GO:0005783^cellular_component^endoplasmic reticulum`GO:0005788^cellular_component^endoplasmic reticulum lumen`GO:0042470^cellular_component^melanosome`GO:0003756^molecular_function^protein disulfide isomerase activity	GO:0005783^cellular_component^endoplasmic reticulum`GO:0005788^cellular_component^endoplasmic reticulum lumen`GO:0042470^cellular_component^melanosome`GO:0003756^molecular_function^protein disulfide isomerase activity	.	.	.
NonamEVm003417t1	NonamEVm003417t1	PDIA3_CHLAE^PDIA3_CHLAE^Q:281-1714,H:14-505^50.5%ID^E:5.1e-127^RecName: Full=Protein disulfide-isomerase A3;^Eukaryota; Metazoa; Chordata; Craniata; Vertebrata; Euteleostomi; Mammalia; Eutheria; Euarchontoglires; Primates; Haplorrhini; Catarrhini; Cercopithecidae; Cercopithecinae; Chlorocebus	.	NonamEVm003417t1.p1	263-1708[+]	PDIA3_CHLAE^PDIA3_CHLAE^Q:7-478,H:14-499^50.7%ID^E:1.5e-126^RecName: Full=Protein disulfide-isomerase A3;^Eukaryota; Metazoa; Chordata; Craniata; Vertebrata; Euteleostomi; Mammalia; Eutheria; Euarchontoglires; Primates; Haplorrhini; Catarrhini; Cercopithecidae; Cercopithecinae; Chlorocebus	tr|A0A0P4WFJ6|A0A0P4WFJ6_SCYOL^tr|A0A0P4WFJ6|A0A0P4WFJ6_SCYOL^Q:263-1705,H:1-483^81.2%ID^E:7.3e-236^.^.	tr|A0A0P4WFJ6|A0A0P4WFJ6_SCYOL^tr|A0A0P4WFJ6|A0A0P4WFJ6_SCYOL^Q:1-481,H:1-483^81.2%ID^E:1.2e-235^.^.	PF00085.23^Thioredoxin^Thioredoxin^20-123^E:9e-28`PF13848.9^Thioredoxin_6^Thioredoxin-like domain^156-338^E:2.1e-29`PF00085.23^Thioredoxin^Thioredoxin^361-460^E:1.6e-29	.	.	.	.	GO:0005783^cellular_component^endoplasmic reticulum`GO:0005788^cellular_component^endoplasmic reticulum lumen`GO:0042470^cellular_component^melanosome`GO:0003756^molecular_function^protein disulfide isomerase activity	GO:0005783^cellular_component^endoplasmic reticulum`GO:0005788^cellular_component^endoplasmic reticulum lumen`GO:0042470^cellular_component^melanosome`GO:0003756^molecular_function^protein disulfide isomerase activity	.	.	.
NonamEVm004953t3	NonamEVm004953t3	.	.	NonamEVm004953t3.p1	95-1210[+]	.	tr|A0A0P4WD02|A0A0P4WD02_SCYOL^tr|A0A0P4WD02|A0A0P4WD02_SCYOL^Q:95-1195,H:1-350^46.6%ID^E:9.1e-77^.^.	tr|A0A0P4WD02|A0A0P4WD02_SCYOL^tr|A0A0P4WD02|A0A0P4WD02_SCYOL^Q:1-367,H:1-350^46.6%ID^E:2.6e-76^.^.	PF14735.9^HAUS4^HAUS augmin-like complex subunit 4^149-364^E:2.3e-21	.	.	.	.	.	.	GO:0051225^biological_process^spindle assembly`GO:0070652^cellular_component^HAUS complex	.	.
NonamEVm000748t1	NonamEVm000748t1	KAZRN_MOUSE^KAZRN_MOUSE^Q:618-2846,H:1-736^39.3%ID^E:7.7e-116^RecName: Full=Kazrin;^Eukaryota; Metazoa; Chordata; Craniata; Vertebrata; Euteleostomi; Mammalia; Eutheria; Euarchontoglires; Glires; Rodentia; Myomorpha; Muroidea; Muridae; Murinae; Mus; Mus	.	NonamEVm000748t1.p1	417-3155[+]	KAZRN_MOUSE^KAZRN_MOUSE^Q:68-810,H:1-736^39.3%ID^E:2.6e-116^RecName: Full=Kazrin;^Eukaryota; Metazoa; Chordata; Craniata; Vertebrata; Euteleostomi; Mammalia; Eutheria; Euarchontoglires; Glires; Rodentia; Myomorpha; Muroidea; Muridae; Murinae; Mus; Mus	tr|A0A8J4Y6U7|A0A8J4Y6U7_CHIOP^tr|A0A8J4Y6U7|A0A8J4Y6U7_CHIOP^Q:828-3152,H:313-1097^83%ID^E:0^.^.	tr|A0A8J4Y6U7|A0A8J4Y6U7_CHIOP^tr|A0A8J4Y6U7|A0A8J4Y6U7_CHIOP^Q:138-912,H:313-1097^83%ID^E:0^.^.	PF07647.20^SAM_2^SAM domain (Sterile alpha motif)^541-606^E:1.6e-06`PF00536.33^SAM_1^SAM domain (Sterile alpha motif)^542-606^E:6.6e-12`PF00536.33^SAM_1^SAM domain (Sterile alpha motif)^626-681^E:3.3e-13`PF07647.20^SAM_2^SAM domain (Sterile alpha motif)^626-681^E:6.7e-07`PF07647.20^SAM_2^SAM domain (Sterile alpha motif)^705-774^E:5.8e-09	.	.	.	KEGG:mmu:71529	GO:0001533^cellular_component^cornified envelope`GO:0005856^cellular_component^cytoskeleton`GO:0005829^cellular_component^cytosol`GO:0030057^cellular_component^desmosome`GO:0016607^cellular_component^nuclear speck`GO:0005654^cellular_component^nucleoplasm`GO:0031424^biological_process^keratinization	GO:0001533^cellular_component^cornified envelope`GO:0005856^cellular_component^cytoskeleton`GO:0005829^cellular_component^cytosol`GO:0030057^cellular_component^desmosome`GO:0016607^cellular_component^nuclear speck`GO:0005654^cellular_component^nucleoplasm`GO:0031424^biological_process^keratinization	GO:0005515^molecular_function^protein binding	.	.
NonamEVm019407t1	NonamEVm019407t1	.	.	.	.	.	.	.	.	.	.	.	.	.	.	.	.	.
NonamEVm004643t1	NonamEVm004643t1	GUAD_MOUSE^GUAD_MOUSE^Q:78-1226,H:12-448^41.7%ID^E:1.7e-91^RecName: Full=Guanine deaminase;^Eukaryota; Metazoa; Chordata; Craniata; Vertebrata; Euteleostomi; Mammalia; Eutheria; Euarchontoglires; Glires; Rodentia; Myomorpha; Muroidea; Muridae; Murinae; Mus; Mus	.	NonamEVm004643t1.p1	72-1241[+]	GUAD_MOUSE^GUAD_MOUSE^Q:3-385,H:12-448^41.7%ID^E:2.1e-91^RecName: Full=Guanine deaminase;^Eukaryota; Metazoa; Chordata; Craniata; Vertebrata; Euteleostomi; Mammalia; Eutheria; Euarchontoglires; Glires; Rodentia; Myomorpha; Muroidea; Muridae; Murinae; Mus; Mus	tr|A0A8J5JBN8|A0A8J5JBN8_HOMAM^tr|A0A8J5JBN8|A0A8J5JBN8_HOMAM^Q:72-1238,H:1-427^62.3%ID^E:5.6e-152^.^.	tr|A0A8J5JBN8|A0A8J5JBN8_HOMAM^tr|A0A8J5JBN8|A0A8J5JBN8_HOMAM^Q:1-389,H:1-427^62.3%ID^E:6.8e-152^.^.	PF01979.23^Amidohydro_1^Amidohydrolase family^63-319^E:2.4e-48	.	.	.	KEGG:mmu:14544	GO:0005829^cellular_component^cytosol`GO:0019239^molecular_function^deaminase activity`GO:0008892^molecular_function^guanine deaminase activity`GO:0008270^molecular_function^zinc ion binding`GO:0000255^biological_process^allantoin metabolic process`GO:0043605^biological_process^amide catabolic process`GO:0006161^biological_process^deoxyguanosine catabolic process`GO:0046055^biological_process^dGM…	GO:0005829^cellular_component^cytosol`GO:0019239^molecular_function^deaminase activity`GO:0008892^molecular_function^guanine deaminase activity`GO:0008270^molecular_function^zinc ion binding`GO:0000255^biological_process^allantoin metabolic process`GO:0043605^biological_process^amide catabolic process`GO:0006161^biological_process^deoxyguanosine catabolic process`GO:0046055^biological_process^dGM…	GO:0016787^molecular_function^hydrolase activity	.	.
NonamEVm019287t2	NonamEVm019287t2	.	.	.	.	.	tr|A0A8J4ZR90|A0A8J4ZR90_9CHEL^tr|A0A8J4ZR90|A0A8J4ZR90_9CHEL^Q:114-272,H:216-268^67.9%ID^E:7.5e-12^.^.	.	.	.	.	.	.	.	.	.	.	.
NonamEVm000610t2	NonamEVm000610t2	SETB1_DROME^SETB1_DROME^Q:194-3478,H:265-1262^34.6%ID^E:4.9e-166^RecName: Full=Histone-lysine N-methyltransferase eggless;^Eukaryota; Metazoa; Ecdysozoa; Arthropoda; Hexapoda; Insecta; Pterygota; Neoptera; Endopterygota; Diptera; Brachycera; Muscomorpha; Ephydroidea; Drosophilidae; Drosophila; Sophophora	.	NonamEVm000610t2.p1	101-3481[+]	SETB1_DROME^SETB1_DROME^Q:32-1126,H:265-1262^34.6%ID^E:5.9e-166^RecName: Full=Histone-lysine N-methyltransferase eggless;^Eukaryota; Metazoa; Ecdysozoa; Arthropoda; Hexapoda; Insecta; Pterygota; Neoptera; Endopterygota; Diptera; Brachycera; Muscomorpha; Ephydroidea; Drosophilidae; Drosophila; Sophophora	tr|A0A8J5ML20|A0A8J5ML20_HOMAM^tr|A0A8J5ML20|A0A8J5ML20_HOMAM^Q:71-3478,H:99-1198^76.6%ID^E:0^.^.	tr|A0A8J5ML20|A0A8J5ML20_HOMAM^tr|A0A8J5ML20|A0A8J5ML20_HOMAM^Q:1-1126,H:109-1198^76.9%ID^E:0^.^.	PF18359.4^Tudor_5^Histone methyltransferase Tudor domain 1^312-369^E:4.5e-22`PF18358.4^Tudor_4^Histone methyltransferase Tudor domain^407-456^E:3.7e-23`PF01429.22^MBD^Methyl-CpG binding domain^579-639^E:2.1e-10`PF05033.19^Pre-SET^Pre-SET motif^660-771^E:8.8e-17`PF00856.31^SET^SET domain^790-1101^E:4.1e-25	.	.	.	KEGG:dme:Dmel_CG12196	GO:0005737^cellular_component^cytoplasm`GO:0005634^cellular_component^nucleus`GO:0005700^cellular_component^polytene chromosome`GO:0003677^molecular_function^DNA binding`GO:0046974^molecular_function^histone H3K9 methyltransferase activity`GO:0140949^molecular_function^histone H3K9 trimethyltransferase activity`GO:0018024^molecular_function^obsolete histone lysine N-methyltransferase activity`GO:…	GO:0005737^cellular_component^cytoplasm`GO:0005634^cellular_component^nucleus`GO:0005700^cellular_component^polytene chromosome`GO:0003677^molecular_function^DNA binding`GO:0046974^molecular_function^histone H3K9 methyltransferase activity`GO:0140949^molecular_function^histone H3K9 trimethyltransferase activity`GO:0018024^molecular_function^obsolete histone lysine N-methyltransferase activity`GO:…	GO:0003677^molecular_function^DNA binding`GO:0008270^molecular_function^zinc ion binding`GO:0018024^molecular_function^obsolete histone lysine N-methyltransferase activity`GO:0034968^biological_process^histone lysine methylation`GO:0005634^cellular_component^nucleus`GO:0005515^molecular_function^protein binding	.	.
NonamEVm028629t1	NonamEVm028629t1	.	.	.	.	.	.	.	.	.	.	.	.	.	.	.	.	.
NonamEVm001046t3	NonamEVm001046t3	P66B_HUMAN^P66B_HUMAN^Q:998-2170,H:159-481^34.9%ID^E:9.8e-34^RecName: Full=Transcriptional repressor p66-beta;^Eukaryota; Metazoa; Chordata; Craniata; Vertebrata; Euteleostomi; Mammalia; Eutheria; Euarchontoglires; Primates; Haplorrhini; Catarrhini; Hominidae; Homo	.	NonamEVm001046t3.p1	539-3250[+]	P66B_HUMAN^P66B_HUMAN^Q:154-544,H:159-481^34.9%ID^E:5.6e-34^RecName: Full=Transcriptional repressor p66-beta;^Eukaryota; Metazoa; Chordata; Craniata; Vertebrata; Euteleostomi; Mammalia; Eutheria; Euarchontoglires; Primates; Haplorrhini; Catarrhini; Hominidae; Homo	tr|A0A8J4YS44|A0A8J4YS44_CHIOP^tr|A0A8J4YS44|A0A8J4YS44_CHIOP^Q:650-3247,H:43-907^78.4%ID^E:5.1e-262^.^.	tr|A0A8J4YS44|A0A8J4YS44_CHIOP^tr|A0A8J4YS44|A0A8J4YS44_CHIOP^Q:38-903,H:43-907^78.4%ID^E:2.2e-262^.^.	PF16563.8^P66_CC^Coiled-coil and interaction region of P66A and P66B with MBD2^153-192^E:8.7e-15	.	.	.	KEGG:hsa:57459	GO:0000785^cellular_component^chromatin`GO:0000781^cellular_component^chromosome, telomeric region`GO:0016607^cellular_component^nuclear speck`GO:0005654^cellular_component^nucleoplasm`GO:0005634^cellular_component^nucleus`GO:0016581^cellular_component^NuRD complex`GO:0032991^cellular_component^protein-containing complex`GO:0043565^molecular_function^sequence-specific DNA binding`GO:0008270^molec…	GO:0000785^cellular_component^chromatin`GO:0000781^cellular_component^chromosome, telomeric region`GO:0016607^cellular_component^nuclear speck`GO:0005654^cellular_component^nucleoplasm`GO:0005634^cellular_component^nucleus`GO:0016581^cellular_component^NuRD complex`GO:0032991^cellular_component^protein-containing complex`GO:0043565^molecular_function^sequence-specific DNA binding`GO:0008270^molec…	.	.	.
NonamEVm032807t1	NonamEVm032807t1	.	.	.	.	.	.	.	.	.	.	.	.	.	.	.	.	.
NonamEVm000932t1	NonamEVm000932t1	ZN608_MOUSE^ZN608_MOUSE^Q:266-1099,H:356-650^48.5%ID^E:7.6e-57^RecName: Full=Zinc finger protein 608;^Eukaryota; Metazoa; Chordata; Craniata; Vertebrata; Euteleostomi; Mammalia; Eutheria; Euarchontoglires; Glires; Rodentia; Myomorpha; Muroidea; Muridae; Murinae; Mus; Mus	.	NonamEVm000932t1.p1	218-3052[+]	ZN608_MOUSE^ZN608_MOUSE^Q:17-294,H:356-650^48.5%ID^E:2.9e-57^RecName: Full=Zinc finger protein 608;^Eukaryota; Metazoa; Chordata; Craniata; Vertebrata; Euteleostomi; Mammalia; Eutheria; Euarchontoglires; Glires; Rodentia; Myomorpha; Muroidea; Muridae; Murinae; Mus; Mus	tr|A0A8J5N0A1|A0A8J5N0A1_HOMAM^tr|A0A8J5N0A1|A0A8J5N0A1_HOMAM^Q:221-3049,H:1-944^89.7%ID^E:0^.^.	tr|A0A8J5N0A1|A0A8J5N0A1_HOMAM^tr|A0A8J5N0A1|A0A8J5N0A1_HOMAM^Q:2-944,H:1-944^89.7%ID^E:0^.^.	.	.	.	.	KEGG:mmu:269023	GO:0005634^cellular_component^nucleus`GO:0046872^molecular_function^metal ion binding`GO:0033085^biological_process^negative regulation of T cell differentiation in thymus`GO:0000122^biological_process^negative regulation of transcription by RNA polymerase II`GO:0006357^biological_process^regulation of transcription by RNA polymerase II	GO:0005634^cellular_component^nucleus`GO:0046872^molecular_function^metal ion binding`GO:0033085^biological_process^negative regulation of T cell differentiation in thymus`GO:0000122^biological_process^negative regulation of transcription by RNA polymerase II`GO:0006357^biological_process^regulation of transcription by RNA polymerase II	.	.	.
NonamEVm014383t1	NonamEVm014383t1	.	.	.	.	.	.	.	.	.	.	.	.	.	.	.	.	.
NonamEVm002302t1	NonamEVm002302t1	.	.	NonamEVm002302t1.p1	2-1753[+]	.	.	.	PF04196.15^Bunya_RdRp^Bunyavirus RNA dependent RNA polymerase^218-496^E:1.8e-09	.	.	.	.	.	.	GO:0003968^molecular_function^RNA-dependent RNA polymerase activity`GO:0006351^biological_process^DNA-templated transcription`GO:0019079^biological_process^viral genome replication	.	.
NonamEVm024699t1	NonamEVm024699t1	.	.	.	.	.	.	.	.	.	.	.	.	.	.	.	.	.
NonamEVm025067t1	NonamEVm025067t1	.	.	.	.	.	.	.	.	.	.	.	.	.	.	.	.	.
NonamEVm033529t1	NonamEVm033529t1	.	.	.	.	.	tr|A0A2P2I0S2|A0A2P2I0S2_9CRUS^tr|A0A2P2I0S2|A0A2P2I0S2_9CRUS^Q:205-56,H:8-57^50%ID^E:8.6e-09^.^.	.	.	.	.	.	.	.	.	.	.	.
NonamEVm002896t1	NonamEVm002896t1	DHR12_HUMAN^DHR12_HUMAN^Q:327-1271,H:2-312^49.5%ID^E:7.4e-84^RecName: Full=Dehydrogenase/reductase SDR family member 12 {ECO:0000303|PubMed:19027726};^Eukaryota; Metazoa; Chordata; Craniata; Vertebrata; Euteleostomi; Mammalia; Eutheria; Euarchontoglires; Primates; Haplorrhini; Catarrhini; Hominidae; Homo	.	NonamEVm002896t1.p1	315-1898[+]	DHR12_HUMAN^DHR12_HUMAN^Q:5-319,H:2-312^49.5%ID^E:7.6e-84^RecName: Full=Dehydrogenase/reductase SDR family member 12 {ECO:0000303|PubMed:19027726};^Eukaryota; Metazoa; Chordata; Craniata; Vertebrata; Euteleostomi; Mammalia; Eutheria; Euarchontoglires; Primates; Haplorrhini; Catarrhini; Hominidae; Homo	tr|A0A8J5MTM5|A0A8J5MTM5_HOMAM^tr|A0A8J5MTM5|A0A8J5MTM5_HOMAM^Q:378-1655,H:8-514^49.9%ID^E:1e-126^.^.	tr|A0A8J5MTM5|A0A8J5MTM5_HOMAM^tr|A0A8J5MTM5|A0A8J5MTM5_HOMAM^Q:22-447,H:8-514^49.9%ID^E:6.1e-127^.^.	PF00106.28^adh_short^short chain dehydrogenase^46-182^E:3.3e-19`PF13561.9^adh_short_C2^Enoyl-(Acyl carrier protein) reductase^51-273^E:1.5e-13	.	.	.	KEGG:hsa:79758	GO:0016491^molecular_function^oxidoreductase activity	GO:0016491^molecular_function^oxidoreductase activity	.	.	.
NonamEVm035745t1	NonamEVm035745t1	.	.	.	.	.	.	.	.	.	.	.	.	.	.	.	.	.
NonamEVm012168t1	NonamEVm012168t1	.	.	NonamEVm012168t1.p1	107-607[+]	.	tr|A0A147BMM3|A0A147BMM3_IXORI^tr|A0A147BMM3|A0A147BMM3_IXORI^Q:83-514,H:339-482^36.1%ID^E:4.5e-15^.^.	tr|A0A147BMM3|A0A147BMM3_IXORI^tr|A0A147BMM3|A0A147BMM3_IXORI^Q:4-136,H:350-482^36.8%ID^E:1.1e-13^.^.	.	.	.	.	.	.	.	.	.	.
NonamEVm017836t1	NonamEVm017836t1	.	.	NonamEVm017836t1.p1	118-477[+]	.	tr|A0A0V0G3L2|A0A0V0G3L2_TRIDM^tr|A0A0V0G3L2|A0A0V0G3L2_TRIDM^Q:31-447,H:286-426^31.7%ID^E:7.5e-08^.^.	tr|A0A0V0G3L2|A0A0V0G3L2_TRIDM^tr|A0A0V0G3L2|A0A0V0G3L2_TRIDM^Q:10-110,H:326-426^35.6%ID^E:8.4e-08^.^.	.	.	.	.	.	.	.	.	.	.
NonamEVm001699t1	NonamEVm001699t1	DPYS_HUMAN^DPYS_HUMAN^Q:666-2150,H:2-500^64.1%ID^E:2.3e-192^RecName: Full=Dihydropyrimidinase;^Eukaryota; Metazoa; Chordata; Craniata; Vertebrata; Euteleostomi; Mammalia; Eutheria; Euarchontoglires; Primates; Haplorrhini; Catarrhini; Hominidae; Homo	.	NonamEVm001699t1.p1	222-2366[+]	DPYS_HUMAN^DPYS_HUMAN^Q:149-643,H:2-500^64.1%ID^E:1.4e-192^RecName: Full=Dihydropyrimidinase;^Eukaryota; Metazoa; Chordata; Craniata; Vertebrata; Euteleostomi; Mammalia; Eutheria; Euarchontoglires; Primates; Haplorrhini; Catarrhini; Hominidae; Homo	tr|A0A4Y6A7L0|A0A4Y6A7L0_PROCL^tr|A0A4Y6A7L0|A0A4Y6A7L0_PROCL^Q:666-2363,H:4-569^95.8%ID^E:0^.^.	tr|A0A4Y6A7L0|A0A4Y6A7L0_PROCL^tr|A0A4Y6A7L0|A0A4Y6A7L0_PROCL^Q:149-714,H:4-569^95.8%ID^E:0^.^.	PF01979.23^Amidohydro_1^Amidohydrolase family^201-590^E:4.7e-35`PF07969.14^Amidohydro_3^Amidohydrolase family^447-591^E:1.8e-08	.	.	.	KEGG:hsa:1807	GO:0005829^cellular_component^cytosol`GO:0070062^cellular_component^extracellular exosome`GO:0004157^molecular_function^dihydropyrimidinase activity`GO:0042802^molecular_function^identical protein binding`GO:0051219^molecular_function^phosphoprotein binding`GO:0008270^molecular_function^zinc ion binding`GO:0006248^biological_process^CMP catabolic process`GO:0006249^biological_process^dCMP catabol…	GO:0005829^cellular_component^cytosol`GO:0070062^cellular_component^extracellular exosome`GO:0004157^molecular_function^dihydropyrimidinase activity`GO:0042802^molecular_function^identical protein binding`GO:0051219^molecular_function^phosphoprotein binding`GO:0008270^molecular_function^zinc ion binding`GO:0006248^biological_process^CMP catabolic process`GO:0006249^biological_process^dCMP catabol…	GO:0016787^molecular_function^hydrolase activity	.	.
NonamEVm008842t1	NonamEVm008842t1	PAB2B_XENLA^PAB2B_XENLA^Q:267-827,H:101-295^67.2%ID^E:6.1e-63^RecName: Full=Polyadenylate-binding protein 2-B;^Eukaryota; Metazoa; Chordata; Craniata; Vertebrata; Euteleostomi; Amphibia; Batrachia; Anura; Pipoidea; Pipidae; Xenopodinae; Xenopus; Xenopus	.	NonamEVm008842t1.p1	162-830[+]	PAB2B_XENLA^PAB2B_XENLA^Q:36-222,H:101-295^67.2%ID^E:7e-63^RecName: Full=Polyadenylate-binding protein 2-B;^Eukaryota; Metazoa; Chordata; Craniata; Vertebrata; Euteleostomi; Amphibia; Batrachia; Anura; Pipoidea; Pipidae; Xenopodinae; Xenopus; Xenopus	tr|A0A0P4WCG7|A0A0P4WCG7_SCYOL^tr|A0A0P4WCG7|A0A0P4WCG7_SCYOL^Q:162-827,H:1-221^92.8%ID^E:7.3e-110^.^.	tr|A0A0P4WCG7|A0A0P4WCG7_SCYOL^tr|A0A0P4WCG7|A0A0P4WCG7_SCYOL^Q:1-222,H:1-221^92.8%ID^E:2.4e-109^.^.	PF00076.25^RRM_1^RNA recognition motif. (a.k.a. RRM, RBD, or RNP domain)^101-170^E:5.2e-16	.	.	.	KEGG:xla:380411	GO:0005737^cellular_component^cytoplasm`GO:0042405^cellular_component^nuclear inclusion body`GO:0005634^cellular_component^nucleus`GO:1990904^cellular_component^ribonucleoprotein complex`GO:0008143^molecular_function^poly(A) binding`GO:0003723^molecular_function^RNA binding`GO:0070063^molecular_function^RNA polymerase binding`GO:0071222^biological_process^cellular response to lipopolysaccharide`G…	GO:0005737^cellular_component^cytoplasm`GO:0042405^cellular_component^nuclear inclusion body`GO:0005634^cellular_component^nucleus`GO:1990904^cellular_component^ribonucleoprotein complex`GO:0008143^molecular_function^poly(A) binding`GO:0003723^molecular_function^RNA binding`GO:0070063^molecular_function^RNA polymerase binding`GO:0071222^biological_process^cellular response to lipopolysaccharide`G…	GO:0003723^molecular_function^RNA binding	.	.
NonamEVm013491t1	NonamEVm013491t1	.	.	NonamEVm013491t1.p2	1380-1694[-]	.	tr|A0A5J4N3G1|A0A5J4N3G1_9TREM^tr|A0A5J4N3G1|A0A5J4N3G1_9TREM^Q:1694-1527,H:233-306^71.6%ID^E:1.4e-17^.^.	tr|A0A5J4N3G1|A0A5J4N3G1_9TREM^tr|A0A5J4N3G1|A0A5J4N3G1_9TREM^Q:1-56,H:233-306^71.6%ID^E:2.7e-18^.^.	.	.	.	.	.	.	.	.	.	.
NonamEVm027966t2	NonamEVm027966t2	.	.	.	.	.	.	.	.	.	.	.	.	.	.	.	.	.
NonamEVm007022t1	NonamEVm007022t1	BGH3_MOUSE^BGH3_MOUSE^Q:334-1107,H:117-373^27.7%ID^E:1.7e-17^RecName: Full=Transforming growth factor-beta-induced protein ig-h3;^Eukaryota; Metazoa; Chordata; Craniata; Vertebrata; Euteleostomi; Mammalia; Eutheria; Euarchontoglires; Glires; Rodentia; Myomorpha; Muroidea; Muridae; Murinae; Mus; Mus	.	NonamEVm007022t1.p1	283-1110[+]	BGH3_PIG^BGH3_PIG^Q:18-275,H:117-373^27.3%ID^E:6.5e-18^RecName: Full=Transforming growth factor-beta-induced protein ig-h3;^Eukaryota; Metazoa; Chordata; Craniata; Vertebrata; Euteleostomi; Mammalia; Eutheria; Laurasiatheria; Artiodactyla; Suina; Suidae; Sus	tr|A0A346QR74|A0A346QR74_PROCL^tr|A0A346QR74|A0A346QR74_PROCL^Q:295-1107,H:220-490^79.3%ID^E:2.5e-115^.^.	tr|A0A346QR74|A0A346QR74_PROCL^tr|A0A346QR74|A0A346QR74_PROCL^Q:5-275,H:220-490^79.3%ID^E:1.2e-115^.^.	PF02469.25^Fasciclin^Fasciclin domain^17-133^E:8.1e-21`PF02469.25^Fasciclin^Fasciclin domain^147-275^E:1.1e-08	.	.	.	KEGG:mmu:21810	GO:0005604^cellular_component^basement membrane`GO:0062023^cellular_component^collagen-containing extracellular matrix`GO:0031012^cellular_component^extracellular matrix`GO:0005615^cellular_component^extracellular space`GO:0005802^cellular_component^trans-Golgi network`GO:0050839^molecular_function^cell adhesion molecule binding`GO:0005518^molecular_function^collagen binding`GO:0050840^molecular_…	GO:0031012^cellular_component^extracellular matrix`GO:0005615^cellular_component^extracellular space`GO:0050839^molecular_function^cell adhesion molecule binding`GO:0007155^biological_process^cell adhesion`GO:0030198^biological_process^extracellular matrix organization	.	.	.
NonamEVm024341t1	NonamEVm024341t1	.	.	.	.	.	.	.	.	.	.	.	.	.	.	.	.	.
NonamEVm004278t1	NonamEVm004278t1	PPM1B_HUMAN^PPM1B_HUMAN^Q:135-1313,H:1-393^57.8%ID^E:4.3e-135^RecName: Full=Protein phosphatase 1B;^Eukaryota; Metazoa; Chordata; Craniata; Vertebrata; Euteleostomi; Mammalia; Eutheria; Euarchontoglires; Primates; Haplorrhini; Catarrhini; Hominidae; Homo	.	NonamEVm004278t1.p1	135-1391[+]	PPM1B_HUMAN^PPM1B_HUMAN^Q:1-393,H:1-393^57.8%ID^E:8.9e-136^RecName: Full=Protein phosphatase 1B;^Eukaryota; Metazoa; Chordata; Craniata; Vertebrata; Euteleostomi; Mammalia; Eutheria; Euarchontoglires; Primates; Haplorrhini; Catarrhini; Hominidae; Homo	tr|A0A8J5JM09|A0A8J5JM09_HOMAM^tr|A0A8J5JM09|A0A8J5JM09_HOMAM^Q:135-1265,H:1-377^91.5%ID^E:8.9e-203^.^.	tr|A0A8J5JM09|A0A8J5JM09_HOMAM^tr|A0A8J5JM09|A0A8J5JM09_HOMAM^Q:1-377,H:1-377^91.5%ID^E:2.4e-203^.^.	PF00481.24^PP2C^Protein phosphatase 2C^23-291^E:5.8e-81`PF07830.16^PP2C_C^Protein serine/threonine phosphatase 2C, C-terminal domain^292-365^E:2e-26	.	.	.	KEGG:hsa:5495	GO:0005829^cellular_component^cytosol`GO:0016020^cellular_component^membrane`GO:0005730^cellular_component^nucleolus`GO:0005634^cellular_component^nucleus`GO:0000287^molecular_function^magnesium ion binding`GO:0030145^molecular_function^manganese ion binding`GO:0017018^molecular_function^myosin phosphatase activity`GO:0004722^molecular_function^protein serine/threonine phosphatase activity`GO:000…	GO:0005829^cellular_component^cytosol`GO:0016020^cellular_component^membrane`GO:0005730^cellular_component^nucleolus`GO:0005634^cellular_component^nucleus`GO:0000287^molecular_function^magnesium ion binding`GO:0030145^molecular_function^manganese ion binding`GO:0017018^molecular_function^myosin phosphatase activity`GO:0004722^molecular_function^protein serine/threonine phosphatase activity`GO:000…	GO:0000287^molecular_function^magnesium ion binding`GO:0004721^molecular_function^phosphoprotein phosphatase activity`GO:0030145^molecular_function^manganese ion binding	.	.
NonamEVm038793t1	NonamEVm038793t1	.	.	.	.	.	tr|A0A183T4M4|A0A183T4M4_SCHSO^tr|A0A183T4M4|A0A183T4M4_SCHSO^Q:235-510,H:80-170^41.9%ID^E:3.1e-06^.^.	.	.	.	.	.	.	.	.	.	.	.
NonamEVm002157t1	NonamEVm002157t1	ANM5_PONAB^ANM5_PONAB^Q:2-1828,H:25-637^57.1%ID^E:2.5e-202^RecName: Full=Protein arginine N-methyltransferase 5;^Eukaryota; Metazoa; Chordata; Craniata; Vertebrata; Euteleostomi; Mammalia; Eutheria; Euarchontoglires; Primates; Haplorrhini; Catarrhini; Hominidae; Pongo	.	NonamEVm002157t1.p1	2-1831[+]	ANM5_PONAB^ANM5_PONAB^Q:1-609,H:25-637^57.1%ID^E:7.2e-203^RecName: Full=Protein arginine N-methyltransferase 5;^Eukaryota; Metazoa; Chordata; Craniata; Vertebrata; Euteleostomi; Mammalia; Eutheria; Euarchontoglires; Primates; Haplorrhini; Catarrhini; Hominidae; Pongo	tr|A0A8J5TJX4|A0A8J5TJX4_HOMAM^tr|A0A8J5TJX4|A0A8J5TJX4_HOMAM^Q:41-1828,H:1-578^87.6%ID^E:0^.^.	tr|A0A8J5TJX4|A0A8J5TJX4_HOMAM^tr|A0A8J5TJX4|A0A8J5TJX4_HOMAM^Q:14-609,H:1-578^87.6%ID^E:0^.^.	PF17285.5^PRMT5_TIM^PRMT5 TIM barrel domain^13-261^E:2.9e-61`PF05185.19^PRMT5^PRMT5 arginine-N-methyltransferase^270-436^E:1.1e-72`PF17286.5^PRMT5_C^PRMT5 oligomerisation domain^439-607^E:2.2e-53	.	.	.	KEGG:pon:100173581	GO:0005829^cellular_component^cytosol`GO:0005794^cellular_component^Golgi apparatus`GO:0034709^cellular_component^methylosome`GO:0005634^cellular_component^nucleus`GO:0070888^molecular_function^E-box binding`GO:0044020^molecular_function^histone H4R3 methyltransferase activity`GO:0008327^molecular_function^methyl-CpG binding`GO:0016274^molecular_function^protein-arginine N-methyltransferase activ…	GO:0005829^cellular_component^cytosol`GO:0005794^cellular_component^Golgi apparatus`GO:0034709^cellular_component^methylosome`GO:0005634^cellular_component^nucleus`GO:0070888^molecular_function^E-box binding`GO:0044020^molecular_function^histone H4R3 methyltransferase activity`GO:0008327^molecular_function^methyl-CpG binding`GO:0016274^molecular_function^protein-arginine N-methyltransferase activ…	.	.	.
NonamEVm038460t1	NonamEVm038460t1	.	.	.	.	.	.	.	.	.	.	.	.	.	.	.	.	.
NonamEVm006315t3	NonamEVm006315t3	NUP54_HUMAN^NUP54_HUMAN^Q:3-875,H:191-485^30.8%ID^E:5.2e-37^RecName: Full=Nucleoporin p54;^Eukaryota; Metazoa; Chordata; Craniata; Vertebrata; Euteleostomi; Mammalia; Eutheria; Euarchontoglires; Primates; Haplorrhini; Catarrhini; Hominidae; Homo	.	NonamEVm006315t3.p1	3-920[+]	NUP54_HUMAN^NUP54_HUMAN^Q:1-291,H:191-485^30.8%ID^E:3.1e-37^RecName: Full=Nucleoporin p54;^Eukaryota; Metazoa; Chordata; Craniata; Vertebrata; Euteleostomi; Mammalia; Eutheria; Euarchontoglires; Primates; Haplorrhini; Catarrhini; Hominidae; Homo	tr|A0A8J5TKM2|A0A8J5TKM2_HOMAM^tr|A0A8J5TKM2|A0A8J5TKM2_HOMAM^Q:3-917,H:169-473^83.6%ID^E:1.6e-140^.^.	tr|A0A8J5TKM2|A0A8J5TKM2_HOMAM^tr|A0A8J5TKM2|A0A8J5TKM2_HOMAM^Q:1-305,H:169-473^83.6%ID^E:2.1e-140^.^.	PF13874.9^Nup54^Nucleoporin complex subunit 54^110-246^E:2.2e-32	.	.	.	KEGG:hsa:53371	GO:0005635^cellular_component^nuclear envelope`GO:0031965^cellular_component^nuclear membrane`GO:0005643^cellular_component^nuclear pore`GO:0044613^cellular_component^nuclear pore central transport channel`GO:0042802^molecular_function^identical protein binding`GO:0044877^molecular_function^protein-containing complex binding`GO:0017056^molecular_function^structural constituent of nuclear pore`GO:…	GO:0005635^cellular_component^nuclear envelope`GO:0031965^cellular_component^nuclear membrane`GO:0005643^cellular_component^nuclear pore`GO:0044613^cellular_component^nuclear pore central transport channel`GO:0042802^molecular_function^identical protein binding`GO:0044877^molecular_function^protein-containing complex binding`GO:0017056^molecular_function^structural constituent of nuclear pore`GO:…	.	.	.
NonamEVm017180t1	NonamEVm017180t1	.	.	NonamEVm017180t1.p2	69-407[+]	.	tr|A0A3R7N568|A0A3R7N568_PENVA^tr|A0A3R7N568|A0A3R7N568_PENVA^Q:69-395,H:1-109^77.1%ID^E:5.8e-45^.^.	tr|A0A3R7N568|A0A3R7N568_PENVA^tr|A0A3R7N568|A0A3R7N568_PENVA^Q:1-109,H:1-109^77.1%ID^E:4.7e-45^.^.	PF11669.11^WBP-1^WW domain-binding protein 1^28-66^E:2.2e-08	.	.	.	.	.	.	.	.	.
NonamEVm013484t1	NonamEVm013484t1	RN181_XENTR^RN181_XENTR^Q:125-580,H:1-156^49.7%ID^E:4.7e-38^RecName: Full=E3 ubiquitin-protein ligase RNF181 {ECO:0000305};^Eukaryota; Metazoa; Chordata; Craniata; Vertebrata; Euteleostomi; Amphibia; Batrachia; Anura; Pipoidea; Pipidae; Xenopodinae; Xenopus; Silurana	.	NonamEVm013484t1.p1	2-583[+]	RN181_XENTR^RN181_XENTR^Q:42-193,H:1-156^49.7%ID^E:2.3e-38^RecName: Full=E3 ubiquitin-protein ligase RNF181 {ECO:0000305};^Eukaryota; Metazoa; Chordata; Craniata; Vertebrata; Euteleostomi; Amphibia; Batrachia; Anura; Pipoidea; Pipidae; Xenopodinae; Xenopus; Silurana	tr|G0ZJE5|G0ZJE5_CHEQU^tr|G0ZJE5|G0ZJE5_CHEQU^Q:116-580,H:1-155^99.4%ID^E:2.9e-89^.^.	tr|G0ZJE5|G0ZJE5_CHEQU^tr|G0ZJE5|G0ZJE5_CHEQU^Q:39-193,H:1-155^99.4%ID^E:1.4e-89^.^.	PF12861.10^zf-ANAPC11^Anaphase-promoting complex subunit 11 RING-H2 finger^113-160^E:1.9e-05`PF13639.9^zf-RING_2^Ring finger domain^115-157^E:2.4e-14`PF13923.9^zf-C3HC4_2^Zinc finger, C3HC4 type (RING finger)^115-156^E:3.6e-11`PF17123.8^zf-RING_11^RING-like zinc finger^115-143^E:1.3e-08`PF12678.10^zf-rbx1^RING-H2 zinc finger domain^115-157^E:6.9e-08`PF14634.9^zf-RING_5^zinc-RING finger domain^115…	.	.	.	KEGG:xtr:496625	GO:0046872^molecular_function^metal ion binding`GO:0061630^molecular_function^ubiquitin protein ligase activity	GO:0046872^molecular_function^metal ion binding`GO:0061630^molecular_function^ubiquitin protein ligase activity	GO:0008270^molecular_function^zinc ion binding`GO:0061630^molecular_function^ubiquitin protein ligase activity`GO:0097602^molecular_function^cullin family protein binding`GO:0031145^biological_process^anaphase-promoting complex-dependent catabolic process`GO:0005680^cellular_component^anaphase-promoting complex`GO:0046872^molecular_function^metal ion binding	.	.
NonamEVm016734t1	NonamEVm016734t1	.	.	.	.	.	.	.	.	.	.	.	.	.	.	.	.	.
NonamEVm002857t1	NonamEVm002857t1	PNKP_HUMAN^PNKP_HUMAN^Q:43-1533,H:21-503^43.2%ID^E:3.6e-110^RecName: Full=Bifunctional polynucleotide phosphatase/kinase;^Eukaryota; Metazoa; Chordata; Craniata; Vertebrata; Euteleostomi; Mammalia; Eutheria; Euarchontoglires; Primates; Haplorrhini; Catarrhini; Hominidae; Homo	.	NonamEVm002857t1.p1	1-1596[+]	PNKP_HUMAN^PNKP_HUMAN^Q:15-511,H:21-503^43.2%ID^E:2.2e-110^RecName: Full=Bifunctional polynucleotide phosphatase/kinase;^Eukaryota; Metazoa; Chordata; Craniata; Vertebrata; Euteleostomi; Mammalia; Eutheria; Euarchontoglires; Primates; Haplorrhini; Catarrhini; Hominidae; Homo	tr|A0A3R7LYR5|A0A3R7LYR5_PENVA^tr|A0A3R7LYR5|A0A3R7LYR5_PENVA^Q:1-1593,H:8-533^66.3%ID^E:5.4e-213^.^.	tr|A0A3R7LYR5|A0A3R7LYR5_PENVA^tr|A0A3R7LYR5|A0A3R7LYR5_PENVA^Q:1-531,H:8-533^66.3%ID^E:3.3e-213^.^.	PF17913.4^FHA_2^FHA domain^4-100^E:1.5e-27`PF08645.14^PNK3P^Polynucleotide kinase 3 phosphatase^177-336^E:3e-56`PF13671.9^AAA_33^AAA domain^410-497^E:1.2e-12	.	.	.	KEGG:hsa:11284	GO:0016020^cellular_component^membrane`GO:0005739^cellular_component^mitochondrion`GO:0005730^cellular_component^nucleolus`GO:0005654^cellular_component^nucleoplasm`GO:0005634^cellular_component^nucleus`GO:0035861^cellular_component^site of double-strand break`GO:0005524^molecular_function^ATP binding`GO:0003684^molecular_function^damaged DNA binding`GO:0003690^molecular_function^double-stranded …	GO:0016020^cellular_component^membrane`GO:0005739^cellular_component^mitochondrion`GO:0005730^cellular_component^nucleolus`GO:0005654^cellular_component^nucleoplasm`GO:0005634^cellular_component^nucleus`GO:0035861^cellular_component^site of double-strand break`GO:0005524^molecular_function^ATP binding`GO:0003684^molecular_function^damaged DNA binding`GO:0003690^molecular_function^double-stranded …	.	.	.
NonamEVm008322t1	NonamEVm008322t1	CP302_DROME^CP302_DROME^Q:50-763,H:246-480^40.5%ID^E:1.1e-49^RecName: Full=Cytochrome P450 302a1, mitochondrial;^Eukaryota; Metazoa; Ecdysozoa; Arthropoda; Hexapoda; Insecta; Pterygota; Neoptera; Endopterygota; Diptera; Brachycera; Muscomorpha; Ephydroidea; Drosophilidae; Drosophila; Sophophora	.	NonamEVm008322t1.p1	2-790[+]	CP302_DROME^CP302_DROME^Q:17-254,H:246-480^40.5%ID^E:8e-50^RecName: Full=Cytochrome P450 302a1, mitochondrial;^Eukaryota; Metazoa; Ecdysozoa; Arthropoda; Hexapoda; Insecta; Pterygota; Neoptera; Endopterygota; Diptera; Brachycera; Muscomorpha; Ephydroidea; Drosophilidae; Drosophila; Sophophora	tr|A0A481WF23|A0A481WF23_9EUCA^tr|A0A481WF23|A0A481WF23_9EUCA^Q:32-784,H:299-548^75.7%ID^E:1.4e-108^.^.	tr|A0A481WF23|A0A481WF23_9EUCA^tr|A0A481WF23|A0A481WF23_9EUCA^Q:11-261,H:299-548^75.7%ID^E:1.1e-108^.^.	PF00067.25^p450^Cytochrome P450^24-233^E:3.7e-49	.	.	.	KEGG:dme:Dmel_CG12028	GO:0031966^cellular_component^mitochondrial membrane`GO:0005739^cellular_component^mitochondrion`GO:0042767^molecular_function^ecdysteroid 22-hydroxylase activity`GO:0020037^molecular_function^heme binding`GO:0005506^molecular_function^iron ion binding`GO:0016705^molecular_function^oxidoreductase activity, acting on paired donors, with incorporation or reduction of molecular oxygen`GO:0007417^bio…	GO:0031966^cellular_component^mitochondrial membrane`GO:0005739^cellular_component^mitochondrion`GO:0042767^molecular_function^ecdysteroid 22-hydroxylase activity`GO:0020037^molecular_function^heme binding`GO:0005506^molecular_function^iron ion binding`GO:0016705^molecular_function^oxidoreductase activity, acting on paired donors, with incorporation or reduction of molecular oxygen`GO:0007417^bio…	GO:0004497^molecular_function^monooxygenase activity`GO:0005506^molecular_function^iron ion binding`GO:0016705^molecular_function^oxidoreductase activity, acting on paired donors, with incorporation or reduction of molecular oxygen`GO:0020037^molecular_function^heme binding	.	.
NonamEVm021090t1	NonamEVm021090t1	.	.	.	.	.	.	.	.	.	.	.	.	.	.	.	.	.
NonamEVm000104t1	NonamEVm000104t1	CP302_DROME^CP302_DROME^Q:9273-8560,H:246-480^40.5%ID^E:9.5e-49^RecName: Full=Cytochrome P450 302a1, mitochondrial;^Eukaryota; Metazoa; Ecdysozoa; Arthropoda; Hexapoda; Insecta; Pterygota; Neoptera; Endopterygota; Diptera; Brachycera; Muscomorpha; Ephydroidea; Drosophilidae; Drosophila; Sophophora	.	NonamEVm000104t1.p2	8533-9240[-]	CP302_DROME^CP302_DROME^Q:21-227,H:270-480^43.6%ID^E:1.9e-50^RecName: Full=Cytochrome P450 302a1, mitochondrial;^Eukaryota; Metazoa; Ecdysozoa; Arthropoda; Hexapoda; Insecta; Pterygota; Neoptera; Endopterygota; Diptera; Brachycera; Muscomorpha; Ephydroidea; Drosophilidae; Drosophila; Sophophora	tr|A0A8J5KDH5|A0A8J5KDH5_HOMAM^tr|A0A8J5KDH5|A0A8J5KDH5_HOMAM^Q:255-6338,H:62-2086^73.3%ID^E:0^.^.	tr|A0A481WF23|A0A481WF23_9EUCA^tr|A0A481WF23|A0A481WF23_9EUCA^Q:8-234,H:322-548^78.4%ID^E:1.2e-103^.^.	PF00067.25^p450^Cytochrome P450^5-206^E:1.9e-48	.	.	.	KEGG:dme:Dmel_CG12028	GO:0031966^cellular_component^mitochondrial membrane`GO:0005739^cellular_component^mitochondrion`GO:0042767^molecular_function^ecdysteroid 22-hydroxylase activity`GO:0020037^molecular_function^heme binding`GO:0005506^molecular_function^iron ion binding`GO:0016705^molecular_function^oxidoreductase activity, acting on paired donors, with incorporation or reduction of molecular oxygen`GO:0007417^bio…	GO:0031966^cellular_component^mitochondrial membrane`GO:0005739^cellular_component^mitochondrion`GO:0042767^molecular_function^ecdysteroid 22-hydroxylase activity`GO:0020037^molecular_function^heme binding`GO:0005506^molecular_function^iron ion binding`GO:0016705^molecular_function^oxidoreductase activity, acting on paired donors, with incorporation or reduction of molecular oxygen`GO:0007417^bio…	GO:0004497^molecular_function^monooxygenase activity`GO:0005506^molecular_function^iron ion binding`GO:0016705^molecular_function^oxidoreductase activity, acting on paired donors, with incorporation or reduction of molecular oxygen`GO:0020037^molecular_function^heme binding	.	.
NonamEVm000104t1	NonamEVm000104t1	CP302_DROME^CP302_DROME^Q:9273-8560,H:246-480^40.5%ID^E:9.5e-49^RecName: Full=Cytochrome P450 302a1, mitochondrial;^Eukaryota; Metazoa; Ecdysozoa; Arthropoda; Hexapoda; Insecta; Pterygota; Neoptera; Endopterygota; Diptera; Brachycera; Muscomorpha; Ephydroidea; Drosophilidae; Drosophila; Sophophora	.	NonamEVm000104t1.p1	162-6341[+]	CK5P2_MOUSE^CK5P2_MOUSE^Q:35-159,H:26-145^44.8%ID^E:1.4e-16^RecName: Full=CDK5 regulatory subunit-associated protein 2;^Eukaryota; Metazoa; Chordata; Craniata; Vertebrata; Euteleostomi; Mammalia; Eutheria; Euarchontoglires; Glires; Rodentia; Myomorpha; Muroidea; Muridae; Murinae; Mus; Mus	tr|A0A8J5KDH5|A0A8J5KDH5_HOMAM^tr|A0A8J5KDH5|A0A8J5KDH5_HOMAM^Q:255-6338,H:62-2086^73.3%ID^E:0^.^.	tr|A0A8J5KDH5|A0A8J5KDH5_HOMAM^tr|A0A8J5KDH5|A0A8J5KDH5_HOMAM^Q:32-2059,H:62-2086^73.3%ID^E:0^.^.	PF07989.14^Cnn_1N^Centrosomin N-terminal motif 1^71-141^E:2.3e-20	.	.	.	KEGG:mmu:214444	GO:0031966^cellular_component^mitochondrial membrane`GO:0005739^cellular_component^mitochondrion`GO:0042767^molecular_function^ecdysteroid 22-hydroxylase activity`GO:0020037^molecular_function^heme binding`GO:0005506^molecular_function^iron ion binding`GO:0016705^molecular_function^oxidoreductase activity, acting on paired donors, with incorporation or reduction of molecular oxygen`GO:0007417^bio…	GO:0030054^cellular_component^cell junction`GO:0005813^cellular_component^centrosome`GO:0005737^cellular_component^cytoplasm`GO:0005829^cellular_component^cytosol`GO:0000931^cellular_component^gamma-tubulin ring complex`GO:0005794^cellular_component^Golgi apparatus`GO:0005874^cellular_component^microtubule`GO:0035371^cellular_component^microtubule plus-end`GO:0097431^cellular_component^mitotic sp…	GO:0005815^cellular_component^microtubule organizing center	.	.
NonamEVm007622t1	NonamEVm007622t1	.	.	NonamEVm007622t1.p1	2-706[+]	.	tr|A0A0P4WKR1|A0A0P4WKR1_SCYOL^tr|A0A0P4WKR1|A0A0P4WKR1_SCYOL^Q:2-706,H:205-439^74%ID^E:9.1e-75^.^.	tr|A0A0P4WKR1|A0A0P4WKR1_SCYOL^tr|A0A0P4WKR1|A0A0P4WKR1_SCYOL^Q:1-235,H:205-439^74%ID^E:9.1e-75^.^.	PF12796.10^Ank_2^Ankyrin repeats (3 copies)^5-78^E:4.3e-07`PF12796.10^Ank_2^Ankyrin repeats (3 copies)^122-194^E:2.7e-07`PF13637.9^Ank_4^Ankyrin repeats (many copies)^143-194^E:1.3e-06`PF13857.9^Ank_5^Ankyrin repeats (many copies)^165-214^E:1.9e-07`PF00023.33^Ank^Ankyrin repeat^174-205^E:0.011	.	.	.	.	.	.	GO:0005515^molecular_function^protein binding	.	.
NonamEVm008730t1	NonamEVm008730t1	CAMT2_DICDI^CAMT2_DICDI^Q:36-668,H:17-229^48.4%ID^E:5.4e-48^RecName: Full=Probable caffeoyl-CoA O-methyltransferase 2;^Eukaryota; Amoebozoa; Evosea; Eumycetozoa; Dictyostelia; Dictyosteliales; Dictyosteliaceae; Dictyostelium	.	NonamEVm008730t1.p1	78-674[+]	CAMT2_DICDI^CAMT2_DICDI^Q:1-197,H:31-229^48.7%ID^E:8.5e-44^RecName: Full=Probable caffeoyl-CoA O-methyltransferase 2;^Eukaryota; Amoebozoa; Evosea; Eumycetozoa; Dictyostelia; Dictyosteliales; Dictyosteliaceae; Dictyostelium	tr|A0A8J5TAY7|A0A8J5TAY7_HOMAM^tr|A0A8J5TAY7|A0A8J5TAY7_HOMAM^Q:9-671,H:1-221^72.4%ID^E:1.3e-87^.^.	tr|A0A8J5TAY7|A0A8J5TAY7_HOMAM^tr|A0A8J5TAY7|A0A8J5TAY7_HOMAM^Q:1-198,H:24-221^73.7%ID^E:1.8e-79^.^.	PF01596.20^Methyltransf_3^O-methyltransferase^6-197^E:6.5e-62`PF02353.23^CMAS^Mycolic acid cyclopropane synthetase^35-147^E:2.6e-06`PF13649.9^Methyltransf_25^Methyltransferase domain^42-142^E:1.1e-07`PF13578.9^Methyltransf_24^Methyltransferase domain^44-149^E:1.4e-12	.	.	.	KEGG:ddi:DDB_G0275501	GO:0045335^cellular_component^phagocytic vesicle`GO:0042409^molecular_function^caffeoyl-CoA O-methyltransferase activity`GO:0046872^molecular_function^metal ion binding`GO:0008757^molecular_function^S-adenosylmethionine-dependent methyltransferase activity`GO:0032259^biological_process^methylation`GO:0009617^biological_process^response to bacterium	GO:0045335^cellular_component^phagocytic vesicle`GO:0042409^molecular_function^caffeoyl-CoA O-methyltransferase activity`GO:0046872^molecular_function^metal ion binding`GO:0008757^molecular_function^S-adenosylmethionine-dependent methyltransferase activity`GO:0032259^biological_process^methylation`GO:0009617^biological_process^response to bacterium	GO:0008171^molecular_function^O-methyltransferase activity	.	.
NonamEVm007735t1	NonamEVm007735t1	KN14S_ARATH^KN14S_ARATH^Q:91-807,H:131-371^37.7%ID^E:3.6e-32^RecName: Full=Kinesin-like protein KIN-14S {ECO:0000305};^Eukaryota; Viridiplantae; Streptophyta; Embryophyta; Tracheophyta; Spermatophyta; Magnoliopsida; eudicotyledons; Gunneridae; Pentapetalae; rosids; malvids; Brassicales; Brassicaceae; Camelineae; Arabidopsis	.	NonamEVm007735t1.p1	55-813[+]	KN14S_ARATH^KN14S_ARATH^Q:13-251,H:131-371^37.7%ID^E:2.5e-32^RecName: Full=Kinesin-like protein KIN-14S {ECO:0000305};^Eukaryota; Viridiplantae; Streptophyta; Embryophyta; Tracheophyta; Spermatophyta; Magnoliopsida; eudicotyledons; Gunneridae; Pentapetalae; rosids; malvids; Brassicales; Brassicaceae; Camelineae; Arabidopsis	tr|A0A423TQB2|A0A423TQB2_PENVA^tr|A0A423TQB2|A0A423TQB2_PENVA^Q:55-837,H:1-266^58.6%ID^E:4.5e-81^.^.	tr|A0A423TQB2|A0A423TQB2_PENVA^tr|A0A423TQB2|A0A423TQB2_PENVA^Q:1-252,H:1-257^59.1%ID^E:1e-79^.^.	PF16796.8^Microtub_bd^Microtubule binding^13-163^E:1.2e-20`PF00225.26^Kinesin^Kinesin motor domain^20-250^E:1.8e-51	.	.	.	KEGG:ath:AT5G27550	GO:0005871^cellular_component^kinesin complex`GO:0005874^cellular_component^microtubule`GO:0005524^molecular_function^ATP binding`GO:0016887^molecular_function^ATP hydrolysis activity`GO:0008017^molecular_function^microtubule binding`GO:0003777^molecular_function^microtubule motor activity`GO:0008574^molecular_function^plus-end-directed microtubule motor activity`GO:0030705^biological_process^cyt…	GO:0005871^cellular_component^kinesin complex`GO:0005874^cellular_component^microtubule`GO:0005524^molecular_function^ATP binding`GO:0016887^molecular_function^ATP hydrolysis activity`GO:0008017^molecular_function^microtubule binding`GO:0003777^molecular_function^microtubule motor activity`GO:0008574^molecular_function^plus-end-directed microtubule motor activity`GO:0030705^biological_process^cyt…	GO:0008017^molecular_function^microtubule binding`GO:0003777^molecular_function^microtubule motor activity`GO:0005524^molecular_function^ATP binding`GO:0007018^biological_process^microtubule-based movement	.	.
NonamEVm019791t1	NonamEVm019791t1	KIF27_HUMAN^KIF27_HUMAN^Q:1233-1856,H:6-209^36.6%ID^E:7.4e-20^RecName: Full=Kinesin-like protein KIF27;^Eukaryota; Metazoa; Chordata; Craniata; Vertebrata; Euteleostomi; Mammalia; Eutheria; Euarchontoglires; Primates; Haplorrhini; Catarrhini; Hominidae; Homo	.	NonamEVm019791t1.p1	1191-1517[+]	KIF27_HUMAN^KIF27_HUMAN^Q:15-105,H:6-95^46.7%ID^E:5.5e-13^RecName: Full=Kinesin-like protein KIF27;^Eukaryota; Metazoa; Chordata; Craniata; Vertebrata; Euteleostomi; Mammalia; Eutheria; Euarchontoglires; Primates; Haplorrhini; Catarrhini; Hominidae; Homo	tr|A0A423TQB2|A0A423TQB2_PENVA^tr|A0A423TQB2|A0A423TQB2_PENVA^Q:1191-1865,H:1-231^54.1%ID^E:2.3e-59^.^.	tr|A0A8J5ND49|A0A8J5ND49_HOMAM^tr|A0A8J5ND49|A0A8J5ND49_HOMAM^Q:1-108,H:1-114^57.9%ID^E:1.9e-27^.^.	PF16796.8^Microtub_bd^Microtubule binding^13-105^E:3e-13`PF00225.26^Kinesin^Kinesin motor domain^20-105^E:5.2e-17	.	.	.	KEGG:hsa:55582	GO:0005929^cellular_component^cilium`GO:0005737^cellular_component^cytoplasm`GO:0005576^cellular_component^extracellular region`GO:0005871^cellular_component^kinesin complex`GO:0005874^cellular_component^microtubule`GO:0005524^molecular_function^ATP binding`GO:0016887^molecular_function^ATP hydrolysis activity`GO:0008017^molecular_function^microtubule binding`GO:0003777^molecular_function^microtu…	GO:0005929^cellular_component^cilium`GO:0005737^cellular_component^cytoplasm`GO:0005576^cellular_component^extracellular region`GO:0005871^cellular_component^kinesin complex`GO:0005874^cellular_component^microtubule`GO:0005524^molecular_function^ATP binding`GO:0016887^molecular_function^ATP hydrolysis activity`GO:0008017^molecular_function^microtubule binding`GO:0003777^molecular_function^microtu…	GO:0008017^molecular_function^microtubule binding`GO:0003777^molecular_function^microtubule motor activity`GO:0005524^molecular_function^ATP binding`GO:0007018^biological_process^microtubule-based movement	.	.
NonamEVm036364t1	NonamEVm036364t1	.	.	.	.	.	.	.	.	.	.	.	.	.	.	.	.	.
NonamEVm016048t1	NonamEVm016048t1	.	.	.	.	.	.	.	.	.	.	.	.	.	.	.	.	.
NonamEVm020699t1	NonamEVm020699t1	.	.	NonamEVm020699t1.p1	140-448[+]	.	.	.	.	.	.	.	.	.	.	.	.	.
NonamEVm005642t1	NonamEVm005642t1	CCNY_HUMAN^CCNY_HUMAN^Q:79-1005,H:31-341^66.9%ID^E:3.7e-107^RecName: Full=Cyclin-Y;^Eukaryota; Metazoa; Chordata; Craniata; Vertebrata; Euteleostomi; Mammalia; Eutheria; Euarchontoglires; Primates; Haplorrhini; Catarrhini; Hominidae; Homo	.	NonamEVm005642t1.p1	1-1008[+]	CCNY_HUMAN^CCNY_HUMAN^Q:27-335,H:31-341^66.9%ID^E:5.3e-107^RecName: Full=Cyclin-Y;^Eukaryota; Metazoa; Chordata; Craniata; Vertebrata; Euteleostomi; Mammalia; Eutheria; Euarchontoglires; Primates; Haplorrhini; Catarrhini; Hominidae; Homo	tr|A0A0P4VX06|A0A0P4VX06_SCYOL^tr|A0A0P4VX06|A0A0P4VX06_SCYOL^Q:64-1005,H:35-347^93.3%ID^E:3.2e-165^.^.	tr|A0A0P4VX06|A0A0P4VX06_SCYOL^tr|A0A0P4VX06|A0A0P4VX06_SCYOL^Q:22-335,H:35-347^93.3%ID^E:4.7e-165^.^.	PF00134.26^Cyclin_N^Cyclin, N-terminal domain^153-256^E:1.7e-12`PF08613.14^Cyclin^Cyclin^167-255^E:2e-10	.	.	.	KEGG:hsa:219771	GO:0000307^cellular_component^cyclin-dependent protein kinase holoenzyme complex`GO:0000308^cellular_component^cytoplasmic cyclin-dependent protein kinase holoenzyme complex`GO:0005634^cellular_component^nucleus`GO:0005886^cellular_component^plasma membrane`GO:0061575^molecular_function^cyclin-dependent protein serine/threonine kinase activator activity`GO:0016538^molecular_function^cyclin-depend…	GO:0000307^cellular_component^cyclin-dependent protein kinase holoenzyme complex`GO:0000308^cellular_component^cytoplasmic cyclin-dependent protein kinase holoenzyme complex`GO:0005634^cellular_component^nucleus`GO:0005886^cellular_component^plasma membrane`GO:0061575^molecular_function^cyclin-dependent protein serine/threonine kinase activator activity`GO:0016538^molecular_function^cyclin-depend…	GO:0019901^molecular_function^protein kinase binding`GO:0000079^biological_process^regulation of cyclin-dependent protein serine/threonine kinase activity	.	.
NonamEVm022304t1	NonamEVm022304t1	.	.	.	.	.	.	.	.	.	.	.	.	.	.	.	.	.
NonamEVm006510t1	NonamEVm006510t1	.	.	NonamEVm006510t1.p1	1-831[+]	.	tr|A0A8J5TJD3|A0A8J5TJD3_HOMAM^tr|A0A8J5TJD3|A0A8J5TJD3_HOMAM^Q:34-825,H:430-712^28.6%ID^E:2.8e-10^.^.	tr|A0A8J5TJD3|A0A8J5TJD3_HOMAM^tr|A0A8J5TJD3|A0A8J5TJD3_HOMAM^Q:12-275,H:430-712^28.6%ID^E:1.6e-09^.^.	.	.	.	.	.	.	.	.	.	.
NonamEVm016837t1	NonamEVm016837t1	.	.	.	.	.	.	.	.	.	.	.	.	.	.	.	.	.
NonamEVm023691t1	NonamEVm023691t1	.	.	.	.	.	.	.	.	.	.	.	.	.	.	.	.	.
NonamEVm000272t1	NonamEVm000272t1	CP190_DROME^CP190_DROME^Q:2836-3567,H:337-588^27.6%ID^E:1e-14^RecName: Full=Centrosome-associated zinc finger protein CP190;^Eukaryota; Metazoa; Ecdysozoa; Arthropoda; Hexapoda; Insecta; Pterygota; Neoptera; Endopterygota; Diptera; Brachycera; Muscomorpha; Ephydroidea; Drosophilidae; Drosophila; Sophophora	.	NonamEVm000272t1.p1	1-4641[+]	CP190_DROME^CP190_DROME^Q:946-1189,H:337-588^27.6%ID^E:7.6e-15^RecName: Full=Centrosome-associated zinc finger protein CP190;^Eukaryota; Metazoa; Ecdysozoa; Arthropoda; Hexapoda; Insecta; Pterygota; Neoptera; Endopterygota; Diptera; Brachycera; Muscomorpha; Ephydroidea; Drosophilidae; Drosophila; Sophophora	tr|A0A8J5J865|A0A8J5J865_HOMAM^tr|A0A8J5J865|A0A8J5J865_HOMAM^Q:1-4635,H:149-1684^63.9%ID^E:0^.^.	tr|A0A8J5J865|A0A8J5J865_HOMAM^tr|A0A8J5J865|A0A8J5J865_HOMAM^Q:1-1545,H:149-1684^63.9%ID^E:0^.^.	PF00651.34^BTB^BTB/POZ domain^344-441^E:4.3e-09`PF13912.9^zf-C2H2_6^C2H2-type zinc finger^1168-1188^E:0.017	.	.	.	KEGG:dme:Dmel_CG6384	GO:0005813^cellular_component^centrosome`GO:0000785^cellular_component^chromatin`GO:0000793^cellular_component^condensed chromosome`GO:0005737^cellular_component^cytoplasm`GO:0005634^cellular_component^nucleus`GO:0000242^cellular_component^pericentriolar material`GO:0005700^cellular_component^polytene chromosome`GO:0005704^cellular_component^polytene chromosome band`GO:0005876^cellular_component^…	GO:0005813^cellular_component^centrosome`GO:0000785^cellular_component^chromatin`GO:0000793^cellular_component^condensed chromosome`GO:0005737^cellular_component^cytoplasm`GO:0005634^cellular_component^nucleus`GO:0000242^cellular_component^pericentriolar material`GO:0005700^cellular_component^polytene chromosome`GO:0005704^cellular_component^polytene chromosome band`GO:0005876^cellular_component^…	GO:0005515^molecular_function^protein binding	.	.
NonamEVm010874t2	NonamEVm010874t2	.	.	NonamEVm010874t2.p1	2-496[+]	.	tr|A0A8J5N8S2|A0A8J5N8S2_HOMAM^tr|A0A8J5N8S2|A0A8J5N8S2_HOMAM^Q:2-481,H:28-182^36.5%ID^E:2.8e-23^.^.	tr|A0A8J5N8S2|A0A8J5N8S2_HOMAM^tr|A0A8J5N8S2|A0A8J5N8S2_HOMAM^Q:1-160,H:28-182^36.5%ID^E:4.3e-23^.^.	PF00059.24^Lectin_C^Lectin C-type domain^60-162^E:1.3e-10	.	.	.	.	.	.	.	.	.
NonamEVm039446t1	NonamEVm039446t1	.	.	.	.	.	.	.	.	.	.	.	.	.	.	.	.	.
NonamEVm041184t1	NonamEVm041184t1	.	.	.	.	.	.	.	.	.	.	.	.	.	.	.	.	.
NonamEVm003023t1	NonamEVm003023t1	.	.	NonamEVm003023t1.p1	789-2339[+]	.	tr|A0A8J5JN72|A0A8J5JN72_HOMAM^tr|A0A8J5JN72|A0A8J5JN72_HOMAM^Q:876-2333,H:1-454^53.9%ID^E:2.6e-142^.^.	tr|A0A8J5JN72|A0A8J5JN72_HOMAM^tr|A0A8J5JN72|A0A8J5JN72_HOMAM^Q:30-515,H:1-454^53.9%ID^E:1.3e-142^.^.	PF00567.27^TUDOR^Tudor domain^1-123^E:1.6e-17`PF00567.27^TUDOR^Tudor domain^351-452^E:2.4e-11	.	.	.	.	.	.	.	.	.
NonamEVm020324t1	NonamEVm020324t1	.	.	NonamEVm020324t1.p1	166-483[+]	.	.	.	.	.	.	.	.	.	.	.	.	.
NonamEVm031978t1	NonamEVm031978t1	.	.	.	.	.	.	.	.	.	.	.	.	.	.	.	.	.
NonamEVm033549t1	NonamEVm033549t1	.	.	.	.	.	tr|A0A8J5JL01|A0A8J5JL01_HOMAM^tr|A0A8J5JL01|A0A8J5JL01_HOMAM^Q:152-3,H:287-341^76.4%ID^E:6.7e-11^.^.	.	.	.	.	.	.	.	.	.	.	.
NonamEVm038642t1	NonamEVm038642t1	.	.	.	.	.	.	.	.	.	.	.	.	.	.	.	.	.
NonamEVm002741t1	NonamEVm002741t1	RNF34_BOVIN^RNF34_BOVIN^Q:1540-1875,H:258-375^51.7%ID^E:7.9e-29^RecName: Full=E3 ubiquitin-protein ligase RNF34 {ECO:0000305};^Eukaryota; Metazoa; Chordata; Craniata; Vertebrata; Euteleostomi; Mammalia; Eutheria; Laurasiatheria; Artiodactyla; Ruminantia; Pecora; Bovidae; Bovinae; Bos	.	NonamEVm002741t1.p1	244-1878[+]	RNF34_BOVIN^RNF34_BOVIN^Q:433-544,H:258-375^51.7%ID^E:4.3e-29^RecName: Full=E3 ubiquitin-protein ligase RNF34 {ECO:0000305};^Eukaryota; Metazoa; Chordata; Craniata; Vertebrata; Euteleostomi; Mammalia; Eutheria; Laurasiatheria; Artiodactyla; Ruminantia; Pecora; Bovidae; Bovinae; Bos	tr|A0A8J5MVQ3|A0A8J5MVQ3_HOMAM^tr|A0A8J5MVQ3|A0A8J5MVQ3_HOMAM^Q:244-1875,H:1-531^63.4%ID^E:2.4e-180^.^.	tr|A0A8J5MVQ3|A0A8J5MVQ3_HOMAM^tr|A0A8J5MVQ3|A0A8J5MVQ3_HOMAM^Q:1-544,H:1-531^63.4%ID^E:3.7e-180^.^.	PF13920.9^zf-C3HC4_3^Zinc finger, C3HC4 type (RING finger)^494-536^E:2.9e-10	.	.	.	KEGG:bta:506764	GO:0005737^cellular_component^cytoplasm`GO:0005829^cellular_component^cytosol`GO:0012505^cellular_component^endomembrane system`GO:0016607^cellular_component^nuclear speck`GO:0005634^cellular_component^nucleus`GO:0005886^cellular_component^plasma membrane`GO:0046872^molecular_function^metal ion binding`GO:0002039^molecular_function^p53 binding`GO:1901981^molecular_function^phosphatidylinositol ph…	GO:0005737^cellular_component^cytoplasm`GO:0005829^cellular_component^cytosol`GO:0012505^cellular_component^endomembrane system`GO:0016607^cellular_component^nuclear speck`GO:0005634^cellular_component^nucleus`GO:0005886^cellular_component^plasma membrane`GO:0046872^molecular_function^metal ion binding`GO:0002039^molecular_function^p53 binding`GO:1901981^molecular_function^phosphatidylinositol ph…	.	.	.
NonamEVm030841t1	NonamEVm030841t1	.	.	.	.	.	.	.	.	.	.	.	.	.	.	.	.	.
NonamEVm006994t1	NonamEVm006994t1	.	.	NonamEVm006994t1.p1	38-868[+]	.	tr|A0A8J5NAS6|A0A8J5NAS6_HOMAM^tr|A0A8J5NAS6|A0A8J5NAS6_HOMAM^Q:167-865,H:572-806^71.1%ID^E:4e-80^.^.	tr|A0A8J5NAS6|A0A8J5NAS6_HOMAM^tr|A0A8J5NAS6|A0A8J5NAS6_HOMAM^Q:44-276,H:572-806^71.1%ID^E:6.5e-80^.^.	.	.	.	.	.	.	.	.	.	.
NonamEVm018687t1	NonamEVm018687t1	.	.	.	.	.	tr|A0A5J4N3D6|A0A5J4N3D6_9TREM^tr|A0A5J4N3D6|A0A5J4N3D6_9TREM^Q:3-263,H:271-386^58.6%ID^E:7e-28^.^.	.	.	.	.	.	.	.	.	.	.	.
NonamEVm019246t1	NonamEVm019246t1	.	.	NonamEVm019246t1.p1	1-333[+]	.	tr|A0A5J4N3D6|A0A5J4N3D6_9TREM^tr|A0A5J4N3D6|A0A5J4N3D6_9TREM^Q:314-129,H:278-342^73.8%ID^E:6.6e-18^.^.`tr|A0A5J4N3D6|A0A5J4N3D6_9TREM^tr|A0A5J4N3D6|A0A5J4N3D6_9TREM^Q:421-2,H:240-384^40.5%ID^E:3.7e-13^.^.	.	.	.	.	.	.	.	.	.	.	.
NonamEVm027574t1	NonamEVm027574t1	.	.	.	.	.	.	.	.	.	.	.	.	.	.	.	.	.
NonamEVm031174t1	NonamEVm031174t1	.	.	.	.	.	.	.	.	.	.	.	.	.	.	.	.	.
NonamEVm008864t1	NonamEVm008864t1	.	.	NonamEVm008864t1.p1	2-604[+]	.	tr|A0A8J5MKZ2|A0A8J5MKZ2_HOMAM^tr|A0A8J5MKZ2|A0A8J5MKZ2_HOMAM^Q:2-604,H:2154-2354^69.2%ID^E:2.1e-80^.^.	tr|A0A8J5MKZ2|A0A8J5MKZ2_HOMAM^tr|A0A8J5MKZ2|A0A8J5MKZ2_HOMAM^Q:1-201,H:2154-2354^69.2%ID^E:2.1e-80^.^.	.	.	.	.	.	.	.	.	.	.
NonamEVm042137t1	NonamEVm042137t1	.	.	.	.	.	.	.	.	.	.	.	.	.	.	.	.	.
NonamEVm016605t1	NonamEVm016605t1	.	.	.	.	.	.	.	.	.	.	.	.	.	.	.	.	.
NonamEVm012735t1	NonamEVm012735t1	HECW2_HUMAN^HECW2_HUMAN^Q:5-433,H:1110-1258^69.8%ID^E:2.1e-47^RecName: Full=E3 ubiquitin-protein ligase HECW2;^Eukaryota; Metazoa; Chordata; Craniata; Vertebrata; Euteleostomi; Mammalia; Eutheria; Euarchontoglires; Primates; Haplorrhini; Catarrhini; Hominidae; Homo	.	NonamEVm012735t1.p1	2-436[+]	HECW2_HUMAN^HECW2_HUMAN^Q:2-144,H:1110-1258^69.8%ID^E:2.1e-47^RecName: Full=E3 ubiquitin-protein ligase HECW2;^Eukaryota; Metazoa; Chordata; Craniata; Vertebrata; Euteleostomi; Mammalia; Eutheria; Euarchontoglires; Primates; Haplorrhini; Catarrhini; Hominidae; Homo	tr|A0A423TPG8|A0A423TPG8_PENVA^tr|A0A423TPG8|A0A423TPG8_PENVA^Q:2-436,H:1720-1864^89.7%ID^E:1.6e-61^.^.	tr|A0A423TPG8|A0A423TPG8_PENVA^tr|A0A423TPG8|A0A423TPG8_PENVA^Q:1-145,H:1720-1864^89.7%ID^E:1.6e-61^.^.	.	.	.	.	KEGG:hsa:57520	GO:0005737^cellular_component^cytoplasm`GO:0072686^cellular_component^mitotic spindle`GO:0061630^molecular_function^ubiquitin protein ligase activity`GO:2000650^biological_process^negative regulation of sodium ion transmembrane transporter activity`GO:0043161^biological_process^proteasome-mediated ubiquitin-dependent protein catabolic process`GO:0000209^biological_process^protein polyubiquitinati…	GO:0005737^cellular_component^cytoplasm`GO:0072686^cellular_component^mitotic spindle`GO:0061630^molecular_function^ubiquitin protein ligase activity`GO:2000650^biological_process^negative regulation of sodium ion transmembrane transporter activity`GO:0043161^biological_process^proteasome-mediated ubiquitin-dependent protein catabolic process`GO:0000209^biological_process^protein polyubiquitinati…	.	.	.
NonamEVm003670t1	NonamEVm003670t1	ITA3_DROME^ITA3_DROME^Q:32-1282,H:112-536^33.6%ID^E:8.5e-55^RecName: Full=Integrin alpha-PS3;^Eukaryota; Metazoa; Ecdysozoa; Arthropoda; Hexapoda; Insecta; Pterygota; Neoptera; Endopterygota; Diptera; Brachycera; Muscomorpha; Ephydroidea; Drosophilidae; Drosophila; Sophophora	.	NonamEVm003670t1.p1	2-1381[+]	ITA3_DROME^ITA3_DROME^Q:11-427,H:112-536^33.6%ID^E:8.5e-55^RecName: Full=Integrin alpha-PS3;^Eukaryota; Metazoa; Ecdysozoa; Arthropoda; Hexapoda; Insecta; Pterygota; Neoptera; Endopterygota; Diptera; Brachycera; Muscomorpha; Ephydroidea; Drosophilidae; Drosophila; Sophophora	tr|A0A0A0PGH3|A0A0A0PGH3_PENCE^tr|A0A0A0PGH3|A0A0A0PGH3_PENCE^Q:5-1381,H:106-561^63.8%ID^E:2.3e-175^.^.	tr|A0A0A0PGH3|A0A0A0PGH3_PENCE^tr|A0A0A0PGH3|A0A0A0PGH3_PENCE^Q:2-460,H:106-561^63.8%ID^E:2.3e-175^.^.	PF01839.26^FG-GAP^FG-GAP repeat^242-271^E:2.1e-09`PF01839.26^FG-GAP^FG-GAP repeat^305-338^E:2e-09`PF13517.9^FG-GAP_3^FG-GAP-like repeat^314-384^E:6.4e-06	.	.	.	KEGG:dme:Dmel_CG8095	GO:0016324^cellular_component^apical plasma membrane`GO:0009925^cellular_component^basal plasma membrane`GO:0005737^cellular_component^cytoplasm`GO:0005925^cellular_component^focal adhesion`GO:0008305^cellular_component^integrin complex`GO:0016328^cellular_component^lateral plasma membrane`GO:0016020^cellular_component^membrane`GO:0046982^molecular_function^protein heterodimerization activity`GO:…	GO:0016324^cellular_component^apical plasma membrane`GO:0009925^cellular_component^basal plasma membrane`GO:0005737^cellular_component^cytoplasm`GO:0005925^cellular_component^focal adhesion`GO:0008305^cellular_component^integrin complex`GO:0016328^cellular_component^lateral plasma membrane`GO:0016020^cellular_component^membrane`GO:0046982^molecular_function^protein heterodimerization activity`GO:…	.	.	.
NonamEVm007977t2	NonamEVm007977t2	.	.	NonamEVm007977t2.p1	1-738[+]	.	tr|A0A8J5MJQ8|A0A8J5MJQ8_HOMAM^tr|A0A8J5MJQ8|A0A8J5MJQ8_HOMAM^Q:1-735,H:452-695^73.1%ID^E:5.8e-92^.^.	tr|A0A8J5MJQ8|A0A8J5MJQ8_HOMAM^tr|A0A8J5MJQ8|A0A8J5MJQ8_HOMAM^Q:1-245,H:452-695^73.1%ID^E:1.1e-91^.^.	.	.	.	.	.	.	.	.	.	.
NonamEVm016936t1	NonamEVm016936t1	.	.	NonamEVm016936t1.p1	127-507[+]	.	.	.	.	.	.	.	.	.	.	.	.	.
NonamEVm003275t1	NonamEVm003275t1	MOGS_MOUSE^MOGS_MOUSE^Q:249-1538,H:45-502^41%ID^E:1.6e-86^RecName: Full=Mannosyl-oligosaccharide glucosidase;^Eukaryota; Metazoa; Chordata; Craniata; Vertebrata; Euteleostomi; Mammalia; Eutheria; Euarchontoglires; Glires; Rodentia; Myomorpha; Muroidea; Muridae; Murinae; Mus; Mus	.	NonamEVm003275t1.p1	66-1541[+]	MOGS_MOUSE^MOGS_MOUSE^Q:62-491,H:45-502^41%ID^E:1.5e-86^RecName: Full=Mannosyl-oligosaccharide glucosidase;^Eukaryota; Metazoa; Chordata; Craniata; Vertebrata; Euteleostomi; Mammalia; Eutheria; Euarchontoglires; Glires; Rodentia; Myomorpha; Muroidea; Muridae; Murinae; Mus; Mus	tr|A0A8J5MU75|A0A8J5MU75_HOMAM^tr|A0A8J5MU75|A0A8J5MU75_HOMAM^Q:66-1538,H:89-579^86.7%ID^E:2.7e-257^.^.	tr|A0A8J5MU75|A0A8J5MU75_HOMAM^tr|A0A8J5MU75|A0A8J5MU75_HOMAM^Q:1-491,H:89-579^86.7%ID^E:4.4e-257^.^.	PF16923.8^Glyco_hydro_63N^Glycosyl hydrolase family 63 N-terminal domain^102-291^E:3.4e-43`PF03200.19^Glyco_hydro_63^Glycosyl hydrolase family 63 C-terminal domain^346-491^E:1.6e-62	.	.	.	KEGG:mmu:57377	GO:0005783^cellular_component^endoplasmic reticulum`GO:0005789^cellular_component^endoplasmic reticulum membrane`GO:0004573^molecular_function^Glc3Man9GlcNAc2 oligosaccharide glucosidase activity`GO:0009311^biological_process^oligosaccharide metabolic process`GO:0006487^biological_process^protein N-linked glycosylation	GO:0005783^cellular_component^endoplasmic reticulum`GO:0005789^cellular_component^endoplasmic reticulum membrane`GO:0004573^molecular_function^Glc3Man9GlcNAc2 oligosaccharide glucosidase activity`GO:0009311^biological_process^oligosaccharide metabolic process`GO:0006487^biological_process^protein N-linked glycosylation	.	.	.
NonamEVm019021t1	NonamEVm019021t1	.	.	NonamEVm019021t1.p1	1-345[+]	.	tr|A0A6J3I3U9|A0A6J3I3U9_SAPAP^tr|A0A6J3I3U9|A0A6J3I3U9_SAPAP^Q:103-342,H:136-235^47%ID^E:1.8e-12^.^.	tr|A0A6J3I3U9|A0A6J3I3U9_SAPAP^tr|A0A6J3I3U9|A0A6J3I3U9_SAPAP^Q:35-114,H:136-235^47%ID^E:9.1e-12^.^.	.	.	.	.	.	.	.	.	.	.
NonamEVm016407t1	NonamEVm016407t1	.	.	NonamEVm016407t1.p1	3-356[+]	.	tr|A0A8J5JRF3|A0A8J5JRF3_HOMAM^tr|A0A8J5JRF3|A0A8J5JRF3_HOMAM^Q:3-356,H:2385-2506^48.4%ID^E:2e-17^.^.	tr|A0A8J5JRF3|A0A8J5JRF3_HOMAM^tr|A0A8J5JRF3|A0A8J5JRF3_HOMAM^Q:1-118,H:2385-2506^48.4%ID^E:1.9e-17^.^.	.	.	.	.	.	.	.	.	.	.
NonamEVm013529t1	NonamEVm013529t1	CP270_RAT^CP270_RAT^Q:3-395,H:30-154^31.6%ID^E:1.5e-12^RecName: Full=Cytochrome P450 2C70;^Eukaryota; Metazoa; Chordata; Craniata; Vertebrata; Euteleostomi; Mammalia; Eutheria; Euarchontoglires; Glires; Rodentia; Myomorpha; Muroidea; Muridae; Murinae; Rattus	.	NonamEVm013529t1.p1	3-395[+]	CP270_RAT^CP270_RAT^Q:1-131,H:30-154^31.6%ID^E:1.5e-12^RecName: Full=Cytochrome P450 2C70;^Eukaryota; Metazoa; Chordata; Craniata; Vertebrata; Euteleostomi; Mammalia; Eutheria; Euarchontoglires; Glires; Rodentia; Myomorpha; Muroidea; Muridae; Murinae; Rattus	tr|A0A8J4Y9J5|A0A8J4Y9J5_CHIOP^tr|A0A8J4Y9J5|A0A8J4Y9J5_CHIOP^Q:3-395,H:28-158^50.4%ID^E:2.9e-30^.^.	tr|A0A8J4Y9J5|A0A8J4Y9J5_CHIOP^tr|A0A8J4Y9J5|A0A8J4Y9J5_CHIOP^Q:1-131,H:28-158^50.4%ID^E:2.9e-30^.^.	PF00067.25^p450^Cytochrome P450^1-131^E:2.6e-14	.	.	.	KEGG:rno:171518	GO:0005737^cellular_component^cytoplasm`GO:0005789^cellular_component^endoplasmic reticulum membrane`GO:0043231^cellular_component^intracellular membrane-bounded organelle`GO:0008392^molecular_function^arachidonic acid epoxygenase activity`GO:0020037^molecular_function^heme binding`GO:0005506^molecular_function^iron ion binding`GO:0004497^molecular_function^monooxygenase activity`GO:0016712^molec…	GO:0005737^cellular_component^cytoplasm`GO:0005789^cellular_component^endoplasmic reticulum membrane`GO:0043231^cellular_component^intracellular membrane-bounded organelle`GO:0008392^molecular_function^arachidonic acid epoxygenase activity`GO:0020037^molecular_function^heme binding`GO:0005506^molecular_function^iron ion binding`GO:0004497^molecular_function^monooxygenase activity`GO:0016712^molec…	GO:0004497^molecular_function^monooxygenase activity`GO:0005506^molecular_function^iron ion binding`GO:0016705^molecular_function^oxidoreductase activity, acting on paired donors, with incorporation or reduction of molecular oxygen`GO:0020037^molecular_function^heme binding	.	.
NonamEVm006631t1	NonamEVm006631t1	.	.	NonamEVm006631t1.p1	3-878[+]	.	tr|A0A8J5K0F1|A0A8J5K0F1_HOMAM^tr|A0A8J5K0F1|A0A8J5K0F1_HOMAM^Q:3-872,H:44-332^49.8%ID^E:2.5e-17^.^.	tr|A0A8J5K0F1|A0A8J5K0F1_HOMAM^tr|A0A8J5K0F1|A0A8J5K0F1_HOMAM^Q:1-290,H:44-332^49.8%ID^E:6.3e-17^.^.	.	.	.	.	.	.	.	.	.	.
NonamEVm010189t1	NonamEVm010189t1	ISPD_MOUSE^ISPD_MOUSE^Q:104-541,H:45-201^42.7%ID^E:7.7e-28^RecName: Full=D-ribitol-5-phosphate cytidylyltransferase {ECO:0000250|UniProtKB:A4D126};^Eukaryota; Metazoa; Chordata; Craniata; Vertebrata; Euteleostomi; Mammalia; Eutheria; Euarchontoglires; Glires; Rodentia; Myomorpha; Muroidea; Muridae; Murinae; Mus; Mus	.	NonamEVm010189t1.p1	2-541[+]	ISPD_MOUSE^ISPD_MOUSE^Q:35-180,H:45-201^42.7%ID^E:7.7e-28^RecName: Full=D-ribitol-5-phosphate cytidylyltransferase {ECO:0000250|UniProtKB:A4D126};^Eukaryota; Metazoa; Chordata; Craniata; Vertebrata; Euteleostomi; Mammalia; Eutheria; Euarchontoglires; Glires; Rodentia; Myomorpha; Muroidea; Muridae; Murinae; Mus; Mus	tr|A0A8J5NCW7|A0A8J5NCW7_HOMAM^tr|A0A8J5NCW7|A0A8J5NCW7_HOMAM^Q:74-541,H:8-165^79.1%ID^E:2.2e-60^.^.	tr|A0A8J5NCW7|A0A8J5NCW7_HOMAM^tr|A0A8J5NCW7|A0A8J5NCW7_HOMAM^Q:25-180,H:8-165^79.1%ID^E:2.2e-60^.^.	PF01128.22^IspD^2-C-methyl-D-erythritol 4-phosphate cytidylyltransferase^35-167^E:1.6e-26`PF12804.10^NTP_transf_3^MobA-like NTP transferase domain^37-160^E:2.2e-09	.	.	.	KEGG:mmu:75847	GO:0005829^cellular_component^cytosol`GO:0070567^molecular_function^cytidylyltransferase activity`GO:0047349^molecular_function^D-ribitol-5-phosphate cytidylyltransferase activity`GO:0042803^molecular_function^protein homodimerization activity`GO:0007411^biological_process^axon guidance`GO:0008299^biological_process^isoprenoid biosynthetic process`GO:0006486^biological_process^protein glycosylati…	GO:0005829^cellular_component^cytosol`GO:0070567^molecular_function^cytidylyltransferase activity`GO:0047349^molecular_function^D-ribitol-5-phosphate cytidylyltransferase activity`GO:0042803^molecular_function^protein homodimerization activity`GO:0007411^biological_process^axon guidance`GO:0008299^biological_process^isoprenoid biosynthetic process`GO:0006486^biological_process^protein glycosylati…	GO:0070567^molecular_function^cytidylyltransferase activity	.	.
NonamEVm025703t1	NonamEVm025703t1	.	.	.	.	.	.	.	.	.	.	.	.	.	.	.	.	.
NonamEVm022550t1	NonamEVm022550t1	.	.	.	.	.	.	.	.	.	.	.	.	.	.	.	.	.
NonamEVm012812t1	NonamEVm012812t1	.	.	NonamEVm012812t1.p1	3-476[+]	.	tr|A0A8J5JE79|A0A8J5JE79_HOMAM^tr|A0A8J5JE79|A0A8J5JE79_HOMAM^Q:3-395,H:167-297^77.1%ID^E:5.6e-52^.^.	tr|A0A8J5JE79|A0A8J5JE79_HOMAM^tr|A0A8J5JE79|A0A8J5JE79_HOMAM^Q:1-131,H:167-297^77.1%ID^E:5.6e-52^.^.	.	.	.	.	.	.	.	.	.	.
NonamEVm015316t1	NonamEVm015316t1	SAA3_MESAU^SAA3_MESAU^Q:91-387,H:24-122^68.7%ID^E:5.5e-32^RecName: Full=Serum amyloid A-3 protein;^Eukaryota; Metazoa; Chordata; Craniata; Vertebrata; Euteleostomi; Mammalia; Eutheria; Euarchontoglires; Glires; Rodentia; Myomorpha; Muroidea; Cricetidae; Cricetinae; Mesocricetus	.	NonamEVm015316t1.p1	28-390[+]	SAA3_MESAU^SAA3_MESAU^Q:22-120,H:24-122^68.7%ID^E:2e-32^RecName: Full=Serum amyloid A-3 protein;^Eukaryota; Metazoa; Chordata; Craniata; Vertebrata; Euteleostomi; Mammalia; Eutheria; Euarchontoglires; Glires; Rodentia; Myomorpha; Muroidea; Cricetidae; Cricetinae; Mesocricetus	tr|A0A8J5N695|A0A8J5N695_HOMAM^tr|A0A8J5N695|A0A8J5N695_HOMAM^Q:1-387,H:10-138^75.2%ID^E:1.4e-46^.^.	tr|A0A8J5N695|A0A8J5N695_HOMAM^tr|A0A8J5N695|A0A8J5N695_HOMAM^Q:2-120,H:20-138^76.5%ID^E:1.1e-44^.^.	PF00277.21^SAA^Serum amyloid A protein^21-120^E:8.2e-44	.	.	.	KEGG:maua:101833293	GO:0034364^cellular_component^high-density lipoprotein particle`GO:0006953^biological_process^acute-phase response	GO:0034364^cellular_component^high-density lipoprotein particle`GO:0006953^biological_process^acute-phase response	GO:0005576^cellular_component^extracellular region	.	.
NonamEVm009206t1	NonamEVm009206t1	.	.	NonamEVm009206t1.p1	3-641[+]	.	.	.	.	.	.	.	.	.	.	.	.	.
NonamEVm010967t1	NonamEVm010967t1	.	.	NonamEVm010967t1.p1	3-488[+]	.	tr|A0A0P4WIU2|A0A0P4WIU2_SCYOL^tr|A0A0P4WIU2|A0A0P4WIU2_SCYOL^Q:3-488,H:31-192^87%ID^E:7.2e-79^.^.	tr|A0A0P4WIU2|A0A0P4WIU2_SCYOL^tr|A0A0P4WIU2|A0A0P4WIU2_SCYOL^Q:1-162,H:31-192^87%ID^E:7.2e-79^.^.	PF13896.9^Glyco_transf_49^Glycosyl-transferase for dystroglycan^98-162^E:5.5e-19	.	.	.	.	.	.	.	.	.
NonamEVm007296t1	NonamEVm007296t1	.	.	NonamEVm007296t1.p1	1-801[+]	.	.	.	.	.	.	.	.	.	.	.	.	.
NonamEVm019538t1	NonamEVm019538t1	.	.	NonamEVm019538t1.p1	493-822[+]	.	.	.	.	.	.	.	.	.	.	.	.	.
NonamEVm013840t2	NonamEVm013840t2	.	.	.	.	.	.	.	.	.	.	.	.	.	.	.	.	.
NonamEVm021446t1	NonamEVm021446t1	.	.	.	.	.	.	.	.	.	.	.	.	.	.	.	.	.
NonamEVm020996t1	NonamEVm020996t1	.	.	.	.	.	.	.	.	.	.	.	.	.	.	.	.	.
NonamEVm011329t1	NonamEVm011329t1	AIFM3_HUMAN^AIFM3_HUMAN^Q:6-437,H:441-585^52.4%ID^E:1.9e-39^RecName: Full=Apoptosis-inducing factor 3;^Eukaryota; Metazoa; Chordata; Craniata; Vertebrata; Euteleostomi; Mammalia; Eutheria; Euarchontoglires; Primates; Haplorrhini; Catarrhini; Hominidae; Homo	.	NonamEVm011329t1.p1	3-476[+]	AIFM3_HUMAN^AIFM3_HUMAN^Q:2-145,H:441-585^52.4%ID^E:4.5e-40^RecName: Full=Apoptosis-inducing factor 3;^Eukaryota; Metazoa; Chordata; Craniata; Vertebrata; Euteleostomi; Mammalia; Eutheria; Euarchontoglires; Primates; Haplorrhini; Catarrhini; Hominidae; Homo	tr|A0A8J5MKB7|A0A8J5MKB7_HOMAM^tr|A0A8J5MKB7|A0A8J5MKB7_HOMAM^Q:3-473,H:371-527^81.5%ID^E:1.6e-68^.^.	tr|A0A8J5MKB7|A0A8J5MKB7_HOMAM^tr|A0A8J5MKB7|A0A8J5MKB7_HOMAM^Q:1-157,H:371-527^81.5%ID^E:6.5e-69^.^.	PF07992.17^Pyr_redox_2^Pyridine nucleotide-disulphide oxidoreductase^3-54^E:1.6e-06`PF14759.9^Reductase_C^Reductase C-terminal^73-154^E:2.5e-07	.	.	.	KEGG:hsa:150209	GO:0005737^cellular_component^cytoplasm`GO:0005829^cellular_component^cytosol`GO:0005783^cellular_component^endoplasmic reticulum`GO:0005743^cellular_component^mitochondrial inner membrane`GO:0005739^cellular_component^mitochondrion`GO:0051537^molecular_function^2 iron, 2 sulfur cluster binding`GO:0050660^molecular_function^flavin adenine dinucleotide binding`GO:0046872^molecular_function^metal i…	GO:0005737^cellular_component^cytoplasm`GO:0005829^cellular_component^cytosol`GO:0005783^cellular_component^endoplasmic reticulum`GO:0005743^cellular_component^mitochondrial inner membrane`GO:0005739^cellular_component^mitochondrion`GO:0051537^molecular_function^2 iron, 2 sulfur cluster binding`GO:0050660^molecular_function^flavin adenine dinucleotide binding`GO:0046872^molecular_function^metal i…	GO:0016491^molecular_function^oxidoreductase activity	.	.
NonamEVm012042t1	NonamEVm012042t1	CFB_TACTR^CFB_TACTR^Q:2-442,H:232-375^37.4%ID^E:1.5e-24^RecName: Full=Clotting factor B {ECO:0000303|PubMed:3519594};^Eukaryota; Metazoa; Ecdysozoa; Arthropoda; Chelicerata; Merostomata; Xiphosura; Limulidae; Tachypleus	.	NonamEVm012042t1.p1	2-442[+]	CFB_TACTR^CFB_TACTR^Q:1-147,H:232-375^37.4%ID^E:1.5e-24^RecName: Full=Clotting factor B {ECO:0000303|PubMed:3519594};^Eukaryota; Metazoa; Ecdysozoa; Arthropoda; Chelicerata; Merostomata; Xiphosura; Limulidae; Tachypleus	tr|A0A8J4Y8B2|A0A8J4Y8B2_CHIOP^tr|A0A8J4Y8B2|A0A8J4Y8B2_CHIOP^Q:2-442,H:317-463^67.3%ID^E:2.2e-55^.^.	tr|A0A8J4Y8B2|A0A8J4Y8B2_CHIOP^tr|A0A8J4Y8B2|A0A8J4Y8B2_CHIOP^Q:1-147,H:317-463^67.3%ID^E:2.2e-55^.^.	PF00089.29^Trypsin^Trypsin^7-147^E:5e-32	.	.	.	KEGG:ag:BAA03528	GO:0005576^cellular_component^extracellular region`GO:0004175^molecular_function^endopeptidase activity`GO:0004252^molecular_function^serine-type endopeptidase activity`GO:0042381^biological_process^hemolymph coagulation`GO:0016485^biological_process^protein processing	GO:0005576^cellular_component^extracellular region`GO:0004175^molecular_function^endopeptidase activity`GO:0004252^molecular_function^serine-type endopeptidase activity`GO:0042381^biological_process^hemolymph coagulation`GO:0016485^biological_process^protein processing	GO:0004252^molecular_function^serine-type endopeptidase activity`GO:0006508^biological_process^proteolysis	.	.
NonamEVm037634t1	NonamEVm037634t1	.	.	.	.	.	.	.	.	.	.	.	.	.	.	.	.	.
NonamEVm020701t1	NonamEVm020701t1	.	.	.	.	.	.	.	.	.	.	.	.	.	.	.	.	.
NonamEVm017765t1	NonamEVm017765t1	.	.	NonamEVm017765t1.p1	3-302[+]	.	.	.	.	.	.	.	.	.	.	.	.	.
NonamEVm001953t1	NonamEVm001953t1	CAN5_HUMAN^CAN5_HUMAN^Q:137-2113,H:1-640^47.1%ID^E:1.1e-173^RecName: Full=Calpain-5;^Eukaryota; Metazoa; Chordata; Craniata; Vertebrata; Euteleostomi; Mammalia; Eutheria; Euarchontoglires; Primates; Haplorrhini; Catarrhini; Hominidae; Homo	.	NonamEVm001953t1.p1	131-2116[+]	CAN5_HUMAN^CAN5_HUMAN^Q:3-661,H:1-640^47.1%ID^E:1.7e-173^RecName: Full=Calpain-5;^Eukaryota; Metazoa; Chordata; Craniata; Vertebrata; Euteleostomi; Mammalia; Eutheria; Euarchontoglires; Primates; Haplorrhini; Catarrhini; Hominidae; Homo	tr|Q5IW11|Q5IW11_GECLA^tr|Q5IW11|Q5IW11_GECLA^Q:131-2113,H:1-639^79.6%ID^E:0^.^.	tr|Q5IW11|Q5IW11_GECLA^tr|Q5IW11|Q5IW11_GECLA^Q:1-661,H:1-639^79.6%ID^E:0^.^.	PF00648.24^Peptidase_C2^Calpain family cysteine protease^29-359^E:2.5e-109`PF01067.25^Calpain_III^Calpain large subunit, domain III^382-507^E:1.9e-32`PF00168.33^C2^C2 domain^538-619^E:2.4e-12	.	.	.	KEGG:hsa:726	GO:0009986^cellular_component^cell surface`GO:0005737^cellular_component^cytoplasm`GO:0070062^cellular_component^extracellular exosome`GO:0005925^cellular_component^focal adhesion`GO:0045202^cellular_component^synapse`GO:0004198^molecular_function^calcium-dependent cysteine-type endopeptidase activity`GO:0006508^biological_process^proteolysis`GO:0007165^biological_process^signal transduction	GO:0009986^cellular_component^cell surface`GO:0005737^cellular_component^cytoplasm`GO:0070062^cellular_component^extracellular exosome`GO:0005925^cellular_component^focal adhesion`GO:0045202^cellular_component^synapse`GO:0004198^molecular_function^calcium-dependent cysteine-type endopeptidase activity`GO:0006508^biological_process^proteolysis`GO:0007165^biological_process^signal transduction	GO:0004198^molecular_function^calcium-dependent cysteine-type endopeptidase activity`GO:0006508^biological_process^proteolysis	.	.
NonamEVm002512t2	NonamEVm002512t2	.	.	NonamEVm002512t2.p3	1263-1724[-]	.	.	.	.	.	.	.	.	.	.	.	.	.
NonamEVm000674t2	NonamEVm000674t2	PUS7_MOUSE^PUS7_MOUSE^Q:997-2829,H:191-655^34%ID^E:4.5e-94^RecName: Full=Pseudouridylate synthase 7 homolog {ECO:0000305};^Eukaryota; Metazoa; Chordata; Craniata; Vertebrata; Euteleostomi; Mammalia; Eutheria; Euarchontoglires; Glires; Rodentia; Myomorpha; Muroidea; Muridae; Murinae; Mus; Mus	.	NonamEVm000674t2.p1	1-3207[+]	PUS7_MOUSE^PUS7_MOUSE^Q:333-943,H:191-655^34%ID^E:3.3e-94^RecName: Full=Pseudouridylate synthase 7 homolog {ECO:0000305};^Eukaryota; Metazoa; Chordata; Craniata; Vertebrata; Euteleostomi; Mammalia; Eutheria; Euarchontoglires; Glires; Rodentia; Myomorpha; Muroidea; Muridae; Murinae; Mus; Mus	tr|A0A8J5JBR0|A0A8J5JBR0_HOMAM^tr|A0A8J5JBR0|A0A8J5JBR0_HOMAM^Q:13-3204,H:18-1064^59.5%ID^E:0^.^.	tr|A0A8J5JBR0|A0A8J5JBR0_HOMAM^tr|A0A8J5JBR0|A0A8J5JBR0_HOMAM^Q:5-1068,H:18-1064^59.5%ID^E:8.39999999999995e-311^.^.	PF01142.21^TruD^tRNA pseudouridine synthase D (TruD)^393-653^E:5.5e-56	.	.	.	KEGG:mmu:78697	GO:0005634^cellular_component^nucleus`GO:0019899^molecular_function^enzyme binding`GO:0009982^molecular_function^pseudouridine synthase activity`GO:0003723^molecular_function^RNA binding`GO:0006397^biological_process^mRNA processing`GO:1990481^biological_process^mRNA pseudouridine synthesis`GO:0017148^biological_process^negative regulation of translation`GO:0001522^biological_process^pseudouridin…	GO:0005634^cellular_component^nucleus`GO:0019899^molecular_function^enzyme binding`GO:0009982^molecular_function^pseudouridine synthase activity`GO:0003723^molecular_function^RNA binding`GO:0006397^biological_process^mRNA processing`GO:1990481^biological_process^mRNA pseudouridine synthesis`GO:0017148^biological_process^negative regulation of translation`GO:0001522^biological_process^pseudouridin…	GO:0003723^molecular_function^RNA binding`GO:0009982^molecular_function^pseudouridine synthase activity`GO:0001522^biological_process^pseudouridine synthesis`GO:0009451^biological_process^RNA modification	.	.
NonamEVm002434t1	NonamEVm002434t1	SLU7_CHICK^SLU7_CHICK^Q:149-1831,H:21-564^59.5%ID^E:7.9e-171^RecName: Full=Pre-mRNA-splicing factor SLU7;^Eukaryota; Metazoa; Chordata; Craniata; Vertebrata; Euteleostomi; Archelosauria; Archosauria; Dinosauria; Saurischia; Theropoda; Coelurosauria; Aves; Neognathae; Galloanserae; Galliformes; Phasianidae; Phasianinae; Gallus	.	NonamEVm002434t1.p1	86-1834[+]	SLU7_CHICK^SLU7_CHICK^Q:22-582,H:21-564^59.5%ID^E:7e-171^RecName: Full=Pre-mRNA-splicing factor SLU7;^Eukaryota; Metazoa; Chordata; Craniata; Vertebrata; Euteleostomi; Archelosauria; Archosauria; Dinosauria; Saurischia; Theropoda; Coelurosauria; Aves; Neognathae; Galloanserae; Galliformes; Phasianidae; Phasianinae; Gallus	tr|A0A8J5K2I7|A0A8J5K2I7_HOMAM^tr|A0A8J5K2I7|A0A8J5K2I7_HOMAM^Q:119-1855,H:1-559^85.5%ID^E:8.1e-246^.^.	tr|A0A8J5K2I7|A0A8J5K2I7_HOMAM^tr|A0A8J5K2I7|A0A8J5K2I7_HOMAM^Q:12-580,H:1-549^86.8%ID^E:1.6e-245^.^.	PF14392.9^zf-CCHC_4^Zinc knuckle^115-130^E:0.033`PF00098.26^zf-CCHC^Zinc knuckle^116-130^E:0.0062`PF11708.11^Slu7^Pre-mRNA splicing Prp18-interacting factor^158-409^E:4.4e-106	.	.	.	KEGG:gga:416157	GO:0005737^cellular_component^cytoplasm`GO:0016607^cellular_component^nuclear speck`GO:0005681^cellular_component^spliceosomal complex`GO:0046872^molecular_function^metal ion binding`GO:0030628^molecular_function^pre-mRNA 3'-splice site binding`GO:0000398^biological_process^mRNA splicing, via spliceosome`GO:0008380^biological_process^RNA splicing	GO:0005737^cellular_component^cytoplasm`GO:0016607^cellular_component^nuclear speck`GO:0005681^cellular_component^spliceosomal complex`GO:0046872^molecular_function^metal ion binding`GO:0030628^molecular_function^pre-mRNA 3'-splice site binding`GO:0000398^biological_process^mRNA splicing, via spliceosome`GO:0008380^biological_process^RNA splicing	GO:0003676^molecular_function^nucleic acid binding`GO:0008270^molecular_function^zinc ion binding	.	.
NonamEVm000958t1	NonamEVm000958t1	.	.	NonamEVm000958t1.p1	2-2914[+]	.	tr|A0A5B7E389|A0A5B7E389_PORTR^tr|A0A5B7E389|A0A5B7E389_PORTR^Q:2-2911,H:625-1545^65.2%ID^E:0^.^.	tr|A0A5B7E389|A0A5B7E389_PORTR^tr|A0A5B7E389|A0A5B7E389_PORTR^Q:1-970,H:625-1545^65.2%ID^E:0^.^.	PF10487.12^Nup188^Nucleoporin subcomplex protein binding to Pom34^2-268^E:2.6e-08	.	.	.	.	.	.	GO:0017056^molecular_function^structural constituent of nuclear pore	.	.
NonamEVm028006t1	NonamEVm028006t1	.	.	.	.	.	.	.	.	.	.	.	.	.	.	.	.	.
NonamEVm013721t1	NonamEVm013721t1	.	.	NonamEVm013721t1.p1	1-390[+]	.	.	.	.	.	.	.	.	.	.	.	.	.
NonamEVm023130t1	NonamEVm023130t1	.	.	.	.	.	.	.	.	.	.	.	.	.	.	.	.	.
NonamEVm023397t1	NonamEVm023397t1	.	.	.	.	.	.	.	.	.	.	.	.	.	.	.	.	.
NonamEVm019071t1	NonamEVm019071t1	.	.	NonamEVm019071t1.p1	3-338[+]	.	.	.	.	.	.	.	.	.	.	.	.	.
NonamEVm032074t1	NonamEVm032074t1	.	.	.	.	.	.	.	.	.	.	.	.	.	.	.	.	.
NonamEVm002907t1	NonamEVm002907t1	LTV1_XENLA^LTV1_XENLA^Q:5-1504,H:20-462^36.4%ID^E:8.7e-57^RecName: Full=Protein LTV1 homolog;^Eukaryota; Metazoa; Chordata; Craniata; Vertebrata; Euteleostomi; Amphibia; Batrachia; Anura; Pipoidea; Pipidae; Xenopodinae; Xenopus; Xenopus	.	NonamEVm002907t1.p1	2-1525[+]	LTV1_XENLA^LTV1_XENLA^Q:2-501,H:20-462^36.4%ID^E:5.9e-57^RecName: Full=Protein LTV1 homolog;^Eukaryota; Metazoa; Chordata; Craniata; Vertebrata; Euteleostomi; Amphibia; Batrachia; Anura; Pipoidea; Pipidae; Xenopodinae; Xenopus; Xenopus	tr|A0A423SB01|A0A423SB01_PENVA^tr|A0A423SB01|A0A423SB01_PENVA^Q:2-1522,H:35-536^71.9%ID^E:1.1e-201^.^.	tr|A0A423SB01|A0A423SB01_PENVA^tr|A0A423SB01|A0A423SB01_PENVA^Q:1-507,H:35-536^71.9%ID^E:7.2e-202^.^.	PF04180.17^LTV^Low temperature viability protein^2-386^E:6.7e-47	.	.	.	KEGG:xla:443630	GO:0042274^biological_process^ribosomal small subunit biogenesis	GO:0042274^biological_process^ribosomal small subunit biogenesis	GO:0042274^biological_process^ribosomal small subunit biogenesis	.	.
NonamEVm002907t1	NonamEVm002907t1	LTV1_XENLA^LTV1_XENLA^Q:5-1504,H:20-462^36.4%ID^E:8.7e-57^RecName: Full=Protein LTV1 homolog;^Eukaryota; Metazoa; Chordata; Craniata; Vertebrata; Euteleostomi; Amphibia; Batrachia; Anura; Pipoidea; Pipidae; Xenopodinae; Xenopus; Xenopus	.	NonamEVm002907t1.p2	2810-3304[-]	LTV1_DROME^LTV1_DROME^Q:46-156,H:334-459^36.5%ID^E:2e-14^RecName: Full=Protein LTV1 homolog {ECO:0000303|PubMed:25858587};^Eukaryota; Metazoa; Ecdysozoa; Arthropoda; Hexapoda; Insecta; Pterygota; Neoptera; Endopterygota; Diptera; Brachycera; Muscomorpha; Ephydroidea; Drosophilidae; Drosophila; Sophophora	tr|A0A423SB01|A0A423SB01_PENVA^tr|A0A423SB01|A0A423SB01_PENVA^Q:2-1522,H:35-536^71.9%ID^E:1.1e-201^.^.	tr|A0A0P4X0E6|A0A0P4X0E6_SCYOL^tr|A0A0P4X0E6|A0A0P4X0E6_SCYOL^Q:41-156,H:209-326^79.7%ID^E:2.4e-45^.^.	.	.	.	.	KEGG:dme:Dmel_CG7686	GO:0042274^biological_process^ribosomal small subunit biogenesis	GO:0005829^cellular_component^cytosol`GO:0005634^cellular_component^nucleus`GO:0030688^cellular_component^preribosome, small subunit precursor`GO:0043022^molecular_function^ribosome binding`GO:0042274^biological_process^ribosomal small subunit biogenesis`GO:0000056^biological_process^ribosomal small subunit export from nucleus`GO:0006364^biological_process^rRNA processing	.	.	.
NonamEVm003951t1	NonamEVm003951t1	HELLS_MOUSE^HELLS_MOUSE^Q:1-1296,H:391-813^46.8%ID^E:2.3e-93^RecName: Full=Lymphocyte-specific helicase;^Eukaryota; Metazoa; Chordata; Craniata; Vertebrata; Euteleostomi; Mammalia; Eutheria; Euarchontoglires; Glires; Rodentia; Myomorpha; Muroidea; Muridae; Murinae; Mus; Mus	.	NonamEVm003951t1.p1	37-1302[+]	HELLS_MOUSE^HELLS_MOUSE^Q:8-420,H:408-813^47%ID^E:9.7e-90^RecName: Full=Lymphocyte-specific helicase;^Eukaryota; Metazoa; Chordata; Craniata; Vertebrata; Euteleostomi; Mammalia; Eutheria; Euarchontoglires; Glires; Rodentia; Myomorpha; Muroidea; Muridae; Murinae; Mus; Mus	tr|A0A8J5JK28|A0A8J5JK28_HOMAM^tr|A0A8J5JK28|A0A8J5JK28_HOMAM^Q:1-1290,H:417-827^74.7%ID^E:2.6e-172^.^.	tr|A0A8J5JK28|A0A8J5JK28_HOMAM^tr|A0A8J5JK28|A0A8J5JK28_HOMAM^Q:1-418,H:429-827^74.2%ID^E:9e-166^.^.	PF00176.26^SNF2-rel_dom^SNF2-related domain^12-70^E:1.4e-08`PF11496.11^HDA2-3^Class II histone deacetylase complex subunits 2 and 3^53-332^E:1.9e-10`PF00271.34^Helicase_C^Helicase conserved C-terminal domain^186-300^E:8.3e-19	.	.	.	KEGG:mmu:15201	GO:0000775^cellular_component^chromosome, centromeric region`GO:0005634^cellular_component^nucleus`GO:0005721^cellular_component^pericentric heterochromatin`GO:0005524^molecular_function^ATP binding`GO:0140658^molecular_function^ATP-dependent chromatin remodeler activity`GO:0003682^molecular_function^chromatin binding`GO:0004386^molecular_function^helicase activity`GO:0016787^molecular_function^h…	GO:0000775^cellular_component^chromosome, centromeric region`GO:0005634^cellular_component^nucleus`GO:0005721^cellular_component^pericentric heterochromatin`GO:0005524^molecular_function^ATP binding`GO:0140658^molecular_function^ATP-dependent chromatin remodeler activity`GO:0003682^molecular_function^chromatin binding`GO:0004386^molecular_function^helicase activity`GO:0016787^molecular_function^h…	GO:0005524^molecular_function^ATP binding`GO:0140658^molecular_function^ATP-dependent chromatin remodeler activity`GO:0016575^biological_process^histone deacetylation`GO:0070823^cellular_component^HDA1 complex	.	.
NonamEVm018242t1	NonamEVm018242t1	.	.	NonamEVm018242t1.p1	1-351[+]	.	.	.	.	.	.	.	.	.	.	.	.	.
NonamEVm021456t1	NonamEVm021456t1	CP9E2_BLAGE^CP9E2_BLAGE^Q:3-116,H:456-493^71.1%ID^E:2e-08^RecName: Full=Cytochrome P450 9e2;^Eukaryota; Metazoa; Ecdysozoa; Arthropoda; Hexapoda; Insecta; Pterygota; Neoptera; Polyneoptera; Dictyoptera; Blattodea; Blaberoidea; Ectobiidae; Blattellinae; Blattella	.	.	.	.	tr|A0A3R7QV69|A0A3R7QV69_PENVA^tr|A0A3R7QV69|A0A3R7QV69_PENVA^Q:3-224,H:359-432^64.9%ID^E:1.2e-19^.^.	.	.	.	.	.	.	GO:0005789^cellular_component^endoplasmic reticulum membrane`GO:0020037^molecular_function^heme binding`GO:0005506^molecular_function^iron ion binding`GO:0004497^molecular_function^monooxygenase activity`GO:0016705^molecular_function^oxidoreductase activity, acting on paired donors, with incorporation or reduction of molecular oxygen	.	.	.	.
NonamEVm009027t1	NonamEVm009027t1	.	.	NonamEVm009027t1.p1	1-597[+]	.	.	.	.	.	.	.	.	.	.	.	.	.
NonamEVm003883t1	NonamEVm003883t1	.	.	NonamEVm003883t1.p1	1-1275[+]	.	.	.	.	.	.	.	.	.	.	.	.	.
NonamEVm016020t1	NonamEVm016020t1	.	.	NonamEVm016020t1.p1	1-399[+]	.	.	.	.	.	.	.	.	.	.	.	.	.
NonamEVm009871t1	NonamEVm009871t1	.	.	NonamEVm009871t1.p1	3-590[-]	.	.	.	.	.	.	.	.	.	.	.	.	.
NonamEVm008545t1	NonamEVm008545t1	.	.	NonamEVm008545t1.p1	2-718[+]	.	tr|A0A3R7PGP2|A0A3R7PGP2_PENVA^tr|A0A3R7PGP2|A0A3R7PGP2_PENVA^Q:74-658,H:17-211^64.6%ID^E:6.1e-72^.^.	tr|A0A3R7PGP2|A0A3R7PGP2_PENVA^tr|A0A3R7PGP2|A0A3R7PGP2_PENVA^Q:25-219,H:17-211^64.6%ID^E:5.6e-72^.^.	PF07114.14^TMEM126^Transmembrane protein 126^46-202^E:1.6e-22	.	.	.	.	.	.	.	.	.
NonamEVm005632t1	NonamEVm005632t1	EI24_HUMAN^EI24_HUMAN^Q:48-1022,H:3-332^40.5%ID^E:9.2e-61^RecName: Full=Etoposide-induced protein 2.4 homolog;^Eukaryota; Metazoa; Chordata; Craniata; Vertebrata; Euteleostomi; Mammalia; Eutheria; Euarchontoglires; Primates; Haplorrhini; Catarrhini; Hominidae; Homo	.	NonamEVm005632t1.p1	45-1055[+]	EI24_HUMAN^EI24_HUMAN^Q:2-326,H:3-332^40.5%ID^E:9.9e-61^RecName: Full=Etoposide-induced protein 2.4 homolog;^Eukaryota; Metazoa; Chordata; Craniata; Vertebrata; Euteleostomi; Mammalia; Eutheria; Euarchontoglires; Primates; Haplorrhini; Catarrhini; Hominidae; Homo	tr|A0A8J5MR37|A0A8J5MR37_HOMAM^tr|A0A8J5MR37|A0A8J5MR37_HOMAM^Q:45-1049,H:1-336^81.2%ID^E:5e-153^.^.	tr|A0A8J5MR37|A0A8J5MR37_HOMAM^tr|A0A8J5MR37|A0A8J5MR37_HOMAM^Q:1-335,H:1-336^81.2%ID^E:5.4e-153^.^.	PF07264.14^EI24^Etoposide-induced protein 2.4 (EI24)^69-256^E:8e-21	.	.	.	KEGG:hsa:9538	GO:0005829^cellular_component^cytosol`GO:0005783^cellular_component^endoplasmic reticulum`GO:0005789^cellular_component^endoplasmic reticulum membrane`GO:0005794^cellular_component^Golgi apparatus`GO:0016020^cellular_component^membrane`GO:0031965^cellular_component^nuclear membrane`GO:0061676^molecular_function^importin-alpha family protein binding`GO:0006915^biological_process^apoptotic process`…	GO:0005829^cellular_component^cytosol`GO:0005783^cellular_component^endoplasmic reticulum`GO:0005789^cellular_component^endoplasmic reticulum membrane`GO:0005794^cellular_component^Golgi apparatus`GO:0016020^cellular_component^membrane`GO:0031965^cellular_component^nuclear membrane`GO:0061676^molecular_function^importin-alpha family protein binding`GO:0006915^biological_process^apoptotic process`…	.	.	.
NonamEVm035203t1	NonamEVm035203t1	.	.	.	.	.	.	.	.	.	.	.	.	.	.	.	.	.
NonamEVm024606t1	NonamEVm024606t1	.	.	.	.	.	.	.	.	.	.	.	.	.	.	.	.	.
NonamEVm037772t1	NonamEVm037772t1	.	.	.	.	.	.	.	.	.	.	.	.	.	.	.	.	.
NonamEVm017141t2	NonamEVm017141t2	.	.	.	.	.	.	.	.	.	.	.	.	.	.	.	.	.
NonamEVm004773t1	NonamEVm004773t1	ATD1A_DANRE^ATD1A_DANRE^Q:215-1267,H:14-363^57.7%ID^E:3.1e-108^RecName: Full=Outer mitochondrial transmembrane helix translocase {ECO:0000305};^Eukaryota; Metazoa; Chordata; Craniata; Vertebrata; Euteleostomi; Actinopterygii; Neopterygii; Teleostei; Ostariophysi; Cypriniformes; Danionidae; Danioninae; Danio	.	NonamEVm004773t1.p1	164-1315[+]	ATD1A_DANRE^ATD1A_DANRE^Q:18-368,H:14-363^57.7%ID^E:1.1e-108^RecName: Full=Outer mitochondrial transmembrane helix translocase {ECO:0000305};^Eukaryota; Metazoa; Chordata; Craniata; Vertebrata; Euteleostomi; Actinopterygii; Neopterygii; Teleostei; Ostariophysi; Cypriniformes; Danionidae; Danioninae; Danio	tr|A0A8J5JGG6|A0A8J5JGG6_HOMAM^tr|A0A8J5JGG6|A0A8J5JGG6_HOMAM^Q:164-1312,H:1-367^83.8%ID^E:2.1e-171^.^.	tr|A0A8J5JGG6|A0A8J5JGG6_HOMAM^tr|A0A8J5JGG6|A0A8J5JGG6_HOMAM^Q:1-383,H:1-367^83.8%ID^E:1.3e-171^.^.	PF00004.32^AAA^ATPase family associated with various cellular activities (AAA)^137-266^E:1.5e-36`PF17862.4^AAA_lid_3^AAA+ lid domain^289-323^E:1.3e-07	.	.	.	KEGG:dre:368672	GO:0005741^cellular_component^mitochondrial outer membrane`GO:0005778^cellular_component^peroxisomal membrane`GO:0045211^cellular_component^postsynaptic membrane`GO:0005524^molecular_function^ATP binding`GO:0016887^molecular_function^ATP hydrolysis activity`GO:0140567^molecular_function^membrane protein dislocase activity`GO:0140570^biological_process^extraction of mislocalized protein from mitoc…	GO:0005741^cellular_component^mitochondrial outer membrane`GO:0005778^cellular_component^peroxisomal membrane`GO:0045211^cellular_component^postsynaptic membrane`GO:0005524^molecular_function^ATP binding`GO:0016887^molecular_function^ATP hydrolysis activity`GO:0140567^molecular_function^membrane protein dislocase activity`GO:0140570^biological_process^extraction of mislocalized protein from mitoc…	GO:0005524^molecular_function^ATP binding`GO:0016887^molecular_function^ATP hydrolysis activity	.	.
NonamEVm005503t1	NonamEVm005503t1	HIF1N_DANRE^HIF1N_DANRE^Q:1-939,H:25-339^64.2%ID^E:6.9e-117^RecName: Full=Hypoxia-inducible factor 1-alpha inhibitor;^Eukaryota; Metazoa; Chordata; Craniata; Vertebrata; Euteleostomi; Actinopterygii; Neopterygii; Teleostei; Ostariophysi; Cypriniformes; Danionidae; Danioninae; Danio	.	NonamEVm005503t1.p1	1-978[+]	HIF1N_DANRE^HIF1N_DANRE^Q:1-313,H:25-339^64.2%ID^E:4.2e-117^RecName: Full=Hypoxia-inducible factor 1-alpha inhibitor;^Eukaryota; Metazoa; Chordata; Craniata; Vertebrata; Euteleostomi; Actinopterygii; Neopterygii; Teleostei; Ostariophysi; Cypriniformes; Danionidae; Danioninae; Danio	tr|A0A0P4W4T9|A0A0P4W4T9_SCYOL^tr|A0A0P4W4T9|A0A0P4W4T9_SCYOL^Q:1-990,H:30-359^83.9%ID^E:5.4e-168^.^.	tr|A0A0P4W4T9|A0A0P4W4T9_SCYOL^tr|A0A0P4W4T9|A0A0P4W4T9_SCYOL^Q:1-325,H:30-354^84.6%ID^E:1.3e-167^.^.	PF13621.9^Cupin_8^Cupin-like domain^22-264^E:7e-35`PF08007.15^JmjC_2^JmjC domain^149-260^E:1.5e-08	.	.	.	KEGG:dre:373126	GO:0005737^cellular_component^cytoplasm`GO:0005634^cellular_component^nucleus`GO:0048471^cellular_component^perinuclear region of cytoplasm`GO:0016706^molecular_function^2-oxoglutarate-dependent dioxygenase activity`GO:0036140^molecular_function^[protein]-asparagine 3-dioxygenase activity`GO:0071532^molecular_function^ankyrin repeat binding`GO:0031406^molecular_function^carboxylic acid binding`GO…	GO:0005737^cellular_component^cytoplasm`GO:0005634^cellular_component^nucleus`GO:0048471^cellular_component^perinuclear region of cytoplasm`GO:0016706^molecular_function^2-oxoglutarate-dependent dioxygenase activity`GO:0036140^molecular_function^[protein]-asparagine 3-dioxygenase activity`GO:0071532^molecular_function^ankyrin repeat binding`GO:0031406^molecular_function^carboxylic acid binding`GO…	.	.	.
NonamEVm035526t1	NonamEVm035526t1	.	.	.	.	.	.	.	.	.	.	.	.	.	.	.	.	.
NonamEVm017179t1	NonamEVm017179t1	.	.	NonamEVm017179t1.p1	319-687[+]	.	.	.	.	.	.	.	.	.	.	.	.	.
NonamEVm024991t1	NonamEVm024991t1	.	.	.	.	.	.	.	.	.	.	.	.	.	.	.	.	.
NonamEVm020207t1	NonamEVm020207t1	.	.	NonamEVm020207t1.p1	1410-1727[+]	.	.	.	.	.	.	.	.	.	.	.	.	.
NonamEVm044823t1	NonamEVm044823t1	.	.	.	.	.	.	.	.	.	.	.	.	.	.	.	.	.
NonamEVm019444t1	NonamEVm019444t1	.	.	.	.	.	.	.	.	.	.	.	.	.	.	.	.	.
NonamEVm034806t1	NonamEVm034806t1	.	.	.	.	.	.	.	.	.	.	.	.	.	.	.	.	.
NonamEVm020849t1	NonamEVm020849t1	.	.	NonamEVm020849t1.p1	396-707[+]	.	.	.	.	.	.	.	.	.	.	.	.	.
NonamEVm003749t1	NonamEVm003749t1	TMUB1_XENLA^TMUB1_XENLA^Q:918-1364,H:167-306^33.6%ID^E:2.9e-14^RecName: Full=Transmembrane and ubiquitin-like domain-containing protein 1;^Eukaryota; Metazoa; Chordata; Craniata; Vertebrata; Euteleostomi; Amphibia; Batrachia; Anura; Pipoidea; Pipidae; Xenopodinae; Xenopus; Xenopus	.	NonamEVm003749t1.p1	45-1409[+]	TMUB1_XENLA^TMUB1_XENLA^Q:292-440,H:167-306^33.6%ID^E:1.9e-14^RecName: Full=Transmembrane and ubiquitin-like domain-containing protein 1;^Eukaryota; Metazoa; Chordata; Craniata; Vertebrata; Euteleostomi; Amphibia; Batrachia; Anura; Pipoidea; Pipidae; Xenopodinae; Xenopus; Xenopus	tr|A0A8J5TIE5|A0A8J5TIE5_HOMAM^tr|A0A8J5TIE5|A0A8J5TIE5_HOMAM^Q:303-1442,H:1-373^64.9%ID^E:4.9e-116^.^.	tr|A0A8J5TIE5|A0A8J5TIE5_HOMAM^tr|A0A8J5TIE5|A0A8J5TIE5_HOMAM^Q:87-454,H:1-361^64.6%ID^E:2.4e-111^.^.	PF00240.26^ubiquitin^Ubiquitin family^296-367^E:7.2e-11	.	.	.	KEGG:xla:734835	GO:0005737^cellular_component^cytoplasm`GO:0016020^cellular_component^membrane`GO:0005634^cellular_component^nucleus`GO:0030433^biological_process^ubiquitin-dependent ERAD pathway	GO:0005737^cellular_component^cytoplasm`GO:0016020^cellular_component^membrane`GO:0005634^cellular_component^nucleus`GO:0030433^biological_process^ubiquitin-dependent ERAD pathway	GO:0005515^molecular_function^protein binding	.	.
NonamEVm001290t1	NonamEVm001290t1	SUWA_DROME^SUWA_DROME^Q:56-1438,H:59-527^34.2%ID^E:4e-57^RecName: Full=Protein suppressor of white apricot;^Eukaryota; Metazoa; Ecdysozoa; Arthropoda; Hexapoda; Insecta; Pterygota; Neoptera; Endopterygota; Diptera; Brachycera; Muscomorpha; Ephydroidea; Drosophilidae; Drosophila; Sophophora	.	NonamEVm001290t1.p1	2-2614[+]	SUWA_DROME^SUWA_DROME^Q:19-479,H:59-527^34.2%ID^E:2e-57^RecName: Full=Protein suppressor of white apricot;^Eukaryota; Metazoa; Ecdysozoa; Arthropoda; Hexapoda; Insecta; Pterygota; Neoptera; Endopterygota; Diptera; Brachycera; Muscomorpha; Ephydroidea; Drosophilidae; Drosophila; Sophophora	tr|A0A8J5N5W0|A0A8J5N5W0_HOMAM^tr|A0A8J5N5W0|A0A8J5N5W0_HOMAM^Q:5-2557,H:6-883^74.3%ID^E:1.2e-288^.^.`tr|A0A8J5N5W0|A0A8J5N5W0_HOMAM^tr|A0A8J5N5W0|A0A8J5N5W0_HOMAM^Q:4009-4800,H:880-1150^70.1%ID^E:1.5e-33^.^.	tr|A0A8J5N5W0|A0A8J5N5W0_HOMAM^tr|A0A8J5N5W0|A0A8J5N5W0_HOMAM^Q:2-852,H:6-883^74.3%ID^E:6e-289^.^.	PF09750.12^DRY_EERY^Alternative splicing regulator^20-140^E:6.6e-31`PF01805.23^Surp^Surp module^207-255^E:8.1e-11`PF01805.23^Surp^Surp module^435-479^E:9.9e-13	.	.	.	KEGG:dme:Dmel_CG3019	GO:0016607^cellular_component^nuclear speck`GO:0003723^molecular_function^RNA binding`GO:0000395^biological_process^mRNA 5'-splice site recognition	GO:0016607^cellular_component^nuclear speck`GO:0003723^molecular_function^RNA binding`GO:0000395^biological_process^mRNA 5'-splice site recognition	GO:0003723^molecular_function^RNA binding`GO:0006396^biological_process^RNA processing	.	.
NonamEVm001290t1	NonamEVm001290t1	SUWA_DROME^SUWA_DROME^Q:56-1438,H:59-527^34.2%ID^E:4e-57^RecName: Full=Protein suppressor of white apricot;^Eukaryota; Metazoa; Ecdysozoa; Arthropoda; Hexapoda; Insecta; Pterygota; Neoptera; Endopterygota; Diptera; Brachycera; Muscomorpha; Ephydroidea; Drosophilidae; Drosophila; Sophophora	.	NonamEVm001290t1.p2	3982-4803[+]	.	tr|A0A8J5N5W0|A0A8J5N5W0_HOMAM^tr|A0A8J5N5W0|A0A8J5N5W0_HOMAM^Q:5-2557,H:6-883^74.3%ID^E:1.2e-288^.^.`tr|A0A8J5N5W0|A0A8J5N5W0_HOMAM^tr|A0A8J5N5W0|A0A8J5N5W0_HOMAM^Q:4009-4800,H:880-1150^70.1%ID^E:1.5e-33^.^.	tr|A0A8J5N5W0|A0A8J5N5W0_HOMAM^tr|A0A8J5N5W0|A0A8J5N5W0_HOMAM^Q:10-273,H:880-1150^70.1%ID^E:2.4e-34^.^.	.	.	.	.	KEGG:dme:Dmel_CG3019	GO:0016607^cellular_component^nuclear speck`GO:0003723^molecular_function^RNA binding`GO:0000395^biological_process^mRNA 5'-splice site recognition	.	.	.	.
NonamEVm007074t1	NonamEVm007074t1	.	.	NonamEVm007074t1.p1	10-831[+]	.	tr|A0A8J5N5W0|A0A8J5N5W0_HOMAM^tr|A0A8J5N5W0|A0A8J5N5W0_HOMAM^Q:37-828,H:880-1150^70.1%ID^E:2.5e-34^.^.	tr|A0A8J5N5W0|A0A8J5N5W0_HOMAM^tr|A0A8J5N5W0|A0A8J5N5W0_HOMAM^Q:10-273,H:880-1150^70.1%ID^E:2.4e-34^.^.	.	.	.	.	.	.	.	.	.	.
NonamEVm017043t1	NonamEVm017043t1	SF3B6_DROME^SF3B6_DROME^Q:159-509,H:3-119^81.2%ID^E:1.4e-53^RecName: Full=Splicing factor 3B subunit 6 {ECO:0000312|FlyBase:FBgn0035692};^Eukaryota; Metazoa; Ecdysozoa; Arthropoda; Hexapoda; Insecta; Pterygota; Neoptera; Endopterygota; Diptera; Brachycera; Muscomorpha; Ephydroidea; Drosophilidae; Drosophila; Sophophora	.	NonamEVm017043t1.p1	144-521[+]	SF3B6_DROME^SF3B6_DROME^Q:6-122,H:3-119^81.2%ID^E:2.2e-53^RecName: Full=Splicing factor 3B subunit 6 {ECO:0000312|FlyBase:FBgn0035692};^Eukaryota; Metazoa; Ecdysozoa; Arthropoda; Hexapoda; Insecta; Pterygota; Neoptera; Endopterygota; Diptera; Brachycera; Muscomorpha; Ephydroidea; Drosophilidae; Drosophila; Sophophora	tr|A0A8J5TIZ9|A0A8J5TIZ9_HOMAM^tr|A0A8J5TIZ9|A0A8J5TIZ9_HOMAM^Q:144-518,H:1-125^100%ID^E:1.6e-66^.^.	tr|A0A8J5TIZ9|A0A8J5TIZ9_HOMAM^tr|A0A8J5TIZ9|A0A8J5TIZ9_HOMAM^Q:1-125,H:1-125^100%ID^E:5.4e-66^.^.	PF13893.9^RRM_5^RNA recognition motif. (a.k.a. RRM, RBD, or RNP domain)^17-90^E:3.7e-05`PF00076.25^RRM_1^RNA recognition motif. (a.k.a. RRM, RBD, or RNP domain)^20-86^E:7.8e-16	.	.	.	KEGG:dme:Dmel_CG13298	GO:0071013^cellular_component^catalytic step 2 spliceosome`GO:0071011^cellular_component^precatalytic spliceosome`GO:0005689^cellular_component^U12-type spliceosomal complex`GO:0005686^cellular_component^U2 snRNP`GO:0005684^cellular_component^U2-type spliceosomal complex`GO:0003729^molecular_function^mRNA binding`GO:0000398^biological_process^mRNA splicing, via spliceosome	GO:0071013^cellular_component^catalytic step 2 spliceosome`GO:0071011^cellular_component^precatalytic spliceosome`GO:0005689^cellular_component^U12-type spliceosomal complex`GO:0005686^cellular_component^U2 snRNP`GO:0005684^cellular_component^U2-type spliceosomal complex`GO:0003729^molecular_function^mRNA binding`GO:0000398^biological_process^mRNA splicing, via spliceosome	GO:0003723^molecular_function^RNA binding	.	.
NonamEVm036189t1	NonamEVm036189t1	.	.	.	.	.	.	.	.	.	.	.	.	.	.	.	.	.
NonamEVm029426t1	NonamEVm029426t1	.	.	.	.	.	.	.	.	.	.	.	.	.	.	.	.	.
NonamEVm036973t1	NonamEVm036973t1	.	.	.	.	.	.	.	.	.	.	.	.	.	.	.	.	.
NonamEVm012076t2	NonamEVm012076t2	.	.	NonamEVm012076t2.p1	2-505[+]	.	tr|A0A8J5JRI7|A0A8J5JRI7_HOMAM^tr|A0A8J5JRI7|A0A8J5JRI7_HOMAM^Q:269-484,H:183-255^64.4%ID^E:2.2e-23^.^.	tr|A0A8J5JRI7|A0A8J5JRI7_HOMAM^tr|A0A8J5JRI7|A0A8J5JRI7_HOMAM^Q:90-161,H:183-255^64.4%ID^E:2e-23^.^.	PF00095.24^WAP^WAP-type (Whey Acidic Protein) 'four-disulfide core'^118-164^E:5.2e-06	.	.	.	.	.	.	GO:0030414^molecular_function^peptidase inhibitor activity`GO:0005576^cellular_component^extracellular region	.	.
NonamEVm016737t1	NonamEVm016737t1	.	.	.	.	.	.	.	.	.	.	.	.	.	.	.	.	.
NonamEVm007974t4	NonamEVm007974t4	.	.	NonamEVm007974t4.p1	1-738[+]	.	tr|A0A8J5N8Q0|A0A8J5N8Q0_HOMAM^tr|A0A8J5N8Q0|A0A8J5N8Q0_HOMAM^Q:4-738,H:2-248^75.3%ID^E:1.3e-95^.^.	tr|A0A8J5N8Q0|A0A8J5N8Q0_HOMAM^tr|A0A8J5N8Q0|A0A8J5N8Q0_HOMAM^Q:2-246,H:2-248^75.3%ID^E:1.3e-95^.^.	PF01490.21^Aa_trans^Transmembrane amino acid transporter protein^64-231^E:1.3e-28	.	.	.	.	.	.	.	.	.
NonamEVm009843t1	NonamEVm009843t1	ARFRP_BOVIN^ARFRP_BOVIN^Q:60-665,H:1-201^58.4%ID^E:5.2e-68^RecName: Full=ADP-ribosylation factor-related protein 1;^Eukaryota; Metazoa; Chordata; Craniata; Vertebrata; Euteleostomi; Mammalia; Eutheria; Laurasiatheria; Artiodactyla; Ruminantia; Pecora; Bovidae; Bovinae; Bos	.	NonamEVm009843t1.p1	60-668[+]	ARFRP_BOVIN^ARFRP_BOVIN^Q:1-202,H:1-201^58.4%ID^E:1.1e-67^RecName: Full=ADP-ribosylation factor-related protein 1;^Eukaryota; Metazoa; Chordata; Craniata; Vertebrata; Euteleostomi; Mammalia; Eutheria; Laurasiatheria; Artiodactyla; Ruminantia; Pecora; Bovidae; Bovinae; Bos	tr|A0A423TTE1|A0A423TTE1_PENVA^tr|A0A423TTE1|A0A423TTE1_PENVA^Q:60-665,H:1-202^95%ID^E:1.5e-108^.^.	tr|A0A423TTE1|A0A423TTE1_PENVA^tr|A0A423TTE1|A0A423TTE1_PENVA^Q:1-202,H:1-202^95%ID^E:3.2e-108^.^.	PF00025.24^Arf^ADP-ribosylation factor family^11-186^E:7.8e-48`PF09439.13^SRPRB^Signal recognition particle receptor beta subunit^19-138^E:1.6e-06`PF08477.16^Roc^Ras of Complex, Roc, domain of DAPkinase^20-137^E:2.3e-10`PF00071.25^Ras^Ras family^20-187^E:2.2e-10`PF01926.26^MMR_HSR1^50S ribosome-binding GTPase^20-135^E:5.7e-06`PF04670.15^Gtr1_RagA^Gtr1/RagA G protein conserved region^20-137^E:4.1e…	.	.	.	KEGG:bta:525394	GO:0005829^cellular_component^cytosol`GO:0005794^cellular_component^Golgi apparatus`GO:0016020^cellular_component^membrane`GO:0005802^cellular_component^trans-Golgi network`GO:0005525^molecular_function^GTP binding`GO:0003924^molecular_function^GTPase activity`GO:0007369^biological_process^gastrulation`GO:0043001^biological_process^Golgi to plasma membrane protein transport`GO:0006886^biological_…	GO:0005829^cellular_component^cytosol`GO:0005794^cellular_component^Golgi apparatus`GO:0016020^cellular_component^membrane`GO:0005802^cellular_component^trans-Golgi network`GO:0005525^molecular_function^GTP binding`GO:0003924^molecular_function^GTPase activity`GO:0007369^biological_process^gastrulation`GO:0043001^biological_process^Golgi to plasma membrane protein transport`GO:0006886^biological_…	GO:0003924^molecular_function^GTPase activity`GO:0005525^molecular_function^GTP binding	.	.
NonamEVm018823t1	NonamEVm018823t1	.	.	NonamEVm018823t1.p1	1306-1647[+]	.	.	.	.	.	.	.	.	.	.	.	.	.
NonamEVm011518t1	NonamEVm011518t1	.	.	NonamEVm011518t1.p1	1-522[+]	.	.	.	.	.	.	.	.	.	.	.	.	.
NonamEVm016084t1	NonamEVm016084t1	.	.	.	.	.	.	.	.	.	.	.	.	.	.	.	.	.
NonamEVm011029t1	NonamEVm011029t1	.	.	NonamEVm011029t1.p2	2-484[+]	.	.	.	.	.	.	.	.	.	.	.	.	.
NonamEVm028260t1	NonamEVm028260t1	.	.	.	.	.	.	.	.	.	.	.	.	.	.	.	.	.
NonamEVm019078t1	NonamEVm019078t1	.	.	NonamEVm019078t1.p2	2-328[+]	.	.	.	.	.	.	.	.	.	.	.	.	.
NonamEVm021500t1	NonamEVm021500t1	.	.	NonamEVm021500t1.p1	3-317[+]	.	.	.	.	.	.	.	.	.	.	.	.	.
NonamEVm034222t1	NonamEVm034222t1	.	.	.	.	.	.	.	.	.	.	.	.	.	.	.	.	.
NonamEVm005616t3	NonamEVm005616t3	.	.	NonamEVm005616t3.p1	3-1019[+]	.	tr|A0A8J5NEB7|A0A8J5NEB7_HOMAM^tr|A0A8J5NEB7|A0A8J5NEB7_HOMAM^Q:3-1016,H:170-512^68.4%ID^E:5.4e-122^.^.	tr|A0A8J5NEB7|A0A8J5NEB7_HOMAM^tr|A0A8J5NEB7|A0A8J5NEB7_HOMAM^Q:1-338,H:170-512^68.4%ID^E:1.1e-121^.^.	.	.	.	.	.	.	.	.	.	.
NonamEVm001334t1	NonamEVm001334t1	KCTD3_MOUSE^KCTD3_MOUSE^Q:102-2321,H:16-640^54.8%ID^E:8.8e-225^RecName: Full=BTB/POZ domain-containing protein KCTD3;^Eukaryota; Metazoa; Chordata; Craniata; Vertebrata; Euteleostomi; Mammalia; Eutheria; Euarchontoglires; Glires; Rodentia; Myomorpha; Muroidea; Muridae; Murinae; Mus; Mus	.	NonamEVm001334t1.p1	78-2504[+]	KCTD3_MOUSE^KCTD3_MOUSE^Q:9-748,H:16-640^54.8%ID^E:6.8e-225^RecName: Full=BTB/POZ domain-containing protein KCTD3;^Eukaryota; Metazoa; Chordata; Craniata; Vertebrata; Euteleostomi; Mammalia; Eutheria; Euarchontoglires; Glires; Rodentia; Myomorpha; Muroidea; Muridae; Murinae; Mus; Mus	tr|A0A8J5JHV9|A0A8J5JHV9_HOMAM^tr|A0A8J5JHV9|A0A8J5JHV9_HOMAM^Q:78-2501,H:1-802^88.8%ID^E:0^.^.	tr|A0A8J5JHV9|A0A8J5JHV9_HOMAM^tr|A0A8J5JHV9|A0A8J5JHV9_HOMAM^Q:1-808,H:1-802^88.8%ID^E:0^.^.	PF02214.25^BTB_2^BTB/POZ domain^13-98^E:3.5e-22	.	.	.	KEGG:mmu:226823	GO:0005886^cellular_component^plasma membrane`GO:0051260^biological_process^protein homooligomerization	GO:0005886^cellular_component^plasma membrane`GO:0051260^biological_process^protein homooligomerization	GO:0051260^biological_process^protein homooligomerization	.	.
NonamEVm020678t1	NonamEVm020678t1	.	.	.	.	.	.	.	.	.	.	.	.	.	.	.	.	.
NonamEVm026805t1	NonamEVm026805t1	.	.	.	.	.	.	.	.	.	.	.	.	.	.	.	.	.
NonamEVm028669t1	NonamEVm028669t1	.	.	.	.	.	.	.	.	.	.	.	.	.	.	.	.	.
NonamEVm004608t1	NonamEVm004608t1	DUOX2_PIG^DUOX2_PIG^Q:26-1180,H:1157-1545^50%ID^E:3.9e-110^RecName: Full=Dual oxidase 2;^Eukaryota; Metazoa; Chordata; Craniata; Vertebrata; Euteleostomi; Mammalia; Eutheria; Laurasiatheria; Artiodactyla; Suina; Suidae; Sus	.	NonamEVm004608t1.p1	2-1183[+]	DUOX2_PIG^DUOX2_PIG^Q:9-393,H:1157-1545^50%ID^E:2.7e-110^RecName: Full=Dual oxidase 2;^Eukaryota; Metazoa; Chordata; Craniata; Vertebrata; Euteleostomi; Mammalia; Eutheria; Laurasiatheria; Artiodactyla; Suina; Suidae; Sus	tr|A0A2Z5HW46|A0A2Z5HW46_PROCL^tr|A0A2Z5HW46|A0A2Z5HW46_PROCL^Q:2-1066,H:115-469^89.3%ID^E:8.5e-188^.^.	tr|A0A2Z5HW46|A0A2Z5HW46_PROCL^tr|A0A2Z5HW46|A0A2Z5HW46_PROCL^Q:1-355,H:115-469^89.3%ID^E:6e-188^.^.	PF08022.15^FAD_binding_8^FAD-binding domain^118-213^E:7.4e-18`PF08030.15^NAD_binding_6^Ferric reductase NAD binding domain^221-375^E:2.5e-31	.	.	.	KEGG:ssc:397060	GO:0070161^cellular_component^anchoring junction`GO:0045177^cellular_component^apical part of cell`GO:0016324^cellular_component^apical plasma membrane`GO:0005829^cellular_component^cytosol`GO:0005783^cellular_component^endoplasmic reticulum`GO:0043020^cellular_component^NADPH oxidase complex`GO:0005886^cellular_component^plasma membrane`GO:0005509^molecular_function^calcium ion binding`GO:002003…	GO:0070161^cellular_component^anchoring junction`GO:0045177^cellular_component^apical part of cell`GO:0016324^cellular_component^apical plasma membrane`GO:0005829^cellular_component^cytosol`GO:0005783^cellular_component^endoplasmic reticulum`GO:0043020^cellular_component^NADPH oxidase complex`GO:0005886^cellular_component^plasma membrane`GO:0005509^molecular_function^calcium ion binding`GO:002003…	GO:0016491^molecular_function^oxidoreductase activity	.	.
NonamEVm022680t1	NonamEVm022680t1	SIBD2_CUPSA^SIBD2_CUPSA^Q:39-260,H:4-74^40.5%ID^E:1.5e-10^RecName: Full=Single insulin-like growth factor-binding domain protein-2;^Eukaryota; Metazoa; Ecdysozoa; Arthropoda; Chelicerata; Arachnida; Araneae; Araneomorphae; Entelegynae; Lycosoidea; Ctenidae; Cupiennius	.	.	.	.	tr|A0A5B9GFP4|A0A5B9GFP4_PROCL^tr|A0A5B9GFP4|A0A5B9GFP4_PROCL^Q:24-293,H:17-107^62.6%ID^E:2.7e-29^.^.	.	.	.	.	.	.	GO:0005576^cellular_component^extracellular region`GO:0005520^molecular_function^insulin-like growth factor binding`GO:0045087^biological_process^innate immune response`GO:0001558^biological_process^regulation of cell growth	.	.	.	.
NonamEVm000940t1	NonamEVm000940t1	ZNFX1_MOUSE^ZNFX1_MOUSE^Q:1-2985,H:1074-1903^34.7%ID^E:9.9e-136^RecName: Full=NFX1-type zinc finger-containing protein 1 {ECO:0000305};^Eukaryota; Metazoa; Chordata; Craniata; Vertebrata; Euteleostomi; Mammalia; Eutheria; Euarchontoglires; Glires; Rodentia; Myomorpha; Muroidea; Muridae; Murinae; Mus; Mus	.	NonamEVm000940t1.p1	1-3003[+]	ZNFX1_MOUSE^ZNFX1_MOUSE^Q:1-995,H:1074-1903^34.7%ID^E:9.6e-136^RecName: Full=NFX1-type zinc finger-containing protein 1 {ECO:0000305};^Eukaryota; Metazoa; Chordata; Craniata; Vertebrata; Euteleostomi; Mammalia; Eutheria; Euarchontoglires; Glires; Rodentia; Myomorpha; Muroidea; Muridae; Murinae; Mus; Mus	tr|A0A423SGM6|A0A423SGM6_PENVA^tr|A0A423SGM6|A0A423SGM6_PENVA^Q:4-2982,H:8-1016^56%ID^E:0^.^.	tr|A0A423SGM6|A0A423SGM6_PENVA^tr|A0A423SGM6|A0A423SGM6_PENVA^Q:2-994,H:8-1016^56%ID^E:0^.^.	PF13087.9^AAA_12^AAA domain^20-157^E:2.2e-30`PF20173.1^DUF6539^Family of unknown function (DUF6539)^922-972^E:1.6e-22	.	.	.	KEGG:mmu:98999	GO:0010494^cellular_component^cytoplasmic stress granule`GO:0005741^cellular_component^mitochondrial outer membrane`GO:0031380^cellular_component^nuclear RNA-directed RNA polymerase complex`GO:0004386^molecular_function^helicase activity`GO:0003723^molecular_function^RNA binding`GO:0008270^molecular_function^zinc ion binding`GO:0002218^biological_process^activation of innate immune response`GO:00…	GO:0010494^cellular_component^cytoplasmic stress granule`GO:0005741^cellular_component^mitochondrial outer membrane`GO:0031380^cellular_component^nuclear RNA-directed RNA polymerase complex`GO:0004386^molecular_function^helicase activity`GO:0003723^molecular_function^RNA binding`GO:0008270^molecular_function^zinc ion binding`GO:0002218^biological_process^activation of innate immune response`GO:00…	.	.	.
NonamEVm034860t1	NonamEVm034860t1	.	.	NonamEVm034860t1.p1	3-374[+]	.	.	.	.	.	.	.	.	.	.	.	.	.
NonamEVm002611t1	NonamEVm002611t1	PSN_DROME^PSN_DROME^Q:372-1661,H:92-541^55.4%ID^E:1.9e-122^RecName: Full=Presenilin homolog;^Eukaryota; Metazoa; Ecdysozoa; Arthropoda; Hexapoda; Insecta; Pterygota; Neoptera; Endopterygota; Diptera; Brachycera; Muscomorpha; Ephydroidea; Drosophilidae; Drosophila; Sophophora	.	NonamEVm002611t1.p1	126-1664[+]	PSN_DROME^PSN_DROME^Q:83-512,H:92-541^55.4%ID^E:1.1e-122^RecName: Full=Presenilin homolog;^Eukaryota; Metazoa; Ecdysozoa; Arthropoda; Hexapoda; Insecta; Pterygota; Neoptera; Endopterygota; Diptera; Brachycera; Muscomorpha; Ephydroidea; Drosophilidae; Drosophila; Sophophora	tr|A0A0P4W7C5|A0A0P4W7C5_SCYOL^tr|A0A0P4W7C5|A0A0P4W7C5_SCYOL^Q:3-1661,H:7-537^63.8%ID^E:2.5e-173^.^.	tr|A0A0P4W7C5|A0A0P4W7C5_SCYOL^tr|A0A0P4W7C5|A0A0P4W7C5_SCYOL^Q:5-512,H:37-537^67.5%ID^E:2.1e-172^.^.	PF01080.20^Presenilin^Presenilin^89-502^E:5.1e-159	.	.	.	KEGG:dme:Dmel_CG18803	GO:0016324^cellular_component^apical plasma membrane`GO:0005938^cellular_component^cell cortex`GO:0009986^cellular_component^cell surface`GO:0035253^cellular_component^ciliary rootlet`GO:0043198^cellular_component^dendritic shaft`GO:0005789^cellular_component^endoplasmic reticulum membrane`GO:0070765^cellular_component^gamma-secretase complex`GO:0000139^cellular_component^Golgi membrane`GO:003042…	GO:0016324^cellular_component^apical plasma membrane`GO:0005938^cellular_component^cell cortex`GO:0009986^cellular_component^cell surface`GO:0035253^cellular_component^ciliary rootlet`GO:0043198^cellular_component^dendritic shaft`GO:0005789^cellular_component^endoplasmic reticulum membrane`GO:0070765^cellular_component^gamma-secretase complex`GO:0000139^cellular_component^Golgi membrane`GO:003042…	GO:0004190^molecular_function^aspartic-type endopeptidase activity`GO:0016485^biological_process^protein processing`GO:0016020^cellular_component^membrane	.	.
NonamEVm005096t1	NonamEVm005096t1	.	.	NonamEVm005096t1.p1	528-1616[+]	.	tr|A0A423SAL0|A0A423SAL0_PENVA^tr|A0A423SAL0|A0A423SAL0_PENVA^Q:939-1616,H:18-178^46.9%ID^E:2.3e-36^.^.	tr|A0A423SAL0|A0A423SAL0_PENVA^tr|A0A423SAL0|A0A423SAL0_PENVA^Q:138-363,H:18-178^46.9%ID^E:1.5e-36^.^.	.	.	.	.	.	.	.	.	.	.
NonamEVm021563t1	NonamEVm021563t1	.	.	.	.	.	.	.	.	.	.	.	.	.	.	.	.	.
NonamEVm003244t1	NonamEVm003244t1	MGAT1_RAT^MGAT1_RAT^Q:1391-2089,H:96-329^27%ID^E:2.4e-15^RecName: Full=Alpha-1,3-mannosyl-glycoprotein 2-beta-N-acetylglucosaminyltransferase;^Eukaryota; Metazoa; Chordata; Craniata; Vertebrata; Euteleostomi; Mammalia; Eutheria; Euarchontoglires; Glires; Rodentia; Myomorpha; Muroidea; Muridae; Murinae; Rattus	.	NonamEVm003244t1.p1	1115-2605[+]	MGAT1_RAT^MGAT1_RAT^Q:93-325,H:96-329^27%ID^E:1.1e-15^RecName: Full=Alpha-1,3-mannosyl-glycoprotein 2-beta-N-acetylglucosaminyltransferase;^Eukaryota; Metazoa; Chordata; Craniata; Vertebrata; Euteleostomi; Mammalia; Eutheria; Euarchontoglires; Glires; Rodentia; Myomorpha; Muroidea; Muridae; Murinae; Rattus	tr|A0A8J5TLX7|A0A8J5TLX7_HOMAM^tr|A0A8J5TLX7|A0A8J5TLX7_HOMAM^Q:1064-2596,H:566-1077^68.2%ID^E:1.2e-219^.^.	tr|A0A8J5TLX7|A0A8J5TLX7_HOMAM^tr|A0A8J5TLX7|A0A8J5TLX7_HOMAM^Q:1-494,H:583-1077^69.1%ID^E:5.6e-215^.^.	PF03071.18^GNT-I^GNT-I family^105-387^E:2.5e-26	.	.	.	KEGG:rno:81519	GO:0005794^cellular_component^Golgi apparatus`GO:0000139^cellular_component^Golgi membrane`GO:0048471^cellular_component^perinuclear region of cytoplasm`GO:0008375^molecular_function^acetylglucosaminyltransferase activity`GO:0003827^molecular_function^alpha-1,3-mannosylglycoprotein 2-beta-N-acetylglucosaminyltransferase activity`GO:0030145^molecular_function^manganese ion binding`GO:0001701^biolo…	GO:0005794^cellular_component^Golgi apparatus`GO:0000139^cellular_component^Golgi membrane`GO:0048471^cellular_component^perinuclear region of cytoplasm`GO:0008375^molecular_function^acetylglucosaminyltransferase activity`GO:0003827^molecular_function^alpha-1,3-mannosylglycoprotein 2-beta-N-acetylglucosaminyltransferase activity`GO:0030145^molecular_function^manganese ion binding`GO:0001701^biolo…	GO:0008375^molecular_function^acetylglucosaminyltransferase activity`GO:0006486^biological_process^protein glycosylation	.	.
NonamEVm016546t1	NonamEVm016546t1	.	.	.	.	.	.	.	.	.	.	.	.	.	.	.	.	.
NonamEVm046280t1	NonamEVm046280t1	.	.	.	.	.	.	.	.	.	.	.	.	.	.	.	.	.
NonamEVm007081t1	NonamEVm007081t1	MTH1_DROME^MTH1_DROME^Q:7-465,H:458-602^34.4%ID^E:3e-11^RecName: Full=Probable G-protein coupled receptor Mth-like 1;^Eukaryota; Metazoa; Ecdysozoa; Arthropoda; Hexapoda; Insecta; Pterygota; Neoptera; Endopterygota; Diptera; Brachycera; Muscomorpha; Ephydroidea; Drosophilidae; Drosophila; Sophophora	.	NonamEVm007081t1.p1	1-762[+]	MTH1_DROME^MTH1_DROME^Q:3-155,H:458-602^34.4%ID^E:1.4e-11^RecName: Full=Probable G-protein coupled receptor Mth-like 1;^Eukaryota; Metazoa; Ecdysozoa; Arthropoda; Hexapoda; Insecta; Pterygota; Neoptera; Endopterygota; Diptera; Brachycera; Muscomorpha; Ephydroidea; Drosophilidae; Drosophila; Sophophora	tr|A0A8J5JX78|A0A8J5JX78_HOMAM^tr|A0A8J5JX78|A0A8J5JX78_HOMAM^Q:1-756,H:533-789^64.2%ID^E:9.2e-83^.^.	tr|A0A8J5JX78|A0A8J5JX78_HOMAM^tr|A0A8J5JX78|A0A8J5JX78_HOMAM^Q:1-252,H:533-789^64.2%ID^E:5.7e-83^.^.	PF00002.27^7tm_2^7 transmembrane receptor (Secretin family)^16-132^E:4.6e-10	.	.	.	KEGG:dme:Dmel_CG4521	GO:0016020^cellular_component^membrane`GO:0005886^cellular_component^plasma membrane`GO:0004930^molecular_function^G protein-coupled receptor activity`GO:0070252^biological_process^actin-mediated cell contraction`GO:0007166^biological_process^cell surface receptor signaling pathway`GO:0008340^biological_process^determination of adult lifespan`GO:0007186^biological_process^G protein-coupled recept…	GO:0016020^cellular_component^membrane`GO:0005886^cellular_component^plasma membrane`GO:0004930^molecular_function^G protein-coupled receptor activity`GO:0070252^biological_process^actin-mediated cell contraction`GO:0007166^biological_process^cell surface receptor signaling pathway`GO:0008340^biological_process^determination of adult lifespan`GO:0007186^biological_process^G protein-coupled recept…	GO:0004930^molecular_function^G protein-coupled receptor activity`GO:0007186^biological_process^G protein-coupled receptor signaling pathway`GO:0016020^cellular_component^membrane	.	.
NonamEVm018237t1	NonamEVm018237t1	.	.	NonamEVm018237t1.p1	2-352[+]	.	tr|A0A8J5JYK6|A0A8J5JYK6_HOMAM^tr|A0A8J5JYK6|A0A8J5JYK6_HOMAM^Q:2-349,H:69-184^76.7%ID^E:4.5e-46^.^.	tr|A0A8J5JYK6|A0A8J5JYK6_HOMAM^tr|A0A8J5JYK6|A0A8J5JYK6_HOMAM^Q:1-116,H:69-184^76.7%ID^E:3.4e-46^.^.	PF04707.17^PRELI^PRELI-like family^7-100^E:9.8e-15	.	.	.	.	.	.	.	.	.
NonamEVm002637t4	NonamEVm002637t4	.	.	NonamEVm002637t4.p1	91-1755[+]	.	tr|A0A8J4YG03|A0A8J4YG03_CHIOP^tr|A0A8J4YG03|A0A8J4YG03_CHIOP^Q:145-981,H:13-254^47.3%ID^E:1.7e-45^.^.	tr|A0A8J4YG03|A0A8J4YG03_CHIOP^tr|A0A8J4YG03|A0A8J4YG03_CHIOP^Q:19-297,H:13-254^47.3%ID^E:1.6e-45^.^.	.	.	.	.	.	.	.	.	.	.
NonamEVm005158t1	NonamEVm005158t1	.	.	NonamEVm005158t1.p1	86-1165[+]	.	tr|A0A8J5JPT3|A0A8J5JPT3_HOMAM^tr|A0A8J5JPT3|A0A8J5JPT3_HOMAM^Q:86-1159,H:2-357^66.9%ID^E:3.2e-134^.^.	tr|A0A8J5JPT3|A0A8J5JPT3_HOMAM^tr|A0A8J5JPT3|A0A8J5JPT3_HOMAM^Q:1-358,H:2-357^66.9%ID^E:1e-133^.^.	PF13920.9^zf-C3HC4_3^Zinc finger, C3HC4 type (RING finger)^272-313^E:4.5e-10	.	.	.	.	.	.	.	.	.
NonamEVm029682t1	NonamEVm029682t1	.	.	.	.	.	.	.	.	.	.	.	.	.	.	.	.	.
NonamEVm017959t1	NonamEVm017959t1	.	.	NonamEVm017959t1.p1	69-422[+]	.	.	.	.	.	.	.	.	.	.	.	.	.
NonamEVm019592t1	NonamEVm019592t1	.	.	NonamEVm019592t1.p1	2-328[+]	.	.	.	.	.	.	.	.	.	.	.	.	.
NonamEVm032156t1	NonamEVm032156t1	.	.	.	.	.	.	.	.	.	.	.	.	.	.	.	.	.
NonamEVm039276t1	NonamEVm039276t1	.	.	.	.	.	.	.	.	.	.	.	.	.	.	.	.	.
NonamEVm017701t1	NonamEVm017701t1	.	.	.	.	.	.	.	.	.	.	.	.	.	.	.	.	.
NonamEVm012289t2	NonamEVm012289t2	CSK_BOVIN^CSK_BOVIN^Q:1-489,H:193-359^58.3%ID^E:1.7e-45^RecName: Full=Tyrosine-protein kinase CSK;^Eukaryota; Metazoa; Chordata; Craniata; Vertebrata; Euteleostomi; Mammalia; Eutheria; Laurasiatheria; Artiodactyla; Ruminantia; Pecora; Bovidae; Bovinae; Bos	.	NonamEVm012289t2.p1	1-492[+]	CSK_BOVIN^CSK_BOVIN^Q:1-163,H:193-359^58.3%ID^E:1.7e-45^RecName: Full=Tyrosine-protein kinase CSK;^Eukaryota; Metazoa; Chordata; Craniata; Vertebrata; Euteleostomi; Mammalia; Eutheria; Laurasiatheria; Artiodactyla; Ruminantia; Pecora; Bovidae; Bovinae; Bos	tr|A0A423SJI1|A0A423SJI1_PENVA^tr|A0A423SJI1|A0A423SJI1_PENVA^Q:1-489,H:552-718^91.6%ID^E:1.9e-79^.^.	tr|A0A423SJI1|A0A423SJI1_PENVA^tr|A0A423SJI1|A0A423SJI1_PENVA^Q:1-163,H:552-718^91.6%ID^E:1.9e-79^.^.	PF07714.20^PK_Tyr_Ser-Thr^Protein tyrosine and serine/threonine kinase^3-163^E:7.8e-48`PF00069.28^Pkinase^Protein kinase domain^6-163^E:1.6e-30	.	.	.	KEGG:bta:509246	GO:0005911^cellular_component^cell-cell junction`GO:0005737^cellular_component^cytoplasm`GO:0005886^cellular_component^plasma membrane`GO:0005524^molecular_function^ATP binding`GO:0042802^molecular_function^identical protein binding`GO:0046872^molecular_function^metal ion binding`GO:0004715^molecular_function^non-membrane spanning protein tyrosine kinase activity`GO:0034236^molecular_function^pro…	GO:0005911^cellular_component^cell-cell junction`GO:0005737^cellular_component^cytoplasm`GO:0005886^cellular_component^plasma membrane`GO:0005524^molecular_function^ATP binding`GO:0042802^molecular_function^identical protein binding`GO:0046872^molecular_function^metal ion binding`GO:0004715^molecular_function^non-membrane spanning protein tyrosine kinase activity`GO:0034236^molecular_function^pro…	GO:0004672^molecular_function^protein kinase activity`GO:0006468^biological_process^protein phosphorylation`GO:0005524^molecular_function^ATP binding	.	.
NonamEVm040838t1	NonamEVm040838t1	.	.	.	.	.	.	.	.	.	.	.	.	.	.	.	.	.
NonamEVm032616t1	NonamEVm032616t1	.	.	.	.	.	.	.	.	.	.	.	.	.	.	.	.	.
NonamEVm008384t1	NonamEVm008384t1	.	.	NonamEVm008384t1.p1	2-640[+]	.	tr|A0A8J5N946|A0A8J5N946_HOMAM^tr|A0A8J5N946|A0A8J5N946_HOMAM^Q:2-640,H:438-651^75.5%ID^E:2.2e-75^.^.	tr|A0A8J5N946|A0A8J5N946_HOMAM^tr|A0A8J5N946|A0A8J5N946_HOMAM^Q:1-213,H:438-651^75.5%ID^E:2.2e-75^.^.	.	.	.	.	.	.	.	.	.	.
NonamEVm031665t1	NonamEVm031665t1	LPHN_DROGR^LPHN_DROGR^Q:91-267,H:88-146^47.5%ID^E:4.8e-09^RecName: Full=Latrophilin Cirl {ECO:0000250|UniProtKB:A1Z7G7};^Eukaryota; Metazoa; Ecdysozoa; Arthropoda; Hexapoda; Insecta; Pterygota; Neoptera; Endopterygota; Diptera; Brachycera; Muscomorpha; Ephydroidea; Drosophilidae; Drosophila; Hawaiian Drosophila	.	.	.	.	tr|A0A8J5JMP2|A0A8J5JMP2_HOMAM^tr|A0A8J5JMP2|A0A8J5JMP2_HOMAM^Q:127-228,H:186-219^91.2%ID^E:5.5e-11^.^.	.	.	.	.	.	.	GO:0005886^cellular_component^plasma membrane`GO:0030246^molecular_function^carbohydrate binding`GO:0004930^molecular_function^G protein-coupled receptor activity`GO:0008344^biological_process^adult locomotory behavior`GO:0007166^biological_process^cell surface receptor signaling pathway	.	.	.	.
NonamEVm013083t1	NonamEVm013083t1	.	.	NonamEVm013083t1.p1	3-407[+]	.	tr|A0A8J5NA95|A0A8J5NA95_HOMAM^tr|A0A8J5NA95|A0A8J5NA95_HOMAM^Q:3-407,H:34-168^79.3%ID^E:7.3e-53^.^.	tr|A0A8J5NA95|A0A8J5NA95_HOMAM^tr|A0A8J5NA95|A0A8J5NA95_HOMAM^Q:1-135,H:34-168^79.3%ID^E:7.3e-53^.^.	.	.	.	.	.	.	.	.	.	.
NonamEVm011503t1	NonamEVm011503t1	.	.	NonamEVm011503t1.p1	2-523[+]	.	tr|A0A8J5K1C7|A0A8J5K1C7_HOMAM^tr|A0A8J5K1C7|A0A8J5K1C7_HOMAM^Q:2-523,H:725-902^54.6%ID^E:7e-40^.^.	tr|A0A8J5K1C7|A0A8J5K1C7_HOMAM^tr|A0A8J5K1C7|A0A8J5K1C7_HOMAM^Q:1-174,H:725-902^54.6%ID^E:7e-40^.^.	.	.	.	.	.	.	.	.	.	.
[truncated: 57,384 more rows]
