# Supplementary material for: Transcriptomic Analysis across Crayfish (Cherax quadricarinatus) Claw Regeneration Reveals Potential Stem Cell Sources for Cultivated Crustacean Meat
Source: Int J Mol Sci. 2024 Aug 7;25(16):8623. doi: 10.3390/ijms25168623 (PMC11354258; doi:10.3390/ijms25168623)
Supplement: Supplementary file 1 [file ijms-25-08623-s001.zip › SF6-GO Enrichment.xlsx]

## Sheet: Biological Process
GO.ID	Term	Annotated	Significant	Expected	Fisher	TotalDEGsWithGO	ContributingDEGs	Comparison	GeneRatio
GO:0000003	reproduction	829	0	0	1	0		S1vsS2_Neg	NA
GO:0000070	mitotic sister chromatid segregation	99	0	0	1	0		S1vsS2_Neg	NA
GO:0000075	cell cycle checkpoint signaling	111	0	0	1	0		S1vsS2_Neg	NA
GO:0000082	G1/S transition of mitotic cell cycle	111	0	0	1	0		S1vsS2_Neg	NA
GO:0000122	negative regulation of transcription by RNA polymerase II	284	0	0	1	0		S1vsS2_Neg	NA
GO:0000165	MAPK cascade	212	0	0	1	0		S1vsS2_Neg	NA
GO:0000209	protein polyubiquitination	124	0	0	1	0		S1vsS2_Neg	NA
GO:0000226	microtubule cytoskeleton organization	343	0	0	1	0		S1vsS2_Neg	NA
GO:0000278	mitotic cell cycle	518	0	0	1	0		S1vsS2_Neg	NA
GO:0000280	nuclear division	205	0	0	1	0		S1vsS2_Neg	NA
GO:0045214	sarcomere organization	73	3	0.05	1.3e-05	6	NonamEVm000493t1,NonamEVm001405t1,NonamEVm001725t1	S1vsS2_Pos	0.5
GO:0006936	muscle contraction	96	3	0.07	2.9e-05	6	NonamEVm000493t1,NonamEVm001405t1,NonamEVm001725t1	S1vsS2_Pos	0.5
GO:0010927	cellular component assembly involved in morphogenesis	132	5	0.1	9.6e-05	6	NonamEVm000493t1,NonamEVm000985t1,NonamEVm001405t1,NonamEVm001725t1,NonamEVm002807t1	S1vsS2_Pos	0.833333
GO:0007525	somatic muscle development	80	2	0.06	0.0013	6	NonamEVm000493t1,NonamEVm001405t1	S1vsS2_Pos	0.333333
GO:0007298	border follicle cell migration	83	2	0.06	0.0014	6	NonamEVm000493t1,NonamEVm001405t1	S1vsS2_Pos	0.333333
GO:0050821	protein stabilization	105	2	0.08	0.0023	6	NonamEVm000493t1,NonamEVm001405t1	S1vsS2_Pos	0.333333
GO:0040011	locomotion	428	3	0.31	0.0024	6	NonamEVm000493t1,NonamEVm001405t1,NonamEVm001725t1	S1vsS2_Pos	0.5
GO:0007424	open tracheal system development	137	2	0.1	0.0039	6	NonamEVm000493t1,NonamEVm001405t1	S1vsS2_Pos	0.333333
GO:0032956	regulation of actin cytoskeleton organization	175	2	0.13	0.0063	6	NonamEVm000493t1,NonamEVm001405t1	S1vsS2_Pos	0.333333
GO:0007517	muscle organ development	184	2	0.13	0.0069	6	NonamEVm000493t1,NonamEVm001405t1	S1vsS2_Pos	0.333333
GO:0009617	response to bacterium	202	3	0.1	5.6e-05	4	NonamEVm001996t1,NonamEVm001997t1,NonamEVm003944t1	S1vsS3_Neg	0.75
GO:0001889	liver development	70	2	0.03	0.00042	4	NonamEVm001996t1,NonamEVm001997t1	S1vsS3_Neg	0.5
GO:0009062	fatty acid catabolic process	72	2	0.03	0.00044	4	NonamEVm001996t1,NonamEVm001997t1	S1vsS3_Neg	0.5
GO:0009749	response to glucose	72	2	0.03	0.00044	4	NonamEVm001996t1,NonamEVm001997t1	S1vsS3_Neg	0.5
GO:0046883	regulation of hormone secretion	75	2	0.04	0.00048	4	NonamEVm001996t1,NonamEVm001997t1	S1vsS3_Neg	0.5
GO:0030072	peptide hormone secretion	78	2	0.04	0.00052	4	NonamEVm001996t1,NonamEVm001997t1	S1vsS3_Neg	0.5
GO:1901654	response to ketone	79	2	0.04	0.00053	4	NonamEVm001996t1,NonamEVm001997t1	S1vsS3_Neg	0.5
GO:0071383	cellular response to steroid hormone stimulus	80	2	0.04	0.00054	4	NonamEVm001996t1,NonamEVm001997t1	S1vsS3_Neg	0.5
GO:0050708	regulation of protein secretion	82	2	0.04	0.00057	4	NonamEVm001996t1,NonamEVm001997t1	S1vsS3_Neg	0.5
GO:0032869	cellular response to insulin stimulus	83	2	0.04	0.00058	4	NonamEVm001996t1,NonamEVm001997t1	S1vsS3_Neg	0.5
GO:0045214	sarcomere organization	73	4	0.11	3.7e-06	13	NonamEVm000493t1,NonamEVm001405t1,NonamEVm001725t1,NonamEVm010620t1	S1vsS3_Pos	0.307692
GO:0006936	muscle contraction	96	4	0.15	1.1e-05	13	NonamEVm000493t1,NonamEVm001405t1,NonamEVm001725t1,NonamEVm010620t1	S1vsS3_Pos	0.307692
GO:0007525	somatic muscle development	80	3	0.13	0.00023	13	NonamEVm000493t1,NonamEVm001405t1,NonamEVm010620t1	S1vsS3_Pos	0.230769
GO:0007298	border follicle cell migration	83	3	0.13	0.00026	13	NonamEVm000493t1,NonamEVm001405t1,NonamEVm010620t1	S1vsS3_Pos	0.230769
GO:0040011	locomotion	428	5	0.67	0.00032	13	NonamEVm000493t1,NonamEVm001405t1,NonamEVm001725t1,NonamEVm010397t1,NonamEVm010620t1	S1vsS3_Pos	0.384615
GO:0050821	protein stabilization	105	3	0.16	0.00051	13	NonamEVm000493t1,NonamEVm001405t1,NonamEVm010620t1	S1vsS3_Pos	0.230769
GO:0007424	open tracheal system development	137	3	0.21	0.00111	13	NonamEVm000493t1,NonamEVm001405t1,NonamEVm010620t1	S1vsS3_Pos	0.230769
GO:0032956	regulation of actin cytoskeleton organization	175	3	0.27	0.00225	13	NonamEVm000493t1,NonamEVm001405t1,NonamEVm010620t1	S1vsS3_Pos	0.230769
GO:0007517	muscle organ development	184	3	0.29	0.0026	13	NonamEVm000493t1,NonamEVm001405t1,NonamEVm010620t1	S1vsS3_Pos	0.230769
GO:0043254	regulation of protein-containing complex assembly	185	3	0.29	0.00264	13	NonamEVm000493t1,NonamEVm001405t1,NonamEVm010620t1	S1vsS3_Pos	0.230769
GO:0006807	nitrogen compound metabolic process	5073	27	34.22	1.5e-05	56	NonamEVm000304t1,NonamEVm000477t1,NonamEVm000853t1,NonamEVm001930t1,NonamEVm001996t1,NonamEVm001997t1,NonamEVm002186t1,NonamEVm002302t1,NonamEVm003521t1,NonamEVm003761t1,NonamEVm003872t1,NonamEVm004033t1,NonamEVm004119t1,NonamEVm004509t1,NonamEVm004740t1,NonamEVm005104t1,NonamEVm005411t1,NonamEVm005667t1,NonamEVm006676t1,NonamEVm007057t1,NonamEVm008407t1,NonamEVm011306t1,NonamEVm014686t1,NonamEVm…	S1vsS4_Neg	0.482143
GO:0051962	positive regulation of nervous system development	124	5	0.84	3.8e-05	56	NonamEVm000477t1,NonamEVm002903t1,NonamEVm004119t1,NonamEVm007057t1,NonamEVm027562t1	S1vsS4_Neg	0.0892857
GO:0032869	cellular response to insulin stimulus	83	5	0.56	0.00023	56	NonamEVm001996t1,NonamEVm001997t1,NonamEVm014686t1,NonamEVm017216t1,NonamEVm020150t1	S1vsS4_Neg	0.0892857
GO:0045087	innate immune response	267	7	1.8	0.0004	56	NonamEVm001930t1,NonamEVm004033t1,NonamEVm004740t1,NonamEVm007234t1,NonamEVm008407t1,NonamEVm014025t1,NonamEVm018764t1	S1vsS4_Neg	0.125
GO:0051963	regulation of synapse assembly	101	5	0.68	0.00056	56	NonamEVm002903t1,NonamEVm004119t1,NonamEVm007057t1,NonamEVm008407t1,NonamEVm027562t1	S1vsS4_Neg	0.0892857
GO:0099536	synaptic signaling	314	5	2.12	0.00089	56	NonamEVm002903t1,NonamEVm004119t1,NonamEVm007057t1,NonamEVm008407t1,NonamEVm027562t1	S1vsS4_Neg	0.0892857
GO:0001889	liver development	70	4	0.47	0.00122	56	NonamEVm001996t1,NonamEVm001997t1,NonamEVm014686t1,NonamEVm020150t1	S1vsS4_Neg	0.0714286
GO:0009062	fatty acid catabolic process	72	4	0.49	0.00136	56	NonamEVm001996t1,NonamEVm001997t1,NonamEVm014686t1,NonamEVm020150t1	S1vsS4_Neg	0.0714286
GO:0009749	response to glucose	72	4	0.49	0.00136	56	NonamEVm001996t1,NonamEVm001997t1,NonamEVm014686t1,NonamEVm020150t1	S1vsS4_Neg	0.0714286
GO:0055082	intracellular chemical homeostasis	227	5	1.53	0.00151	56	NonamEVm001377t1,NonamEVm001996t1,NonamEVm001997t1,NonamEVm014686t1,NonamEVm020150t1	S1vsS4_Neg	0.0892857
GO:0040011	locomotion	428	8	2.22	5.2e-08	43	NonamEVm000493t1,NonamEVm001405t1,NonamEVm001725t1,NonamEVm007186t1,NonamEVm010289t1,NonamEVm010397t1,NonamEVm010620t1,NonamEVm013826t1	S1vsS4_Pos	0.186047
GO:0045214	sarcomere organization	73	6	0.38	1.8e-06	43	NonamEVm000493t1,NonamEVm001405t1,NonamEVm001725t1,NonamEVm007186t1,NonamEVm010289t1,NonamEVm010620t1	S1vsS4_Pos	0.139535
GO:0007525	somatic muscle development	80	6	0.41	3e-06	43	NonamEVm000493t1,NonamEVm001405t1,NonamEVm003504t1,NonamEVm007186t1,NonamEVm010289t1,NonamEVm010620t1	S1vsS4_Pos	0.139535
GO:0032956	regulation of actin cytoskeleton organization	175	6	0.91	7.3e-06	43	NonamEVm000493t1,NonamEVm001405t1,NonamEVm007186t1,NonamEVm010289t1,NonamEVm010620t1,NonamEVm013826t1	S1vsS4_Pos	0.139535
GO:0006936	muscle contraction	96	6	0.5	8.8e-06	43	NonamEVm000493t1,NonamEVm001405t1,NonamEVm001725t1,NonamEVm007186t1,NonamEVm010289t1,NonamEVm010620t1	S1vsS4_Pos	0.139535
GO:1902903	regulation of supramolecular fiber organization	211	6	1.09	1.1e-05	43	NonamEVm000493t1,NonamEVm001405t1,NonamEVm007186t1,NonamEVm010289t1,NonamEVm010620t1,NonamEVm013826t1	S1vsS4_Pos	0.139535
GO:0043254	regulation of protein-containing complex assembly	185	6	0.96	1.2e-05	43	NonamEVm000493t1,NonamEVm001405t1,NonamEVm007186t1,NonamEVm010289t1,NonamEVm010620t1,NonamEVm013826t1	S1vsS4_Pos	0.139535
GO:0007298	border follicle cell migration	83	5	0.43	6.3e-05	43	NonamEVm000493t1,NonamEVm001405t1,NonamEVm007186t1,NonamEVm010289t1,NonamEVm010620t1	S1vsS4_Pos	0.116279
GO:0007517	muscle organ development	184	6	0.95	0.00016	43	NonamEVm000493t1,NonamEVm001405t1,NonamEVm003504t1,NonamEVm007186t1,NonamEVm010289t1,NonamEVm010620t1	S1vsS4_Pos	0.139535
GO:0050821	protein stabilization	105	5	0.54	0.00019	43	NonamEVm000493t1,NonamEVm001405t1,NonamEVm007186t1,NonamEVm010289t1,NonamEVm010620t1	S1vsS4_Pos	0.116279
GO:0006508	proteolysis	958	21	9.69	0.00048	84	NonamEVm000304t1,NonamEVm000442t1,NonamEVm000630t1,NonamEVm000635t1,NonamEVm001959t1,NonamEVm001974t1,NonamEVm002186t1,NonamEVm002625t1,NonamEVm003098t1,NonamEVm003209t1,NonamEVm003872t1,NonamEVm004071t1,NonamEVm004196t1,NonamEVm004348t1,NonamEVm004369t1,NonamEVm004740t1,NonamEVm004984t1,NonamEVm005232t1,NonamEVm005411t1,NonamEVm011190t1,NonamEVm024746t1	S1vsS5_Neg	0.25
GO:0045087	innate immune response	267	9	2.7	0.0006	84	NonamEVm000189t1,NonamEVm001930t1,NonamEVm004033t1,NonamEVm004071t1,NonamEVm004196t1,NonamEVm004740t1,NonamEVm004984t1,NonamEVm008407t1,NonamEVm018764t1	S1vsS5_Neg	0.107143
GO:0044085	cellular component biogenesis	1596	13	16.15	0.00065	84	NonamEVm000350t1,NonamEVm000819t1,NonamEVm001112t1,NonamEVm001377t1,NonamEVm003448t1,NonamEVm003839t1,NonamEVm004099t1,NonamEVm004348t1,NonamEVm004411t1,NonamEVm007057t1,NonamEVm008407t1,NonamEVm009795t1,NonamEVm017077t1	S1vsS5_Neg	0.154762
GO:0050878	regulation of body fluid levels	72	5	0.73	0.00077	84	NonamEVm000189t1,NonamEVm001930t1,NonamEVm004196t1,NonamEVm004348t1,NonamEVm005411t1	S1vsS5_Neg	0.0595238
GO:0042060	wound healing	114	6	1.15	0.001	84	NonamEVm000189t1,NonamEVm001930t1,NonamEVm004196t1,NonamEVm004348t1,NonamEVm004380t1,NonamEVm005411t1	S1vsS5_Neg	0.0714286
GO:0032196	transposition	81	5	0.82	0.00132	84	NonamEVm000630t1,NonamEVm000845t1,NonamEVm000857t1,NonamEVm003098t1,NonamEVm003209t1	S1vsS5_Neg	0.0595238
GO:0006954	inflammatory response	142	6	1.44	0.00306	84	NonamEVm000304t1,NonamEVm000803t1,NonamEVm002539t1,NonamEVm004033t1,NonamEVm004071t1,NonamEVm005411t1	S1vsS5_Neg	0.0714286
GO:0006310	DNA recombination	262	9	2.65	0.00394	84	NonamEVm000350t1,NonamEVm000630t1,NonamEVm000845t1,NonamEVm000857t1,NonamEVm001141t1,NonamEVm001293t1,NonamEVm002539t1,NonamEVm003098t1,NonamEVm003209t1	S1vsS5_Neg	0.107143
GO:0019725	cellular homeostasis	293	7	2.96	0.00422	84	NonamEVm000803t1,NonamEVm001377t1,NonamEVm004071t1,NonamEVm004411t1,NonamEVm009252t1,NonamEVm011190t1,NonamEVm024943t1	S1vsS5_Neg	0.0833333
GO:0010605	negative regulation of macromolecule metabolic process	1031	12	10.43	0.00537	84	NonamEVm000304t1,NonamEVm000350t1,NonamEVm000932t1,NonamEVm001112t1,NonamEVm001141t1,NonamEVm001293t1,NonamEVm001582t1,NonamEVm004071t1,NonamEVm004348t1,NonamEVm009346t1,NonamEVm011190t1,NonamEVm024746t1	S1vsS5_Neg	0.142857
GO:0006022	aminoglycan metabolic process	73	8	0.58	9.2e-08	66	NonamEVm000247t1,NonamEVm000498t1,NonamEVm000781t1,NonamEVm001820t1,NonamEVm002698t1,NonamEVm002829t1,NonamEVm003308t1,NonamEVm003724t1	S1vsS5_Pos	0.121212
GO:0005976	polysaccharide metabolic process	75	7	0.6	1.9e-06	66	NonamEVm000498t1,NonamEVm000781t1,NonamEVm001820t1,NonamEVm002698t1,NonamEVm002829t1,NonamEVm003308t1,NonamEVm003724t1	S1vsS5_Pos	0.106061
GO:0040011	locomotion	428	9	3.4	1.5e-05	66	NonamEVm000002t1,NonamEVm000493t1,NonamEVm001405t1,NonamEVm001725t1,NonamEVm007186t1,NonamEVm010397t1,NonamEVm010620t1,NonamEVm013826t1,NonamEVm028076t1	S1vsS5_Pos	0.136364
GO:1901136	carbohydrate derivative catabolic process	108	7	0.86	2.1e-05	66	NonamEVm000498t1,NonamEVm000781t1,NonamEVm001820t1,NonamEVm002698t1,NonamEVm002829t1,NonamEVm003308t1,NonamEVm003724t1	S1vsS5_Pos	0.106061
GO:0045214	sarcomere organization	73	6	0.58	2.2e-05	66	NonamEVm000002t1,NonamEVm000493t1,NonamEVm001405t1,NonamEVm001725t1,NonamEVm007186t1,NonamEVm010620t1	S1vsS5_Pos	0.0909091
GO:0016052	carbohydrate catabolic process	115	7	0.91	3.2e-05	66	NonamEVm000498t1,NonamEVm000781t1,NonamEVm001820t1,NonamEVm002698t1,NonamEVm002829t1,NonamEVm003308t1,NonamEVm003724t1	S1vsS5_Pos	0.106061
GO:0032956	regulation of actin cytoskeleton organization	175	6	1.39	6.3e-05	66	NonamEVm000002t1,NonamEVm000493t1,NonamEVm001405t1,NonamEVm007186t1,NonamEVm010620t1,NonamEVm013826t1	S1vsS5_Pos	0.0909091
GO:1902903	regulation of supramolecular fiber organization	211	6	1.68	9.1e-05	66	NonamEVm000002t1,NonamEVm000493t1,NonamEVm001405t1,NonamEVm007186t1,NonamEVm010620t1,NonamEVm013826t1	S1vsS5_Pos	0.0909091
GO:0006936	muscle contraction	96	6	0.76	0.00011	66	NonamEVm000002t1,NonamEVm000493t1,NonamEVm001405t1,NonamEVm001725t1,NonamEVm007186t1,NonamEVm010620t1	S1vsS5_Pos	0.0909091
GO:0043254	regulation of protein-containing complex assembly	185	5	1.47	0.00127	66	NonamEVm000493t1,NonamEVm001405t1,NonamEVm007186t1,NonamEVm010620t1,NonamEVm013826t1	S1vsS5_Pos	0.0757576
GO:0010466	negative regulation of peptidase activity	73	15	5.32	0.0002	605	NonamEVm000011t1,NonamEVm000164t1,NonamEVm000243t1,NonamEVm000283t1,NonamEVm000304t1,NonamEVm002154t1,NonamEVm003729t1,NonamEVm004071t1,NonamEVm004181t1,NonamEVm004218t1,NonamEVm004322t1,NonamEVm004348t1,NonamEVm004387t1,NonamEVm006722t1,NonamEVm011190t1	S1vsS6_Neg	0.0247934
GO:0006886	intracellular protein transport	444	46	32.35	0.00049	605	NonamEVm000010t1,NonamEVm000164t1,NonamEVm000204t1,NonamEVm000271t1,NonamEVm000281t1,NonamEVm000300t1,NonamEVm000503t1,NonamEVm000646t1,NonamEVm000712t1,NonamEVm000752t1,NonamEVm000819t1,NonamEVm000893t1,NonamEVm001097t1,NonamEVm001104t1,NonamEVm001135t1,NonamEVm001142t1,NonamEVm001533t1,NonamEVm002031t1,NonamEVm002087t1,NonamEVm002117t1,NonamEVm002215t1,NonamEVm002366t1,NonamEVm002419t1,NonamEVm…	S1vsS6_Neg	0.0760331
GO:0042060	wound healing	114	18	8.31	0.00141	605	NonamEVm000051t1,NonamEVm000107t1,NonamEVm000241t1,NonamEVm000937t1,NonamEVm001930t1,NonamEVm002154t1,NonamEVm002215t1,NonamEVm003116t1,NonamEVm003123t1,NonamEVm004196t1,NonamEVm004348t1,NonamEVm004500t1,NonamEVm005060t1,NonamEVm005411t1,NonamEVm005591t1,NonamEVm005753t1,NonamEVm010691t1,NonamEVm011724t1	S1vsS6_Neg	0.0297521
GO:0032101	regulation of response to external stimulus	308	30	22.44	0.00171	605	NonamEVm000051t1,NonamEVm000123t1,NonamEVm000130t1,NonamEVm000236t1,NonamEVm000605t1,NonamEVm001097t1,NonamEVm001452t1,NonamEVm001815t1,NonamEVm002142t1,NonamEVm002154t1,NonamEVm002306t1,NonamEVm002419t1,NonamEVm002539t1,NonamEVm002732t1,NonamEVm002903t1,NonamEVm002908t1,NonamEVm002938t1,NonamEVm003457t1,NonamEVm003729t1,NonamEVm003802t1,NonamEVm004071t1,NonamEVm004072t1,NonamEVm004119t1,NonamEVm…	S1vsS6_Neg	0.0495868
GO:0019438	aromatic compound biosynthetic process	1498	122	109.15	0.00178	605	NonamEVm000051t1,NonamEVm000052t1,NonamEVm000066t1,NonamEVm000132t1,NonamEVm000163t1,NonamEVm000177t1,NonamEVm000198t1,NonamEVm000217t1,NonamEVm000227t1,NonamEVm000236t1,NonamEVm000349t1,NonamEVm000355t1,NonamEVm000423t1,NonamEVm000433t1,NonamEVm000538t1,NonamEVm000582t1,NonamEVm000610t1,NonamEVm000623t1,NonamEVm000671t1,NonamEVm000673t1,NonamEVm000717t1,NonamEVm000775t1,NonamEVm000791t1,NonamEVm…	S1vsS6_Neg	0.201653
GO:1901362	organic cyclic compound biosynthetic process	1582	127	115.27	0.00255	605	NonamEVm000051t1,NonamEVm000052t1,NonamEVm000066t1,NonamEVm000132t1,NonamEVm000163t1,NonamEVm000177t1,NonamEVm000198t1,NonamEVm000217t1,NonamEVm000227t1,NonamEVm000236t1,NonamEVm000349t1,NonamEVm000355t1,NonamEVm000423t1,NonamEVm000433t1,NonamEVm000538t1,NonamEVm000582t1,NonamEVm000610t1,NonamEVm000623t1,NonamEVm000671t1,NonamEVm000673t1,NonamEVm000717t1,NonamEVm000775t1,NonamEVm000791t1,NonamEVm…	S1vsS6_Neg	0.209917
GO:0045944	positive regulation of transcription by RNA polymerase II	360	41	26.23	0.00264	605	NonamEVm000066t1,NonamEVm000163t1,NonamEVm000198t1,NonamEVm000227t1,NonamEVm000236t1,NonamEVm000538t1,NonamEVm000775t1,NonamEVm000795t1,NonamEVm000808t1,NonamEVm000923t1,NonamEVm000965t1,NonamEVm001139t1,NonamEVm001141t1,NonamEVm001406t1,NonamEVm001500t1,NonamEVm001556t1,NonamEVm001723t1,NonamEVm001726t1,NonamEVm002052t1,NonamEVm002396t1,NonamEVm002574t1,NonamEVm002597t1,NonamEVm002900t1,NonamEVm…	S1vsS6_Neg	0.0677686
GO:0006892	post-Golgi vesicle-mediated transport	75	13	5.46	0.00272	605	NonamEVm000164t1,NonamEVm000819t1,NonamEVm001073t1,NonamEVm001097t1,NonamEVm001533t1,NonamEVm001586t1,NonamEVm002117t1,NonamEVm008681t1,NonamEVm008947t1,NonamEVm009799t1,NonamEVm009843t1,NonamEVm015035t1,NonamEVm023451t1	S1vsS6_Neg	0.0214876
GO:0045087	innate immune response	267	32	19.46	0.00386	605	NonamEVm000010t1,NonamEVm000130t1,NonamEVm000229t1,NonamEVm000236t1,NonamEVm000241t1,NonamEVm000795t1,NonamEVm000899t1,NonamEVm001097t1,NonamEVm001930t1,NonamEVm002142t1,NonamEVm002419t1,NonamEVm002908t1,NonamEVm003123t1,NonamEVm003457t1,NonamEVm003693t1,NonamEVm003729t1,NonamEVm004006t1,NonamEVm004071t1,NonamEVm004072t1,NonamEVm004196t1,NonamEVm004231t1,NonamEVm004387t1,NonamEVm004500t1,NonamEVm…	S1vsS6_Neg	0.0528926
GO:0006366	transcription by RNA polymerase II	845	79	61.57	0.00401	605	NonamEVm000052t1,NonamEVm000066t1,NonamEVm000132t1,NonamEVm000163t1,NonamEVm000198t1,NonamEVm000217t1,NonamEVm000227t1,NonamEVm000236t1,NonamEVm000349t1,NonamEVm000538t1,NonamEVm000582t1,NonamEVm000671t1,NonamEVm000717t1,NonamEVm000775t1,NonamEVm000791t1,NonamEVm000795t1,NonamEVm000808t1,NonamEVm000923t1,NonamEVm000932t1,NonamEVm000965t1,NonamEVm001139t1,NonamEVm001141t1,NonamEVm001341t1,NonamEVm…	S1vsS6_Neg	0.130579
GO:0006119	oxidative phosphorylation	74	16	0.96	7.7e-16	108	NonamEVm003291t1,NonamEVm007046t1,NonamEVm007076t1,NonamEVm007653t1,NonamEVm010727t1,NonamEVm011326t1,NonamEVm011650t1,NonamEVm012417t1,NonamEVm012690t1,NonamEVm013688t1,NonamEVm017146t1,NonamEVm017347t1,NonamEVm018259t1,NonamEVm018330t1,NonamEVm020081t1,NonamEVm033374t1	S1vsS6_Pos	0.148148
GO:0022900	electron transport chain	75	15	0.98	2.3e-14	108	NonamEVm002682t1,NonamEVm007046t1,NonamEVm007076t1,NonamEVm007653t1,NonamEVm010727t1,NonamEVm011326t1,NonamEVm011650t1,NonamEVm012417t1,NonamEVm012690t1,NonamEVm013688t1,NonamEVm017146t1,NonamEVm018259t1,NonamEVm018330t1,NonamEVm022780t1,NonamEVm033374t1	S1vsS6_Pos	0.138889
GO:0009141	nucleoside triphosphate metabolic process	74	12	0.96	1.4e-10	108	NonamEVm002682t1,NonamEVm002913t1,NonamEVm003291t1,NonamEVm004602t1,NonamEVm006244t1,NonamEVm006692t1,NonamEVm007862t1,NonamEVm011791t1,NonamEVm012975t1,NonamEVm014819t1,NonamEVm016676t1,NonamEVm017347t1	S1vsS6_Pos	0.111111
GO:0009152	purine ribonucleotide biosynthetic process	96	10	1.25	4e-07	108	NonamEVm002682t1,NonamEVm003291t1,NonamEVm006244t1,NonamEVm006692t1,NonamEVm007862t1,NonamEVm011791t1,NonamEVm012975t1,NonamEVm014819t1,NonamEVm016676t1,NonamEVm017347t1	S1vsS6_Pos	0.0925926
GO:0006091	generation of precursor metabolites and energy	254	26	3.3	6.3e-06	108	NonamEVm002682t1,NonamEVm003291t1,NonamEVm004032t1,NonamEVm005062t1,NonamEVm005093t1,NonamEVm005678t1,NonamEVm005721t1,NonamEVm007046t1,NonamEVm007076t1,NonamEVm007653t1,NonamEVm007675t1,NonamEVm007893t1,NonamEVm010727t1,NonamEVm011326t1,NonamEVm011650t1,NonamEVm012417t1,NonamEVm012690t1,NonamEVm013688t1,NonamEVm017146t1,NonamEVm017347t1,NonamEVm018155t1,NonamEVm018259t1,NonamEVm018330t1,NonamEVm…	S1vsS6_Pos	0.240741
GO:0040011	locomotion	428	9	5.57	3.1e-05	108	NonamEVm000002t1,NonamEVm000493t1,NonamEVm001405t1,NonamEVm001725t1,NonamEVm006244t1,NonamEVm008765t1,NonamEVm010397t1,NonamEVm010620t1,NonamEVm013826t1	S1vsS6_Pos	0.0833333
GO:0016052	carbohydrate catabolic process	115	7	1.5	0.00072	108	NonamEVm004032t1,NonamEVm005062t1,NonamEVm005093t1,NonamEVm005329t1,NonamEVm005678t1,NonamEVm007675t1,NonamEVm007893t1	S1vsS6_Pos	0.0648148
GO:0098655	monoatomic cation transmembrane transport	262	9	3.41	0.00249	108	NonamEVm002682t1,NonamEVm002913t1,NonamEVm003291t1,NonamEVm007862t1,NonamEVm011791t1,NonamEVm012975t1,NonamEVm016676t1,NonamEVm017347t1,NonamEVm018155t1	S1vsS6_Pos	0.0833333
GO:0045214	sarcomere organization	73	5	0.95	0.00253	108	NonamEVm000002t1,NonamEVm000493t1,NonamEVm001405t1,NonamEVm001725t1,NonamEVm010620t1	S1vsS6_Pos	0.0462963
GO:0032787	monocarboxylic acid metabolic process	307	9	3.99	0.00282	108	NonamEVm002359t1,NonamEVm004032t1,NonamEVm005062t1,NonamEVm005093t1,NonamEVm005598t1,NonamEVm005678t1,NonamEVm007675t1,NonamEVm007893t1,NonamEVm028214t1	S1vsS6_Pos	0.0833333
GO:2000779	regulation of double-strand break repair	71	1	0.03	0.025	3	NonamEVm005119t1	S2vsS3_Neg	0.333333
GO:0031570	DNA integrity checkpoint signaling	75	1	0.03	0.027	3	NonamEVm005119t1	S2vsS3_Neg	0.333333
GO:0016571	histone methylation	76	1	0.03	0.027	3	NonamEVm005119t1	S2vsS3_Neg	0.333333
GO:0007093	mitotic cell cycle checkpoint signaling	79	1	0.03	0.028	3	NonamEVm005119t1	S2vsS3_Neg	0.333333
GO:0006261	DNA-templated DNA replication	127	1	0.05	0.045	3	NonamEVm005119t1	S2vsS3_Neg	0.333333
GO:0051054	positive regulation of DNA metabolic process	132	1	0.05	0.047	3	NonamEVm005119t1	S2vsS3_Neg	0.333333
GO:0033044	regulation of chromosome organization	142	1	0.05	0.05	3	NonamEVm005119t1	S2vsS3_Neg	0.333333
GO:0046942	carboxylic acid transport	149	1	0.05	0.053	3	NonamEVm003944t1	S2vsS3_Neg	0.333333
GO:0010639	negative regulation of organelle organization	161	1	0.06	0.057	3	NonamEVm005119t1	S2vsS3_Neg	0.333333
GO:0018205	peptidyl-lysine modification	191	1	0.07	0.067	3	NonamEVm005119t1	S2vsS3_Neg	0.333333
GO:0032196	transposition	81	2	0.03	0.00028	3	NonamEVm007096t1,NonamEVm014813t1	S2vsS3_Pos	0.666667
GO:0006022	aminoglycan metabolic process	73	1	0.03	0.02615	3	NonamEVm002701t1	S2vsS3_Pos	0.333333
GO:0005976	polysaccharide metabolic process	75	1	0.03	0.02686	3	NonamEVm002701t1	S2vsS3_Pos	0.333333
GO:1901136	carbohydrate derivative catabolic process	108	1	0.04	0.03852	3	NonamEVm002701t1	S2vsS3_Pos	0.333333
GO:0016052	carbohydrate catabolic process	115	1	0.04	0.04098	3	NonamEVm002701t1	S2vsS3_Pos	0.333333
GO:0006310	DNA recombination	262	1	0.09	0.09172	3	NonamEVm007096t1	S2vsS3_Pos	0.333333
GO:0009057	macromolecule catabolic process	736	1	0.27	0.24308	3	NonamEVm002701t1	S2vsS3_Pos	0.333333
GO:1901565	organonitrogen compound catabolic process	772	1	0.28	0.25383	3	NonamEVm002701t1	S2vsS3_Pos	0.333333
GO:0009056	catabolic process	1450	1	0.52	1	3	NonamEVm002701t1	S2vsS3_Pos	0.333333
GO:0005975	carbohydrate metabolic process	370	1	0.13	1	3	NonamEVm002701t1	S2vsS3_Pos	0.333333
GO:0051962	positive regulation of nervous system development	124	4	0.33	5.1e-05	22	NonamEVm000477t1,NonamEVm002903t1,NonamEVm007057t1,NonamEVm027562t1	S2vsS4_Neg	0.181818
GO:0099536	synaptic signaling	314	4	0.83	0.00012	22	NonamEVm002903t1,NonamEVm007057t1,NonamEVm009346t1,NonamEVm027562t1	S2vsS4_Neg	0.181818
GO:0007186	G protein-coupled receptor signaling pathway	172	4	0.46	0.00097	22	NonamEVm007057t1,NonamEVm009346t1,NonamEVm021397t1,NonamEVm027562t1	S2vsS4_Neg	0.181818
GO:0043523	regulation of neuron apoptotic process	78	3	0.21	0.00108	22	NonamEVm000477t1,NonamEVm002903t1,NonamEVm009346t1	S2vsS4_Neg	0.136364
GO:0099173	postsynapse organization	83	3	0.22	0.00129	22	NonamEVm002903t1,NonamEVm007057t1,NonamEVm027562t1	S2vsS4_Neg	0.136364
GO:0051963	regulation of synapse assembly	101	3	0.27	0.00227	22	NonamEVm002903t1,NonamEVm007057t1,NonamEVm027562t1	S2vsS4_Neg	0.136364
GO:1902074	response to salt	107	3	0.28	0.00268	22	NonamEVm007057t1,NonamEVm009346t1,NonamEVm027562t1	S2vsS4_Neg	0.136364
GO:0010648	negative regulation of cell communication	499	3	1.32	0.00343	22	NonamEVm002903t1,NonamEVm004906t1,NonamEVm009346t1	S2vsS4_Neg	0.136364
GO:0023057	negative regulation of signaling	501	3	1.33	0.00386	22	NonamEVm002903t1,NonamEVm004906t1,NonamEVm009346t1	S2vsS4_Neg	0.136364
GO:0010975	regulation of neuron projection development	210	4	0.56	0.00408	22	NonamEVm002903t1,NonamEVm004906t1,NonamEVm007057t1,NonamEVm027562t1	S2vsS4_Neg	0.181818
GO:0044403	biological process involved in symbiotic interaction	83	2	0.03	0.00029	3	NonamEVm010519t1,NonamEVm010529t1	S2vsS4_Pos	0.666667
GO:0051707	response to other organism	486	2	0.18	0.00986	3	NonamEVm010519t1,NonamEVm010529t1	S2vsS4_Pos	0.666667
GO:0045471	response to ethanol	70	1	0.03	0.02508	3	NonamEVm010861t1	S2vsS4_Pos	0.333333
GO:0009408	response to heat	70	1	0.03	0.02508	3	NonamEVm010861t1	S2vsS4_Pos	0.333333
GO:0010466	negative regulation of peptidase activity	73	1	0.03	0.02615	3	NonamEVm010861t1	S2vsS4_Pos	0.333333
GO:0003015	heart process	78	1	0.03	0.02792	3	NonamEVm010861t1	S2vsS4_Pos	0.333333
GO:1901654	response to ketone	79	1	0.03	0.02828	3	NonamEVm010861t1	S2vsS4_Pos	0.333333
GO:0021537	telencephalon development	93	1	0.03	0.03323	3	NonamEVm010861t1	S2vsS4_Pos	0.333333
GO:0001505	regulation of neurotransmitter levels	98	1	0.04	0.035	3	NonamEVm010861t1	S2vsS4_Pos	0.333333
GO:0048545	response to steroid hormone	99	1	0.04	0.03535	3	NonamEVm010861t1	S2vsS4_Pos	0.333333
GO:0032196	transposition	81	8	1.31	4.5e-05	134	NonamEVm000630t1,NonamEVm000845t1,NonamEVm000857t1,NonamEVm003209t1,NonamEVm005532t1,NonamEVm006830t1,NonamEVm008160t1,NonamEVm018546t1	S2vsS5_Neg	0.0597015
GO:0006954	inflammatory response	142	10	2.29	9.3e-05	134	NonamEVm000050t1,NonamEVm000803t1,NonamEVm002228t1,NonamEVm002306t1,NonamEVm003511t1,NonamEVm004071t1,NonamEVm005411t1,NonamEVm006722t1,NonamEVm015643t1,NonamEVm018337t1	S2vsS5_Neg	0.0746269
GO:0006310	DNA recombination	262	13	4.23	0.00016	134	NonamEVm000182t1,NonamEVm000350t1,NonamEVm000630t1,NonamEVm000845t1,NonamEVm000857t1,NonamEVm001141t1,NonamEVm001363t1,NonamEVm001897t1,NonamEVm003209t1,NonamEVm005532t1,NonamEVm006830t1,NonamEVm008160t1,NonamEVm018546t1	S2vsS5_Neg	0.0970149
GO:0042981	regulation of apoptotic process	422	11	6.81	0.00054	134	NonamEVm000367t1,NonamEVm000477t1,NonamEVm001141t1,NonamEVm001582t1,NonamEVm002228t1,NonamEVm002924t1,NonamEVm003107t1,NonamEVm005163t1,NonamEVm005480t1,NonamEVm009346t1,NonamEVm033199t1	S2vsS5_Neg	0.0820896
GO:0045087	innate immune response	267	11	4.31	0.00054	134	NonamEVm000189t1,NonamEVm003511t1,NonamEVm004071t1,NonamEVm004196t1,NonamEVm004231t1,NonamEVm004633t1,NonamEVm004740t1,NonamEVm004984t1,NonamEVm006722t1,NonamEVm018764t1,NonamEVm022680t1	S2vsS5_Neg	0.0820896
GO:0019725	cellular homeostasis	293	11	4.73	0.00061	134	NonamEVm000803t1,NonamEVm001377t1,NonamEVm002228t1,NonamEVm002306t1,NonamEVm003439t1,NonamEVm003511t1,NonamEVm004071t1,NonamEVm006722t1,NonamEVm009252t1,NonamEVm011190t1,NonamEVm024943t1	S2vsS5_Neg	0.0820896
GO:0006508	proteolysis	958	25	15.46	0.00069	134	NonamEVm000323t1,NonamEVm000367t1,NonamEVm000630t1,NonamEVm000926t1,NonamEVm001236t1,NonamEVm001562t1,NonamEVm001959t1,NonamEVm002228t1,NonamEVm002306t1,NonamEVm002362t1,NonamEVm002625t1,NonamEVm003209t1,NonamEVm003556t1,NonamEVm004071t1,NonamEVm004196t1,NonamEVm004231t1,NonamEVm004348t1,NonamEVm004633t1,NonamEVm004740t1,NonamEVm004984t1,NonamEVm005232t1,NonamEVm005411t1,NonamEVm005489t1,NonamEVm…	S2vsS5_Neg	0.186567
GO:0098657	import into cell	328	10	5.29	0.00212	134	NonamEVm000244t1,NonamEVm000308t1,NonamEVm001377t1,NonamEVm001590t1,NonamEVm001707t1,NonamEVm002428t1,NonamEVm002951t1,NonamEVm009346t1,NonamEVm010400t1,NonamEVm024943t1	S2vsS5_Neg	0.0746269
GO:0016053	organic acid biosynthetic process	173	3	2.79	0.00381	134	NonamEVm000050t1,NonamEVm006024t1,NonamEVm009741t1	S2vsS5_Neg	0.0223881
GO:0060429	epithelium development	601	10	9.7	0.00436	134	NonamEVm000050t1,NonamEVm000413t1,NonamEVm000432t1,NonamEVm000762t1,NonamEVm003024t1,NonamEVm003047t1,NonamEVm003107t1,NonamEVm004126t1,NonamEVm004348t1,NonamEVm033199t1	S2vsS5_Neg	0.0746269
GO:0032196	transposition	81	8	0.47	1.6e-08	48	NonamEVm007096t1,NonamEVm008785t1,NonamEVm009924t1,NonamEVm011132t1,NonamEVm014813t1,NonamEVm016247t1,NonamEVm025145t1,NonamEVm029827t1	S2vsS5_Pos	0.166667
GO:0006793	phosphorus metabolic process	1252	8	7.24	0.00016	48	NonamEVm000002t1,NonamEVm001769t1,NonamEVm002397t1,NonamEVm002687t1,NonamEVm007667t1,NonamEVm010165t1,NonamEVm010861t1,NonamEVm016623t1	S2vsS5_Pos	0.166667
GO:0055086	nucleobase-containing small molecule metabolic process	319	5	1.84	0.00225	48	NonamEVm001769t1,NonamEVm002397t1,NonamEVm002687t1,NonamEVm010165t1,NonamEVm016623t1	S2vsS5_Pos	0.104167
GO:0048856	anatomical structure development	2621	14	15.15	0.00755	48	NonamEVm000002t1,NonamEVm000181t1,NonamEVm000221t1,NonamEVm000784t1,NonamEVm001337t1,NonamEVm002259t1,NonamEVm003468t1,NonamEVm004340t1,NonamEVm005300t1,NonamEVm010861t1,NonamEVm012013t1,NonamEVm012412t1,NonamEVm016577t1,NonamEVm016623t1	S2vsS5_Pos	0.291667
GO:0010466	negative regulation of peptidase activity	73	3	0.42	0.0085	48	NonamEVm000593t1,NonamEVm006292t1,NonamEVm010861t1	S2vsS5_Pos	0.0625
GO:0034654	nucleobase-containing compound biosynthetic process	1432	6	8.28	0.01623	48	NonamEVm001769t1,NonamEVm002687t1,NonamEVm010165t1,NonamEVm010644t1,NonamEVm012013t1,NonamEVm016623t1	S2vsS5_Pos	0.125
GO:0006310	DNA recombination	262	5	1.51	0.01706	48	NonamEVm007096t1,NonamEVm008785t1,NonamEVm009924t1,NonamEVm011132t1,NonamEVm029827t1	S2vsS5_Pos	0.104167
GO:0042221	response to chemical	1109	8	6.41	0.01719	48	NonamEVm000002t1,NonamEVm001769t1,NonamEVm004217t1,NonamEVm005596t1,NonamEVm008564t1,NonamEVm010644t1,NonamEVm010861t1,NonamEVm028076t1	S2vsS5_Pos	0.166667
GO:0048609	multicellular organismal reproductive process	565	4	3.27	0.02208	48	NonamEVm001337t1,NonamEVm002259t1,NonamEVm003468t1,NonamEVm010861t1	S2vsS5_Pos	0.0833333
GO:1901605	alpha-amino acid metabolic process	151	3	0.87	0.0563	48	NonamEVm001769t1,NonamEVm005028t1,NonamEVm005104t1	S2vsS5_Pos	0.0625
GO:0006397	mRNA processing	354	57	39.1	5.8e-05	917	NonamEVm000077t1,NonamEVm000131t1,NonamEVm000204t1,NonamEVm000225t1,NonamEVm000301t1,NonamEVm000342t1,NonamEVm000396t1,NonamEVm000482t1,NonamEVm000538t1,NonamEVm000619t1,NonamEVm000674t1,NonamEVm000745t1,NonamEVm000795t1,NonamEVm000964t1,NonamEVm000969t1,NonamEVm001059t1,NonamEVm001092t1,NonamEVm001166t1,NonamEVm001206t1,NonamEVm001208t1,NonamEVm001278t1,NonamEVm001341t1,NonamEVm001396t1,NonamEVm…	S2vsS6_Neg	0.0621592
GO:0045087	innate immune response	267	53	29.49	7.4e-05	917	NonamEVm000010t1,NonamEVm000030t1,NonamEVm000130t1,NonamEVm000229t1,NonamEVm000236t1,NonamEVm000241t1,NonamEVm000359t1,NonamEVm000373t1,NonamEVm000488t1,NonamEVm000526t1,NonamEVm000530t1,NonamEVm000795t1,NonamEVm000801t1,NonamEVm000875t1,NonamEVm000899t1,NonamEVm000963t1,NonamEVm001097t1,NonamEVm001867t1,NonamEVm002095t1,NonamEVm002142t1,NonamEVm002263t1,NonamEVm002419t1,NonamEVm002815t1,NonamEVm…	S2vsS6_Neg	0.0577972
GO:0050954	sensory perception of mechanical stimulus	75	19	8.28	0.00038	917	NonamEVm000011t1,NonamEVm000107t1,NonamEVm000109t1,NonamEVm000122t1,NonamEVm000149t1,NonamEVm000158t1,NonamEVm000198t1,NonamEVm000432t1,NonamEVm000600t1,NonamEVm000730t1,NonamEVm000844t1,NonamEVm000859t1,NonamEVm000905t1,NonamEVm001201t1,NonamEVm001830t1,NonamEVm002773t1,NonamEVm003107t1,NonamEVm004348t1,NonamEVm006721t1	S2vsS6_Neg	0.0207197
GO:0045944	positive regulation of transcription by RNA polymerase II	360	60	39.76	0.00065	917	NonamEVm000066t1,NonamEVm000088t1,NonamEVm000163t1,NonamEVm000198t1,NonamEVm000227t1,NonamEVm000236t1,NonamEVm000488t1,NonamEVm000538t1,NonamEVm000615t1,NonamEVm000775t1,NonamEVm000794t1,NonamEVm000795t1,NonamEVm000801t1,NonamEVm000808t1,NonamEVm000811t1,NonamEVm000923t1,NonamEVm000963t1,NonamEVm000965t1,NonamEVm001139t1,NonamEVm001141t1,NonamEVm001208t1,NonamEVm001308t1,NonamEVm001406t1,NonamEVm…	S2vsS6_Neg	0.0654308
GO:0045664	regulation of neuron differentiation	99	22	10.93	0.00096	917	NonamEVm000010t1,NonamEVm000051t1,NonamEVm000334t1,NonamEVm000488t1,NonamEVm000549t1,NonamEVm000769t1,NonamEVm000897t1,NonamEVm001762t1,NonamEVm002025t1,NonamEVm002052t1,NonamEVm002732t1,NonamEVm002815t1,NonamEVm002842t1,NonamEVm003175t1,NonamEVm003450t1,NonamEVm003478t1,NonamEVm004482t1,NonamEVm005060t1,NonamEVm006045t1,NonamEVm006418t1,NonamEVm010691t1,NonamEVm015993t1	S2vsS6_Neg	0.0239913
GO:0006886	intracellular protein transport	444	63	49.04	0.00149	917	NonamEVm000010t1,NonamEVm000040t1,NonamEVm000080t1,NonamEVm000118t1,NonamEVm000131t1,NonamEVm000164t1,NonamEVm000204t1,NonamEVm000257t1,NonamEVm000271t1,NonamEVm000281t1,NonamEVm000300t1,NonamEVm000503t1,NonamEVm000646t1,NonamEVm000712t1,NonamEVm000719t1,NonamEVm000752t1,NonamEVm000794t1,NonamEVm000819t1,NonamEVm000868t1,NonamEVm000877t1,NonamEVm000893t1,NonamEVm000972t1,NonamEVm000979t1,NonamEVm…	S2vsS6_Neg	0.0687023
GO:0098771	inorganic ion homeostasis	153	23	16.9	0.00254	917	NonamEVm000109t1,NonamEVm000158t1,NonamEVm000730t1,NonamEVm001063t1,NonamEVm001124t1,NonamEVm001201t1,NonamEVm001347t1,NonamEVm001377t1,NonamEVm001669t1,NonamEVm002228t1,NonamEVm002391t1,NonamEVm002483t1,NonamEVm002908t1,NonamEVm003277t1,NonamEVm003356t1,NonamEVm003439t1,NonamEVm003792t1,NonamEVm004220t1,NonamEVm004542t1,NonamEVm007392t1,NonamEVm011190t1,NonamEVm013266t1,NonamEVm024943t1	S2vsS6_Neg	0.0250818
GO:0008380	RNA splicing	316	48	34.9	0.00279	917	NonamEVm000077t1,NonamEVm000131t1,NonamEVm000204t1,NonamEVm000225t1,NonamEVm000301t1,NonamEVm000342t1,NonamEVm000482t1,NonamEVm000538t1,NonamEVm000619t1,NonamEVm000674t1,NonamEVm000745t1,NonamEVm000794t1,NonamEVm000969t1,NonamEVm001059t1,NonamEVm001092t1,NonamEVm001139t1,NonamEVm001166t1,NonamEVm001206t1,NonamEVm001208t1,NonamEVm001341t1,NonamEVm001406t1,NonamEVm001582t1,NonamEVm001657t1,NonamEVm…	S2vsS6_Neg	0.0523446
GO:0030707	follicle cell of egg chamber development	140	26	15.46	0.00396	917	NonamEVm000010t1,NonamEVm000107t1,NonamEVm000130t1,NonamEVm000155t1,NonamEVm000178t1,NonamEVm000442t1,NonamEVm000971t1,NonamEVm000985t1,NonamEVm001121t1,NonamEVm001273t1,NonamEVm001300t1,NonamEVm001309t1,NonamEVm001373t1,NonamEVm001397t1,NonamEVm001505t1,NonamEVm002052t1,NonamEVm003175t1,NonamEVm003255t1,NonamEVm003458t1,NonamEVm003680t1,NonamEVm003903t1,NonamEVm004290t1,NonamEVm005956t1,NonamEVm…	S2vsS6_Neg	0.0283533
GO:0050878	regulation of body fluid levels	72	16	7.95	0.00455	917	NonamEVm000241t1,NonamEVm000503t1,NonamEVm000542t1,NonamEVm000612t1,NonamEVm001669t1,NonamEVm001737t1,NonamEVm002154t1,NonamEVm002196t1,NonamEVm002215t1,NonamEVm003123t1,NonamEVm003349t1,NonamEVm004196t1,NonamEVm004348t1,NonamEVm004500t1,NonamEVm004597t1,NonamEVm005411t1	S2vsS6_Neg	0.0174482
GO:0006119	oxidative phosphorylation	74	17	1.09	2.5e-16	122	NonamEVm003291t1,NonamEVm004593t1,NonamEVm007046t1,NonamEVm007076t1,NonamEVm010332t1,NonamEVm010727t1,NonamEVm011326t1,NonamEVm011650t1,NonamEVm012417t1,NonamEVm012690t1,NonamEVm013688t1,NonamEVm017146t1,NonamEVm017347t1,NonamEVm018259t1,NonamEVm018330t1,NonamEVm020081t1,NonamEVm033374t1	S2vsS6_Pos	0.139344
GO:0022900	electron transport chain	75	16	1.1	7.2e-15	122	NonamEVm002682t1,NonamEVm004593t1,NonamEVm007046t1,NonamEVm007076t1,NonamEVm010332t1,NonamEVm010727t1,NonamEVm011326t1,NonamEVm011650t1,NonamEVm012417t1,NonamEVm012690t1,NonamEVm013688t1,NonamEVm017146t1,NonamEVm018259t1,NonamEVm018330t1,NonamEVm022780t1,NonamEVm033374t1	S2vsS6_Pos	0.131148
GO:0009141	nucleoside triphosphate metabolic process	74	14	1.09	2.2e-12	122	NonamEVm002682t1,NonamEVm002913t1,NonamEVm003291t1,NonamEVm004295t1,NonamEVm004602t1,NonamEVm006244t1,NonamEVm006692t1,NonamEVm007862t1,NonamEVm010332t1,NonamEVm011791t1,NonamEVm012975t1,NonamEVm014819t1,NonamEVm016676t1,NonamEVm017347t1	S2vsS6_Pos	0.114754
GO:0006412	translation	466	26	6.85	8.5e-10	122	NonamEVm003291t1,NonamEVm004295t1,NonamEVm008299t1,NonamEVm008833t1,NonamEVm008940t1,NonamEVm010039t1,NonamEVm010145t1,NonamEVm010379t1,NonamEVm011181t1,NonamEVm012264t1,NonamEVm012673t1,NonamEVm013256t1,NonamEVm013364t1,NonamEVm013588t1,NonamEVm013816t1,NonamEVm014654t1,NonamEVm015156t1,NonamEVm016368t1,NonamEVm016500t1,NonamEVm016558t1,NonamEVm017249t1,NonamEVm017643t1,NonamEVm017774t1,NonamEVm…	S2vsS6_Pos	0.213115
GO:0009152	purine ribonucleotide biosynthetic process	96	12	1.41	1.3e-08	122	NonamEVm002682t1,NonamEVm003291t1,NonamEVm004295t1,NonamEVm006244t1,NonamEVm006692t1,NonamEVm007862t1,NonamEVm010332t1,NonamEVm011791t1,NonamEVm012975t1,NonamEVm014819t1,NonamEVm016676t1,NonamEVm017347t1	S2vsS6_Pos	0.0983607
GO:0006091	generation of precursor metabolites and energy	254	29	3.73	1.2e-06	122	NonamEVm002682t1,NonamEVm003291t1,NonamEVm004032t1,NonamEVm004593t1,NonamEVm005062t1,NonamEVm005093t1,NonamEVm005529t1,NonamEVm005673t1,NonamEVm005678t1,NonamEVm005974t1,NonamEVm007046t1,NonamEVm007076t1,NonamEVm007675t1,NonamEVm007893t1,NonamEVm010332t1,NonamEVm010727t1,NonamEVm011326t1,NonamEVm011650t1,NonamEVm012417t1,NonamEVm012690t1,NonamEVm013688t1,NonamEVm017146t1,NonamEVm017347t1,NonamEVm…	S2vsS6_Pos	0.237705
GO:0002181	cytoplasmic translation	71	7	1.04	7.6e-05	122	NonamEVm010379t1,NonamEVm012673t1,NonamEVm013256t1,NonamEVm013364t1,NonamEVm017249t1,NonamEVm017643t1,NonamEVm027227t1	S2vsS6_Pos	0.057377
GO:0098655	monoatomic cation transmembrane transport	262	11	3.85	0.0002	122	NonamEVm000767t1,NonamEVm002682t1,NonamEVm002913t1,NonamEVm003291t1,NonamEVm007862t1,NonamEVm010644t1,NonamEVm011791t1,NonamEVm012975t1,NonamEVm016676t1,NonamEVm017347t1,NonamEVm018155t1	S2vsS6_Pos	0.0901639
GO:0098662	inorganic cation transmembrane transport	253	11	3.72	0.00025	122	NonamEVm000767t1,NonamEVm002682t1,NonamEVm002913t1,NonamEVm003291t1,NonamEVm007862t1,NonamEVm010644t1,NonamEVm011791t1,NonamEVm012975t1,NonamEVm016676t1,NonamEVm017347t1,NonamEVm018155t1	S2vsS6_Pos	0.0901639
GO:0016052	carbohydrate catabolic process	115	8	1.69	0.00027	122	NonamEVm004032t1,NonamEVm005062t1,NonamEVm005093t1,NonamEVm005329t1,NonamEVm005673t1,NonamEVm005678t1,NonamEVm007675t1,NonamEVm007893t1	S2vsS6_Pos	0.0655738
GO:0032196	transposition	81	5	0.12	5.9e-08	12	NonamEVm007096t1,NonamEVm008785t1,NonamEVm009924t1,NonamEVm011132t1,NonamEVm016247t1	S3vsS4_Neg	0.416667
GO:0006310	DNA recombination	262	4	0.38	0.00039	12	NonamEVm007096t1,NonamEVm008785t1,NonamEVm009924t1,NonamEVm011132t1	S3vsS4_Neg	0.333333
GO:0015850	organic hydroxy compound transport	80	2	0.12	0.00568	12	NonamEVm003652t1,NonamEVm009346t1	S3vsS4_Neg	0.166667
GO:0001505	regulation of neurotransmitter levels	98	2	0.14	0.00843	12	NonamEVm003652t1,NonamEVm009346t1	S3vsS4_Neg	0.166667
GO:0006836	neurotransmitter transport	107	2	0.15	0.00998	12	NonamEVm003652t1,NonamEVm009346t1	S3vsS4_Neg	0.166667
GO:0048518	positive regulation of biological process	2264	4	3.27	0.02209	12	NonamEVm004906t1,NonamEVm005411t1,NonamEVm009346t1,NonamEVm016853t1	S3vsS4_Neg	0.333333
GO:0010648	negative regulation of cell communication	499	2	0.72	0.04538	12	NonamEVm004906t1,NonamEVm009346t1	S3vsS4_Neg	0.166667
GO:0008285	negative regulation of cell population proliferation	245	2	0.35	0.0471	12	NonamEVm004906t1,NonamEVm009346t1	S3vsS4_Neg	0.166667
GO:0023057	negative regulation of signaling	501	2	0.72	0.04807	12	NonamEVm004906t1,NonamEVm009346t1	S3vsS4_Neg	0.166667
GO:0051241	negative regulation of multicellular organismal process	324	2	0.47	0.07741	12	NonamEVm005411t1,NonamEVm009346t1	S3vsS4_Neg	0.166667
GO:0009408	response to heat	70	1	0.03	0.033	4	NonamEVm010861t1	S3vsS4_Pos	0.25
GO:0045471	response to ethanol	70	1	0.03	0.033	4	NonamEVm010861t1	S3vsS4_Pos	0.25
GO:2000779	regulation of double-strand break repair	71	1	0.03	0.034	4	NonamEVm005119t1	S3vsS4_Pos	0.25
GO:0010466	negative regulation of peptidase activity	73	1	0.04	0.035	4	NonamEVm010861t1	S3vsS4_Pos	0.25
GO:0031570	DNA integrity checkpoint signaling	75	1	0.04	0.036	4	NonamEVm005119t1	S3vsS4_Pos	0.25
GO:0016571	histone methylation	76	1	0.04	0.036	4	NonamEVm005119t1	S3vsS4_Pos	0.25
GO:0003015	heart process	78	1	0.04	0.037	4	NonamEVm010861t1	S3vsS4_Pos	0.25
GO:0007093	mitotic cell cycle checkpoint signaling	79	1	0.04	0.038	4	NonamEVm005119t1	S3vsS4_Pos	0.25
GO:1901654	response to ketone	79	1	0.04	0.038	4	NonamEVm010861t1	S3vsS4_Pos	0.25
GO:0021537	telencephalon development	93	1	0.04	0.044	4	NonamEVm010861t1	S3vsS4_Pos	0.25
GO:0032196	transposition	81	7	0.63	2.9e-06	65	NonamEVm000630t1,NonamEVm000845t1,NonamEVm000857t1,NonamEVm003209t1,NonamEVm005532t1,NonamEVm006830t1,NonamEVm008160t1	S3vsS5_Neg	0.107692
GO:0034762	regulation of transmembrane transport	152	4	1.19	0.00055	65	NonamEVm000244t1,NonamEVm002228t1,NonamEVm009346t1,NonamEVm010282t1	S3vsS5_Neg	0.0615385
GO:0006310	DNA recombination	262	8	2.05	0.00094	65	NonamEVm000630t1,NonamEVm000845t1,NonamEVm000857t1,NonamEVm001897t1,NonamEVm003209t1,NonamEVm005532t1,NonamEVm006830t1,NonamEVm008160t1	S3vsS5_Neg	0.123077
GO:0003015	heart process	78	4	0.61	0.00316	65	NonamEVm000803t1,NonamEVm002228t1,NonamEVm009346t1,NonamEVm010282t1	S3vsS5_Neg	0.0615385
GO:0045860	positive regulation of protein kinase activity	86	4	0.67	0.00449	65	NonamEVm000244t1,NonamEVm000803t1,NonamEVm002228t1,NonamEVm005110t1	S3vsS5_Neg	0.0615385
GO:0006954	inflammatory response	142	5	1.11	0.00495	65	NonamEVm000050t1,NonamEVm000803t1,NonamEVm002228t1,NonamEVm005411t1,NonamEVm006722t1	S3vsS5_Neg	0.0769231
GO:0090066	regulation of anatomical structure size	231	4	1.81	0.00825	65	NonamEVm002228t1,NonamEVm009346t1,NonamEVm010282t1,NonamEVm023885t1	S3vsS5_Neg	0.0615385
GO:0006164	purine nucleotide biosynthetic process	114	3	0.89	0.00845	65	NonamEVm000363t1,NonamEVm009346t1,NonamEVm015476t1	S3vsS5_Neg	0.0461538
GO:0060322	head development	349	6	2.73	0.00906	65	NonamEVm000363t1,NonamEVm000432t1,NonamEVm001693t1,NonamEVm002228t1,NonamEVm004126t1,NonamEVm010282t1	S3vsS5_Neg	0.0923077
GO:0098657	import into cell	328	4	2.57	0.0104	65	NonamEVm000244t1,NonamEVm001590t1,NonamEVm009346t1,NonamEVm010282t1	S3vsS5_Neg	0.0615385
GO:0006119	oxidative phosphorylation	74	8	0.66	2.5e-07	74	NonamEVm012979t1,NonamEVm016623t1,NonamEVm017924t1,NonamEVm018663t1,NonamEVm020143t1,NonamEVm021514t1,NonamEVm026520t1,NonamEVm027956t1	S3vsS5_Pos	0.108108
GO:0022900	electron transport chain	75	6	0.67	5.1e-05	74	NonamEVm012979t1,NonamEVm016623t1,NonamEVm017924t1,NonamEVm018663t1,NonamEVm020143t1,NonamEVm026520t1	S3vsS5_Pos	0.0810811
GO:0006793	phosphorus metabolic process	1252	19	11.16	0.00039	74	NonamEVm000002t1,NonamEVm000126t1,NonamEVm001769t1,NonamEVm002397t1,NonamEVm002687t1,NonamEVm002849t1,NonamEVm003169t1,NonamEVm003173t1,NonamEVm004385t1,NonamEVm004829t1,NonamEVm007175t1,NonamEVm007667t1,NonamEVm008699t1,NonamEVm010165t1,NonamEVm010861t1,NonamEVm011959t1,NonamEVm012979t1,NonamEVm016623t1,NonamEVm018663t1	S3vsS5_Pos	0.256757
GO:0042221	response to chemical	1109	13	9.88	0.00147	74	NonamEVm000002t1,NonamEVm001769t1,NonamEVm001996t1,NonamEVm002849t1,NonamEVm004217t1,NonamEVm005574t1,NonamEVm007175t1,NonamEVm008564t1,NonamEVm008699t1,NonamEVm010644t1,NonamEVm010861t1,NonamEVm014188t1,NonamEVm028076t1	S3vsS5_Pos	0.175676
GO:0044249	cellular biosynthetic process	3554	26	31.67	0.00379	74	NonamEVm000153t1,NonamEVm000181t1,NonamEVm000426t1,NonamEVm000815t1,NonamEVm001290t1,NonamEVm001769t1,NonamEVm001996t1,NonamEVm002397t1,NonamEVm002501t1,NonamEVm002687t1,NonamEVm003169t1,NonamEVm003170t1,NonamEVm003173t1,NonamEVm003530t1,NonamEVm004082t1,NonamEVm004217t1,NonamEVm004340t1,NonamEVm004829t1,NonamEVm005104t1,NonamEVm007175t1,NonamEVm007667t1,NonamEVm010165t1,NonamEVm010644t1,NonamEVm…	S3vsS5_Pos	0.351351
GO:0006022	aminoglycan metabolic process	73	4	0.65	0.00398	74	NonamEVm001811t1,NonamEVm001820t1,NonamEVm002698t1,NonamEVm003724t1	S3vsS5_Pos	0.0540541
GO:0045214	sarcomere organization	73	4	0.65	0.00398	74	NonamEVm000002t1,NonamEVm012979t1,NonamEVm016623t1,NonamEVm018663t1	S3vsS5_Pos	0.0540541
GO:0008064	regulation of actin polymerization or depolymerization	76	4	0.68	0.0046	74	NonamEVm012773t1,NonamEVm012979t1,NonamEVm016623t1,NonamEVm018663t1	S3vsS5_Pos	0.0540541
GO:0030041	actin filament polymerization	81	4	0.72	0.00577	74	NonamEVm012773t1,NonamEVm012979t1,NonamEVm016623t1,NonamEVm018663t1	S3vsS5_Pos	0.0540541
GO:0009617	response to bacterium	202	5	1.8	0.00578	74	NonamEVm001996t1,NonamEVm002642t1,NonamEVm003724t1,NonamEVm003944t1,NonamEVm004217t1	S3vsS5_Pos	0.0675676
GO:0016570	histone modification	229	24	13.21	0.00035	479	NonamEVm000163t1,NonamEVm000198t1,NonamEVm000227t1,NonamEVm000488t1,NonamEVm000538t1,NonamEVm000610t1,NonamEVm000623t1,NonamEVm001092t1,NonamEVm001141t1,NonamEVm001354t1,NonamEVm001475t1,NonamEVm001567t1,NonamEVm002107t1,NonamEVm002306t1,NonamEVm002396t1,NonamEVm002777t1,NonamEVm002900t1,NonamEVm003280t1,NonamEVm003429t1,NonamEVm004296t1,NonamEVm006000t1,NonamEVm007051t1,NonamEVm009346t1,NonamEVm…	S3vsS6_Neg	0.0501044
GO:0045087	innate immune response	267	28	15.4	0.00061	479	NonamEVm000010t1,NonamEVm000229t1,NonamEVm000241t1,NonamEVm000359t1,NonamEVm000373t1,NonamEVm000488t1,NonamEVm000526t1,NonamEVm000530t1,NonamEVm000795t1,NonamEVm000899t1,NonamEVm000963t1,NonamEVm001097t1,NonamEVm001867t1,NonamEVm002095t1,NonamEVm002419t1,NonamEVm003123t1,NonamEVm003457t1,NonamEVm003729t1,NonamEVm004072t1,NonamEVm004231t1,NonamEVm004235t1,NonamEVm004387t1,NonamEVm004700t1,NonamEVm…	S3vsS6_Neg	0.0584551
GO:0051240	positive regulation of multicellular organismal process	433	38	24.98	0.00091	479	NonamEVm000011t1,NonamEVm000051t1,NonamEVm000163t1,NonamEVm000164t1,NonamEVm000198t1,NonamEVm000241t1,NonamEVm000251t1,NonamEVm000271t1,NonamEVm000359t1,NonamEVm000382t1,NonamEVm000488t1,NonamEVm000794t1,NonamEVm000795t1,NonamEVm000925t1,NonamEVm001097t1,NonamEVm001166t1,NonamEVm001201t1,NonamEVm001762t1,NonamEVm001897t1,NonamEVm002018t1,NonamEVm002031t1,NonamEVm002228t1,NonamEVm002419t1,NonamEVm…	S3vsS6_Neg	0.0793319
GO:0050954	sensory perception of mechanical stimulus	75	12	4.33	0.00111	479	NonamEVm000011t1,NonamEVm000109t1,NonamEVm000122t1,NonamEVm000198t1,NonamEVm000432t1,NonamEVm000600t1,NonamEVm000844t1,NonamEVm000859t1,NonamEVm000905t1,NonamEVm001201t1,NonamEVm001830t1,NonamEVm003107t1	S3vsS6_Neg	0.0250522
GO:0090596	sensory organ morphogenesis	263	17	15.17	0.00558	479	NonamEVm000037t1,NonamEVm000073t1,NonamEVm000109t1,NonamEVm000155t1,NonamEVm000198t1,NonamEVm000432t1,NonamEVm000600t1,NonamEVm000637t1,NonamEVm000859t1,NonamEVm001300t1,NonamEVm001730t1,NonamEVm001830t1,NonamEVm003107t1,NonamEVm003478t1,NonamEVm003934t1,NonamEVm005044t1,NonamEVm005060t1	S3vsS6_Neg	0.0354906
GO:0045664	regulation of neuron differentiation	99	12	5.71	0.01125	479	NonamEVm000010t1,NonamEVm000051t1,NonamEVm000488t1,NonamEVm000549t1,NonamEVm001762t1,NonamEVm002842t1,NonamEVm003450t1,NonamEVm003478t1,NonamEVm004482t1,NonamEVm005060t1,NonamEVm006418t1,NonamEVm015993t1	S3vsS6_Neg	0.0250522
GO:0007155	cell adhesion	432	34	24.92	0.01555	479	NonamEVm000001t1,NonamEVm000020t1,NonamEVm000037t1,NonamEVm000063t1,NonamEVm000073t1,NonamEVm000109t1,NonamEVm000155t1,NonamEVm000229t1,NonamEVm000235t1,NonamEVm000271t1,NonamEVm000300t1,NonamEVm000501t1,NonamEVm000518t1,NonamEVm000526t1,NonamEVm000542t1,NonamEVm000549t1,NonamEVm000794t1,NonamEVm000932t1,NonamEVm000963t1,NonamEVm001000t1,NonamEVm001079t1,NonamEVm001161t1,NonamEVm001203t1,NonamEVm…	S3vsS6_Neg	0.0709812
GO:0045944	positive regulation of transcription by RNA polymerase II	360	31	20.77	0.01595	479	NonamEVm000163t1,NonamEVm000198t1,NonamEVm000227t1,NonamEVm000488t1,NonamEVm000538t1,NonamEVm000615t1,NonamEVm000775t1,NonamEVm000794t1,NonamEVm000795t1,NonamEVm000808t1,NonamEVm000963t1,NonamEVm001141t1,NonamEVm001500t1,NonamEVm001556t1,NonamEVm002396t1,NonamEVm002597t1,NonamEVm002900t1,NonamEVm002989t1,NonamEVm003107t1,NonamEVm003174t1,NonamEVm003230t1,NonamEVm003280t1,NonamEVm003478t1,NonamEVm…	S3vsS6_Neg	0.0647182
GO:0006898	receptor-mediated endocytosis	81	10	4.67	0.01755	479	NonamEVm000011t1,NonamEVm000164t1,NonamEVm000204t1,NonamEVm000244t1,NonamEVm000308t1,NonamEVm000893t1,NonamEVm001707t1,NonamEVm001733t1,NonamEVm003900t1,NonamEVm005108t1	S3vsS6_Neg	0.0208768
GO:1901362	organic cyclic compound biosynthetic process	1582	108	91.27	0.01826	479	NonamEVm000051t1,NonamEVm000163t1,NonamEVm000198t1,NonamEVm000227t1,NonamEVm000244t1,NonamEVm000349t1,NonamEVm000423t1,NonamEVm000433t1,NonamEVm000488t1,NonamEVm000538t1,NonamEVm000542t1,NonamEVm000548t1,NonamEVm000582t1,NonamEVm000595t1,NonamEVm000610t1,NonamEVm000615t1,NonamEVm000623t1,NonamEVm000671t1,NonamEVm000775t1,NonamEVm000794t1,NonamEVm000795t1,NonamEVm000808t1,NonamEVm000844t1,NonamEVm…	S3vsS6_Neg	0.22547
GO:0009141	nucleoside triphosphate metabolic process	74	12	0.67	1.7e-12	75	NonamEVm002682t1,NonamEVm002913t1,NonamEVm003291t1,NonamEVm004602t1,NonamEVm006244t1,NonamEVm006692t1,NonamEVm007862t1,NonamEVm011791t1,NonamEVm012975t1,NonamEVm014819t1,NonamEVm016676t1,NonamEVm017347t1	S3vsS6_Pos	0.16
GO:0006119	oxidative phosphorylation	74	12	0.67	1.7e-12	75	NonamEVm003291t1,NonamEVm007046t1,NonamEVm007076t1,NonamEVm010727t1,NonamEVm011326t1,NonamEVm011650t1,NonamEVm013688t1,NonamEVm017146t1,NonamEVm017347t1,NonamEVm018259t1,NonamEVm018330t1,NonamEVm033374t1	S3vsS6_Pos	0.16
GO:0022900	electron transport chain	75	12	0.68	2e-12	75	NonamEVm002682t1,NonamEVm007046t1,NonamEVm007076t1,NonamEVm010727t1,NonamEVm011326t1,NonamEVm011650t1,NonamEVm013688t1,NonamEVm017146t1,NonamEVm018259t1,NonamEVm018330t1,NonamEVm022780t1,NonamEVm033374t1	S3vsS6_Pos	0.16
GO:0009152	purine ribonucleotide biosynthetic process	96	10	0.87	1.2e-08	75	NonamEVm002682t1,NonamEVm003291t1,NonamEVm006244t1,NonamEVm006692t1,NonamEVm007862t1,NonamEVm011791t1,NonamEVm012975t1,NonamEVm014819t1,NonamEVm016676t1,NonamEVm017347t1	S3vsS6_Pos	0.133333
GO:0006807	nitrogen compound metabolic process	5073	40	45.82	2.9e-05	75	NonamEVm000126t1,NonamEVm001996t1,NonamEVm001997t1,NonamEVm002682t1,NonamEVm002913t1,NonamEVm003289t1,NonamEVm003291t1,NonamEVm003878t1,NonamEVm003979t1,NonamEVm004602t1,NonamEVm005003t1,NonamEVm005104t1,NonamEVm005119t1,NonamEVm006025t1,NonamEVm006177t1,NonamEVm006244t1,NonamEVm006692t1,NonamEVm007162t1,NonamEVm007862t1,NonamEVm008207t1,NonamEVm008564t1,NonamEVm010039t1,NonamEVm010145t1,NonamEVm…	S3vsS6_Pos	0.533333
GO:0098655	monoatomic cation transmembrane transport	262	10	2.37	3.3e-05	75	NonamEVm002682t1,NonamEVm002913t1,NonamEVm003291t1,NonamEVm007862t1,NonamEVm010644t1,NonamEVm011791t1,NonamEVm012975t1,NonamEVm016676t1,NonamEVm017347t1,NonamEVm018155t1	S3vsS6_Pos	0.133333
GO:0055082	intracellular chemical homeostasis	227	8	2.05	4.8e-05	75	NonamEVm001996t1,NonamEVm001997t1,NonamEVm006025t1,NonamEVm006244t1,NonamEVm009103t1,NonamEVm014686t1,NonamEVm018021t1,NonamEVm020150t1	S3vsS6_Pos	0.106667
GO:0098662	inorganic cation transmembrane transport	253	10	2.29	8.4e-05	75	NonamEVm002682t1,NonamEVm002913t1,NonamEVm003291t1,NonamEVm007862t1,NonamEVm010644t1,NonamEVm011791t1,NonamEVm012975t1,NonamEVm016676t1,NonamEVm017347t1,NonamEVm018155t1	S3vsS6_Pos	0.133333
GO:0050708	regulation of protein secretion	82	6	0.74	9e-05	75	NonamEVm001996t1,NonamEVm001997t1,NonamEVm014053t1,NonamEVm014686t1,NonamEVm018021t1,NonamEVm020150t1	S3vsS6_Pos	0.08
GO:0006091	generation of precursor metabolites and energy	254	20	2.29	0.00011	75	NonamEVm002682t1,NonamEVm003291t1,NonamEVm004032t1,NonamEVm005093t1,NonamEVm005974t1,NonamEVm007046t1,NonamEVm007076t1,NonamEVm007675t1,NonamEVm007893t1,NonamEVm010727t1,NonamEVm011326t1,NonamEVm011650t1,NonamEVm013688t1,NonamEVm017146t1,NonamEVm017347t1,NonamEVm018155t1,NonamEVm018259t1,NonamEVm018330t1,NonamEVm022780t1,NonamEVm033374t1	S3vsS6_Pos	0.266667
GO:0006954	inflammatory response	142	3	0.48	0.012	28	NonamEVm000050t1,NonamEVm002228t1,NonamEVm006722t1	S4vsS5_Neg	0.107143
GO:0071704	organic substance metabolic process	5694	26	19.2	0.016	28	NonamEVm000050t1,NonamEVm000845t1,NonamEVm000926t1,NonamEVm000932t1,NonamEVm001235t1,NonamEVm001272t1,NonamEVm001343t1,NonamEVm001347t1,NonamEVm001562t1,NonamEVm001582t1,NonamEVm002139t1,NonamEVm002228t1,NonamEVm002625t1,NonamEVm002701t1,NonamEVm003024t1,NonamEVm003107t1,NonamEVm003647t1,NonamEVm003840t1,NonamEVm003925t1,NonamEVm004231t1,NonamEVm005258t1,NonamEVm005532t1,NonamEVm005979t1,NonamEVm…	S4vsS5_Neg	0.928571
GO:0016053	organic acid biosynthetic process	173	2	0.58	0.02	28	NonamEVm000050t1,NonamEVm006024t1	S4vsS5_Neg	0.0714286
GO:1903131	mononuclear cell differentiation	109	2	0.37	0.026	28	NonamEVm000050t1,NonamEVm000932t1	S4vsS5_Neg	0.0714286
GO:0032196	transposition	81	2	0.27	0.03	28	NonamEVm000845t1,NonamEVm005532t1	S4vsS5_Neg	0.0714286
GO:0048568	embryonic organ development	188	3	0.63	0.031	28	NonamEVm002228t1,NonamEVm003024t1,NonamEVm003107t1	S4vsS5_Neg	0.107143
GO:1901362	organic cyclic compound biosynthetic process	1582	8	5.33	0.031	28	NonamEVm000932t1,NonamEVm001235t1,NonamEVm001272t1,NonamEVm001343t1,NonamEVm001582t1,NonamEVm003024t1,NonamEVm003107t1,NonamEVm006024t1	S4vsS5_Neg	0.285714
GO:0046165	alcohol biosynthetic process	83	2	0.28	0.032	28	NonamEVm001343t1,NonamEVm003024t1	S4vsS5_Neg	0.0714286
GO:0042445	hormone metabolic process	103	2	0.35	0.047	28	NonamEVm002228t1,NonamEVm003024t1	S4vsS5_Neg	0.0714286
GO:0001822	kidney development	109	2	0.37	0.052	28	NonamEVm002228t1,NonamEVm003107t1	S4vsS5_Neg	0.0714286
GO:0006119	oxidative phosphorylation	74	8	0.55	6.2e-08	62	NonamEVm012979t1,NonamEVm016623t1,NonamEVm017924t1,NonamEVm018663t1,NonamEVm020143t1,NonamEVm021514t1,NonamEVm026520t1,NonamEVm027956t1	S4vsS5_Pos	0.129032
GO:0032196	transposition	81	7	0.6	2.1e-06	62	NonamEVm007096t1,NonamEVm008785t1,NonamEVm009924t1,NonamEVm011132t1,NonamEVm014813t1,NonamEVm016247t1,NonamEVm025145t1	S4vsS5_Pos	0.112903
GO:0022900	electron transport chain	75	6	0.56	1.8e-05	62	NonamEVm012979t1,NonamEVm016623t1,NonamEVm017924t1,NonamEVm018663t1,NonamEVm020143t1,NonamEVm026520t1	S4vsS5_Pos	0.0967742
GO:0006807	nitrogen compound metabolic process	5073	39	37.88	0.00024	62	NonamEVm000029t1,NonamEVm000426t1,NonamEVm000593t1,NonamEVm000690t1,NonamEVm000815t1,NonamEVm001769t1,NonamEVm001811t1,NonamEVm001996t1,NonamEVm002302t1,NonamEVm002397t1,NonamEVm002687t1,NonamEVm003112t1,NonamEVm003170t1,NonamEVm003410t1,NonamEVm003521t1,NonamEVm003530t1,NonamEVm003724t1,NonamEVm004090t1,NonamEVm004829t1,NonamEVm005028t1,NonamEVm005104t1,NonamEVm005353t1,NonamEVm006292t1,NonamEVm…	S4vsS5_Pos	0.629032
GO:0006793	phosphorus metabolic process	1252	11	9.35	0.00032	62	NonamEVm001769t1,NonamEVm002397t1,NonamEVm002687t1,NonamEVm003112t1,NonamEVm004829t1,NonamEVm007667t1,NonamEVm010165t1,NonamEVm011959t1,NonamEVm012979t1,NonamEVm016623t1,NonamEVm018663t1	S4vsS5_Pos	0.177419
GO:0098662	inorganic cation transmembrane transport	253	7	1.89	0.00264	62	NonamEVm000950t1,NonamEVm010644t1,NonamEVm012979t1,NonamEVm016623t1,NonamEVm017924t1,NonamEVm018663t1,NonamEVm026520t1	S4vsS5_Pos	0.112903
GO:1901654	response to ketone	79	4	0.59	0.00279	62	NonamEVm001996t1,NonamEVm003410t1,NonamEVm014686t1,NonamEVm020150t1	S4vsS5_Pos	0.0645161
GO:0050708	regulation of protein secretion	82	4	0.61	0.00319	62	NonamEVm001996t1,NonamEVm006383t1,NonamEVm014686t1,NonamEVm020150t1	S4vsS5_Pos	0.0645161
GO:0098655	monoatomic cation transmembrane transport	262	7	1.96	0.00321	62	NonamEVm000950t1,NonamEVm010644t1,NonamEVm012979t1,NonamEVm016623t1,NonamEVm017924t1,NonamEVm018663t1,NonamEVm026520t1	S4vsS5_Pos	0.112903
GO:0046165	alcohol biosynthetic process	83	4	0.62	0.00333	62	NonamEVm001996t1,NonamEVm007667t1,NonamEVm014686t1,NonamEVm020150t1	S4vsS5_Pos	0.0645161
GO:0006886	intracellular protein transport	444	54	33.64	5.3e-05	629	NonamEVm000010t1,NonamEVm000040t1,NonamEVm000164t1,NonamEVm000204t1,NonamEVm000257t1,NonamEVm000271t1,NonamEVm000281t1,NonamEVm000300t1,NonamEVm000503t1,NonamEVm000646t1,NonamEVm000712t1,NonamEVm000752t1,NonamEVm000794t1,NonamEVm000868t1,NonamEVm000877t1,NonamEVm000893t1,NonamEVm001006t1,NonamEVm001097t1,NonamEVm001135t1,NonamEVm001142t1,NonamEVm001301t1,NonamEVm001762t1,NonamEVm001860t1,NonamEVm…	S4vsS6_Neg	0.0858506
GO:0050954	sensory perception of mechanical stimulus	75	15	5.68	0.00042	629	NonamEVm000011t1,NonamEVm000107t1,NonamEVm000109t1,NonamEVm000122t1,NonamEVm000149t1,NonamEVm000198t1,NonamEVm000432t1,NonamEVm000600t1,NonamEVm000730t1,NonamEVm000844t1,NonamEVm000859t1,NonamEVm000905t1,NonamEVm001201t1,NonamEVm003107t1,NonamEVm006721t1	S4vsS6_Neg	0.0238474
GO:0016570	histone modification	229	26	17.35	0.00182	629	NonamEVm000030t1,NonamEVm000163t1,NonamEVm000198t1,NonamEVm000227t1,NonamEVm000488t1,NonamEVm000591t1,NonamEVm000610t1,NonamEVm000623t1,NonamEVm001046t1,NonamEVm001141t1,NonamEVm001354t1,NonamEVm001475t1,NonamEVm001909t1,NonamEVm002107t1,NonamEVm002306t1,NonamEVm002396t1,NonamEVm002546t1,NonamEVm002777t1,NonamEVm002900t1,NonamEVm003280t1,NonamEVm003429t1,NonamEVm004296t1,NonamEVm004406t1,NonamEVm…	S4vsS6_Neg	0.0413355
GO:0009605	response to external stimulus	939	91	71.13	0.00263	629	NonamEVm000010t1,NonamEVm000011t1,NonamEVm000020t1,NonamEVm000030t1,NonamEVm000050t1,NonamEVm000051t1,NonamEVm000055t1,NonamEVm000073t1,NonamEVm000107t1,NonamEVm000164t1,NonamEVm000229t1,NonamEVm000236t1,NonamEVm000240t1,NonamEVm000241t1,NonamEVm000286t1,NonamEVm000347t1,NonamEVm000373t1,NonamEVm000432t1,NonamEVm000488t1,NonamEVm000526t1,NonamEVm000530t1,NonamEVm000591t1,NonamEVm000659t1,NonamEVm…	S4vsS6_Neg	0.144674
GO:0090068	positive regulation of cell cycle process	120	18	9.09	0.00385	629	NonamEVm000010t1,NonamEVm000257t1,NonamEVm000406t1,NonamEVm000488t1,NonamEVm000546t1,NonamEVm000830t1,NonamEVm001017t1,NonamEVm001137t1,NonamEVm001144t1,NonamEVm001384t1,NonamEVm002107t1,NonamEVm002145t1,NonamEVm002328t1,NonamEVm003310t1,NonamEVm005009t1,NonamEVm005936t1,NonamEVm009443t1,NonamEVm010861t1	S4vsS6_Neg	0.0286169
GO:0002165	instar larval or pupal development	223	30	16.89	0.00434	629	NonamEVm000030t1,NonamEVm000037t1,NonamEVm000063t1,NonamEVm000107t1,NonamEVm000149t1,NonamEVm000227t1,NonamEVm000286t1,NonamEVm000684t1,NonamEVm000925t1,NonamEVm000991t1,NonamEVm000999t1,NonamEVm001006t1,NonamEVm001300t1,NonamEVm001726t1,NonamEVm002259t1,NonamEVm002777t1,NonamEVm002815t1,NonamEVm003024t1,NonamEVm003116t1,NonamEVm003310t1,NonamEVm003468t1,NonamEVm003478t1,NonamEVm003747t1,NonamEVm…	S4vsS6_Neg	0.0476948
GO:0006397	mRNA processing	354	35	26.82	0.00435	629	NonamEVm000077t1,NonamEVm000204t1,NonamEVm000301t1,NonamEVm000342t1,NonamEVm000396t1,NonamEVm000482t1,NonamEVm000619t1,NonamEVm000745t1,NonamEVm000795t1,NonamEVm000964t1,NonamEVm000969t1,NonamEVm001166t1,NonamEVm001341t1,NonamEVm001406t1,NonamEVm001657t1,NonamEVm001745t1,NonamEVm001850t1,NonamEVm001941t1,NonamEVm002125t1,NonamEVm002510t1,NonamEVm002597t1,NonamEVm003022t1,NonamEVm003079t1,NonamEVm…	S4vsS6_Neg	0.0556439
GO:0031330	negative regulation of cellular catabolic process	77	13	5.83	0.00481	629	NonamEVm000051t1,NonamEVm000164t1,NonamEVm000342t1,NonamEVm000494t1,NonamEVm000609t1,NonamEVm000795t1,NonamEVm002037t1,NonamEVm002117t1,NonamEVm002125t1,NonamEVm003296t1,NonamEVm004406t1,NonamEVm005060t1,NonamEVm010691t1	S4vsS6_Neg	0.0206677
GO:0090150	establishment of protein localization to membrane	133	19	10.08	0.00524	629	NonamEVm000164t1,NonamEVm000271t1,NonamEVm001061t1,NonamEVm002004t1,NonamEVm002031t1,NonamEVm002325t1,NonamEVm002366t1,NonamEVm002419t1,NonamEVm003220t1,NonamEVm003356t1,NonamEVm004220t1,NonamEVm004911t1,NonamEVm008677t1,NonamEVm009799t1,NonamEVm009843t1,NonamEVm015840t1,NonamEVm017323t1,NonamEVm023451t1,NonamEVm029571t1	S4vsS6_Neg	0.0302067
GO:0045087	innate immune response	267	33	20.23	0.0059	629	NonamEVm000010t1,NonamEVm000030t1,NonamEVm000229t1,NonamEVm000236t1,NonamEVm000241t1,NonamEVm000373t1,NonamEVm000488t1,NonamEVm000526t1,NonamEVm000530t1,NonamEVm000795t1,NonamEVm000899t1,NonamEVm000963t1,NonamEVm001097t1,NonamEVm001501t1,NonamEVm001867t1,NonamEVm002095t1,NonamEVm002142t1,NonamEVm002419t1,NonamEVm002815t1,NonamEVm003349t1,NonamEVm003457t1,NonamEVm003729t1,NonamEVm004072t1,NonamEVm…	S4vsS6_Neg	0.0524642
GO:0006412	translation	466	31	5.61	5.3e-16	100	NonamEVm003291t1,NonamEVm006229t1,NonamEVm006976t1,NonamEVm007642t1,NonamEVm008118t1,NonamEVm008299t1,NonamEVm008833t1,NonamEVm008940t1,NonamEVm010039t1,NonamEVm010145t1,NonamEVm010379t1,NonamEVm011181t1,NonamEVm012673t1,NonamEVm013256t1,NonamEVm013364t1,NonamEVm013588t1,NonamEVm013816t1,NonamEVm014385t1,NonamEVm014654t1,NonamEVm015156t1,NonamEVm015445t1,NonamEVm015577t1,NonamEVm016368t1,NonamEVm…	S4vsS6_Pos	0.31
GO:0006119	oxidative phosphorylation	74	13	0.89	2.9e-12	100	NonamEVm003291t1,NonamEVm007076t1,NonamEVm010727t1,NonamEVm011326t1,NonamEVm011650t1,NonamEVm012690t1,NonamEVm013688t1,NonamEVm017146t1,NonamEVm017347t1,NonamEVm017924t1,NonamEVm018259t1,NonamEVm018330t1,NonamEVm033374t1	S4vsS6_Pos	0.13
GO:0022900	electron transport chain	75	11	0.9	1.1e-09	100	NonamEVm007076t1,NonamEVm010727t1,NonamEVm011326t1,NonamEVm011650t1,NonamEVm012690t1,NonamEVm013688t1,NonamEVm017146t1,NonamEVm017924t1,NonamEVm018259t1,NonamEVm018330t1,NonamEVm033374t1	S4vsS6_Pos	0.11
GO:0006091	generation of precursor metabolites and energy	254	22	3.06	3.5e-07	100	NonamEVm003291t1,NonamEVm004032t1,NonamEVm004836t1,NonamEVm005062t1,NonamEVm005093t1,NonamEVm005678t1,NonamEVm005974t1,NonamEVm007076t1,NonamEVm007675t1,NonamEVm007893t1,NonamEVm010727t1,NonamEVm011326t1,NonamEVm011650t1,NonamEVm012690t1,NonamEVm013688t1,NonamEVm017146t1,NonamEVm017347t1,NonamEVm017924t1,NonamEVm018155t1,NonamEVm018259t1,NonamEVm018330t1,NonamEVm033374t1	S4vsS6_Pos	0.22
GO:0002181	cytoplasmic translation	71	8	0.86	1.9e-06	100	NonamEVm007642t1,NonamEVm010379t1,NonamEVm012673t1,NonamEVm013256t1,NonamEVm013364t1,NonamEVm017249t1,NonamEVm017643t1,NonamEVm027227t1	S4vsS6_Pos	0.08
GO:0009141	nucleoside triphosphate metabolic process	74	8	0.89	2.6e-06	100	NonamEVm003291t1,NonamEVm004602t1,NonamEVm006244t1,NonamEVm007862t1,NonamEVm011791t1,NonamEVm012975t1,NonamEVm014819t1,NonamEVm017347t1	S4vsS6_Pos	0.08
GO:0006807	nitrogen compound metabolic process	5073	68	61.1	2.1e-05	100	NonamEVm000029t1,NonamEVm000126t1,NonamEVm001996t1,NonamEVm001997t1,NonamEVm002302t1,NonamEVm002397t1,NonamEVm003170t1,NonamEVm003289t1,NonamEVm003291t1,NonamEVm003521t1,NonamEVm004033t1,NonamEVm004142t1,NonamEVm004602t1,NonamEVm004836t1,NonamEVm005003t1,NonamEVm005104t1,NonamEVm006177t1,NonamEVm006229t1,NonamEVm006244t1,NonamEVm006976t1,NonamEVm006982t1,NonamEVm007162t1,NonamEVm007642t1,NonamEVm…	S4vsS6_Pos	0.68
GO:0006006	glucose metabolic process	95	7	1.14	0.00014	100	NonamEVm001996t1,NonamEVm001997t1,NonamEVm002091t1,NonamEVm005678t1,NonamEVm007893t1,NonamEVm014686t1,NonamEVm020150t1	S4vsS6_Pos	0.07
GO:0009152	purine ribonucleotide biosynthetic process	96	7	1.16	0.00015	100	NonamEVm003291t1,NonamEVm006244t1,NonamEVm007862t1,NonamEVm011791t1,NonamEVm012975t1,NonamEVm014819t1,NonamEVm017347t1	S4vsS6_Pos	0.07
GO:0042593	glucose homeostasis	96	7	1.16	0.00015	100	NonamEVm001996t1,NonamEVm001997t1,NonamEVm005062t1,NonamEVm005093t1,NonamEVm014686t1,NonamEVm018021t1,NonamEVm020150t1	S4vsS6_Pos	0.07
GO:0006022	aminoglycan metabolic process	73	10	2.21	6.2e-05	251	NonamEVm000498t1,NonamEVm000781t1,NonamEVm001811t1,NonamEVm001820t1,NonamEVm002698t1,NonamEVm002701t1,NonamEVm002794t1,NonamEVm002829t1,NonamEVm003308t1,NonamEVm003724t1	S5vsS6_Neg	0.0398406
GO:1901136	carbohydrate derivative catabolic process	108	12	3.26	9.5e-05	251	NonamEVm000498t1,NonamEVm000781t1,NonamEVm001811t1,NonamEVm001820t1,NonamEVm002698t1,NonamEVm002701t1,NonamEVm002794t1,NonamEVm002829t1,NonamEVm003308t1,NonamEVm003724t1,NonamEVm004524t1,NonamEVm007021t1	S5vsS6_Neg	0.0478088
GO:0009057	macromolecule catabolic process	736	35	22.25	0.00011	251	NonamEVm000164t1,NonamEVm000190t1,NonamEVm000300t1,NonamEVm000388t1,NonamEVm000498t1,NonamEVm000781t1,NonamEVm000795t1,NonamEVm000910t1,NonamEVm000923t1,NonamEVm000956t1,NonamEVm000991t1,NonamEVm001144t1,NonamEVm001432t1,NonamEVm001581t1,NonamEVm001779t1,NonamEVm001820t1,NonamEVm001874t1,NonamEVm002037t1,NonamEVm002073t1,NonamEVm002125t1,NonamEVm002306t1,NonamEVm002698t1,NonamEVm002701t1,NonamEVm…	S5vsS6_Neg	0.139442
GO:0050954	sensory perception of mechanical stimulus	75	8	2.27	0.00183	251	NonamEVm000122t1,NonamEVm000149t1,NonamEVm000150t1,NonamEVm000198t1,NonamEVm000600t1,NonamEVm000859t1,NonamEVm001201t1,NonamEVm005518t1	S5vsS6_Neg	0.0318725
GO:0005976	polysaccharide metabolic process	75	8	2.27	0.00183	251	NonamEVm000498t1,NonamEVm000781t1,NonamEVm001820t1,NonamEVm002698t1,NonamEVm002701t1,NonamEVm002829t1,NonamEVm003308t1,NonamEVm003724t1	S5vsS6_Neg	0.0318725
GO:0034654	nucleobase-containing compound biosynthetic process	1432	46	43.29	0.00223	251	NonamEVm000198t1,NonamEVm000236t1,NonamEVm000349t1,NonamEVm000582t1,NonamEVm000591t1,NonamEVm000775t1,NonamEVm000795t1,NonamEVm000808t1,NonamEVm000923t1,NonamEVm000925t1,NonamEVm000956t1,NonamEVm001442t1,NonamEVm001505t1,NonamEVm001530t1,NonamEVm001769t1,NonamEVm001965t1,NonamEVm002293t1,NonamEVm002296t1,NonamEVm002306t1,NonamEVm002396t1,NonamEVm002431t1,NonamEVm002597t1,NonamEVm002654t1,NonamEVm…	S5vsS6_Neg	0.183267
GO:0030182	neuron differentiation	808	32	24.43	0.00237	251	NonamEVm000063t1,NonamEVm000077t1,NonamEVm000149t1,NonamEVm000549t1,NonamEVm000619t1,NonamEVm000694t1,NonamEVm000795t1,NonamEVm000859t1,NonamEVm000899t1,NonamEVm000923t1,NonamEVm001442t1,NonamEVm001505t1,NonamEVm001530t1,NonamEVm001660t1,NonamEVm002031t1,NonamEVm002597t1,NonamEVm002732t1,NonamEVm002815t1,NonamEVm003269t1,NonamEVm003450t1,NonamEVm004482t1,NonamEVm005060t1,NonamEVm005191t1,NonamEVm…	S5vsS6_Neg	0.12749
GO:0016052	carbohydrate catabolic process	115	10	3.48	0.00245	251	NonamEVm000498t1,NonamEVm000781t1,NonamEVm001820t1,NonamEVm002698t1,NonamEVm002701t1,NonamEVm002829t1,NonamEVm002992t1,NonamEVm003308t1,NonamEVm003381t1,NonamEVm003724t1	S5vsS6_Neg	0.0398406
GO:0005975	carbohydrate metabolic process	370	21	11.19	0.00311	251	NonamEVm000240t1,NonamEVm000498t1,NonamEVm000781t1,NonamEVm001811t1,NonamEVm001820t1,NonamEVm002247t1,NonamEVm002259t1,NonamEVm002412t1,NonamEVm002698t1,NonamEVm002701t1,NonamEVm002794t1,NonamEVm002829t1,NonamEVm002992t1,NonamEVm003308t1,NonamEVm003381t1,NonamEVm003468t1,NonamEVm003724t1,NonamEVm004385t1,NonamEVm006189t1,NonamEVm007021t1,NonamEVm010684t1	S5vsS6_Neg	0.0836653
GO:0016477	cell migration	533	25	16.11	0.00357	251	NonamEVm000152t1,NonamEVm000153t1,NonamEVm000164t1,NonamEVm000198t1,NonamEVm000300t1,NonamEVm000694t1,NonamEVm000910t1,NonamEVm001000t1,NonamEVm001505t1,NonamEVm001894t1,NonamEVm002031t1,NonamEVm002037t1,NonamEVm002051t1,NonamEVm002146t1,NonamEVm002412t1,NonamEVm002815t1,NonamEVm003635t1,NonamEVm004372t1,NonamEVm005872t1,NonamEVm005936t1,NonamEVm005996t1,NonamEVm006189t1,NonamEVm006891t1,NonamEVm…	S5vsS6_Neg	0.0996016
GO:0006119	oxidative phosphorylation	74	8	0.33	8.5e-10	37	NonamEVm003291t1,NonamEVm010727t1,NonamEVm011650t1,NonamEVm013688t1,NonamEVm017347t1,NonamEVm018259t1,NonamEVm018330t1,NonamEVm033374t1	S5vsS6_Pos	0.216216
GO:0006091	generation of precursor metabolites and energy	254	16	1.13	1.6e-09	37	NonamEVm002682t1,NonamEVm003291t1,NonamEVm004032t1,NonamEVm005062t1,NonamEVm005093t1,NonamEVm005678t1,NonamEVm007675t1,NonamEVm007893t1,NonamEVm010727t1,NonamEVm011650t1,NonamEVm013688t1,NonamEVm017347t1,NonamEVm018155t1,NonamEVm018259t1,NonamEVm018330t1,NonamEVm033374t1	S5vsS6_Pos	0.432432
GO:0009141	nucleoside triphosphate metabolic process	74	7	0.33	2.8e-08	37	NonamEVm002682t1,NonamEVm003291t1,NonamEVm004602t1,NonamEVm006244t1,NonamEVm011791t1,NonamEVm012975t1,NonamEVm017347t1	S5vsS6_Pos	0.189189
GO:0022900	electron transport chain	75	7	0.33	3.1e-08	37	NonamEVm002682t1,NonamEVm010727t1,NonamEVm011650t1,NonamEVm013688t1,NonamEVm018259t1,NonamEVm018330t1,NonamEVm033374t1	S5vsS6_Pos	0.189189
GO:0032787	monocarboxylic acid metabolic process	307	7	1.37	3.1e-06	37	NonamEVm004032t1,NonamEVm005003t1,NonamEVm005062t1,NonamEVm005093t1,NonamEVm005678t1,NonamEVm007675t1,NonamEVm007893t1	S5vsS6_Pos	0.189189
GO:0009152	purine ribonucleotide biosynthetic process	96	6	0.43	3.6e-06	37	NonamEVm002682t1,NonamEVm003291t1,NonamEVm006244t1,NonamEVm011791t1,NonamEVm012975t1,NonamEVm017347t1	S5vsS6_Pos	0.162162
GO:0016052	carbohydrate catabolic process	115	6	0.51	1e-05	37	NonamEVm004032t1,NonamEVm005062t1,NonamEVm005093t1,NonamEVm005678t1,NonamEVm007675t1,NonamEVm007893t1	S5vsS6_Pos	0.162162
GO:0098662	inorganic cation transmembrane transport	253	6	1.13	0.00079	37	NonamEVm002682t1,NonamEVm003291t1,NonamEVm011791t1,NonamEVm012975t1,NonamEVm017347t1,NonamEVm018155t1	S5vsS6_Pos	0.162162
GO:0098655	monoatomic cation transmembrane transport	262	6	1.17	0.00109	37	NonamEVm002682t1,NonamEVm003291t1,NonamEVm011791t1,NonamEVm012975t1,NonamEVm017347t1,NonamEVm018155t1	S5vsS6_Pos	0.162162
GO:0006979	response to oxidative stress	193	4	0.86	0.00936	37	NonamEVm005003t1,NonamEVm006244t1,NonamEVm011051t1,NonamEVm011791t1	S5vsS6_Pos	0.108108

## Sheet: Molecular Function
GO.ID	Term	Annotated	Significant	Expected	Fisher	TotalDEGsWithGO	ContributingDEGs	Comparison	GeneRatio
GO:0005198	structural molecule activity	389	1	0.04	0.045	1	NonamEVm013336t1	S1vsS2_Neg	1
GO:0003674	molecular_function	8669	1	1	1	1	NonamEVm013336t1	S1vsS2_Neg	1
GO:0000049	tRNA binding	74	0	0.01	1	1		S1vsS2_Neg	0
GO:0000166	nucleotide binding	1615	0	0.19	1	1		S1vsS2_Neg	0
GO:0000287	magnesium ion binding	120	0	0.01	1	1		S1vsS2_Neg	0
GO:0000976	transcription cis-regulatory region binding	354	0	0.04	1	1		S1vsS2_Neg	0
GO:0000977	RNA polymerase II transcription regulatory region sequence-specific DNA binding	304	0	0.04	1	1		S1vsS2_Neg	0
GO:0000978	RNA polymerase II cis-regulatory region sequence-specific DNA binding	257	0	0.03	1	1		S1vsS2_Neg	0
GO:0000981	DNA-binding transcription factor activity, RNA polymerase II-specific	285	0	0.03	1	1		S1vsS2_Neg	0
GO:0000987	cis-regulatory region sequence-specific DNA binding	269	0	0.03	1	1		S1vsS2_Neg	0
GO:0008061	chitin binding	72	5	0.2	1.3e-06	24	NonamEVm006700t1,NonamEVm008981t1,NonamEVm012352t1,NonamEVm012980t1,NonamEVm015160t1	S1vsS2_Pos	0.208333
GO:0005198	structural molecule activity	389	8	1.08	6e-06	24	NonamEVm000493t1,NonamEVm001405t1,NonamEVm001725t1,NonamEVm010949t1,NonamEVm012335t1,NonamEVm013563t1,NonamEVm013603t1,NonamEVm015632t1	S1vsS2_Pos	0.333333
GO:0003774	cytoskeletal motor activity	120	4	0.33	0.0003	24	NonamEVm000493t1,NonamEVm001405t1,NonamEVm001725t1,NonamEVm004304t1	S1vsS2_Pos	0.166667
GO:0051015	actin filament binding	140	4	0.39	0.00054	24	NonamEVm000493t1,NonamEVm001405t1,NonamEVm001725t1,NonamEVm004304t1	S1vsS2_Pos	0.166667
GO:0005516	calmodulin binding	118	3	0.33	0.00404	24	NonamEVm000493t1,NonamEVm001405t1,NonamEVm004304t1	S1vsS2_Pos	0.125
GO:0005524	ATP binding	1178	8	3.26	0.01114	24	NonamEVm000493t1,NonamEVm001405t1,NonamEVm001725t1,NonamEVm004304t1,NonamEVm011916t1,NonamEVm019302t1,NonamEVm019835t1,NonamEVm027079t1	S1vsS2_Pos	0.333333
GO:0042803	protein homodimerization activity	287	3	0.79	0.04349	24	NonamEVm000493t1,NonamEVm001405t1,NonamEVm005119t1	S1vsS2_Pos	0.125
GO:0140657	ATP-dependent activity	534	3	1.48	0.18123	24	NonamEVm000493t1,NonamEVm001405t1,NonamEVm001725t1	S1vsS2_Pos	0.125
GO:0003697	single-stranded DNA binding	79	1	0.22	0.19749	24	NonamEVm005119t1	S1vsS2_Pos	0.0416667
GO:0008194	UDP-glycosyltransferase activity	93	1	0.26	0.22834	24	NonamEVm002807t1	S1vsS2_Pos	0.0416667
GO:0005198	structural molecule activity	389	7	0.49	9.8e-08	11	NonamEVm003551t1,NonamEVm007731t1,NonamEVm013038t1,NonamEVm013039t1,NonamEVm013336t1,NonamEVm013356t1,NonamEVm016442t1	S1vsS3_Neg	0.636364
GO:0016829	lyase activity	146	2	0.19	0.014	11	NonamEVm001996t1,NonamEVm001997t1	S1vsS3_Neg	0.181818
GO:0005525	GTP binding	217	2	0.28	0.03	11	NonamEVm001996t1,NonamEVm001997t1	S1vsS3_Neg	0.181818
GO:0046943	carboxylic acid transmembrane transporter activity	94	1	0.12	0.113	11	NonamEVm003944t1	S1vsS3_Neg	0.0909091
GO:0046914	transition metal ion binding	679	2	0.86	0.211	11	NonamEVm001996t1,NonamEVm001997t1	S1vsS3_Neg	0.181818
GO:0016755	aminoacyltransferase activity	241	1	0.31	0.267	11	NonamEVm001555t1	S1vsS3_Neg	0.0909091
GO:0140096	catalytic activity, acting on a protein	1419	1	1.8	0.86	11	NonamEVm001555t1	S1vsS3_Neg	0.0909091
GO:0046872	metal ion binding	2393	3	3.04	0.886	11	NonamEVm001555t1,NonamEVm001996t1,NonamEVm001997t1	S1vsS3_Neg	0.272727
GO:0022857	transmembrane transporter activity	605	1	0.77	1	11	NonamEVm003944t1	S1vsS3_Neg	0.0909091
GO:0003824	catalytic activity	4076	3	5.17	1	11	NonamEVm001555t1,NonamEVm001996t1,NonamEVm001997t1	S1vsS3_Neg	0.272727
GO:0008061	chitin binding	72	7	0.32	2.1e-08	38	NonamEVm002701t1,NonamEVm006471t1,NonamEVm006700t1,NonamEVm007133t1,NonamEVm012352t1,NonamEVm012980t1,NonamEVm015160t1	S1vsS3_Pos	0.184211
GO:0005198	structural molecule activity	389	9	1.71	3.4e-05	38	NonamEVm000493t1,NonamEVm001405t1,NonamEVm001725t1,NonamEVm003797t1,NonamEVm010620t1,NonamEVm012335t1,NonamEVm012515t1,NonamEVm013603t1,NonamEVm015632t1	S1vsS3_Pos	0.236842
GO:0003774	cytoskeletal motor activity	120	5	0.53	0.00016	38	NonamEVm000493t1,NonamEVm001405t1,NonamEVm001725t1,NonamEVm004304t1,NonamEVm010620t1	S1vsS3_Pos	0.131579
GO:0051015	actin filament binding	140	5	0.61	0.00033	38	NonamEVm000493t1,NonamEVm001405t1,NonamEVm001725t1,NonamEVm004304t1,NonamEVm010620t1	S1vsS3_Pos	0.131579
GO:0005524	ATP binding	1178	13	5.16	0.00101	38	NonamEVm000493t1,NonamEVm001405t1,NonamEVm001725t1,NonamEVm004304t1,NonamEVm007834t1,NonamEVm010397t1,NonamEVm010620t1,NonamEVm011916t1,NonamEVm014334t1,NonamEVm019302t1,NonamEVm019835t1,NonamEVm027079t1,NonamEVm036410t1	S1vsS3_Pos	0.342105
GO:0005516	calmodulin binding	118	4	0.52	0.00168	38	NonamEVm000493t1,NonamEVm001405t1,NonamEVm004304t1,NonamEVm010620t1	S1vsS3_Pos	0.105263
GO:0005488	binding	6939	31	30.42	0.02998	38	NonamEVm000493t1,NonamEVm001273t1,NonamEVm001405t1,NonamEVm001501t1,NonamEVm001597t1,NonamEVm001725t1,NonamEVm002394t1,NonamEVm002701t1,NonamEVm003797t1,NonamEVm004304t1,NonamEVm006471t1,NonamEVm006700t1,NonamEVm007133t1,NonamEVm007834t1,NonamEVm010093t1,NonamEVm010097t1,NonamEVm010397t1,NonamEVm010519t1,NonamEVm010620t1,NonamEVm010952t1,NonamEVm011916t1,NonamEVm012352t1,NonamEVm012980t1,NonamEVm…	S1vsS3_Pos	0.815789
GO:0016787	hydrolase activity	1727	13	7.57	0.04806	38	NonamEVm000926t1,NonamEVm001501t1,NonamEVm002701t1,NonamEVm003797t1,NonamEVm007834t1,NonamEVm010397t1,NonamEVm011054t1,NonamEVm011916t1,NonamEVm014334t1,NonamEVm019302t1,NonamEVm019835t1,NonamEVm027079t1,NonamEVm036410t1	S1vsS3_Pos	0.342105
GO:0004553	hydrolase activity, hydrolyzing O-glycosyl compounds	84	2	0.37	0.05209	38	NonamEVm002701t1,NonamEVm011054t1	S1vsS3_Pos	0.0526316
GO:0004252	serine-type endopeptidase activity	89	2	0.39	0.05773	38	NonamEVm000926t1,NonamEVm001501t1	S1vsS3_Pos	0.0526316
GO:0015267	channel activity	205	4	1.61	0.00049	68	NonamEVm002903t1,NonamEVm004698t1,NonamEVm005970t1,NonamEVm008301t1	S1vsS4_Neg	0.0588235
GO:1901681	sulfur compound binding	101	5	0.79	0.00113	68	NonamEVm004119t1,NonamEVm005667t1,NonamEVm007057t1,NonamEVm008846t1,NonamEVm027562t1	S1vsS4_Neg	0.0735294
GO:0019887	protein kinase regulator activity	80	4	0.63	0.0035	68	NonamEVm006676t1,NonamEVm007057t1,NonamEVm017216t1,NonamEVm027562t1	S1vsS4_Neg	0.0588235
GO:0046914	transition metal ion binding	679	8	5.33	0.0045	68	NonamEVm001030t1,NonamEVm001996t1,NonamEVm001997t1,NonamEVm004013t1,NonamEVm004033t1,NonamEVm008846t1,NonamEVm014686t1,NonamEVm020150t1	S1vsS4_Neg	0.117647
GO:0004252	serine-type endopeptidase activity	89	4	0.7	0.00513	68	NonamEVm003872t1,NonamEVm004509t1,NonamEVm004740t1,NonamEVm005411t1	S1vsS4_Neg	0.0588235
GO:0016829	lyase activity	146	5	1.15	0.00563	68	NonamEVm001996t1,NonamEVm001997t1,NonamEVm005749t1,NonamEVm014686t1,NonamEVm020150t1	S1vsS4_Neg	0.0735294
GO:0097367	carbohydrate derivative binding	1589	13	12.46	0.00809	68	NonamEVm001377t1,NonamEVm001996t1,NonamEVm001997t1,NonamEVm003839t1,NonamEVm004119t1,NonamEVm005104t1,NonamEVm005667t1,NonamEVm007057t1,NonamEVm007234t1,NonamEVm008407t1,NonamEVm014686t1,NonamEVm020150t1,NonamEVm027562t1	S1vsS4_Neg	0.191176
GO:0030246	carbohydrate binding	122	4	0.96	0.01522	68	NonamEVm000501t1,NonamEVm001080t1,NonamEVm007234t1,NonamEVm010400t1	S1vsS4_Neg	0.0588235
GO:0038023	signaling receptor activity	283	7	2.22	0.0164	68	NonamEVm000477t1,NonamEVm002903t1,NonamEVm003635t1,NonamEVm007057t1,NonamEVm009795t1,NonamEVm010400t1,NonamEVm027562t1	S1vsS4_Neg	0.102941
GO:0030414	peptidase inhibitor activity	77	3	0.6	0.02235	68	NonamEVm000304t1,NonamEVm011306t1,NonamEVm019971t1	S1vsS4_Neg	0.0441176
GO:0008061	chitin binding	72	18	0.79	2.5e-20	95	NonamEVm000240t1,NonamEVm000498t1,NonamEVm001464t1,NonamEVm002701t1,NonamEVm003035t1,NonamEVm003308t1,NonamEVm006471t1,NonamEVm006700t1,NonamEVm007133t1,NonamEVm007513t1,NonamEVm008729t1,NonamEVm008981t1,NonamEVm012352t1,NonamEVm012412t1,NonamEVm012980t1,NonamEVm015160t1,NonamEVm015462t1,NonamEVm016833t1	S1vsS4_Pos	0.189474
GO:0005198	structural molecule activity	389	30	4.26	3.9e-18	95	NonamEVm000181t1,NonamEVm000493t1,NonamEVm000784t1,NonamEVm001405t1,NonamEVm001725t1,NonamEVm003797t1,NonamEVm004407t1,NonamEVm007186t1,NonamEVm010289t1,NonamEVm010507t1,NonamEVm010620t1,NonamEVm010949t1,NonamEVm012335t1,NonamEVm012412t1,NonamEVm012515t1,NonamEVm013130t1,NonamEVm013166t1,NonamEVm013229t1,NonamEVm013563t1,NonamEVm013574t1,NonamEVm013603t1,NonamEVm013684t1,NonamEVm014028t1,NonamEVm…	S1vsS4_Pos	0.315789
GO:0003774	cytoskeletal motor activity	120	7	1.32	0.00033	95	NonamEVm000493t1,NonamEVm001405t1,NonamEVm001725t1,NonamEVm004304t1,NonamEVm007186t1,NonamEVm010289t1,NonamEVm010620t1	S1vsS4_Pos	0.0736842
GO:0051015	actin filament binding	140	7	1.53	0.00083	95	NonamEVm000493t1,NonamEVm001405t1,NonamEVm001725t1,NonamEVm004304t1,NonamEVm007186t1,NonamEVm010289t1,NonamEVm010620t1	S1vsS4_Pos	0.0736842
GO:0005488	binding	6939	69	76.04	0.00087	95	NonamEVm000181t1,NonamEVm000240t1,NonamEVm000493t1,NonamEVm000498t1,NonamEVm000784t1,NonamEVm000985t1,NonamEVm001273t1,NonamEVm001405t1,NonamEVm001464t1,NonamEVm001501t1,NonamEVm001562t1,NonamEVm001597t1,NonamEVm001725t1,NonamEVm002394t1,NonamEVm002687t1,NonamEVm002701t1,NonamEVm002886t1,NonamEVm003035t1,NonamEVm003308t1,NonamEVm003504t1,NonamEVm003797t1,NonamEVm004304t1,NonamEVm004407t1,NonamEVm…	S1vsS4_Pos	0.726316
GO:0005516	calmodulin binding	118	6	1.29	0.00182	95	NonamEVm000493t1,NonamEVm001405t1,NonamEVm004304t1,NonamEVm007186t1,NonamEVm010289t1,NonamEVm010620t1	S1vsS4_Pos	0.0631579
GO:0016787	hydrolase activity	1727	27	18.93	0.00207	95	NonamEVm000498t1,NonamEVm000926t1,NonamEVm001501t1,NonamEVm001562t1,NonamEVm002260t1,NonamEVm002701t1,NonamEVm003308t1,NonamEVm003797t1,NonamEVm005119t1,NonamEVm005605t1,NonamEVm006323t1,NonamEVm007675t1,NonamEVm007834t1,NonamEVm009582t1,NonamEVm010397t1,NonamEVm011054t1,NonamEVm011564t1,NonamEVm011895t1,NonamEVm011916t1,NonamEVm012733t1,NonamEVm014077t1,NonamEVm014334t1,NonamEVm016577t1,NonamEVm…	S1vsS4_Pos	0.284211
GO:0004553	hydrolase activity, hydrolyzing O-glycosyl compounds	84	4	0.92	0.0134	95	NonamEVm000498t1,NonamEVm002701t1,NonamEVm011054t1,NonamEVm011564t1	S1vsS4_Pos	0.0421053
GO:0005524	ATP binding	1178	21	12.91	0.01509	95	NonamEVm000493t1,NonamEVm001405t1,NonamEVm001725t1,NonamEVm004304t1,NonamEVm006323t1,NonamEVm007186t1,NonamEVm007834t1,NonamEVm010289t1,NonamEVm010397t1,NonamEVm010620t1,NonamEVm010861t1,NonamEVm011895t1,NonamEVm011916t1,NonamEVm012733t1,NonamEVm014077t1,NonamEVm014334t1,NonamEVm016577t1,NonamEVm019302t1,NonamEVm019835t1,NonamEVm027079t1,NonamEVm036410t1	S1vsS4_Pos	0.221053
GO:0030414	peptidase inhibitor activity	77	3	0.84	0.05216	95	NonamEVm006292t1,NonamEVm006722t1,NonamEVm010861t1	S1vsS4_Pos	0.0315789
GO:0003964	RNA-directed DNA polymerase activity	139	11	1.62	5.6e-07	101	NonamEVm000492t1,NonamEVm000630t1,NonamEVm000845t1,NonamEVm000857t1,NonamEVm001381t1,NonamEVm001502t1,NonamEVm001608t1,NonamEVm002625t1,NonamEVm003098t1,NonamEVm003209t1,NonamEVm004369t1	S1vsS5_Neg	0.108911
GO:0030414	peptidase inhibitor activity	77	7	0.9	2.9e-05	101	NonamEVm000304t1,NonamEVm004071t1,NonamEVm004348t1,NonamEVm011190t1,NonamEVm014996t1,NonamEVm017911t1,NonamEVm021258t1	S1vsS5_Neg	0.0693069
GO:0008047	enzyme activator activity	224	8	2.61	0.00017	101	NonamEVm000350t1,NonamEVm000389t1,NonamEVm000635t1,NonamEVm001293t1,NonamEVm003230t1,NonamEVm005110t1,NonamEVm006676t1,NonamEVm007057t1	S1vsS5_Neg	0.0792079
GO:0004252	serine-type endopeptidase activity	89	6	1.04	0.00057	101	NonamEVm003872t1,NonamEVm004196t1,NonamEVm004740t1,NonamEVm004984t1,NonamEVm005232t1,NonamEVm005411t1	S1vsS5_Neg	0.0594059
GO:0004521	RNA endonuclease activity	71	5	0.83	0.00138	101	NonamEVm000492t1,NonamEVm000555t1,NonamEVm000630t1,NonamEVm003098t1,NonamEVm003209t1	S1vsS5_Neg	0.0495049
GO:0004175	endopeptidase activity	284	14	3.31	0.00138	101	NonamEVm000442t1,NonamEVm000630t1,NonamEVm001974t1,NonamEVm002186t1,NonamEVm002625t1,NonamEVm003098t1,NonamEVm003209t1,NonamEVm003872t1,NonamEVm004196t1,NonamEVm004369t1,NonamEVm004740t1,NonamEVm004984t1,NonamEVm005232t1,NonamEVm005411t1	S1vsS5_Neg	0.138614
GO:0016755	aminoacyltransferase activity	241	3	2.81	0.00202	101	NonamEVm001465t1,NonamEVm001555t1,NonamEVm004099t1	S1vsS5_Neg	0.029703
GO:0019887	protein kinase regulator activity	80	5	0.93	0.00234	101	NonamEVm001293t1,NonamEVm003230t1,NonamEVm005110t1,NonamEVm006676t1,NonamEVm007057t1	S1vsS5_Neg	0.0495049
GO:0004519	endonuclease activity	188	10	2.19	0.0098	101	NonamEVm000492t1,NonamEVm000555t1,NonamEVm000630t1,NonamEVm001381t1,NonamEVm001502t1,NonamEVm001608t1,NonamEVm002625t1,NonamEVm003098t1,NonamEVm003209t1,NonamEVm004369t1	S1vsS5_Neg	0.0990099
GO:0003887	DNA-directed DNA polymerase activity	79	4	0.92	0.01339	101	NonamEVm000630t1,NonamEVm002625t1,NonamEVm003098t1,NonamEVm003209t1	S1vsS5_Neg	0.039604
GO:0008061	chitin binding	72	17	1.06	1.7e-16	128	NonamEVm000240t1,NonamEVm000498t1,NonamEVm000781t1,NonamEVm001472t1,NonamEVm002698t1,NonamEVm002829t1,NonamEVm003308t1,NonamEVm003724t1,NonamEVm007133t1,NonamEVm008236t1,NonamEVm008718t1,NonamEVm008981t1,NonamEVm012412t1,NonamEVm013706t1,NonamEVm015160t1,NonamEVm015462t1,NonamEVm016833t1	S1vsS5_Pos	0.132812
GO:0016810	hydrolase activity, acting on carbon-nitrogen (but not peptide) bonds	101	6	1.49	0.0037	128	NonamEVm001542t1,NonamEVm001820t1,NonamEVm002698t1,NonamEVm002829t1,NonamEVm003308t1,NonamEVm008564t1	S1vsS5_Pos	0.046875
GO:0005488	binding	6939	88	102.46	0.0048	128	NonamEVm000002t1,NonamEVm000181t1,NonamEVm000240t1,NonamEVm000254t1,NonamEVm000292t1,NonamEVm000493t1,NonamEVm000498t1,NonamEVm000580t1,NonamEVm000599t1,NonamEVm000701t1,NonamEVm000781t1,NonamEVm000784t1,NonamEVm001250t1,NonamEVm001405t1,NonamEVm001472t1,NonamEVm001501t1,NonamEVm001542t1,NonamEVm001572t1,NonamEVm001597t1,NonamEVm001725t1,NonamEVm001769t1,NonamEVm001820t1,NonamEVm002394t1,NonamEVm…	S1vsS5_Pos	0.6875
GO:0005516	calmodulin binding	118	6	1.74	0.0079	128	NonamEVm000002t1,NonamEVm000493t1,NonamEVm001405t1,NonamEVm004304t1,NonamEVm007186t1,NonamEVm010620t1	S1vsS5_Pos	0.046875
GO:0003774	cytoskeletal motor activity	120	6	1.77	0.0086	128	NonamEVm000493t1,NonamEVm001405t1,NonamEVm001725t1,NonamEVm004304t1,NonamEVm007186t1,NonamEVm010620t1	S1vsS5_Pos	0.046875
GO:0051015	actin filament binding	140	6	2.07	0.0173	128	NonamEVm000493t1,NonamEVm001405t1,NonamEVm001725t1,NonamEVm004304t1,NonamEVm007186t1,NonamEVm010620t1	S1vsS5_Pos	0.046875
GO:0016787	hydrolase activity	1727	32	25.5	0.0295	128	NonamEVm000498t1,NonamEVm000580t1,NonamEVm000781t1,NonamEVm001501t1,NonamEVm001542t1,NonamEVm001820t1,NonamEVm002698t1,NonamEVm002829t1,NonamEVm003308t1,NonamEVm003598t1,NonamEVm003724t1,NonamEVm003797t1,NonamEVm005119t1,NonamEVm007834t1,NonamEVm008564t1,NonamEVm008785t1,NonamEVm009924t1,NonamEVm010397t1,NonamEVm011054t1,NonamEVm011132t1,NonamEVm011895t1,NonamEVm011916t1,NonamEVm012733t1,NonamEVm…	S1vsS5_Pos	0.25
GO:0004553	hydrolase activity, hydrolyzing O-glycosyl compounds	84	4	1.24	0.0354	128	NonamEVm000498t1,NonamEVm000781t1,NonamEVm003724t1,NonamEVm011054t1	S1vsS5_Pos	0.03125
GO:0030414	peptidase inhibitor activity	77	3	1.14	0.105	128	NonamEVm006292t1,NonamEVm006622t1,NonamEVm010861t1	S1vsS5_Pos	0.0234375
GO:0004252	serine-type endopeptidase activity	89	19	6.4	1.4e-05	623	NonamEVm001236t1,NonamEVm001830t1,NonamEVm003123t1,NonamEVm003165t1,NonamEVm003571t1,NonamEVm003693t1,NonamEVm003802t1,NonamEVm003872t1,NonamEVm004006t1,NonamEVm004196t1,NonamEVm004231t1,NonamEVm004500t1,NonamEVm004509t1,NonamEVm004633t1,NonamEVm004700t1,NonamEVm004740t1,NonamEVm004984t1,NonamEVm005232t1,NonamEVm005411t1	S1vsS6_Neg	0.0304976
GO:0030414	peptidase inhibitor activity	77	16	5.53	9.2e-05	623	NonamEVm000243t1,NonamEVm000283t1,NonamEVm000304t1,NonamEVm002154t1,NonamEVm003729t1,NonamEVm004071t1,NonamEVm004181t1,NonamEVm004218t1,NonamEVm004322t1,NonamEVm004348t1,NonamEVm004387t1,NonamEVm006722t1,NonamEVm011190t1,NonamEVm015173t1,NonamEVm017911t1,NonamEVm021258t1	S1vsS6_Neg	0.0256822
GO:0030674	protein-macromolecule adaptor activity	145	22	10.42	0.00064	623	NonamEVm000236t1,NonamEVm000281t1,NonamEVm000608t1,NonamEVm000893t1,NonamEVm000931t1,NonamEVm001097t1,NonamEVm001141t1,NonamEVm001309t1,NonamEVm001530t1,NonamEVm002107t1,NonamEVm003116t1,NonamEVm003277t1,NonamEVm003448t1,NonamEVm004062t1,NonamEVm004183t1,NonamEVm004199t1,NonamEVm004683t1,NonamEVm006574t1,NonamEVm008947t1,NonamEVm009249t1,NonamEVm009348t1,NonamEVm037948t1	S1vsS6_Neg	0.035313
GO:0008047	enzyme activator activity	224	34	16.1	0.00183	623	NonamEVm000114t1,NonamEVm000227t1,NonamEVm000311t1,NonamEVm000350t1,NonamEVm000355t1,NonamEVm000389t1,NonamEVm000412t1,NonamEVm000474t1,NonamEVm000635t1,NonamEVm001017t1,NonamEVm001073t1,NonamEVm001135t1,NonamEVm001452t1,NonamEVm001660t1,NonamEVm002145t1,NonamEVm002324t1,NonamEVm002366t1,NonamEVm002518t1,NonamEVm002908t1,NonamEVm003011t1,NonamEVm003174t1,NonamEVm003230t1,NonamEVm003311t1,NonamEVm…	S1vsS6_Neg	0.0545746
GO:0005096	GTPase activator activity	123	18	8.84	0.00289	623	NonamEVm000114t1,NonamEVm000311t1,NonamEVm000355t1,NonamEVm000389t1,NonamEVm000412t1,NonamEVm000474t1,NonamEVm001073t1,NonamEVm001135t1,NonamEVm001660t1,NonamEVm002145t1,NonamEVm002324t1,NonamEVm002366t1,NonamEVm002518t1,NonamEVm003311t1,NonamEVm003450t1,NonamEVm004683t1,NonamEVm009941t1,NonamEVm018698t1	S1vsS6_Neg	0.0288925
GO:1901981	phosphatidylinositol phosphate binding	73	11	5.25	0.01449	623	NonamEVm000114t1,NonamEVm000236t1,NonamEVm000259t1,NonamEVm000271t1,NonamEVm000415t1,NonamEVm000603t1,NonamEVm000684t1,NonamEVm001707t1,NonamEVm002145t1,NonamEVm004683t1,NonamEVm018698t1	S1vsS6_Neg	0.0176565
GO:0008234	cysteine-type peptidase activity	105	14	7.55	0.01769	623	NonamEVm000305t1,NonamEVm000442t1,NonamEVm000910t1,NonamEVm001462t1,NonamEVm001591t1,NonamEVm002186t1,NonamEVm002306t1,NonamEVm003499t1,NonamEVm003764t1,NonamEVm003802t1,NonamEVm004291t1,NonamEVm004991t1,NonamEVm008334t1,NonamEVm008491t1	S1vsS6_Neg	0.0224719
GO:0019899	enzyme binding	828	66	59.5	0.02135	623	NonamEVm000051t1,NonamEVm000066t1,NonamEVm000164t1,NonamEVm000198t1,NonamEVm000204t1,NonamEVm000241t1,NonamEVm000243t1,NonamEVm000283t1,NonamEVm000300t1,NonamEVm000304t1,NonamEVm000311t1,NonamEVm000350t1,NonamEVm000623t1,NonamEVm000646t1,NonamEVm000673t1,NonamEVm000674t1,NonamEVm000752t1,NonamEVm000795t1,NonamEVm000819t1,NonamEVm000878t1,NonamEVm000989t1,NonamEVm001097t1,NonamEVm001104t1,NonamEVm…	S1vsS6_Neg	0.105939
GO:0008324	monoatomic cation transmembrane transporter activity	271	16	19.48	0.02294	623	NonamEVm000382t1,NonamEVm000465t1,NonamEVm000837t1,NonamEVm001201t1,NonamEVm001228t1,NonamEVm001590t1,NonamEVm002056t1,NonamEVm002391t1,NonamEVm004252t1,NonamEVm005913t1,NonamEVm007392t1,NonamEVm012876t1,NonamEVm019552t1,NonamEVm024943t1,NonamEVm026653t1,NonamEVm045937t1	S1vsS6_Neg	0.0256822
GO:0001216	DNA-binding transcription activator activity	70	10	5.03	0.02708	623	NonamEVm000775t1,NonamEVm001341t1,NonamEVm001500t1,NonamEVm001556t1,NonamEVm001726t1,NonamEVm002293t1,NonamEVm002574t1,NonamEVm003262t1,NonamEVm003478t1,NonamEVm004507t1	S1vsS6_Neg	0.0160514
GO:0005198	structural molecule activity	389	39	6.69	5.3e-19	149	NonamEVm000181t1,NonamEVm000493t1,NonamEVm000784t1,NonamEVm001405t1,NonamEVm001725t1,NonamEVm003289t1,NonamEVm003551t1,NonamEVm003797t1,NonamEVm004407t1,NonamEVm006263t1,NonamEVm007357t1,NonamEVm007856t1,NonamEVm008299t1,NonamEVm008940t1,NonamEVm009530t1,NonamEVm010144t1,NonamEVm010620t1,NonamEVm011051t1,NonamEVm011181t1,NonamEVm012264t1,NonamEVm012335t1,NonamEVm013130t1,NonamEVm013166t1,NonamEVm…	S1vsS6_Pos	0.261745
GO:0016787	hydrolase activity	1727	37	29.68	3e-13	149	NonamEVm003289t1,NonamEVm003455t1,NonamEVm003664t1,NonamEVm003667t1,NonamEVm003797t1,NonamEVm003878t1,NonamEVm004602t1,NonamEVm004873t1,NonamEVm005119t1,NonamEVm005605t1,NonamEVm005725t1,NonamEVm006025t1,NonamEVm007675t1,NonamEVm007834t1,NonamEVm008564t1,NonamEVm008765t1,NonamEVm010145t1,NonamEVm010351t1,NonamEVm010397t1,NonamEVm010950t1,NonamEVm011895t1,NonamEVm011916t1,NonamEVm012046t1,NonamEVm…	S1vsS6_Pos	0.248322
GO:0015078	proton transmembrane transporter activity	80	11	1.38	1e-07	149	NonamEVm002682t1,NonamEVm002913t1,NonamEVm006244t1,NonamEVm006692t1,NonamEVm007046t1,NonamEVm007076t1,NonamEVm007862t1,NonamEVm011791t1,NonamEVm012975t1,NonamEVm014819t1,NonamEVm016676t1	S1vsS6_Pos	0.0738255
GO:0005524	ATP binding	1178	35	20.25	0.00068	149	NonamEVm000002t1,NonamEVm000493t1,NonamEVm001405t1,NonamEVm001725t1,NonamEVm002102t1,NonamEVm002359t1,NonamEVm002682t1,NonamEVm002913t1,NonamEVm004142t1,NonamEVm004304t1,NonamEVm004602t1,NonamEVm004873t1,NonamEVm005725t1,NonamEVm007834t1,NonamEVm008765t1,NonamEVm010351t1,NonamEVm010397t1,NonamEVm010620t1,NonamEVm010950t1,NonamEVm011895t1,NonamEVm011916t1,NonamEVm012046t1,NonamEVm012229t1,NonamEVm…	S1vsS6_Pos	0.234899
GO:0003735	structural constituent of ribosome	155	9	2.66	0.00137	149	NonamEVm006263t1,NonamEVm008299t1,NonamEVm008940t1,NonamEVm011181t1,NonamEVm012264t1,NonamEVm015156t1,NonamEVm016500t1,NonamEVm017249t1,NonamEVm017643t1	S1vsS6_Pos	0.0604027
GO:0015399	primary active transmembrane transporter activity	116	5	1.99	0.00263	149	NonamEVm002913t1,NonamEVm007046t1,NonamEVm007076t1,NonamEVm007653t1,NonamEVm007742t1	S1vsS6_Pos	0.033557
GO:0016616	oxidoreductase activity, acting on the CH-OH group of donors, NAD or NADP as acceptor	100	6	1.72	0.00739	149	NonamEVm004335t1,NonamEVm005329t1,NonamEVm005598t1,NonamEVm005707t1,NonamEVm005721t1,NonamEVm005917t1	S1vsS6_Pos	0.0402685
GO:0005516	calmodulin binding	118	5	2.03	0.0524	149	NonamEVm000002t1,NonamEVm000493t1,NonamEVm001405t1,NonamEVm004304t1,NonamEVm010620t1	S1vsS6_Pos	0.033557
GO:0003774	cytoskeletal motor activity	120	5	2.06	0.05557	149	NonamEVm000493t1,NonamEVm001405t1,NonamEVm001725t1,NonamEVm004304t1,NonamEVm010620t1	S1vsS6_Pos	0.033557
GO:0016853	isomerase activity	127	5	2.18	0.06754	149	NonamEVm002925t1,NonamEVm005329t1,NonamEVm007675t1,NonamEVm007893t1,NonamEVm019562t1	S1vsS6_Pos	0.033557
GO:0005198	structural molecule activity	389	5	0.36	8.9e-06	8	NonamEVm007731t1,NonamEVm013038t1,NonamEVm013039t1,NonamEVm013356t1,NonamEVm016442t1	S2vsS3_Neg	0.625
GO:0003697	single-stranded DNA binding	79	1	0.07	0.071	8	NonamEVm005119t1	S2vsS3_Neg	0.125
GO:0004252	serine-type endopeptidase activity	89	1	0.08	0.079	8	NonamEVm004740t1	S2vsS3_Neg	0.125
GO:0140993	histone modifying activity	94	1	0.09	0.084	8	NonamEVm005119t1	S2vsS3_Neg	0.125
GO:0046943	carboxylic acid transmembrane transporter activity	94	1	0.09	0.084	8	NonamEVm003944t1	S2vsS3_Neg	0.125
GO:0008757	S-adenosylmethionine-dependent methyltransferase activity	116	1	0.11	0.102	8	NonamEVm005119t1	S2vsS3_Neg	0.125
GO:0004519	endonuclease activity	188	1	0.17	0.161	8	NonamEVm005119t1	S2vsS3_Neg	0.125
GO:0042803	protein homodimerization activity	287	1	0.26	0.236	8	NonamEVm005119t1	S2vsS3_Neg	0.125
GO:0140097	catalytic activity, acting on DNA	361	1	0.33	0.289	8	NonamEVm005119t1	S2vsS3_Neg	0.125
GO:0003690	double-stranded DNA binding	432	1	0.4	0.336	8	NonamEVm005119t1	S2vsS3_Neg	0.125
GO:0008061	chitin binding	72	1	0.03	0.033	4	NonamEVm002701t1	S2vsS3_Pos	0.25
GO:0003697	single-stranded DNA binding	79	1	0.04	0.036	4	NonamEVm014813t1	S2vsS3_Pos	0.25
GO:0004553	hydrolase activity, hydrolyzing O-glycosyl compounds	84	1	0.04	0.038	4	NonamEVm002701t1	S2vsS3_Pos	0.25
GO:0000166	nucleotide binding	1615	2	0.75	0.052	4	NonamEVm014077t1,NonamEVm014813t1	S2vsS3_Pos	0.5
GO:0003723	RNA binding	879	2	0.41	0.054	4	NonamEVm007096t1,NonamEVm014813t1	S2vsS3_Pos	0.5
GO:0003964	RNA-directed DNA polymerase activity	139	1	0.06	0.063	4	NonamEVm007096t1	S2vsS3_Pos	0.25
GO:0004519	endonuclease activity	188	1	0.09	0.084	4	NonamEVm007096t1	S2vsS3_Pos	0.25
GO:0016787	hydrolase activity	1727	3	0.8	0.247	4	NonamEVm002701t1,NonamEVm007096t1,NonamEVm014077t1	S2vsS3_Pos	0.75
GO:0042802	identical protein binding	740	1	0.34	0.3	4	NonamEVm014813t1	S2vsS3_Pos	0.25
GO:0005524	ATP binding	1178	1	0.54	0.443	4	NonamEVm014077t1	S2vsS3_Pos	0.25
GO:0038023	signaling receptor activity	283	5	0.78	0.00078	24	NonamEVm000477t1,NonamEVm002903t1,NonamEVm007057t1,NonamEVm010400t1,NonamEVm027562t1	S2vsS4_Neg	0.208333
GO:1901681	sulfur compound binding	101	3	0.28	0.0026	24	NonamEVm007057t1,NonamEVm008846t1,NonamEVm027562t1	S2vsS4_Neg	0.125
GO:0020037	heme binding	107	3	0.3	0.00306	24	NonamEVm000539t1,NonamEVm009346t1,NonamEVm009383t1	S2vsS4_Neg	0.125
GO:0019887	protein kinase regulator activity	80	2	0.22	0.02035	24	NonamEVm007057t1,NonamEVm027562t1	S2vsS4_Neg	0.0833333
GO:0004497	monooxygenase activity	83	2	0.23	0.02181	24	NonamEVm000539t1,NonamEVm009346t1	S2vsS4_Neg	0.0833333
GO:0031406	carboxylic acid binding	87	2	0.24	0.02382	24	NonamEVm007057t1,NonamEVm027562t1	S2vsS4_Neg	0.0833333
GO:0004252	serine-type endopeptidase activity	89	2	0.25	0.02485	24	NonamEVm004740t1,NonamEVm005411t1	S2vsS4_Neg	0.0833333
GO:0050660	flavin adenine dinucleotide binding	89	2	0.25	0.02485	24	NonamEVm000539t1,NonamEVm009346t1	S2vsS4_Neg	0.0833333
GO:0005516	calmodulin binding	118	2	0.33	0.04173	24	NonamEVm000539t1,NonamEVm009346t1	S2vsS4_Neg	0.0833333
GO:0030246	carbohydrate binding	122	2	0.34	0.04432	24	NonamEVm000501t1,NonamEVm010400t1	S2vsS4_Neg	0.0833333
GO:0005198	structural molecule activity	389	7	0.63	9.1e-07	14	NonamEVm013130t1,NonamEVm013166t1,NonamEVm013229t1,NonamEVm013336t1,NonamEVm013574t1,NonamEVm016096t1,NonamEVm016799t1	S2vsS4_Pos	0.5
GO:0005488	binding	6939	7	11.21	0.0012	14	NonamEVm010069t1,NonamEVm010093t1,NonamEVm010097t1,NonamEVm010519t1,NonamEVm010529t1,NonamEVm010861t1,NonamEVm014077t1	S2vsS4_Pos	0.5
GO:0030414	peptidase inhibitor activity	77	1	0.12	0.1175	14	NonamEVm010861t1	S2vsS4_Pos	0.0714286
GO:0019901	protein kinase binding	236	1	0.38	0.3207	14	NonamEVm010861t1	S2vsS4_Pos	0.0714286
GO:0005102	signaling receptor binding	321	1	0.52	0.4106	14	NonamEVm010861t1	S2vsS4_Pos	0.0714286
GO:0008289	lipid binding	322	1	0.52	0.4116	14	NonamEVm010861t1	S2vsS4_Pos	0.0714286
GO:0005524	ATP binding	1178	2	1.9	0.5859	14	NonamEVm010861t1,NonamEVm014077t1	S2vsS4_Pos	0.142857
GO:0016787	hydrolase activity	1727	1	2.79	0.9555	14	NonamEVm014077t1	S2vsS4_Pos	0.0714286
GO:0140678	molecular function inhibitor activity	168	1	0.27	1	14	NonamEVm010861t1	S2vsS4_Pos	0.0714286
GO:0003824	catalytic activity	4076	1	6.58	1	14	NonamEVm014077t1	S2vsS4_Pos	0.0714286
GO:0003964	RNA-directed DNA polymerase activity	139	13	2.53	1.3e-06	158	NonamEVm000630t1,NonamEVm000845t1,NonamEVm000857t1,NonamEVm001335t1,NonamEVm001381t1,NonamEVm001502t1,NonamEVm001608t1,NonamEVm002625t1,NonamEVm003209t1,NonamEVm004257t1,NonamEVm006830t1,NonamEVm008160t1,NonamEVm018546t1	S2vsS5_Neg	0.0822785
GO:0004252	serine-type endopeptidase activity	89	10	1.62	4.5e-06	158	NonamEVm000926t1,NonamEVm001236t1,NonamEVm002362t1,NonamEVm004196t1,NonamEVm004231t1,NonamEVm004633t1,NonamEVm004740t1,NonamEVm004984t1,NonamEVm005232t1,NonamEVm005411t1	S2vsS5_Neg	0.0632911
GO:0020037	heme binding	107	7	1.95	0.0033	158	NonamEVm000539t1,NonamEVm000803t1,NonamEVm003024t1,NonamEVm003027t1,NonamEVm003439t1,NonamEVm009346t1,NonamEVm033199t1	S2vsS5_Neg	0.0443038
GO:0004519	endonuclease activity	188	11	3.43	0.0049	158	NonamEVm000555t1,NonamEVm000630t1,NonamEVm001335t1,NonamEVm001381t1,NonamEVm001502t1,NonamEVm001569t1,NonamEVm001608t1,NonamEVm002625t1,NonamEVm003209t1,NonamEVm004257t1,NonamEVm008160t1	S2vsS5_Neg	0.0696203
GO:0030414	peptidase inhibitor activity	77	5	1.4	0.013	158	NonamEVm004071t1,NonamEVm004348t1,NonamEVm006722t1,NonamEVm011190t1,NonamEVm021258t1	S2vsS5_Neg	0.0316456
GO:0046872	metal ion binding	2393	56	43.61	0.0162	158	NonamEVm000182t1,NonamEVm000308t1,NonamEVm000323t1,NonamEVm000349t1,NonamEVm000350t1,NonamEVm000363t1,NonamEVm000391t1,NonamEVm000413t1,NonamEVm000465t1,NonamEVm000539t1,NonamEVm000608t1,NonamEVm000630t1,NonamEVm000762t1,NonamEVm000932t1,NonamEVm001235t1,NonamEVm001272t1,NonamEVm001335t1,NonamEVm001363t1,NonamEVm001381t1,NonamEVm001465t1,NonamEVm001502t1,NonamEVm001562t1,NonamEVm001590t1,NonamEVm…	S2vsS5_Neg	0.35443
GO:0004497	monooxygenase activity	83	5	1.51	0.0175	158	NonamEVm000539t1,NonamEVm003024t1,NonamEVm003027t1,NonamEVm003840t1,NonamEVm009346t1	S2vsS5_Neg	0.0316456
GO:0022853	active monoatomic ion transmembrane transporter activity	128	6	2.33	0.0293	158	NonamEVm000465t1,NonamEVm001590t1,NonamEVm002165t1,NonamEVm002428t1,NonamEVm024943t1,NonamEVm027775t1	S2vsS5_Neg	0.0379747
GO:0005506	iron ion binding	100	5	1.82	0.0357	158	NonamEVm003024t1,NonamEVm003027t1,NonamEVm003146t1,NonamEVm003840t1,NonamEVm009741t1	S2vsS5_Neg	0.0316456
GO:0004521	RNA endonuclease activity	71	4	1.29	0.0403	158	NonamEVm000555t1,NonamEVm000630t1,NonamEVm001569t1,NonamEVm003209t1	S2vsS5_Neg	0.0253165
GO:0005198	structural molecule activity	389	30	3.59	1.4e-24	80	NonamEVm000181t1,NonamEVm000221t1,NonamEVm000254t1,NonamEVm000784t1,NonamEVm003551t1,NonamEVm006461t1,NonamEVm007856t1,NonamEVm009530t1,NonamEVm010144t1,NonamEVm010507t1,NonamEVm010512t1,NonamEVm012412t1,NonamEVm013130t1,NonamEVm013166t1,NonamEVm013229t1,NonamEVm013336t1,NonamEVm013574t1,NonamEVm013684t1,NonamEVm014069t1,NonamEVm014115t1,NonamEVm014160t1,NonamEVm014827t1,NonamEVm015156t1,NonamEVm…	S2vsS5_Pos	0.375
GO:0020037	heme binding	107	5	0.99	0.003	80	NonamEVm001337t1,NonamEVm009383t1,NonamEVm016623t1,NonamEVm020591t1,NonamEVm021514t1	S2vsS5_Pos	0.0625
GO:0016614	oxidoreductase activity, acting on CH-OH group of donors	120	3	1.11	0.014	80	NonamEVm002259t1,NonamEVm003468t1,NonamEVm005596t1	S2vsS5_Pos	0.0375
GO:0000166	nucleotide binding	1615	13	14.9	0.019	80	NonamEVm000002t1,NonamEVm002259t1,NonamEVm002397t1,NonamEVm003468t1,NonamEVm005104t1,NonamEVm010861t1,NonamEVm014077t1,NonamEVm014334t1,NonamEVm014813t1,NonamEVm016247t1,NonamEVm016577t1,NonamEVm025145t1,NonamEVm028187t1	S2vsS5_Pos	0.1625
GO:0008061	chitin binding	72	3	0.66	0.029	80	NonamEVm003724t1,NonamEVm008718t1,NonamEVm012412t1	S2vsS5_Pos	0.0375
GO:0004519	endonuclease activity	188	5	1.73	0.03	80	NonamEVm007096t1,NonamEVm008785t1,NonamEVm009924t1,NonamEVm011132t1,NonamEVm029827t1	S2vsS5_Pos	0.0625
GO:0030414	peptidase inhibitor activity	77	3	0.71	0.034	80	NonamEVm000593t1,NonamEVm006292t1,NonamEVm010861t1	S2vsS5_Pos	0.0375
GO:0003697	single-stranded DNA binding	79	3	0.73	0.036	80	NonamEVm014813t1,NonamEVm016247t1,NonamEVm025145t1	S2vsS5_Pos	0.0375
GO:0003964	RNA-directed DNA polymerase activity	139	4	1.28	0.039	80	NonamEVm007096t1,NonamEVm008785t1,NonamEVm009924t1,NonamEVm011132t1	S2vsS5_Pos	0.05
GO:0005488	binding	6939	51	64.04	0.045	80	NonamEVm000002t1,NonamEVm000181t1,NonamEVm000254t1,NonamEVm000784t1,NonamEVm001337t1,NonamEVm001542t1,NonamEVm001769t1,NonamEVm002259t1,NonamEVm002331t1,NonamEVm002397t1,NonamEVm002687t1,NonamEVm002980t1,NonamEVm003387t1,NonamEVm003468t1,NonamEVm003724t1,NonamEVm004217t1,NonamEVm004340t1,NonamEVm005104t1,NonamEVm005300t1,NonamEVm005353t1,NonamEVm006292t1,NonamEVm007096t1,NonamEVm007667t1,NonamEVm…	S2vsS5_Pos	0.6375
GO:0004252	serine-type endopeptidase activity	89	26	9.7	1.6e-06	945	NonamEVm000926t1,NonamEVm001124t1,NonamEVm001236t1,NonamEVm001830t1,NonamEVm002095t1,NonamEVm002214t1,NonamEVm002260t1,NonamEVm003123t1,NonamEVm003165t1,NonamEVm003349t1,NonamEVm003571t1,NonamEVm003693t1,NonamEVm003802t1,NonamEVm004006t1,NonamEVm004196t1,NonamEVm004231t1,NonamEVm004235t1,NonamEVm004500t1,NonamEVm004597t1,NonamEVm004633t1,NonamEVm004700t1,NonamEVm004740t1,NonamEVm004984t1,NonamEVm…	S2vsS6_Neg	0.0275132
GO:0005096	GTPase activator activity	123	26	13.41	0.00064	945	NonamEVm000114t1,NonamEVm000276t1,NonamEVm000311t1,NonamEVm000355t1,NonamEVm000389t1,NonamEVm000412t1,NonamEVm000438t1,NonamEVm000474t1,NonamEVm000606t1,NonamEVm001073t1,NonamEVm001111t1,NonamEVm001121t1,NonamEVm001135t1,NonamEVm001269t1,NonamEVm001660t1,NonamEVm002025t1,NonamEVm002145t1,NonamEVm002324t1,NonamEVm002366t1,NonamEVm002518t1,NonamEVm003311t1,NonamEVm003450t1,NonamEVm004683t1,NonamEVm…	S2vsS6_Neg	0.0275132
GO:0008047	enzyme activator activity	224	48	24.42	0.0009	945	NonamEVm000114t1,NonamEVm000227t1,NonamEVm000244t1,NonamEVm000276t1,NonamEVm000311t1,NonamEVm000350t1,NonamEVm000355t1,NonamEVm000389t1,NonamEVm000412t1,NonamEVm000438t1,NonamEVm000474t1,NonamEVm000571t1,NonamEVm000606t1,NonamEVm000769t1,NonamEVm000794t1,NonamEVm000811t1,NonamEVm001017t1,NonamEVm001073t1,NonamEVm001111t1,NonamEVm001121t1,NonamEVm001135t1,NonamEVm001269t1,NonamEVm001452t1,NonamEVm…	S2vsS6_Neg	0.0507937
GO:0030414	peptidase inhibitor activity	77	16	8.39	0.00792	945	NonamEVm000243t1,NonamEVm000283t1,NonamEVm002154t1,NonamEVm003729t1,NonamEVm004071t1,NonamEVm004181t1,NonamEVm004218t1,NonamEVm004322t1,NonamEVm004348t1,NonamEVm004387t1,NonamEVm006269t1,NonamEVm006722t1,NonamEVm011190t1,NonamEVm012076t1,NonamEVm015173t1,NonamEVm021258t1	S2vsS6_Neg	0.0169312
GO:0008234	cysteine-type peptidase activity	105	20	11.45	0.00883	945	NonamEVm000305t1,NonamEVm000442t1,NonamEVm000526t1,NonamEVm000659t1,NonamEVm000910t1,NonamEVm001356t1,NonamEVm001462t1,NonamEVm001591t1,NonamEVm002096t1,NonamEVm002186t1,NonamEVm002306t1,NonamEVm003499t1,NonamEVm003764t1,NonamEVm003802t1,NonamEVm004291t1,NonamEVm004991t1,NonamEVm005489t1,NonamEVm007152t1,NonamEVm008334t1,NonamEVm008491t1	S2vsS6_Neg	0.021164
GO:0003682	chromatin binding	244	39	26.6	0.00888	945	NonamEVm000066t1,NonamEVm000088t1,NonamEVm000131t1,NonamEVm000163t1,NonamEVm000177t1,NonamEVm000198t1,NonamEVm000217t1,NonamEVm000227t1,NonamEVm000257t1,NonamEVm000349t1,NonamEVm000406t1,NonamEVm000423t1,NonamEVm000461t1,NonamEVm000488t1,NonamEVm000546t1,NonamEVm000582t1,NonamEVm000615t1,NonamEVm000671t1,NonamEVm000676t1,NonamEVm000811t1,NonamEVm000875t1,NonamEVm000967t1,NonamEVm000979t1,NonamEVm…	S2vsS6_Neg	0.0412698
GO:0008061	chitin binding	72	15	7.85	0.00972	945	NonamEVm001377t1,NonamEVm002701t1,NonamEVm002984t1,NonamEVm003035t1,NonamEVm003724t1,NonamEVm005544t1,NonamEVm006700t1,NonamEVm006759t1,NonamEVm007513t1,NonamEVm008981t1,NonamEVm012352t1,NonamEVm013706t1,NonamEVm015160t1,NonamEVm016833t1,NonamEVm016850t1	S2vsS6_Neg	0.015873
GO:0008324	monoatomic cation transmembrane transporter activity	271	30	29.54	0.01138	945	NonamEVm000028t1,NonamEVm000234t1,NonamEVm000382t1,NonamEVm000465t1,NonamEVm000681t1,NonamEVm000730t1,NonamEVm000837t1,NonamEVm001201t1,NonamEVm001228t1,NonamEVm001590t1,NonamEVm001771t1,NonamEVm001995t1,NonamEVm002056t1,NonamEVm002141t1,NonamEVm002165t1,NonamEVm002296t1,NonamEVm002391t1,NonamEVm002428t1,NonamEVm002951t1,NonamEVm003356t1,NonamEVm003446t1,NonamEVm004252t1,NonamEVm007392t1,NonamEVm…	S2vsS6_Neg	0.031746
GO:0019887	protein kinase regulator activity	80	16	8.72	0.01146	945	NonamEVm000244t1,NonamEVm000571t1,NonamEVm000769t1,NonamEVm000794t1,NonamEVm000811t1,NonamEVm001017t1,NonamEVm001432t1,NonamEVm001452t1,NonamEVm002908t1,NonamEVm003230t1,NonamEVm005110t1,NonamEVm005112t1,NonamEVm005480t1,NonamEVm006038t1,NonamEVm007246t1,NonamEVm007335t1	S2vsS6_Neg	0.0169312
GO:0005515	protein binding	3388	409	369.32	0.01419	945	NonamEVm000001t1,NonamEVm000010t1,NonamEVm000011t1,NonamEVm000027t1,NonamEVm000028t1,NonamEVm000030t1,NonamEVm000037t1,NonamEVm000050t1,NonamEVm000051t1,NonamEVm000055t1,NonamEVm000063t1,NonamEVm000066t1,NonamEVm000073t1,NonamEVm000077t1,NonamEVm000079t1,NonamEVm000080t1,NonamEVm000088t1,NonamEVm000107t1,NonamEVm000109t1,NonamEVm000123t1,NonamEVm000130t1,NonamEVm000134t1,NonamEVm000149t1,NonamEVm…	S2vsS6_Neg	0.432804
GO:0003735	structural constituent of ribosome	155	22	2.68	1.5e-14	150	NonamEVm008299t1,NonamEVm008833t1,NonamEVm008940t1,NonamEVm010379t1,NonamEVm011181t1,NonamEVm012264t1,NonamEVm012673t1,NonamEVm013256t1,NonamEVm013364t1,NonamEVm013588t1,NonamEVm013816t1,NonamEVm014654t1,NonamEVm015156t1,NonamEVm016368t1,NonamEVm016500t1,NonamEVm016558t1,NonamEVm017249t1,NonamEVm017643t1,NonamEVm017774t1,NonamEVm020599t1,NonamEVm021982t1,NonamEVm027227t1	S2vsS6_Pos	0.146667
GO:0005198	structural molecule activity	389	45	6.73	4.6e-13	150	NonamEVm000181t1,NonamEVm000784t1,NonamEVm003289t1,NonamEVm003551t1,NonamEVm003797t1,NonamEVm004407t1,NonamEVm005856t1,NonamEVm006839t1,NonamEVm007357t1,NonamEVm007856t1,NonamEVm008299t1,NonamEVm008833t1,NonamEVm008940t1,NonamEVm009530t1,NonamEVm010144t1,NonamEVm010379t1,NonamEVm011051t1,NonamEVm011181t1,NonamEVm012264t1,NonamEVm012673t1,NonamEVm013130t1,NonamEVm013166t1,NonamEVm013256t1,NonamEVm…	S2vsS6_Pos	0.3
GO:0015078	proton transmembrane transporter activity	80	11	1.38	1.1e-07	150	NonamEVm002682t1,NonamEVm002913t1,NonamEVm006244t1,NonamEVm006692t1,NonamEVm007046t1,NonamEVm007076t1,NonamEVm007862t1,NonamEVm011791t1,NonamEVm012975t1,NonamEVm014819t1,NonamEVm016676t1	S2vsS6_Pos	0.0733333
GO:0016787	hydrolase activity	1727	31	29.88	1e-06	150	NonamEVm000767t1,NonamEVm003289t1,NonamEVm003455t1,NonamEVm003664t1,NonamEVm003667t1,NonamEVm003797t1,NonamEVm003878t1,NonamEVm004602t1,NonamEVm004873t1,NonamEVm005605t1,NonamEVm005673t1,NonamEVm005725t1,NonamEVm006025t1,NonamEVm007096t1,NonamEVm007675t1,NonamEVm007834t1,NonamEVm008564t1,NonamEVm008765t1,NonamEVm010145t1,NonamEVm010351t1,NonamEVm011895t1,NonamEVm012046t1,NonamEVm012229t1,NonamEVm…	S2vsS6_Pos	0.206667
GO:0015399	primary active transmembrane transporter activity	116	6	2.01	0.0026	150	NonamEVm000767t1,NonamEVm002913t1,NonamEVm007046t1,NonamEVm007076t1,NonamEVm007742t1,NonamEVm010332t1	S2vsS6_Pos	0.04
GO:0005488	binding	6939	109	120.07	0.0637	150	NonamEVm000002t1,NonamEVm000126t1,NonamEVm000181t1,NonamEVm000767t1,NonamEVm000784t1,NonamEVm001572t1,NonamEVm001597t1,NonamEVm002102t1,NonamEVm002359t1,NonamEVm002598t1,NonamEVm002682t1,NonamEVm002707t1,NonamEVm002760t1,NonamEVm002913t1,NonamEVm003164t1,NonamEVm003289t1,NonamEVm003291t1,NonamEVm003455t1,NonamEVm003664t1,NonamEVm003797t1,NonamEVm003878t1,NonamEVm004032t1,NonamEVm004142t1,NonamEVm…	S2vsS6_Pos	0.726667
GO:0016491	oxidoreductase activity	603	14	10.43	0.0782	150	NonamEVm005329t1,NonamEVm005529t1,NonamEVm005596t1,NonamEVm005678t1,NonamEVm006177t1,NonamEVm007046t1,NonamEVm007076t1,NonamEVm007742t1,NonamEVm007920t1,NonamEVm009103t1,NonamEVm010332t1,NonamEVm020081t1,NonamEVm020591t1,NonamEVm028214t1	S2vsS6_Pos	0.0933333
GO:0043021	ribonucleoprotein complex binding	98	4	1.7	0.0897	150	NonamEVm003291t1,NonamEVm004602t1,NonamEVm013364t1,NonamEVm017249t1	S2vsS6_Pos	0.0266667
GO:0016810	hydrolase activity, acting on carbon-nitrogen (but not peptide) bonds	101	4	1.75	0.0976	150	NonamEVm006025t1,NonamEVm008564t1,NonamEVm010145t1,NonamEVm017067t1	S2vsS6_Pos	0.0266667
GO:0032561	guanyl ribonucleotide binding	223	4	3.86	0.0999	150	NonamEVm003664t1,NonamEVm003797t1,NonamEVm004295t1,NonamEVm004602t1	S2vsS6_Pos	0.0266667
GO:0003964	RNA-directed DNA polymerase activity	139	4	0.22	5.6e-05	14	NonamEVm007096t1,NonamEVm008785t1,NonamEVm009924t1,NonamEVm011132t1	S3vsS4_Neg	0.285714
GO:0004519	endonuclease activity	188	4	0.3	0.00018	14	NonamEVm007096t1,NonamEVm008785t1,NonamEVm009924t1,NonamEVm011132t1	S3vsS4_Neg	0.285714
GO:0003723	RNA binding	879	5	1.42	0.00972	14	NonamEVm007096t1,NonamEVm008785t1,NonamEVm009924t1,NonamEVm011132t1,NonamEVm016247t1	S3vsS4_Neg	0.357143
GO:0000166	nucleotide binding	1615	2	2.61	0.10106	14	NonamEVm009346t1,NonamEVm016247t1	S3vsS4_Neg	0.142857
GO:0042802	identical protein binding	740	3	1.2	0.11117	14	NonamEVm004906t1,NonamEVm009346t1,NonamEVm016247t1	S3vsS4_Neg	0.214286
GO:0003697	single-stranded DNA binding	79	1	0.13	0.12038	14	NonamEVm016247t1	S3vsS4_Neg	0.0714286
GO:0015078	proton transmembrane transporter activity	80	1	0.13	0.12181	14	NonamEVm003652t1	S3vsS4_Neg	0.0714286
GO:0004497	monooxygenase activity	83	1	0.13	0.1261	14	NonamEVm009346t1	S3vsS4_Neg	0.0714286
GO:0050660	flavin adenine dinucleotide binding	89	1	0.14	0.13462	14	NonamEVm009346t1	S3vsS4_Neg	0.0714286
GO:0004252	serine-type endopeptidase activity	89	1	0.14	0.13462	14	NonamEVm005411t1	S3vsS4_Neg	0.0714286
GO:0005198	structural molecule activity	389	11	0.67	1.5e-12	15	NonamEVm007731t1,NonamEVm012412t1,NonamEVm013038t1,NonamEVm013039t1,NonamEVm013336t1,NonamEVm013356t1,NonamEVm013477t1,NonamEVm013574t1,NonamEVm013586t1,NonamEVm016096t1,NonamEVm016442t1	S3vsS4_Pos	0.733333
GO:0008061	chitin binding	72	1	0.12	0.12	15	NonamEVm012412t1	S3vsS4_Pos	0.0666667
GO:0030414	peptidase inhibitor activity	77	1	0.13	0.13	15	NonamEVm010861t1	S3vsS4_Pos	0.0666667
GO:0003697	single-stranded DNA binding	79	1	0.14	0.13	15	NonamEVm005119t1	S3vsS4_Pos	0.0666667
GO:0140993	histone modifying activity	94	1	0.16	0.15	15	NonamEVm005119t1	S3vsS4_Pos	0.0666667
GO:0046943	carboxylic acid transmembrane transporter activity	94	1	0.16	0.15	15	NonamEVm003944t1	S3vsS4_Pos	0.0666667
GO:0008757	S-adenosylmethionine-dependent methyltransferase activity	116	1	0.2	0.18	15	NonamEVm005119t1	S3vsS4_Pos	0.0666667
GO:0004519	endonuclease activity	188	1	0.33	0.28	15	NonamEVm005119t1	S3vsS4_Pos	0.0666667
GO:0019901	protein kinase binding	236	1	0.41	0.34	15	NonamEVm010861t1	S3vsS4_Pos	0.0666667
GO:0042803	protein homodimerization activity	287	1	0.5	0.4	15	NonamEVm005119t1	S3vsS4_Pos	0.0666667
GO:0003964	RNA-directed DNA polymerase activity	139	9	1.35	7.2e-06	84	NonamEVm000492t1,NonamEVm000630t1,NonamEVm000845t1,NonamEVm000857t1,NonamEVm001335t1,NonamEVm002625t1,NonamEVm003209t1,NonamEVm006830t1,NonamEVm008160t1	S3vsS5_Neg	0.107143
GO:0008061	chitin binding	72	5	0.7	0.00064	84	NonamEVm002701t1,NonamEVm005544t1,NonamEVm006471t1,NonamEVm006801t1,NonamEVm012352t1	S3vsS5_Neg	0.0595238
GO:0004497	monooxygenase activity	83	5	0.8	0.00122	84	NonamEVm001343t1,NonamEVm002770t1,NonamEVm003024t1,NonamEVm003840t1,NonamEVm009346t1	S3vsS5_Neg	0.0595238
GO:0020037	heme binding	107	5	1.04	0.00372	84	NonamEVm000803t1,NonamEVm002770t1,NonamEVm003024t1,NonamEVm003439t1,NonamEVm009346t1	S3vsS5_Neg	0.0595238
GO:0016705	oxidoreductase activity, acting on paired donors, with incorporation or reduction of molecular oxygen	132	5	1.28	0.00897	84	NonamEVm001343t1,NonamEVm002770t1,NonamEVm003024t1,NonamEVm003840t1,NonamEVm009346t1	S3vsS5_Neg	0.0595238
GO:0005506	iron ion binding	100	4	0.97	0.01592	84	NonamEVm002770t1,NonamEVm003024t1,NonamEVm003146t1,NonamEVm003840t1	S3vsS5_Neg	0.047619
GO:0004521	RNA endonuclease activity	71	3	0.69	0.0313	84	NonamEVm000492t1,NonamEVm000630t1,NonamEVm003209t1	S3vsS5_Neg	0.0357143
GO:0030414	peptidase inhibitor activity	77	3	0.75	0.03845	84	NonamEVm006722t1,NonamEVm017911t1,NonamEVm021258t1	S3vsS5_Neg	0.0357143
GO:0003887	DNA-directed DNA polymerase activity	79	3	0.77	0.041	84	NonamEVm000630t1,NonamEVm002625t1,NonamEVm003209t1	S3vsS5_Neg	0.0357143
GO:0008270	zinc ion binding	501	9	4.85	0.05259	84	NonamEVm000630t1,NonamEVm001235t1,NonamEVm001272t1,NonamEVm002228t1,NonamEVm003146t1,NonamEVm003209t1,NonamEVm003470t1,NonamEVm004582t1,NonamEVm009346t1	S3vsS5_Neg	0.107143
GO:0005198	structural molecule activity	389	33	4.89	3.4e-19	109	NonamEVm000181t1,NonamEVm000254t1,NonamEVm000784t1,NonamEVm003551t1,NonamEVm005116t1,NonamEVm006461t1,NonamEVm007731t1,NonamEVm007856t1,NonamEVm009530t1,NonamEVm010144t1,NonamEVm010507t1,NonamEVm010512t1,NonamEVm012412t1,NonamEVm013038t1,NonamEVm013039t1,NonamEVm013166t1,NonamEVm013336t1,NonamEVm013356t1,NonamEVm013436t1,NonamEVm013477t1,NonamEVm013563t1,NonamEVm013586t1,NonamEVm013684t1,NonamEVm…	S3vsS5_Pos	0.302752
GO:0015399	primary active transmembrane transporter activity	116	9	1.46	6.7e-09	109	NonamEVm011959t1,NonamEVm012979t1,NonamEVm016623t1,NonamEVm017924t1,NonamEVm018663t1,NonamEVm020143t1,NonamEVm021514t1,NonamEVm026520t1,NonamEVm027956t1	S3vsS5_Pos	0.0825688
GO:0015078	proton transmembrane transporter activity	80	10	1.01	5.1e-08	109	NonamEVm000950t1,NonamEVm002642t1,NonamEVm012979t1,NonamEVm016623t1,NonamEVm017924t1,NonamEVm018663t1,NonamEVm020143t1,NonamEVm021514t1,NonamEVm026520t1,NonamEVm027956t1	S3vsS5_Pos	0.0917431
GO:0008061	chitin binding	72	7	0.91	3.1e-05	109	NonamEVm001472t1,NonamEVm002698t1,NonamEVm003724t1,NonamEVm005116t1,NonamEVm008718t1,NonamEVm012412t1,NonamEVm016351t1	S3vsS5_Pos	0.0642202
GO:0022853	active monoatomic ion transmembrane transporter activity	128	9	1.61	3.1e-05	109	NonamEVm002642t1,NonamEVm012979t1,NonamEVm016623t1,NonamEVm017924t1,NonamEVm018663t1,NonamEVm020143t1,NonamEVm021514t1,NonamEVm026520t1,NonamEVm027956t1	S3vsS5_Pos	0.0825688
GO:0020037	heme binding	107	8	1.35	5.6e-05	109	NonamEVm009383t1,NonamEVm012979t1,NonamEVm016623t1,NonamEVm017924t1,NonamEVm018663t1,NonamEVm021514t1,NonamEVm026520t1,NonamEVm027956t1	S3vsS5_Pos	0.0733945
GO:0016491	oxidoreductase activity	603	15	7.58	0.0083	109	NonamEVm002259t1,NonamEVm002980t1,NonamEVm003387t1,NonamEVm003468t1,NonamEVm004385t1,NonamEVm004829t1,NonamEVm009103t1,NonamEVm012979t1,NonamEVm016623t1,NonamEVm017924t1,NonamEVm018663t1,NonamEVm020143t1,NonamEVm021514t1,NonamEVm026520t1,NonamEVm027956t1	S3vsS5_Pos	0.137615
GO:0016614	oxidoreductase activity, acting on CH-OH group of donors	120	4	1.51	0.0254	109	NonamEVm002259t1,NonamEVm003468t1,NonamEVm004385t1,NonamEVm004829t1	S3vsS5_Pos	0.0366972
GO:0097367	carbohydrate derivative binding	1589	22	19.98	0.0343	109	NonamEVm000002t1,NonamEVm000181t1,NonamEVm001472t1,NonamEVm001769t1,NonamEVm001996t1,NonamEVm002397t1,NonamEVm002698t1,NonamEVm002849t1,NonamEVm003724t1,NonamEVm004217t1,NonamEVm005104t1,NonamEVm005116t1,NonamEVm005574t1,NonamEVm007330t1,NonamEVm008699t1,NonamEVm008718t1,NonamEVm009745t1,NonamEVm010861t1,NonamEVm011959t1,NonamEVm012412t1,NonamEVm016351t1,NonamEVm028187t1	S3vsS5_Pos	0.201835
GO:0030414	peptidase inhibitor activity	77	3	0.97	0.0725	109	NonamEVm000593t1,NonamEVm006292t1,NonamEVm010861t1	S3vsS5_Pos	0.0275229
GO:0008061	chitin binding	72	13	4.17	0.00021	502	NonamEVm001377t1,NonamEVm002701t1,NonamEVm002984t1,NonamEVm003035t1,NonamEVm005544t1,NonamEVm006471t1,NonamEVm006700t1,NonamEVm006759t1,NonamEVm006801t1,NonamEVm008981t1,NonamEVm012352t1,NonamEVm015160t1,NonamEVm016850t1	S3vsS6_Neg	0.0258964
GO:0004252	serine-type endopeptidase activity	89	14	5.15	0.00055	502	NonamEVm000926t1,NonamEVm001830t1,NonamEVm002095t1,NonamEVm002214t1,NonamEVm003123t1,NonamEVm003165t1,NonamEVm003571t1,NonamEVm003802t1,NonamEVm004231t1,NonamEVm004235t1,NonamEVm004700t1,NonamEVm004984t1,NonamEVm005232t1,NonamEVm005411t1	S3vsS6_Neg	0.0278884
GO:0008233	peptidase activity	435	41	25.19	0.00827	502	NonamEVm000305t1,NonamEVm000323t1,NonamEVm000349t1,NonamEVm000431t1,NonamEVm000526t1,NonamEVm000632t1,NonamEVm000865t1,NonamEVm000910t1,NonamEVm000926t1,NonamEVm001243t1,NonamEVm001462t1,NonamEVm001562t1,NonamEVm001591t1,NonamEVm001830t1,NonamEVm002095t1,NonamEVm002135t1,NonamEVm002186t1,NonamEVm002214t1,NonamEVm002228t1,NonamEVm002306t1,NonamEVm002361t1,NonamEVm002625t1,NonamEVm003123t1,NonamEVm…	S3vsS6_Neg	0.0816733
GO:0005488	binding	6939	406	401.82	0.01351	502	NonamEVm000001t1,NonamEVm000010t1,NonamEVm000011t1,NonamEVm000020t1,NonamEVm000028t1,NonamEVm000037t1,NonamEVm000050t1,NonamEVm000051t1,NonamEVm000063t1,NonamEVm000069t1,NonamEVm000073t1,NonamEVm000077t1,NonamEVm000109t1,NonamEVm000114t1,NonamEVm000122t1,NonamEVm000129t1,NonamEVm000155t1,NonamEVm000163t1,NonamEVm000164t1,NonamEVm000198t1,NonamEVm000201t1,NonamEVm000204t1,NonamEVm000227t1,NonamEVm…	S3vsS6_Neg	0.808765
GO:0008234	cysteine-type peptidase activity	105	12	6.08	0.01792	502	NonamEVm000305t1,NonamEVm000526t1,NonamEVm000910t1,NonamEVm001462t1,NonamEVm001591t1,NonamEVm002186t1,NonamEVm002306t1,NonamEVm003499t1,NonamEVm003802t1,NonamEVm004291t1,NonamEVm004991t1,NonamEVm008491t1	S3vsS6_Neg	0.0239044
GO:0003712	transcription coregulator activity	204	16	11.81	0.01964	502	NonamEVm000163t1,NonamEVm000423t1,NonamEVm000488t1,NonamEVm000548t1,NonamEVm000582t1,NonamEVm001354t1,NonamEVm002396t1,NonamEVm002989t1,NonamEVm003051t1,NonamEVm003107t1,NonamEVm003280t1,NonamEVm003321t1,NonamEVm004296t1,NonamEVm010684t1,NonamEVm018352t1,NonamEVm024746t1	S3vsS6_Neg	0.0318725
GO:0042277	peptide binding	95	11	5.5	0.02094	502	NonamEVm000164t1,NonamEVm000204t1,NonamEVm000244t1,NonamEVm000281t1,NonamEVm000646t1,NonamEVm000794t1,NonamEVm002031t1,NonamEVm002325t1,NonamEVm002419t1,NonamEVm003133t1,NonamEVm009347t1	S3vsS6_Neg	0.0219124
GO:0030414	peptidase inhibitor activity	77	9	4.46	0.03307	502	NonamEVm000283t1,NonamEVm003729t1,NonamEVm004322t1,NonamEVm004387t1,NonamEVm006269t1,NonamEVm006722t1,NonamEVm015173t1,NonamEVm017911t1,NonamEVm021258t1	S3vsS6_Neg	0.0179283
GO:0005515	protein binding	3388	212	196.19	0.03748	502	NonamEVm000001t1,NonamEVm000010t1,NonamEVm000011t1,NonamEVm000028t1,NonamEVm000037t1,NonamEVm000050t1,NonamEVm000051t1,NonamEVm000063t1,NonamEVm000073t1,NonamEVm000077t1,NonamEVm000109t1,NonamEVm000155t1,NonamEVm000163t1,NonamEVm000164t1,NonamEVm000198t1,NonamEVm000201t1,NonamEVm000204t1,NonamEVm000229t1,NonamEVm000235t1,NonamEVm000241t1,NonamEVm000244t1,NonamEVm000251t1,NonamEVm000271t1,NonamEVm…	S3vsS6_Neg	0.422311
GO:0016755	aminoacyltransferase activity	241	8	13.96	0.04421	502	NonamEVm000905t1,NonamEVm001027t1,NonamEVm001465t1,NonamEVm001475t1,NonamEVm001581t1,NonamEVm001779t1,NonamEVm002361t1,NonamEVm004099t1	S3vsS6_Neg	0.0159363
GO:0005198	structural molecule activity	389	27	4.49	6.3e-17	100	NonamEVm003289t1,NonamEVm003551t1,NonamEVm004407t1,NonamEVm005856t1,NonamEVm006839t1,NonamEVm007357t1,NonamEVm007731t1,NonamEVm007856t1,NonamEVm009530t1,NonamEVm010144t1,NonamEVm011051t1,NonamEVm012412t1,NonamEVm013038t1,NonamEVm013039t1,NonamEVm013336t1,NonamEVm013356t1,NonamEVm014069t1,NonamEVm014115t1,NonamEVm015156t1,NonamEVm015987t1,NonamEVm016442t1,NonamEVm016500t1,NonamEVm016799t1,NonamEVm…	S3vsS6_Pos	0.27
GO:0015078	proton transmembrane transporter activity	80	12	0.92	8.9e-11	100	NonamEVm002642t1,NonamEVm002682t1,NonamEVm002913t1,NonamEVm006244t1,NonamEVm006692t1,NonamEVm007046t1,NonamEVm007076t1,NonamEVm007862t1,NonamEVm011791t1,NonamEVm012975t1,NonamEVm014819t1,NonamEVm016676t1	S3vsS6_Pos	0.12
GO:0016829	lyase activity	146	7	1.68	0.0014	100	NonamEVm001996t1,NonamEVm001997t1,NonamEVm004032t1,NonamEVm005093t1,NonamEVm007893t1,NonamEVm014686t1,NonamEVm020150t1	S3vsS6_Pos	0.07
GO:0046914	transition metal ion binding	679	11	7.83	0.003	100	NonamEVm001204t1,NonamEVm001996t1,NonamEVm001997t1,NonamEVm003387t1,NonamEVm005119t1,NonamEVm005974t1,NonamEVm006177t1,NonamEVm009103t1,NonamEVm014686t1,NonamEVm018597t1,NonamEVm020150t1	S3vsS6_Pos	0.11
GO:0015399	primary active transmembrane transporter activity	116	4	1.34	0.0069	100	NonamEVm002913t1,NonamEVm007046t1,NonamEVm007076t1,NonamEVm007742t1	S3vsS6_Pos	0.04
GO:0016810	hydrolase activity, acting on carbon-nitrogen (but not peptide) bonds	101	4	1.17	0.0291	100	NonamEVm006025t1,NonamEVm008564t1,NonamEVm010145t1,NonamEVm017067t1	S3vsS6_Pos	0.04
GO:0016787	hydrolase activity	1727	18	19.92	0.0371	100	NonamEVm002514t1,NonamEVm003289t1,NonamEVm003878t1,NonamEVm003979t1,NonamEVm004602t1,NonamEVm005119t1,NonamEVm006025t1,NonamEVm007330t1,NonamEVm007675t1,NonamEVm008564t1,NonamEVm010145t1,NonamEVm012046t1,NonamEVm012229t1,NonamEVm014553t1,NonamEVm017067t1,NonamEVm023083t1,NonamEVm028187t1,NonamEVm029827t1	S3vsS6_Pos	0.18
GO:0005525	GTP binding	217	6	2.5	0.0392	100	NonamEVm001996t1,NonamEVm001997t1,NonamEVm004602t1,NonamEVm007330t1,NonamEVm014686t1,NonamEVm020150t1	S3vsS6_Pos	0.06
GO:0005488	binding	6939	64	80.04	0.051	100	NonamEVm000126t1,NonamEVm001204t1,NonamEVm001572t1,NonamEVm001996t1,NonamEVm001997t1,NonamEVm002682t1,NonamEVm002913t1,NonamEVm003289t1,NonamEVm003291t1,NonamEVm003387t1,NonamEVm003878t1,NonamEVm003979t1,NonamEVm004032t1,NonamEVm004407t1,NonamEVm004602t1,NonamEVm005003t1,NonamEVm005104t1,NonamEVm005119t1,NonamEVm005723t1,NonamEVm005974t1,NonamEVm006025t1,NonamEVm006177t1,NonamEVm006244t1,NonamEVm…	S3vsS6_Pos	0.64
GO:0016853	isomerase activity	127	4	1.46	0.0589	100	NonamEVm005329t1,NonamEVm007675t1,NonamEVm007893t1,NonamEVm019562t1	S3vsS6_Pos	0.04
GO:0008061	chitin binding	72	5	0.3	1.1e-05	36	NonamEVm002701t1,NonamEVm005544t1,NonamEVm006471t1,NonamEVm007513t1,NonamEVm012352t1	S4vsS5_Neg	0.138889
GO:0004497	monooxygenase activity	83	3	0.34	0.0048	36	NonamEVm001343t1,NonamEVm003024t1,NonamEVm003840t1	S4vsS5_Neg	0.0833333
GO:0016705	oxidoreductase activity, acting on paired donors, with incorporation or reduction of molecular oxygen	132	3	0.55	0.0171	36	NonamEVm001343t1,NonamEVm003024t1,NonamEVm003840t1	S4vsS5_Neg	0.0833333
GO:0004222	metalloendopeptidase activity	80	2	0.33	0.0433	36	NonamEVm001562t1,NonamEVm002228t1	S4vsS5_Neg	0.0555556
GO:0004252	serine-type endopeptidase activity	89	2	0.37	0.0524	36	NonamEVm000926t1,NonamEVm004231t1	S4vsS5_Neg	0.0555556
GO:0005506	iron ion binding	100	2	0.42	0.0644	36	NonamEVm003024t1,NonamEVm003840t1	S4vsS5_Neg	0.0555556
GO:0016616	oxidoreductase activity, acting on the CH-OH group of donors, NAD or NADP as acceptor	100	2	0.42	0.0644	36	NonamEVm000050t1,NonamEVm005979t1	S4vsS5_Neg	0.0555556
GO:0008236	serine-type peptidase activity	110	3	0.46	0.0801	36	NonamEVm000926t1,NonamEVm002228t1,NonamEVm004231t1	S4vsS5_Neg	0.0833333
GO:0003964	RNA-directed DNA polymerase activity	139	2	0.58	0.113	36	NonamEVm000845t1,NonamEVm002625t1	S4vsS5_Neg	0.0555556
GO:0016758	hexosyltransferase activity	145	2	0.6	0.1212	36	NonamEVm001347t1,NonamEVm003925t1	S4vsS5_Neg	0.0555556
GO:0015399	primary active transmembrane transporter activity	116	9	0.92	1.6e-10	69	NonamEVm011959t1,NonamEVm012979t1,NonamEVm016623t1,NonamEVm017924t1,NonamEVm018663t1,NonamEVm020143t1,NonamEVm021514t1,NonamEVm026520t1,NonamEVm027956t1	S4vsS5_Pos	0.130435
GO:0015078	proton transmembrane transporter activity	80	10	0.64	5.5e-10	69	NonamEVm000950t1,NonamEVm003652t1,NonamEVm012979t1,NonamEVm016623t1,NonamEVm017924t1,NonamEVm018663t1,NonamEVm020143t1,NonamEVm021514t1,NonamEVm026520t1,NonamEVm027956t1	S4vsS5_Pos	0.144928
GO:0022853	active monoatomic ion transmembrane transporter activity	128	9	1.02	6.8e-07	69	NonamEVm003652t1,NonamEVm012979t1,NonamEVm016623t1,NonamEVm017924t1,NonamEVm018663t1,NonamEVm020143t1,NonamEVm021514t1,NonamEVm026520t1,NonamEVm027956t1	S4vsS5_Pos	0.130435
GO:0020037	heme binding	107	8	0.85	1.9e-06	69	NonamEVm009383t1,NonamEVm012979t1,NonamEVm016623t1,NonamEVm017924t1,NonamEVm018663t1,NonamEVm021514t1,NonamEVm026520t1,NonamEVm027956t1	S4vsS5_Pos	0.115942
GO:0016491	oxidoreductase activity	603	14	4.8	5.2e-05	69	NonamEVm002980t1,NonamEVm003387t1,NonamEVm003468t1,NonamEVm004013t1,NonamEVm004829t1,NonamEVm009103t1,NonamEVm012979t1,NonamEVm016623t1,NonamEVm017924t1,NonamEVm018663t1,NonamEVm020143t1,NonamEVm021514t1,NonamEVm026520t1,NonamEVm027956t1	S4vsS5_Pos	0.202899
GO:0005198	structural molecule activity	389	9	3.1	0.0035	69	NonamEVm000029t1,NonamEVm003551t1,NonamEVm007856t1,NonamEVm009530t1,NonamEVm010144t1,NonamEVm013436t1,NonamEVm015987t1,NonamEVm017269t1,NonamEVm023629t1	S4vsS5_Pos	0.130435
GO:0046872	metal ion binding	2393	29	19.05	0.006	69	NonamEVm000426t1,NonamEVm000690t1,NonamEVm001996t1,NonamEVm002397t1,NonamEVm002980t1,NonamEVm003387t1,NonamEVm004013t1,NonamEVm004090t1,NonamEVm004217t1,NonamEVm005104t1,NonamEVm005300t1,NonamEVm005353t1,NonamEVm006136t1,NonamEVm007096t1,NonamEVm007667t1,NonamEVm008785t1,NonamEVm009103t1,NonamEVm009924t1,NonamEVm011132t1,NonamEVm012979t1,NonamEVm014686t1,NonamEVm016623t1,NonamEVm017924t1,NonamEVm…	S4vsS5_Pos	0.42029
GO:0000166	nucleotide binding	1615	12	12.85	0.0127	69	NonamEVm000029t1,NonamEVm001996t1,NonamEVm002397t1,NonamEVm003468t1,NonamEVm005104t1,NonamEVm009745t1,NonamEVm011959t1,NonamEVm014686t1,NonamEVm014813t1,NonamEVm016247t1,NonamEVm020150t1,NonamEVm025145t1	S4vsS5_Pos	0.173913
GO:0030414	peptidase inhibitor activity	77	3	0.61	0.0232	69	NonamEVm000593t1,NonamEVm006292t1,NonamEVm011306t1	S4vsS5_Pos	0.0434783
GO:0003964	RNA-directed DNA polymerase activity	139	4	1.11	0.0245	69	NonamEVm007096t1,NonamEVm008785t1,NonamEVm009924t1,NonamEVm011132t1	S4vsS5_Pos	0.057971
GO:0008061	chitin binding	72	16	5.46	7.3e-05	657	NonamEVm000240t1,NonamEVm001472t1,NonamEVm002701t1,NonamEVm002984t1,NonamEVm003035t1,NonamEVm003724t1,NonamEVm005544t1,NonamEVm006471t1,NonamEVm006700t1,NonamEVm006759t1,NonamEVm007513t1,NonamEVm008981t1,NonamEVm012352t1,NonamEVm015160t1,NonamEVm016833t1,NonamEVm016850t1	S4vsS6_Neg	0.0243531
GO:0005488	binding	6939	537	525.89	0.0008	657	NonamEVm000001t1,NonamEVm000010t1,NonamEVm000011t1,NonamEVm000020t1,NonamEVm000030t1,NonamEVm000037t1,NonamEVm000050t1,NonamEVm000051t1,NonamEVm000055t1,NonamEVm000063t1,NonamEVm000069t1,NonamEVm000073t1,NonamEVm000077t1,NonamEVm000095t1,NonamEVm000107t1,NonamEVm000109t1,NonamEVm000114t1,NonamEVm000122t1,NonamEVm000129t1,NonamEVm000149t1,NonamEVm000155t1,NonamEVm000163t1,NonamEVm000164t1,NonamEVm…	S4vsS6_Neg	0.817352
GO:0003723	RNA binding	879	86	66.62	0.0056	657	NonamEVm000030t1,NonamEVm000129t1,NonamEVm000204t1,NonamEVm000257t1,NonamEVm000301t1,NonamEVm000331t1,NonamEVm000396t1,NonamEVm000454t1,NonamEVm000482t1,NonamEVm000488t1,NonamEVm000494t1,NonamEVm000503t1,NonamEVm000608t1,NonamEVm000619t1,NonamEVm000629t1,NonamEVm000637t1,NonamEVm000676t1,NonamEVm000679t1,NonamEVm000712t1,NonamEVm000731t1,NonamEVm000732t1,NonamEVm000745t1,NonamEVm000747t1,NonamEVm…	S4vsS6_Neg	0.130898
GO:0140096	catalytic activity, acting on a protein	1419	115	107.54	0.0105	657	NonamEVm000030t1,NonamEVm000051t1,NonamEVm000077t1,NonamEVm000155t1,NonamEVm000163t1,NonamEVm000190t1,NonamEVm000229t1,NonamEVm000300t1,NonamEVm000305t1,NonamEVm000323t1,NonamEVm000349t1,NonamEVm000433t1,NonamEVm000526t1,NonamEVm000582t1,NonamEVm000609t1,NonamEVm000610t1,NonamEVm000659t1,NonamEVm000768t1,NonamEVm000769t1,NonamEVm000808t1,NonamEVm000830t1,NonamEVm000844t1,NonamEVm000854t1,NonamEVm…	S4vsS6_Neg	0.175038
GO:0042277	peptide binding	95	14	7.2	0.0119	657	NonamEVm000164t1,NonamEVm000204t1,NonamEVm000281t1,NonamEVm000646t1,NonamEVm000794t1,NonamEVm001301t1,NonamEVm002031t1,NonamEVm002325t1,NonamEVm002419t1,NonamEVm002930t1,NonamEVm003133t1,NonamEVm009181t1,NonamEVm009347t1,NonamEVm017323t1	S4vsS6_Neg	0.021309
GO:0004252	serine-type endopeptidase activity	89	13	6.75	0.0161	657	NonamEVm000926t1,NonamEVm001236t1,NonamEVm001501t1,NonamEVm002095t1,NonamEVm002260t1,NonamEVm003165t1,NonamEVm003349t1,NonamEVm003802t1,NonamEVm004231t1,NonamEVm004235t1,NonamEVm004597t1,NonamEVm004700t1,NonamEVm004984t1	S4vsS6_Neg	0.0197869
GO:0030234	enzyme regulator activity	528	47	40.02	0.0282	657	NonamEVm000114t1,NonamEVm000186t1,NonamEVm000227t1,NonamEVm000283t1,NonamEVm000415t1,NonamEVm000581t1,NonamEVm000678t1,NonamEVm000769t1,NonamEVm000794t1,NonamEVm001017t1,NonamEVm001073t1,NonamEVm001135t1,NonamEVm001146t1,NonamEVm001432t1,NonamEVm001452t1,NonamEVm001655t1,NonamEVm001660t1,NonamEVm002142t1,NonamEVm002145t1,NonamEVm002324t1,NonamEVm002366t1,NonamEVm002518t1,NonamEVm003011t1,NonamEVm…	S4vsS6_Neg	0.0715373
GO:0005102	signaling receptor binding	321	34	24.33	0.0285	657	NonamEVm000001t1,NonamEVm000011t1,NonamEVm000063t1,NonamEVm000155t1,NonamEVm000204t1,NonamEVm000347t1,NonamEVm000503t1,NonamEVm000518t1,NonamEVm000526t1,NonamEVm000694t1,NonamEVm000794t1,NonamEVm000899t1,NonamEVm000951t1,NonamEVm001073t1,NonamEVm001172t1,NonamEVm001294t1,NonamEVm001300t1,NonamEVm001762t1,NonamEVm002035t1,NonamEVm002146t1,NonamEVm002228t1,NonamEVm002328t1,NonamEVm002815t1,NonamEVm…	S4vsS6_Neg	0.0517504
GO:0043021	ribonucleoprotein complex binding	98	13	7.43	0.0331	657	NonamEVm000051t1,NonamEVm000664t1,NonamEVm000712t1,NonamEVm001301t1,NonamEVm001452t1,NonamEVm001515t1,NonamEVm002004t1,NonamEVm002037t1,NonamEVm002111t1,NonamEVm002325t1,NonamEVm002381t1,NonamEVm005873t1,NonamEVm012984t1	S4vsS6_Neg	0.0197869
GO:0005198	structural molecule activity	389	27	29.48	0.0367	657	NonamEVm000001t1,NonamEVm000020t1,NonamEVm000139t1,NonamEVm000204t1,NonamEVm000257t1,NonamEVm000281t1,NonamEVm000503t1,NonamEVm000518t1,NonamEVm000613t1,NonamEVm000958t1,NonamEVm001000t1,NonamEVm001787t1,NonamEVm002328t1,NonamEVm003815t1,NonamEVm005108t1,NonamEVm005979t1,NonamEVm006147t1,NonamEVm006343t1,NonamEVm008097t1,NonamEVm010343t1,NonamEVm010949t1,NonamEVm011536t1,NonamEVm012515t1,NonamEVm…	S4vsS6_Neg	0.0410959
GO:0003735	structural constituent of ribosome	155	28	2.06	1.2e-24	115	NonamEVm006229t1,NonamEVm006976t1,NonamEVm007642t1,NonamEVm008118t1,NonamEVm008299t1,NonamEVm008833t1,NonamEVm008940t1,NonamEVm010379t1,NonamEVm011181t1,NonamEVm012673t1,NonamEVm013256t1,NonamEVm013364t1,NonamEVm013588t1,NonamEVm013816t1,NonamEVm014385t1,NonamEVm014654t1,NonamEVm015156t1,NonamEVm015445t1,NonamEVm015577t1,NonamEVm016368t1,NonamEVm016500t1,NonamEVm017249t1,NonamEVm017643t1,NonamEVm…	S4vsS6_Pos	0.243478
GO:0005198	structural molecule activity	389	41	5.16	6.2e-07	115	NonamEVm000029t1,NonamEVm003289t1,NonamEVm003551t1,NonamEVm004407t1,NonamEVm006229t1,NonamEVm006976t1,NonamEVm007357t1,NonamEVm007642t1,NonamEVm007856t1,NonamEVm008118t1,NonamEVm008299t1,NonamEVm008833t1,NonamEVm008940t1,NonamEVm009530t1,NonamEVm010144t1,NonamEVm010379t1,NonamEVm011051t1,NonamEVm011181t1,NonamEVm012673t1,NonamEVm013256t1,NonamEVm013364t1,NonamEVm013588t1,NonamEVm013816t1,NonamEVm…	S4vsS6_Pos	0.356522
GO:0015078	proton transmembrane transporter activity	80	8	1.06	9.8e-06	115	NonamEVm003652t1,NonamEVm006244t1,NonamEVm007076t1,NonamEVm007862t1,NonamEVm011791t1,NonamEVm012975t1,NonamEVm014819t1,NonamEVm017924t1	S4vsS6_Pos	0.0695652
GO:0016829	lyase activity	146	8	1.94	0.00069	115	NonamEVm001996t1,NonamEVm001997t1,NonamEVm004032t1,NonamEVm005062t1,NonamEVm005093t1,NonamEVm007893t1,NonamEVm014686t1,NonamEVm020150t1	S4vsS6_Pos	0.0695652
GO:0046914	transition metal ion binding	679	11	9.01	0.0057	115	NonamEVm001996t1,NonamEVm001997t1,NonamEVm002404t1,NonamEVm004033t1,NonamEVm004836t1,NonamEVm005974t1,NonamEVm006177t1,NonamEVm009103t1,NonamEVm014686t1,NonamEVm018597t1,NonamEVm020150t1	S4vsS6_Pos	0.0956522
GO:0016787	hydrolase activity	1727	17	22.91	0.01412	115	NonamEVm000029t1,NonamEVm003289t1,NonamEVm003440t1,NonamEVm003521t1,NonamEVm003550t1,NonamEVm004033t1,NonamEVm004602t1,NonamEVm007675t1,NonamEVm008564t1,NonamEVm009924t1,NonamEVm010145t1,NonamEVm012046t1,NonamEVm012858t1,NonamEVm014553t1,NonamEVm017067t1,NonamEVm023083t1,NonamEVm028187t1	S4vsS6_Pos	0.147826
GO:0016614	oxidoreductase activity, acting on CH-OH group of donors	120	4	1.59	0.02805	115	NonamEVm002091t1,NonamEVm004836t1,NonamEVm005003t1,NonamEVm005598t1	S4vsS6_Pos	0.0347826
GO:0043021	ribonucleoprotein complex binding	98	4	1.3	0.04101	115	NonamEVm003291t1,NonamEVm004602t1,NonamEVm013364t1,NonamEVm017249t1	S4vsS6_Pos	0.0347826
GO:0008234	cysteine-type peptidase activity	105	4	1.39	0.05063	115	NonamEVm000029t1,NonamEVm003289t1,NonamEVm003521t1,NonamEVm017067t1	S4vsS6_Pos	0.0347826
GO:0020037	heme binding	107	4	1.42	0.05359	115	NonamEVm002404t1,NonamEVm009383t1,NonamEVm017924t1,NonamEVm020591t1	S4vsS6_Pos	0.0347826
GO:0008061	chitin binding	72	13	2.23	2.4e-07	268	NonamEVm000240t1,NonamEVm000498t1,NonamEVm000781t1,NonamEVm001472t1,NonamEVm002698t1,NonamEVm002701t1,NonamEVm002829t1,NonamEVm003308t1,NonamEVm003724t1,NonamEVm008718t1,NonamEVm008981t1,NonamEVm013706t1,NonamEVm016833t1	S5vsS6_Neg	0.0485075
GO:0005488	binding	6939	211	214.52	0.0023	268	NonamEVm000063t1,NonamEVm000077t1,NonamEVm000122t1,NonamEVm000149t1,NonamEVm000150t1,NonamEVm000152t1,NonamEVm000164t1,NonamEVm000190t1,NonamEVm000198t1,NonamEVm000236t1,NonamEVm000240t1,NonamEVm000246t1,NonamEVm000300t1,NonamEVm000347t1,NonamEVm000349t1,NonamEVm000388t1,NonamEVm000417t1,NonamEVm000431t1,NonamEVm000472t1,NonamEVm000498t1,NonamEVm000519t1,NonamEVm000541t1,NonamEVm000549t1,NonamEVm…	S5vsS6_Neg	0.787313
GO:0004553	hydrolase activity, hydrolyzing O-glycosyl compounds	84	8	2.6	0.0043	268	NonamEVm000498t1,NonamEVm000781t1,NonamEVm001811t1,NonamEVm002247t1,NonamEVm002701t1,NonamEVm002794t1,NonamEVm003724t1,NonamEVm011054t1	S5vsS6_Neg	0.0298507
GO:0030414	peptidase inhibitor activity	77	6	2.38	0.0314	268	NonamEVm000593t1,NonamEVm004322t1,NonamEVm004387t1,NonamEVm006622t1,NonamEVm007079t1,NonamEVm010861t1	S5vsS6_Neg	0.0223881
GO:0008270	zinc ion binding	501	22	15.49	0.0603	268	NonamEVm000349t1,NonamEVm000431t1,NonamEVm000582t1,NonamEVm000910t1,NonamEVm000925t1,NonamEVm001581t1,NonamEVm001702t1,NonamEVm001779t1,NonamEVm001820t1,NonamEVm002396t1,NonamEVm002431t1,NonamEVm002530t1,NonamEVm002698t1,NonamEVm002829t1,NonamEVm003308t1,NonamEVm003380t1,NonamEVm004013t1,NonamEVm004072t1,NonamEVm004639t1,NonamEVm005191t1,NonamEVm005353t1,NonamEVm007201t1	S5vsS6_Neg	0.0820896
GO:0038023	signaling receptor activity	283	12	8.75	0.0677	268	NonamEVm000063t1,NonamEVm000164t1,NonamEVm000246t1,NonamEVm000483t1,NonamEVm000925t1,NonamEVm001201t1,NonamEVm001348t1,NonamEVm002431t1,NonamEVm003380t1,NonamEVm003635t1,NonamEVm006891t1,NonamEVm007317t1	S5vsS6_Neg	0.0447761
GO:0005102	signaling receptor binding	321	15	9.92	0.0725	268	NonamEVm000063t1,NonamEVm000347t1,NonamEVm000694t1,NonamEVm000899t1,NonamEVm002035t1,NonamEVm002073t1,NonamEVm002146t1,NonamEVm002815t1,NonamEVm003174t1,NonamEVm005554t1,NonamEVm005872t1,NonamEVm005936t1,NonamEVm007201t1,NonamEVm007246t1,NonamEVm010861t1	S5vsS6_Neg	0.0559701
GO:0008233	peptidase activity	435	19	13.45	0.0746	268	NonamEVm000190t1,NonamEVm000349t1,NonamEVm000431t1,NonamEVm000580t1,NonamEVm000890t1,NonamEVm000910t1,NonamEVm001243t1,NonamEVm001462t1,NonamEVm002135t1,NonamEVm002306t1,NonamEVm002530t1,NonamEVm003165t1,NonamEVm003499t1,NonamEVm003525t1,NonamEVm003571t1,NonamEVm004235t1,NonamEVm007201t1,NonamEVm008334t1,NonamEVm008491t1	S5vsS6_Neg	0.0708955
GO:0030674	protein-macromolecule adaptor activity	145	8	4.48	0.0802	268	NonamEVm000236t1,NonamEVm000893t1,NonamEVm001097t1,NonamEVm001530t1,NonamEVm002073t1,NonamEVm004183t1,NonamEVm006574t1,NonamEVm009249t1	S5vsS6_Neg	0.0298507
GO:0030246	carbohydrate binding	122	7	3.77	0.0836	268	NonamEVm000240t1,NonamEVm000246t1,NonamEVm002687t1,NonamEVm002992t1,NonamEVm003792t1,NonamEVm006891t1,NonamEVm010165t1	S5vsS6_Neg	0.0261194
GO:0015078	proton transmembrane transporter activity	80	4	0.37	0.00048	40	NonamEVm002682t1,NonamEVm006244t1,NonamEVm011791t1,NonamEVm012975t1	S5vsS6_Pos	0.1
GO:0016829	lyase activity	146	4	0.67	0.00441	40	NonamEVm004032t1,NonamEVm005062t1,NonamEVm005093t1,NonamEVm007893t1	S5vsS6_Pos	0.1
GO:0008135	translation factor activity, RNA binding	73	3	0.34	0.00453	40	NonamEVm001200t1,NonamEVm003440t1,NonamEVm004174t1	S5vsS6_Pos	0.075
GO:0000166	nucleotide binding	1615	12	7.45	0.01693	40	NonamEVm001200t1,NonamEVm002682t1,NonamEVm003440t1,NonamEVm004142t1,NonamEVm004602t1,NonamEVm005003t1,NonamEVm005678t1,NonamEVm006845t1,NonamEVm007747t1,NonamEVm012046t1,NonamEVm014553t1,NonamEVm017067t1	S5vsS6_Pos	0.3
GO:0051213	dioxygenase activity	70	2	0.32	0.04117	40	NonamEVm005939t1,NonamEVm010942t1	S5vsS6_Pos	0.05
GO:0032553	ribonucleotide binding	1420	8	6.55	0.07455	40	NonamEVm001200t1,NonamEVm002682t1,NonamEVm003440t1,NonamEVm004142t1,NonamEVm004602t1,NonamEVm005003t1,NonamEVm012046t1,NonamEVm014553t1	S5vsS6_Pos	0.2
GO:0043021	ribonucleoprotein complex binding	98	2	0.45	0.07479	40	NonamEVm003291t1,NonamEVm004602t1	S5vsS6_Pos	0.05
GO:0016810	hydrolase activity, acting on carbon-nitrogen (but not peptide) bonds	101	2	0.47	0.07879	40	NonamEVm015476t1,NonamEVm017067t1	S5vsS6_Pos	0.05
GO:0016614	oxidoreductase activity, acting on CH-OH group of donors	120	2	0.55	0.08729	40	NonamEVm005003t1,NonamEVm007747t1	S5vsS6_Pos	0.05
GO:0005198	structural molecule activity	389	4	1.79	0.10294	40	NonamEVm005856t1,NonamEVm006839t1,NonamEVm007357t1,NonamEVm011051t1	S5vsS6_Pos	0.1

## Sheet: Cellular Compartment
GO.ID	Term	Annotated	Significant	Expected	Fisher	TotalDEGsWithGO	ContributingDEGs	Comparison	GeneRatio
GO:0000139	Golgi membrane	346	0	0	1	0		S1vsS2_Neg	NA
GO:0000151	ubiquitin ligase complex	166	0	0	1	0		S1vsS2_Neg	NA
GO:0000228	nuclear chromosome	147	0	0	1	0		S1vsS2_Neg	NA
GO:0000323	lytic vacuole	302	0	0	1	0		S1vsS2_Neg	NA
GO:0000428	DNA-directed RNA polymerase complex	94	0	0	1	0		S1vsS2_Neg	NA
GO:0000775	chromosome, centromeric region	118	0	0	1	0		S1vsS2_Neg	NA
GO:0000776	kinetochore	83	0	0	1	0		S1vsS2_Neg	NA
GO:0000779	condensed chromosome, centromeric region	87	0	0	1	0		S1vsS2_Neg	NA
GO:0000785	chromatin	367	0	0	1	0		S1vsS2_Neg	NA
GO:0000793	condensed chromosome	128	0	0	1	0		S1vsS2_Neg	NA
GO:0015629	actin cytoskeleton	209	4	0.39	0.0005	16	NonamEVm000493t1,NonamEVm001405t1,NonamEVm001725t1,NonamEVm004304t1	S1vsS2_Pos	0.25
GO:0005576	extracellular region	931	6	1.74	0.00056	16	NonamEVm000985t1,NonamEVm006700t1,NonamEVm008981t1,NonamEVm012352t1,NonamEVm012980t1,NonamEVm015160t1	S1vsS2_Pos	0.375
GO:0030017	sarcomere	119	3	0.22	0.00128	16	NonamEVm000493t1,NonamEVm001405t1,NonamEVm001725t1	S1vsS2_Pos	0.1875
GO:0030016	myofibril	127	4	0.24	0.01224	16	NonamEVm000493t1,NonamEVm001405t1,NonamEVm001725t1,NonamEVm004304t1	S1vsS2_Pos	0.25
GO:0005700	polytene chromosome	93	2	0.17	0.01265	16	NonamEVm000493t1,NonamEVm001405t1	S1vsS2_Pos	0.125
GO:0005856	cytoskeleton	1018	8	1.9	0.02283	16	NonamEVm000493t1,NonamEVm001405t1,NonamEVm001725t1,NonamEVm004304t1,NonamEVm011916t1,NonamEVm019302t1,NonamEVm019835t1,NonamEVm027079t1	S1vsS2_Pos	0.5
GO:0098687	chromosomal region	206	2	0.38	0.05526	16	NonamEVm000493t1,NonamEVm001405t1	S1vsS2_Pos	0.125
GO:0005694	chromosome	770	3	1.44	0.58944	16	NonamEVm000493t1,NonamEVm001405t1,NonamEVm005119t1	S1vsS2_Pos	0.1875
GO:0005730	nucleolus	464	1	0.87	0.5897	16	NonamEVm005119t1	S1vsS2_Pos	0.0625
GO:0005615	extracellular space	536	1	1	0.6443	16	NonamEVm000985t1	S1vsS2_Pos	0.0625
GO:0005759	mitochondrial matrix	287	2	0.13	0.0064	4	NonamEVm001996t1,NonamEVm001997t1	S1vsS3_Neg	0.5
GO:0005765	lysosomal membrane	160	1	0.07	0.0726	4	NonamEVm003944t1	S1vsS3_Neg	0.25
GO:0005829	cytosol	1838	2	0.86	0.2032	4	NonamEVm001996t1,NonamEVm001997t1	S1vsS3_Neg	0.5
GO:0016020	membrane	3729	2	1.74	0.29	4	NonamEVm001555t1,NonamEVm003944t1	S1vsS3_Neg	0.5
GO:0031410	cytoplasmic vesicle	870	1	0.41	0.3482	4	NonamEVm003944t1	S1vsS3_Neg	0.25
GO:0005886	plasma membrane	1724	1	0.8	0.5926	4	NonamEVm003944t1	S1vsS3_Neg	0.25
GO:0098588	bounding membrane of organelle	956	1	0.45	1	4	NonamEVm003944t1	S1vsS3_Neg	0.25
GO:0097708	intracellular vesicle	870	1	0.41	1	4	NonamEVm003944t1	S1vsS3_Neg	0.25
GO:0043233	organelle lumen	2164	2	1.01	1	4	NonamEVm001996t1,NonamEVm001997t1	S1vsS3_Neg	0.5
GO:0098852	lytic vacuole membrane	161	1	0.08	1	4	NonamEVm003944t1	S1vsS3_Neg	0.25
GO:0005856	cytoskeleton	1018	15	3.44	6e-08	29	NonamEVm000493t1,NonamEVm001405t1,NonamEVm001725t1,NonamEVm003797t1,NonamEVm004304t1,NonamEVm007834t1,NonamEVm010397t1,NonamEVm010620t1,NonamEVm010952t1,NonamEVm011916t1,NonamEVm014334t1,NonamEVm019302t1,NonamEVm019835t1,NonamEVm027079t1,NonamEVm036410t1	S1vsS3_Pos	0.517241
GO:0005576	extracellular region	931	14	3.15	1e-06	29	NonamEVm000926t1,NonamEVm001273t1,NonamEVm001501t1,NonamEVm002701t1,NonamEVm006471t1,NonamEVm006700t1,NonamEVm006722t1,NonamEVm007133t1,NonamEVm010093t1,NonamEVm010097t1,NonamEVm010519t1,NonamEVm012352t1,NonamEVm012980t1,NonamEVm015160t1	S1vsS3_Pos	0.482759
GO:0015629	actin cytoskeleton	209	6	0.71	5.8e-05	29	NonamEVm000493t1,NonamEVm001405t1,NonamEVm001725t1,NonamEVm004304t1,NonamEVm010397t1,NonamEVm010620t1	S1vsS3_Pos	0.206897
GO:0030017	sarcomere	119	4	0.4	0.00064	29	NonamEVm000493t1,NonamEVm001405t1,NonamEVm001725t1,NonamEVm010620t1	S1vsS3_Pos	0.137931
GO:0005700	polytene chromosome	93	3	0.31	0.00368	29	NonamEVm000493t1,NonamEVm001405t1,NonamEVm010620t1	S1vsS3_Pos	0.103448
GO:0030016	myofibril	127	5	0.43	0.02342	29	NonamEVm000493t1,NonamEVm001405t1,NonamEVm001725t1,NonamEVm004304t1,NonamEVm010620t1	S1vsS3_Pos	0.172414
GO:0098687	chromosomal region	206	3	0.7	0.03155	29	NonamEVm000493t1,NonamEVm001405t1,NonamEVm010620t1	S1vsS3_Pos	0.103448
GO:0005615	extracellular space	536	5	1.81	0.03195	29	NonamEVm001273t1,NonamEVm006722t1,NonamEVm010093t1,NonamEVm010097t1,NonamEVm010519t1	S1vsS3_Pos	0.172414
GO:0099513	polymeric cytoskeletal fiber	279	2	0.94	0.14653	29	NonamEVm003797t1,NonamEVm010397t1	S1vsS3_Pos	0.0689655
GO:0005938	cell cortex	168	1	0.57	0.43715	29	NonamEVm010397t1	S1vsS3_Pos	0.0344828
GO:0005576	extracellular region	931	27	5.86	2.8e-09	54	NonamEVm000304t1,NonamEVm000477t1,NonamEVm001377t1,NonamEVm001930t1,NonamEVm002258t1,NonamEVm003521t1,NonamEVm003761t1,NonamEVm004033t1,NonamEVm004119t1,NonamEVm004509t1,NonamEVm004740t1,NonamEVm004906t1,NonamEVm005411t1,NonamEVm005749t1,NonamEVm006676t1,NonamEVm007057t1,NonamEVm007234t1,NonamEVm007961t1,NonamEVm010951t1,NonamEVm011306t1,NonamEVm012858t1,NonamEVm014025t1,NonamEVm018764t1,NonamEVm…	S1vsS4_Neg	0.5
GO:0005615	extracellular space	536	13	3.38	2.3e-07	54	NonamEVm000304t1,NonamEVm001930t1,NonamEVm003521t1,NonamEVm004033t1,NonamEVm004119t1,NonamEVm004906t1,NonamEVm005411t1,NonamEVm006676t1,NonamEVm007057t1,NonamEVm007234t1,NonamEVm007961t1,NonamEVm010951t1,NonamEVm027562t1	S1vsS4_Neg	0.240741
GO:0062023	collagen-containing extracellular matrix	105	7	0.66	3.7e-06	54	NonamEVm000477t1,NonamEVm004119t1,NonamEVm004906t1,NonamEVm006676t1,NonamEVm007057t1,NonamEVm007234t1,NonamEVm027562t1	S1vsS4_Neg	0.12963
GO:0098978	glutamatergic synapse	119	4	0.75	0.0065	54	NonamEVm002903t1,NonamEVm004119t1,NonamEVm007057t1,NonamEVm027562t1	S1vsS4_Neg	0.0740741
GO:0045121	membrane raft	77	3	0.48	0.0124	54	NonamEVm003839t1,NonamEVm007057t1,NonamEVm027562t1	S1vsS4_Neg	0.0555556
GO:0005886	plasma membrane	1724	17	10.86	0.0179	54	NonamEVm000477t1,NonamEVm001377t1,NonamEVm002903t1,NonamEVm003635t1,NonamEVm003839t1,NonamEVm004033t1,NonamEVm004119t1,NonamEVm004698t1,NonamEVm005970t1,NonamEVm007057t1,NonamEVm007234t1,NonamEVm008301t1,NonamEVm008407t1,NonamEVm009795t1,NonamEVm011954t1,NonamEVm016713t1,NonamEVm027562t1	S1vsS4_Neg	0.314815
GO:0005911	cell-cell junction	201	4	1.27	0.0373	54	NonamEVm004698t1,NonamEVm005970t1,NonamEVm008301t1,NonamEVm009795t1	S1vsS4_Neg	0.0740741
GO:0030055	cell-substrate junction	120	2	0.76	0.055	54	NonamEVm010400t1,NonamEVm011954t1	S1vsS4_Neg	0.037037
GO:0005759	mitochondrial matrix	287	4	1.81	0.106	54	NonamEVm001996t1,NonamEVm001997t1,NonamEVm014686t1,NonamEVm020150t1	S1vsS4_Neg	0.0740741
GO:0009986	cell surface	194	3	1.22	0.1227	54	NonamEVm001377t1,NonamEVm004119t1,NonamEVm004906t1	S1vsS4_Neg	0.0555556
GO:0005576	extracellular region	931	34	7.27	1.9e-13	67	NonamEVm000181t1,NonamEVm000240t1,NonamEVm000498t1,NonamEVm000784t1,NonamEVm000926t1,NonamEVm000985t1,NonamEVm001273t1,NonamEVm001464t1,NonamEVm001501t1,NonamEVm002260t1,NonamEVm002701t1,NonamEVm003035t1,NonamEVm003308t1,NonamEVm006292t1,NonamEVm006471t1,NonamEVm006700t1,NonamEVm006722t1,NonamEVm007133t1,NonamEVm007513t1,NonamEVm008729t1,NonamEVm008981t1,NonamEVm009582t1,NonamEVm010069t1,NonamEVm…	S1vsS4_Pos	0.507463
GO:0005856	cytoskeleton	1018	23	7.95	2.7e-10	67	NonamEVm000493t1,NonamEVm001405t1,NonamEVm001725t1,NonamEVm003797t1,NonamEVm004304t1,NonamEVm006323t1,NonamEVm007186t1,NonamEVm007834t1,NonamEVm010289t1,NonamEVm010397t1,NonamEVm010620t1,NonamEVm011806t1,NonamEVm011895t1,NonamEVm011916t1,NonamEVm012733t1,NonamEVm013826t1,NonamEVm014077t1,NonamEVm014334t1,NonamEVm016577t1,NonamEVm019302t1,NonamEVm019835t1,NonamEVm027079t1,NonamEVm036410t1	S1vsS4_Pos	0.343284
GO:0005615	extracellular space	536	14	4.19	5.3e-05	67	NonamEVm000181t1,NonamEVm000240t1,NonamEVm000498t1,NonamEVm000784t1,NonamEVm000985t1,NonamEVm001273t1,NonamEVm003308t1,NonamEVm006722t1,NonamEVm010069t1,NonamEVm010093t1,NonamEVm010097t1,NonamEVm010519t1,NonamEVm010529t1,NonamEVm010861t1	S1vsS4_Pos	0.208955
GO:0015629	actin cytoskeleton	209	8	1.63	0.00021	67	NonamEVm000493t1,NonamEVm001405t1,NonamEVm001725t1,NonamEVm004304t1,NonamEVm007186t1,NonamEVm010289t1,NonamEVm010397t1,NonamEVm010620t1	S1vsS4_Pos	0.119403
GO:0030017	sarcomere	119	6	0.93	0.00032	67	NonamEVm000493t1,NonamEVm001405t1,NonamEVm001725t1,NonamEVm007186t1,NonamEVm010289t1,NonamEVm010620t1	S1vsS4_Pos	0.0895522
GO:0005700	polytene chromosome	93	5	0.73	0.00077	67	NonamEVm000493t1,NonamEVm001405t1,NonamEVm007186t1,NonamEVm010289t1,NonamEVm010620t1	S1vsS4_Pos	0.0746269
GO:0098687	chromosomal region	206	5	1.61	0.0221	67	NonamEVm000493t1,NonamEVm001405t1,NonamEVm007186t1,NonamEVm010289t1,NonamEVm010620t1	S1vsS4_Pos	0.0746269
GO:0030016	myofibril	127	7	0.99	0.0563	67	NonamEVm000493t1,NonamEVm001405t1,NonamEVm001725t1,NonamEVm004304t1,NonamEVm007186t1,NonamEVm010289t1,NonamEVm010620t1	S1vsS4_Pos	0.104478
GO:0031012	extracellular matrix	163	4	1.27	0.07287	67	NonamEVm000181t1,NonamEVm000784t1,NonamEVm012412t1,NonamEVm015462t1	S1vsS4_Pos	0.0597015
GO:0099512	supramolecular fiber	422	10	3.3	0.09504	67	NonamEVm000181t1,NonamEVm000493t1,NonamEVm001405t1,NonamEVm001725t1,NonamEVm003797t1,NonamEVm004304t1,NonamEVm007186t1,NonamEVm010289t1,NonamEVm010397t1,NonamEVm010620t1	S1vsS4_Pos	0.149254
GO:0005576	extracellular region	931	27	8.9	7.7e-07	82	NonamEVm000189t1,NonamEVm000304t1,NonamEVm000391t1,NonamEVm000477t1,NonamEVm001377t1,NonamEVm001930t1,NonamEVm004033t1,NonamEVm004071t1,NonamEVm004196t1,NonamEVm004348t1,NonamEVm004380t1,NonamEVm004740t1,NonamEVm004906t1,NonamEVm004984t1,NonamEVm005232t1,NonamEVm005411t1,NonamEVm006676t1,NonamEVm007057t1,NonamEVm007747t1,NonamEVm009036t1,NonamEVm011190t1,NonamEVm014996t1,NonamEVm017330t1,NonamEVm…	S1vsS5_Neg	0.329268
GO:0005615	extracellular space	536	12	5.13	0.00012	82	NonamEVm000304t1,NonamEVm000391t1,NonamEVm001930t1,NonamEVm004033t1,NonamEVm004071t1,NonamEVm004348t1,NonamEVm004380t1,NonamEVm004906t1,NonamEVm005411t1,NonamEVm006676t1,NonamEVm007057t1,NonamEVm011190t1	S1vsS5_Neg	0.146341
GO:0062023	collagen-containing extracellular matrix	105	5	1	0.00324	82	NonamEVm000477t1,NonamEVm004348t1,NonamEVm004906t1,NonamEVm006676t1,NonamEVm007057t1	S1vsS5_Neg	0.0609756
GO:0045121	membrane raft	77	4	0.74	0.00619	82	NonamEVm003839t1,NonamEVm004380t1,NonamEVm007057t1,NonamEVm009346t1	S1vsS5_Neg	0.0487805
GO:0061695	transferase complex, transferring phosphorus-containing groups	238	5	2.28	0.04185	82	NonamEVm002625t1,NonamEVm003098t1,NonamEVm003230t1,NonamEVm004099t1,NonamEVm005110t1	S1vsS5_Neg	0.0609756
GO:0012506	vesicle membrane	439	3	4.2	0.07597	82	NonamEVm003839t1,NonamEVm004380t1,NonamEVm009346t1	S1vsS5_Neg	0.0365854
GO:0030055	cell-substrate junction	120	3	1.15	0.08196	82	NonamEVm000803t1,NonamEVm010400t1,NonamEVm011954t1	S1vsS5_Neg	0.0365854
GO:0150034	distal axon	115	3	1.1	0.09741	82	NonamEVm000819t1,NonamEVm004906t1,NonamEVm009346t1	S1vsS5_Neg	0.0365854
GO:0009986	cell surface	194	4	1.86	0.1146	82	NonamEVm001377t1,NonamEVm004348t1,NonamEVm004380t1,NonamEVm004906t1	S1vsS5_Neg	0.0487805
GO:0098552	side of membrane	133	3	1.27	0.13434	82	NonamEVm001377t1,NonamEVm004348t1,NonamEVm008407t1	S1vsS5_Neg	0.0365854
GO:0005576	extracellular region	931	37	9.45	2.7e-10	87	NonamEVm000181t1,NonamEVm000221t1,NonamEVm000240t1,NonamEVm000254t1,NonamEVm000292t1,NonamEVm000498t1,NonamEVm000781t1,NonamEVm000784t1,NonamEVm001472t1,NonamEVm001501t1,NonamEVm001820t1,NonamEVm002698t1,NonamEVm002829t1,NonamEVm003308t1,NonamEVm003468t1,NonamEVm003724t1,NonamEVm004586t1,NonamEVm005300t1,NonamEVm005353t1,NonamEVm006292t1,NonamEVm006622t1,NonamEVm007133t1,NonamEVm008236t1,NonamEVm…	S1vsS5_Pos	0.425287
GO:0005615	extracellular space	536	18	5.44	6.2e-09	87	NonamEVm000181t1,NonamEVm000240t1,NonamEVm000498t1,NonamEVm000781t1,NonamEVm000784t1,NonamEVm001820t1,NonamEVm002698t1,NonamEVm002829t1,NonamEVm003308t1,NonamEVm003724t1,NonamEVm005300t1,NonamEVm005353t1,NonamEVm010069t1,NonamEVm010093t1,NonamEVm010097t1,NonamEVm010519t1,NonamEVm010529t1,NonamEVm010861t1	S1vsS5_Pos	0.206897
GO:0005856	cytoskeleton	1018	22	10.33	1.4e-07	87	NonamEVm000493t1,NonamEVm001405t1,NonamEVm001725t1,NonamEVm003797t1,NonamEVm004304t1,NonamEVm007186t1,NonamEVm007834t1,NonamEVm010397t1,NonamEVm010620t1,NonamEVm011895t1,NonamEVm011916t1,NonamEVm012733t1,NonamEVm013826t1,NonamEVm014077t1,NonamEVm014334t1,NonamEVm016577t1,NonamEVm019302t1,NonamEVm019835t1,NonamEVm023083t1,NonamEVm027079t1,NonamEVm028076t1,NonamEVm028187t1	S1vsS5_Pos	0.252874
GO:0030017	sarcomere	119	6	1.21	0.0013	87	NonamEVm000002t1,NonamEVm000493t1,NonamEVm001405t1,NonamEVm001725t1,NonamEVm007186t1,NonamEVm010620t1	S1vsS5_Pos	0.0689655
GO:0015629	actin cytoskeleton	209	7	2.12	0.0052	87	NonamEVm000493t1,NonamEVm001405t1,NonamEVm001725t1,NonamEVm004304t1,NonamEVm007186t1,NonamEVm010397t1,NonamEVm010620t1	S1vsS5_Pos	0.0804598
GO:0005700	polytene chromosome	93	4	0.94	0.0146	87	NonamEVm000493t1,NonamEVm001405t1,NonamEVm007186t1,NonamEVm010620t1	S1vsS5_Pos	0.045977
GO:0031012	extracellular matrix	163	7	1.65	0.019	87	NonamEVm000181t1,NonamEVm000221t1,NonamEVm000784t1,NonamEVm005300t1,NonamEVm012412t1,NonamEVm013706t1,NonamEVm015462t1	S1vsS5_Pos	0.0804598
GO:0062023	collagen-containing extracellular matrix	105	4	1.07	0.0218	87	NonamEVm000181t1,NonamEVm000221t1,NonamEVm000784t1,NonamEVm005300t1	S1vsS5_Pos	0.045977
GO:0030016	myofibril	127	7	1.29	0.0741	87	NonamEVm000002t1,NonamEVm000493t1,NonamEVm001405t1,NonamEVm001725t1,NonamEVm004304t1,NonamEVm007186t1,NonamEVm010620t1	S1vsS5_Pos	0.0804598
GO:0110165	cellular anatomical entity	8503	87	86.27	0.1	87	NonamEVm000002t1,NonamEVm000181t1,NonamEVm000221t1,NonamEVm000240t1,NonamEVm000247t1,NonamEVm000254t1,NonamEVm000292t1,NonamEVm000493t1,NonamEVm000498t1,NonamEVm000580t1,NonamEVm000599t1,NonamEVm000781t1,NonamEVm000784t1,NonamEVm000950t1,NonamEVm001250t1,NonamEVm001405t1,NonamEVm001453t1,NonamEVm001472t1,NonamEVm001501t1,NonamEVm001542t1,NonamEVm001725t1,NonamEVm001820t1,NonamEVm002272t1,NonamEVm…	S1vsS5_Pos	1
GO:0098590	plasma membrane region	530	46	38.63	0.00072	625	NonamEVm000011t1,NonamEVm000020t1,NonamEVm000055t1,NonamEVm000073t1,NonamEVm000107t1,NonamEVm000130t1,NonamEVm000155t1,NonamEVm000204t1,NonamEVm000271t1,NonamEVm000355t1,NonamEVm000389t1,NonamEVm000415t1,NonamEVm000432t1,NonamEVm000441t1,NonamEVm000612t1,NonamEVm000678t1,NonamEVm000893t1,NonamEVm001097t1,NonamEVm001102t1,NonamEVm001201t1,NonamEVm001503t1,NonamEVm001671t1,NonamEVm001707t1,NonamEVm…	S1vsS6_Neg	0.0736
GO:0005576	extracellular region	931	100	67.86	0.00094	625	NonamEVm000011t1,NonamEVm000020t1,NonamEVm000164t1,NonamEVm000236t1,NonamEVm000243t1,NonamEVm000283t1,NonamEVm000300t1,NonamEVm000304t1,NonamEVm000323t1,NonamEVm000391t1,NonamEVm000441t1,NonamEVm000477t1,NonamEVm000503t1,NonamEVm000549t1,NonamEVm000600t1,NonamEVm000762t1,NonamEVm000911t1,NonamEVm000971t1,NonamEVm001243t1,NonamEVm001373t1,NonamEVm001377t1,NonamEVm001397t1,NonamEVm001503t1,NonamEVm…	S1vsS6_Neg	0.16
GO:0005615	extracellular space	536	56	39.07	0.00144	625	NonamEVm000011t1,NonamEVm000020t1,NonamEVm000164t1,NonamEVm000243t1,NonamEVm000283t1,NonamEVm000300t1,NonamEVm000304t1,NonamEVm000323t1,NonamEVm000391t1,NonamEVm000441t1,NonamEVm000503t1,NonamEVm000600t1,NonamEVm000762t1,NonamEVm000971t1,NonamEVm001373t1,NonamEVm001397t1,NonamEVm001503t1,NonamEVm001514t1,NonamEVm001733t1,NonamEVm001930t1,NonamEVm002051t1,NonamEVm002056t1,NonamEVm002107t1,NonamEVm…	S1vsS6_Neg	0.0896
GO:0030135	coated vesicle	118	17	8.6	0.00506	625	NonamEVm000204t1,NonamEVm000415t1,NonamEVm000503t1,NonamEVm000893t1,NonamEVm001097t1,NonamEVm001135t1,NonamEVm001228t1,NonamEVm001707t1,NonamEVm002056t1,NonamEVm002215t1,NonamEVm003425t1,NonamEVm004062t1,NonamEVm004199t1,NonamEVm005108t1,NonamEVm006497t1,NonamEVm009249t1,NonamEVm009347t1	S1vsS6_Neg	0.0272
GO:0005764	lysosome	300	31	21.87	0.00605	625	NonamEVm000051t1,NonamEVm000204t1,NonamEVm000931t1,NonamEVm001097t1,NonamEVm001503t1,NonamEVm001533t1,NonamEVm001733t1,NonamEVm002056t1,NonamEVm002128t1,NonamEVm002210t1,NonamEVm002215t1,NonamEVm002587t1,NonamEVm002794t1,NonamEVm003165t1,NonamEVm003296t1,NonamEVm003499t1,NonamEVm003724t1,NonamEVm003729t1,NonamEVm003802t1,NonamEVm004071t1,NonamEVm004181t1,NonamEVm004218t1,NonamEVm004322t1,NonamEVm…	S1vsS6_Neg	0.0496
GO:0055037	recycling endosome	83	13	6.05	0.00668	625	NonamEVm000164t1,NonamEVm000465t1,NonamEVm001073t1,NonamEVm001097t1,NonamEVm001533t1,NonamEVm001742t1,NonamEVm002131t1,NonamEVm002215t1,NonamEVm003746t1,NonamEVm003839t1,NonamEVm007392t1,NonamEVm009150t1,NonamEVm009799t1	S1vsS6_Neg	0.0208
GO:0005789	endoplasmic reticulum membrane	584	58	42.57	0.00879	625	NonamEVm000051t1,NonamEVm000146t1,NonamEVm000164t1,NonamEVm000259t1,NonamEVm000382t1,NonamEVm000527t1,NonamEVm001135t1,NonamEVm001163t1,NonamEVm001494t1,NonamEVm001500t1,NonamEVm001556t1,NonamEVm001723t1,NonamEVm001830t1,NonamEVm001846t1,NonamEVm001893t1,NonamEVm001922t1,NonamEVm002117t1,NonamEVm002131t1,NonamEVm002732t1,NonamEVm002967t1,NonamEVm002977t1,NonamEVm003024t1,NonamEVm003027t1,NonamEVm…	S1vsS6_Neg	0.0928
GO:0005938	cell cortex	168	21	12.24	0.01035	625	NonamEVm000010t1,NonamEVm000020t1,NonamEVm000107t1,NonamEVm000271t1,NonamEVm000389t1,NonamEVm000684t1,NonamEVm000819t1,NonamEVm001309t1,NonamEVm002051t1,NonamEVm002146t1,NonamEVm003458t1,NonamEVm003643t1,NonamEVm004478t1,NonamEVm004769t1,NonamEVm005108t1,NonamEVm005936t1,NonamEVm008780t1,NonamEVm011724t1,NonamEVm012773t1,NonamEVm015035t1,NonamEVm022957t1	S1vsS6_Neg	0.0336
GO:0012505	endomembrane system	1974	177	143.88	0.01691	625	NonamEVm000010t1,NonamEVm000011t1,NonamEVm000051t1,NonamEVm000052t1,NonamEVm000146t1,NonamEVm000164t1,NonamEVm000204t1,NonamEVm000236t1,NonamEVm000259t1,NonamEVm000271t1,NonamEVm000281t1,NonamEVm000300t1,NonamEVm000334t1,NonamEVm000355t1,NonamEVm000382t1,NonamEVm000390t1,NonamEVm000441t1,NonamEVm000465t1,NonamEVm000472t1,NonamEVm000503t1,NonamEVm000527t1,NonamEVm000603t1,NonamEVm000752t1,NonamEVm…	S1vsS6_Neg	0.2832
GO:0062023	collagen-containing extracellular matrix	105	14	7.65	0.01975	625	NonamEVm000020t1,NonamEVm000122t1,NonamEVm000477t1,NonamEVm003079t1,NonamEVm003802t1,NonamEVm004119t1,NonamEVm004127t1,NonamEVm004322t1,NonamEVm004348t1,NonamEVm004735t1,NonamEVm006676t1,NonamEVm007057t1,NonamEVm007234t1,NonamEVm027562t1	S1vsS6_Neg	0.0224
GO:0070469	respirasome	74	23	1.17	2.5e-24	136	NonamEVm003878t1,NonamEVm007046t1,NonamEVm007076t1,NonamEVm007653t1,NonamEVm007742t1,NonamEVm009078t1,NonamEVm010727t1,NonamEVm011326t1,NonamEVm011650t1,NonamEVm012017t1,NonamEVm012417t1,NonamEVm012681t1,NonamEVm013688t1,NonamEVm014166t1,NonamEVm017146t1,NonamEVm017276t1,NonamEVm018155t1,NonamEVm018330t1,NonamEVm020081t1,NonamEVm020591t1,NonamEVm022621t1,NonamEVm022780t1,NonamEVm033374t1	S1vsS6_Pos	0.169118
GO:1902495	transmembrane transporter complex	147	18	2.33	4.1e-19	136	NonamEVm003878t1,NonamEVm004644t1,NonamEVm007046t1,NonamEVm007076t1,NonamEVm007653t1,NonamEVm007742t1,NonamEVm009078t1,NonamEVm010727t1,NonamEVm011650t1,NonamEVm012017t1,NonamEVm012417t1,NonamEVm014166t1,NonamEVm017276t1,NonamEVm018155t1,NonamEVm018330t1,NonamEVm022621t1,NonamEVm022780t1,NonamEVm033374t1	S1vsS6_Pos	0.132353
GO:1990204	oxidoreductase complex	82	18	1.3	3.2e-16	136	NonamEVm003878t1,NonamEVm004335t1,NonamEVm007046t1,NonamEVm007076t1,NonamEVm007653t1,NonamEVm007742t1,NonamEVm009078t1,NonamEVm010727t1,NonamEVm011650t1,NonamEVm012017t1,NonamEVm012417t1,NonamEVm014166t1,NonamEVm017276t1,NonamEVm018155t1,NonamEVm018330t1,NonamEVm022621t1,NonamEVm022780t1,NonamEVm033374t1	S1vsS6_Pos	0.132353
GO:0005856	cytoskeleton	1018	39	16.15	7.8e-14	136	NonamEVm000493t1,NonamEVm001405t1,NonamEVm001519t1,NonamEVm001725t1,NonamEVm003164t1,NonamEVm003797t1,NonamEVm004304t1,NonamEVm004873t1,NonamEVm005721t1,NonamEVm005725t1,NonamEVm006244t1,NonamEVm007654t1,NonamEVm007834t1,NonamEVm008765t1,NonamEVm010351t1,NonamEVm010397t1,NonamEVm010620t1,NonamEVm010950t1,NonamEVm010952t1,NonamEVm011570t1,NonamEVm011806t1,NonamEVm011895t1,NonamEVm011916t1,NonamEVm…	S1vsS6_Pos	0.286765
GO:0005737	cytoplasm	5766	117	91.45	6.8e-06	136	NonamEVm000002t1,NonamEVm000493t1,NonamEVm000784t1,NonamEVm001405t1,NonamEVm001453t1,NonamEVm001519t1,NonamEVm001725t1,NonamEVm002359t1,NonamEVm002598t1,NonamEVm002682t1,NonamEVm002913t1,NonamEVm002925t1,NonamEVm003164t1,NonamEVm003289t1,NonamEVm003291t1,NonamEVm003455t1,NonamEVm003664t1,NonamEVm003667t1,NonamEVm003797t1,NonamEVm003878t1,NonamEVm004032t1,NonamEVm004304t1,NonamEVm004335t1,NonamEVm…	S1vsS6_Pos	0.860294
GO:1904949	ATPase complex	109	10	1.73	8.1e-06	136	NonamEVm002682t1,NonamEVm002913t1,NonamEVm003291t1,NonamEVm006692t1,NonamEVm007862t1,NonamEVm011791t1,NonamEVm012975t1,NonamEVm014819t1,NonamEVm016676t1,NonamEVm017347t1	S1vsS6_Pos	0.0735294
GO:0030018	Z disc	71	7	1.13	0.00012	136	NonamEVm002598t1,NonamEVm004335t1,NonamEVm005062t1,NonamEVm005093t1,NonamEVm011051t1,NonamEVm015661t1,NonamEVm022484t1	S1vsS6_Pos	0.0514706
GO:0030017	sarcomere	119	12	1.89	0.00062	136	NonamEVm000002t1,NonamEVm000493t1,NonamEVm001405t1,NonamEVm001725t1,NonamEVm002598t1,NonamEVm004335t1,NonamEVm005062t1,NonamEVm005093t1,NonamEVm010620t1,NonamEVm011051t1,NonamEVm015661t1,NonamEVm022484t1	S1vsS6_Pos	0.0882353
GO:0044391	ribosomal subunit	131	9	2.08	0.00132	136	NonamEVm003291t1,NonamEVm006263t1,NonamEVm008299t1,NonamEVm011181t1,NonamEVm012264t1,NonamEVm015156t1,NonamEVm016500t1,NonamEVm017249t1,NonamEVm017643t1	S1vsS6_Pos	0.0661765
GO:0005765	lysosomal membrane	160	1	0.06	0.055	3	NonamEVm003944t1	S2vsS3_Neg	0.333333
GO:0005730	nucleolus	464	1	0.16	0.154	3	NonamEVm005119t1	S2vsS3_Neg	0.333333
GO:0005694	chromosome	770	1	0.27	0.246	3	NonamEVm005119t1	S2vsS3_Neg	0.333333
GO:0031410	cytoplasmic vesicle	870	1	0.3	0.275	3	NonamEVm003944t1	S2vsS3_Neg	0.333333
GO:0005576	extracellular region	931	1	0.33	0.292	3	NonamEVm004740t1	S2vsS3_Neg	0.333333
GO:0005886	plasma membrane	1724	1	0.6	0.49	3	NonamEVm003944t1	S2vsS3_Neg	0.333333
GO:0098588	bounding membrane of organelle	956	1	0.33	1	3	NonamEVm003944t1	S2vsS3_Neg	0.333333
GO:0097708	intracellular vesicle	870	1	0.3	1	3	NonamEVm003944t1	S2vsS3_Neg	0.333333
GO:0043233	organelle lumen	2164	1	0.76	1	3	NonamEVm005119t1	S2vsS3_Neg	0.333333
GO:0098852	lytic vacuole membrane	161	1	0.06	1	3	NonamEVm003944t1	S2vsS3_Neg	0.333333
GO:0036464	cytoplasmic ribonucleoprotein granule	117	1	0.04	0.04	3	NonamEVm014813t1	S2vsS3_Pos	0.333333
GO:0005730	nucleolus	464	1	0.16	0.15	3	NonamEVm014813t1	S2vsS3_Pos	0.333333
GO:1990904	ribonucleoprotein complex	561	1	0.2	0.18	3	NonamEVm014813t1	S2vsS3_Pos	0.333333
GO:0005576	extracellular region	931	1	0.33	0.29	3	NonamEVm002701t1	S2vsS3_Pos	0.333333
GO:0005856	cytoskeleton	1018	1	0.36	0.32	3	NonamEVm014077t1	S2vsS3_Pos	0.333333
GO:0005737	cytoplasm	5766	2	2.02	0.89	3	NonamEVm014077t1,NonamEVm014813t1	S2vsS3_Pos	0.666667
GO:0005622	intracellular anatomical structure	7275	2	2.55	1	3	NonamEVm014077t1,NonamEVm014813t1	S2vsS3_Pos	0.666667
GO:0070013	intracellular organelle lumen	2164	1	0.76	1	3	NonamEVm014813t1	S2vsS3_Pos	0.333333
GO:0031981	nuclear lumen	1742	1	0.61	1	3	NonamEVm014813t1	S2vsS3_Pos	0.333333
GO:0110165	cellular anatomical entity	8503	3	2.97	1	3	NonamEVm002701t1,NonamEVm014077t1,NonamEVm014813t1	S2vsS3_Pos	1
GO:0005576	extracellular region	931	11	2.17	5.1e-06	20	NonamEVm000477t1,NonamEVm004740t1,NonamEVm004906t1,NonamEVm005411t1,NonamEVm007057t1,NonamEVm011306t1,NonamEVm012858t1,NonamEVm018764t1,NonamEVm020160t1,NonamEVm020822t1,NonamEVm027562t1	S2vsS4_Neg	0.55
GO:0062023	collagen-containing extracellular matrix	105	4	0.24	8.8e-05	20	NonamEVm000477t1,NonamEVm004906t1,NonamEVm007057t1,NonamEVm027562t1	S2vsS4_Neg	0.2
GO:0098978	glutamatergic synapse	119	4	0.28	0.00014	20	NonamEVm002903t1,NonamEVm007057t1,NonamEVm009346t1,NonamEVm027562t1	S2vsS4_Neg	0.2
GO:0045121	membrane raft	77	3	0.18	0.00071	20	NonamEVm007057t1,NonamEVm009346t1,NonamEVm027562t1	S2vsS4_Neg	0.15
GO:0030424	axon	337	5	0.79	0.01087	20	NonamEVm002156t1,NonamEVm004906t1,NonamEVm007057t1,NonamEVm009346t1,NonamEVm027562t1	S2vsS4_Neg	0.25
GO:0030425	dendrite	242	3	0.56	0.01775	20	NonamEVm002903t1,NonamEVm004906t1,NonamEVm009346t1	S2vsS4_Neg	0.15
GO:0014069	postsynaptic density	95	2	0.22	0.02027	20	NonamEVm002903t1,NonamEVm009346t1	S2vsS4_Neg	0.1
GO:0150034	distal axon	115	2	0.27	0.02894	20	NonamEVm004906t1,NonamEVm009346t1	S2vsS4_Neg	0.1
GO:0005615	extracellular space	536	4	1.25	0.03285	20	NonamEVm004906t1,NonamEVm005411t1,NonamEVm007057t1,NonamEVm027562t1	S2vsS4_Neg	0.2
GO:0045178	basal part of cell	141	2	0.33	0.04204	20	NonamEVm007057t1,NonamEVm027562t1	S2vsS4_Neg	0.1
GO:0005615	extracellular space	536	6	0.44	3.9e-07	7	NonamEVm010069t1,NonamEVm010093t1,NonamEVm010097t1,NonamEVm010519t1,NonamEVm010529t1,NonamEVm010861t1	S2vsS4_Pos	0.857143
GO:0005741	mitochondrial outer membrane	97	1	0.08	0.077	7	NonamEVm010861t1	S2vsS4_Pos	0.142857
GO:0008021	synaptic vesicle	100	1	0.08	0.079	7	NonamEVm010861t1	S2vsS4_Pos	0.142857
GO:0150034	distal axon	115	1	0.09	0.09	7	NonamEVm010861t1	S2vsS4_Pos	0.142857
GO:0009986	cell surface	194	1	0.16	0.148	7	NonamEVm010861t1	S2vsS4_Pos	0.142857
GO:0043025	neuronal cell body	199	1	0.16	0.152	7	NonamEVm010861t1	S2vsS4_Pos	0.142857
GO:0045177	apical part of cell	246	1	0.2	0.184	7	NonamEVm010861t1	S2vsS4_Pos	0.142857
GO:0005794	Golgi apparatus	714	1	0.58	0.456	7	NonamEVm010861t1	S2vsS4_Pos	0.142857
GO:0005783	endoplasmic reticulum	896	1	0.73	0.538	7	NonamEVm010861t1	S2vsS4_Pos	0.142857
GO:0005856	cytoskeleton	1018	1	0.83	0.587	7	NonamEVm014077t1	S2vsS4_Pos	0.142857
GO:0005576	extracellular region	931	42	14.44	6.4e-10	133	NonamEVm000189t1,NonamEVm000244t1,NonamEVm000323t1,NonamEVm000363t1,NonamEVm000367t1,NonamEVm000391t1,NonamEVm000413t1,NonamEVm000477t1,NonamEVm000762t1,NonamEVm000926t1,NonamEVm001377t1,NonamEVm002161t1,NonamEVm002228t1,NonamEVm002362t1,NonamEVm003439t1,NonamEVm003647t1,NonamEVm004071t1,NonamEVm004196t1,NonamEVm004231t1,NonamEVm004348t1,NonamEVm004633t1,NonamEVm004740t1,NonamEVm004906t1,NonamEVm…	S2vsS5_Neg	0.315789
GO:0005615	extracellular space	536	18	8.31	0.0018	133	NonamEVm000244t1,NonamEVm000323t1,NonamEVm000363t1,NonamEVm000391t1,NonamEVm000762t1,NonamEVm002228t1,NonamEVm003439t1,NonamEVm004071t1,NonamEVm004348t1,NonamEVm004906t1,NonamEVm005411t1,NonamEVm005489t1,NonamEVm006722t1,NonamEVm010412t1,NonamEVm011190t1,NonamEVm015643t1,NonamEVm018337t1,NonamEVm033199t1	S2vsS5_Neg	0.135338
GO:0012506	vesicle membrane	439	5	6.81	0.0066	133	NonamEVm000244t1,NonamEVm000465t1,NonamEVm002428t1,NonamEVm003439t1,NonamEVm009346t1	S2vsS5_Neg	0.037594
GO:0009986	cell surface	194	8	3.01	0.0105	133	NonamEVm000244t1,NonamEVm000413t1,NonamEVm000762t1,NonamEVm001377t1,NonamEVm002228t1,NonamEVm002362t1,NonamEVm004348t1,NonamEVm004906t1	S2vsS5_Neg	0.0601504
GO:0016607	nuclear speck	205	8	3.18	0.0143	133	NonamEVm000538t1,NonamEVm000608t1,NonamEVm001902t1,NonamEVm001969t1,NonamEVm002924t1,NonamEVm005163t1,NonamEVm005480t1,NonamEVm007618t1	S2vsS5_Neg	0.0601504
GO:0061695	transferase complex, transferring phosphorus-containing groups	238	7	3.69	0.0199	133	NonamEVm000182t1,NonamEVm000244t1,NonamEVm000349t1,NonamEVm000811t1,NonamEVm002625t1,NonamEVm005110t1,NonamEVm005480t1	S2vsS5_Neg	0.0526316
GO:0150034	distal axon	115	5	1.78	0.033	133	NonamEVm000432t1,NonamEVm000819t1,NonamEVm001590t1,NonamEVm004906t1,NonamEVm009346t1	S2vsS5_Neg	0.037594
GO:0043025	neuronal cell body	199	7	3.09	0.035	133	NonamEVm000244t1,NonamEVm000432t1,NonamEVm000470t1,NonamEVm000819t1,NonamEVm002156t1,NonamEVm004348t1,NonamEVm004906t1	S2vsS5_Neg	0.0526316
GO:0005681	spliceosomal complex	179	5	2.78	0.0421	133	NonamEVm000538t1,NonamEVm001582t1,NonamEVm001850t1,NonamEVm002139t1,NonamEVm007618t1	S2vsS5_Neg	0.037594
GO:0098552	side of membrane	133	5	2.06	0.0556	133	NonamEVm000244t1,NonamEVm000762t1,NonamEVm001377t1,NonamEVm002228t1,NonamEVm004348t1	S2vsS5_Neg	0.037594
GO:0005615	extracellular space	536	11	3.06	5.4e-06	49	NonamEVm000181t1,NonamEVm000784t1,NonamEVm001337t1,NonamEVm003724t1,NonamEVm004217t1,NonamEVm005300t1,NonamEVm005353t1,NonamEVm010069t1,NonamEVm010097t1,NonamEVm010529t1,NonamEVm010861t1	S2vsS5_Pos	0.22449
GO:0005576	extracellular region	931	21	5.32	7.9e-06	49	NonamEVm000181t1,NonamEVm000221t1,NonamEVm000254t1,NonamEVm000593t1,NonamEVm000784t1,NonamEVm001337t1,NonamEVm002259t1,NonamEVm002331t1,NonamEVm003468t1,NonamEVm003724t1,NonamEVm004217t1,NonamEVm005300t1,NonamEVm005353t1,NonamEVm006292t1,NonamEVm008718t1,NonamEVm010069t1,NonamEVm010097t1,NonamEVm010529t1,NonamEVm010861t1,NonamEVm012412t1,NonamEVm017564t1	S2vsS5_Pos	0.428571
GO:0062023	collagen-containing extracellular matrix	105	4	0.6	0.0029	49	NonamEVm000181t1,NonamEVm000221t1,NonamEVm000784t1,NonamEVm005300t1	S2vsS5_Pos	0.0816327
GO:0070469	respirasome	74	3	0.42	0.0086	49	NonamEVm016623t1,NonamEVm020591t1,NonamEVm021514t1	S2vsS5_Pos	0.0612245
GO:0070013	intracellular organelle lumen	2164	10	12.37	0.0285	49	NonamEVm000784t1,NonamEVm002397t1,NonamEVm002687t1,NonamEVm003724t1,NonamEVm005353t1,NonamEVm014813t1,NonamEVm016247t1,NonamEVm020591t1,NonamEVm025145t1,NonamEVm028076t1	S2vsS5_Pos	0.204082
GO:0036464	cytoplasmic ribonucleoprotein granule	117	3	0.67	0.029	49	NonamEVm014813t1,NonamEVm016247t1,NonamEVm025145t1	S2vsS5_Pos	0.0612245
GO:0031012	extracellular matrix	163	6	0.93	0.0378	49	NonamEVm000181t1,NonamEVm000221t1,NonamEVm000784t1,NonamEVm004217t1,NonamEVm005300t1,NonamEVm012412t1	S2vsS5_Pos	0.122449
GO:0005856	cytoskeleton	1018	6	5.82	0.082	49	NonamEVm014077t1,NonamEVm014334t1,NonamEVm016577t1,NonamEVm016623t1,NonamEVm028076t1,NonamEVm028187t1	S2vsS5_Pos	0.122449
GO:0044297	cell body	216	2	1.23	0.0932	49	NonamEVm010861t1,NonamEVm016577t1	S2vsS5_Pos	0.0408163
GO:0110165	cellular anatomical entity	8503	49	48.59	0.1	49	NonamEVm000002t1,NonamEVm000181t1,NonamEVm000221t1,NonamEVm000254t1,NonamEVm000593t1,NonamEVm000784t1,NonamEVm001337t1,NonamEVm001542t1,NonamEVm002259t1,NonamEVm002331t1,NonamEVm002397t1,NonamEVm002687t1,NonamEVm002980t1,NonamEVm003387t1,NonamEVm003468t1,NonamEVm003724t1,NonamEVm004217t1,NonamEVm004340t1,NonamEVm005104t1,NonamEVm005300t1,NonamEVm005353t1,NonamEVm005596t1,NonamEVm006292t1,NonamEVm…	S2vsS5_Pos	1
GO:0005576	extracellular region	931	140	103.14	2.7e-06	950	NonamEVm000011t1,NonamEVm000020t1,NonamEVm000118t1,NonamEVm000164t1,NonamEVm000236t1,NonamEVm000243t1,NonamEVm000244t1,NonamEVm000283t1,NonamEVm000300t1,NonamEVm000323t1,NonamEVm000347t1,NonamEVm000417t1,NonamEVm000441t1,NonamEVm000477t1,NonamEVm000503t1,NonamEVm000518t1,NonamEVm000549t1,NonamEVm000600t1,NonamEVm000762t1,NonamEVm000897t1,NonamEVm000911t1,NonamEVm000926t1,NonamEVm000954t1,NonamEVm…	S2vsS6_Neg	0.147368
GO:0030135	coated vesicle	118	26	13.07	0.00042	950	NonamEVm000040t1,NonamEVm000204t1,NonamEVm000374t1,NonamEVm000415t1,NonamEVm000503t1,NonamEVm000859t1,NonamEVm000868t1,NonamEVm000877t1,NonamEVm000893t1,NonamEVm001097t1,NonamEVm001135t1,NonamEVm001228t1,NonamEVm001707t1,NonamEVm002056t1,NonamEVm002215t1,NonamEVm002773t1,NonamEVm003018t1,NonamEVm004062t1,NonamEVm004199t1,NonamEVm004220t1,NonamEVm005108t1,NonamEVm006147t1,NonamEVm006497t1,NonamEVm…	S2vsS6_Neg	0.0273684
GO:0016607	nuclear speck	205	39	22.71	0.00047	950	NonamEVm000129t1,NonamEVm000204t1,NonamEVm000225t1,NonamEVm000342t1,NonamEVm000406t1,NonamEVm000438t1,NonamEVm000538t1,NonamEVm000591t1,NonamEVm000608t1,NonamEVm000619t1,NonamEVm000673t1,NonamEVm000745t1,NonamEVm000795t1,NonamEVm001046t1,NonamEVm001088t1,NonamEVm001092t1,NonamEVm001166t1,NonamEVm001341t1,NonamEVm001941t1,NonamEVm002056t1,NonamEVm002665t1,NonamEVm003011t1,NonamEVm003022t1,NonamEVm…	S2vsS6_Neg	0.0410526
GO:0098590	plasma membrane region	530	77	58.72	0.00059	950	NonamEVm000001t1,NonamEVm000011t1,NonamEVm000020t1,NonamEVm000028t1,NonamEVm000037t1,NonamEVm000055t1,NonamEVm000063t1,NonamEVm000073t1,NonamEVm000107t1,NonamEVm000130t1,NonamEVm000155t1,NonamEVm000204t1,NonamEVm000244t1,NonamEVm000271t1,NonamEVm000355t1,NonamEVm000373t1,NonamEVm000389t1,NonamEVm000415t1,NonamEVm000432t1,NonamEVm000441t1,NonamEVm000530t1,NonamEVm000612t1,NonamEVm000678t1,NonamEVm…	S2vsS6_Neg	0.0810526
GO:0032993	protein-DNA complex	407	63	45.09	0.00294	950	NonamEVm000077t1,NonamEVm000088t1,NonamEVm000163t1,NonamEVm000191t1,NonamEVm000198t1,NonamEVm000217t1,NonamEVm000227t1,NonamEVm000310t1,NonamEVm000388t1,NonamEVm000423t1,NonamEVm000488t1,NonamEVm000538t1,NonamEVm000546t1,NonamEVm000582t1,NonamEVm000591t1,NonamEVm000615t1,NonamEVm000623t1,NonamEVm000671t1,NonamEVm000673t1,NonamEVm000775t1,NonamEVm000875t1,NonamEVm000967t1,NonamEVm001046t1,NonamEVm…	S2vsS6_Neg	0.0663158
GO:0030133	transport vesicle	171	32	18.94	0.00403	950	NonamEVm000040t1,NonamEVm000080t1,NonamEVm000164t1,NonamEVm000204t1,NonamEVm000819t1,NonamEVm000868t1,NonamEVm000877t1,NonamEVm001019t1,NonamEVm001097t1,NonamEVm001135t1,NonamEVm001228t1,NonamEVm001660t1,NonamEVm001707t1,NonamEVm001779t1,NonamEVm002056t1,NonamEVm002773t1,NonamEVm003018t1,NonamEVm003123t1,NonamEVm003349t1,NonamEVm003536t1,NonamEVm004045t1,NonamEVm004220t1,NonamEVm004478t1,NonamEVm…	S2vsS6_Neg	0.0336842
GO:0005938	cell cortex	168	30	18.61	0.00541	950	NonamEVm000001t1,NonamEVm000010t1,NonamEVm000020t1,NonamEVm000107t1,NonamEVm000134t1,NonamEVm000271t1,NonamEVm000389t1,NonamEVm000526t1,NonamEVm000606t1,NonamEVm000684t1,NonamEVm000742t1,NonamEVm000819t1,NonamEVm001111t1,NonamEVm001121t1,NonamEVm001153t1,NonamEVm001300t1,NonamEVm001309t1,NonamEVm002051t1,NonamEVm002146t1,NonamEVm003458t1,NonamEVm003643t1,NonamEVm003680t1,NonamEVm004193t1,NonamEVm…	S2vsS6_Neg	0.0315789
GO:0098862	cluster of actin-based cell projections	71	15	7.87	0.00985	950	NonamEVm000011t1,NonamEVm000109t1,NonamEVm000158t1,NonamEVm000432t1,NonamEVm000600t1,NonamEVm000742t1,NonamEVm001201t1,NonamEVm001830t1,NonamEVm002051t1,NonamEVm002228t1,NonamEVm002428t1,NonamEVm004170t1,NonamEVm006904t1,NonamEVm007644t1,NonamEVm010684t1	S2vsS6_Neg	0.0157895
GO:0098552	side of membrane	133	24	14.73	0.01059	950	NonamEVm000011t1,NonamEVm000244t1,NonamEVm000526t1,NonamEVm000712t1,NonamEVm000762t1,NonamEVm000801t1,NonamEVm000899t1,NonamEVm000951t1,NonamEVm000963t1,NonamEVm001006t1,NonamEVm001063t1,NonamEVm001229t1,NonamEVm001377t1,NonamEVm001762t1,NonamEVm002035t1,NonamEVm002131t1,NonamEVm002145t1,NonamEVm002228t1,NonamEVm002650t1,NonamEVm002815t1,NonamEVm003458t1,NonamEVm004050t1,NonamEVm004348t1,NonamEVm…	S2vsS6_Neg	0.0252632
GO:0005764	lysosome	300	39	33.24	0.01101	950	NonamEVm000051t1,NonamEVm000204t1,NonamEVm000244t1,NonamEVm000417t1,NonamEVm000868t1,NonamEVm001097t1,NonamEVm001733t1,NonamEVm001811t1,NonamEVm001858t1,NonamEVm002056t1,NonamEVm002210t1,NonamEVm002215t1,NonamEVm002228t1,NonamEVm002587t1,NonamEVm002794t1,NonamEVm002981t1,NonamEVm003165t1,NonamEVm003296t1,NonamEVm003499t1,NonamEVm003559t1,NonamEVm003724t1,NonamEVm003729t1,NonamEVm003802t1,NonamEVm…	S2vsS6_Neg	0.0410526
GO:0070469	respirasome	74	24	1.18	8.6e-26	137	NonamEVm003878t1,NonamEVm004593t1,NonamEVm007046t1,NonamEVm007076t1,NonamEVm007742t1,NonamEVm009078t1,NonamEVm010332t1,NonamEVm010727t1,NonamEVm011326t1,NonamEVm011650t1,NonamEVm012017t1,NonamEVm012417t1,NonamEVm012681t1,NonamEVm013688t1,NonamEVm014166t1,NonamEVm017146t1,NonamEVm017276t1,NonamEVm018155t1,NonamEVm018330t1,NonamEVm020081t1,NonamEVm020591t1,NonamEVm022621t1,NonamEVm022780t1,NonamEVm…	S2vsS6_Pos	0.175182
GO:1990204	oxidoreductase complex	82	18	1.31	3.6e-16	137	NonamEVm003878t1,NonamEVm004593t1,NonamEVm007046t1,NonamEVm007076t1,NonamEVm007742t1,NonamEVm009078t1,NonamEVm010332t1,NonamEVm010727t1,NonamEVm011650t1,NonamEVm012017t1,NonamEVm012417t1,NonamEVm014166t1,NonamEVm017276t1,NonamEVm018155t1,NonamEVm018330t1,NonamEVm022621t1,NonamEVm022780t1,NonamEVm033374t1	S2vsS6_Pos	0.131387
GO:1902495	transmembrane transporter complex	147	18	2.35	1.4e-11	137	NonamEVm003878t1,NonamEVm004593t1,NonamEVm007046t1,NonamEVm007076t1,NonamEVm007742t1,NonamEVm009078t1,NonamEVm010332t1,NonamEVm010727t1,NonamEVm011650t1,NonamEVm012017t1,NonamEVm012417t1,NonamEVm014166t1,NonamEVm017276t1,NonamEVm018155t1,NonamEVm018330t1,NonamEVm022621t1,NonamEVm022780t1,NonamEVm033374t1	S2vsS6_Pos	0.131387
GO:0015934	large ribosomal subunit	78	12	1.25	3e-09	137	NonamEVm008833t1,NonamEVm010379t1,NonamEVm011181t1,NonamEVm012264t1,NonamEVm012673t1,NonamEVm013364t1,NonamEVm013816t1,NonamEVm014654t1,NonamEVm017249t1,NonamEVm017643t1,NonamEVm020599t1,NonamEVm027227t1	S2vsS6_Pos	0.0875912
GO:0005856	cytoskeleton	1018	24	16.26	1.7e-06	137	NonamEVm003164t1,NonamEVm003797t1,NonamEVm004873t1,NonamEVm005723t1,NonamEVm005725t1,NonamEVm006244t1,NonamEVm007654t1,NonamEVm007834t1,NonamEVm008765t1,NonamEVm010351t1,NonamEVm011570t1,NonamEVm011806t1,NonamEVm011895t1,NonamEVm012046t1,NonamEVm012229t1,NonamEVm013270t1,NonamEVm013826t1,NonamEVm014053t1,NonamEVm014077t1,NonamEVm014334t1,NonamEVm014553t1,NonamEVm016577t1,NonamEVm023083t1,NonamEVm…	S2vsS6_Pos	0.175182
GO:1904949	ATPase complex	109	10	1.74	8.7e-06	137	NonamEVm002682t1,NonamEVm002913t1,NonamEVm003291t1,NonamEVm006692t1,NonamEVm007862t1,NonamEVm011791t1,NonamEVm012975t1,NonamEVm014819t1,NonamEVm016676t1,NonamEVm017347t1	S2vsS6_Pos	0.0729927
GO:0005840	ribosome	180	24	2.88	5.9e-05	137	NonamEVm003291t1,NonamEVm008299t1,NonamEVm008833t1,NonamEVm008940t1,NonamEVm010379t1,NonamEVm011181t1,NonamEVm012264t1,NonamEVm012673t1,NonamEVm012852t1,NonamEVm013256t1,NonamEVm013364t1,NonamEVm013588t1,NonamEVm013816t1,NonamEVm014654t1,NonamEVm015156t1,NonamEVm016368t1,NonamEVm016500t1,NonamEVm016558t1,NonamEVm017249t1,NonamEVm017643t1,NonamEVm017774t1,NonamEVm020599t1,NonamEVm021982t1,NonamEVm…	S2vsS6_Pos	0.175182
GO:0044391	ribosomal subunit	131	18	2.09	0.00012	137	NonamEVm003291t1,NonamEVm008299t1,NonamEVm008833t1,NonamEVm010379t1,NonamEVm011181t1,NonamEVm012264t1,NonamEVm012673t1,NonamEVm013256t1,NonamEVm013364t1,NonamEVm013816t1,NonamEVm014654t1,NonamEVm015156t1,NonamEVm016500t1,NonamEVm016558t1,NonamEVm017249t1,NonamEVm017643t1,NonamEVm020599t1,NonamEVm027227t1	S2vsS6_Pos	0.131387
GO:0030018	Z disc	71	6	1.13	0.00091	137	NonamEVm002598t1,NonamEVm005062t1,NonamEVm005093t1,NonamEVm011051t1,NonamEVm015661t1,NonamEVm022484t1	S2vsS6_Pos	0.0437956
GO:0150034	distal axon	115	2	0.07	0.0017	5	NonamEVm004906t1,NonamEVm009346t1	S3vsS4_Neg	0.4
GO:0098793	presynapse	261	3	0.15	0.0021	5	NonamEVm003652t1,NonamEVm004906t1,NonamEVm009346t1	S3vsS4_Neg	0.6
GO:0012506	vesicle membrane	439	2	0.26	0.0039	5	NonamEVm003652t1,NonamEVm009346t1	S3vsS4_Neg	0.4
GO:0030425	dendrite	242	2	0.14	0.0075	5	NonamEVm004906t1,NonamEVm009346t1	S3vsS4_Neg	0.4
GO:0005615	extracellular space	536	2	0.31	0.0344	5	NonamEVm004906t1,NonamEVm005411t1	S3vsS4_Neg	0.4
GO:0030141	secretory granule	159	2	0.09	0.0394	5	NonamEVm003652t1,NonamEVm009346t1	S3vsS4_Neg	0.4
GO:0030018	Z disc	71	1	0.04	0.0407	5	NonamEVm009346t1	S3vsS4_Neg	0.2
GO:0030667	secretory granule membrane	74	1	0.04	0.0424	5	NonamEVm003652t1	S3vsS4_Neg	0.2
GO:0045121	membrane raft	77	1	0.04	0.0441	5	NonamEVm009346t1	S3vsS4_Neg	0.2
GO:0014069	postsynaptic density	95	1	0.06	0.0542	5	NonamEVm009346t1	S3vsS4_Neg	0.2
GO:0005615	extracellular space	536	2	0.31	0.034	5	NonamEVm010069t1,NonamEVm010861t1	S3vsS4_Pos	0.4
GO:0005741	mitochondrial outer membrane	97	1	0.06	0.055	5	NonamEVm010861t1	S3vsS4_Pos	0.2
GO:0008021	synaptic vesicle	100	1	0.06	0.057	5	NonamEVm010861t1	S3vsS4_Pos	0.2
GO:0150034	distal axon	115	1	0.07	0.065	5	NonamEVm010861t1	S3vsS4_Pos	0.2
GO:0005765	lysosomal membrane	160	1	0.09	0.09	5	NonamEVm003944t1	S3vsS4_Pos	0.2
GO:0031012	extracellular matrix	163	1	0.1	0.092	5	NonamEVm012412t1	S3vsS4_Pos	0.2
GO:0009986	cell surface	194	1	0.11	0.108	5	NonamEVm010861t1	S3vsS4_Pos	0.2
GO:0043025	neuronal cell body	199	1	0.12	0.111	5	NonamEVm010861t1	S3vsS4_Pos	0.2
GO:0045177	apical part of cell	246	1	0.14	0.135	5	NonamEVm010861t1	S3vsS4_Pos	0.2
GO:0005576	extracellular region	931	3	0.54	0.14	5	NonamEVm010069t1,NonamEVm010861t1,NonamEVm012412t1	S3vsS4_Pos	0.6
GO:0005576	extracellular region	931	23	7.27	1e-05	67	NonamEVm000189t1,NonamEVm000244t1,NonamEVm000363t1,NonamEVm000391t1,NonamEVm000926t1,NonamEVm001343t1,NonamEVm002228t1,NonamEVm002541t1,NonamEVm002701t1,NonamEVm003439t1,NonamEVm004231t1,NonamEVm004906t1,NonamEVm005411t1,NonamEVm005544t1,NonamEVm006471t1,NonamEVm006722t1,NonamEVm006801t1,NonamEVm007747t1,NonamEVm009036t1,NonamEVm010412t1,NonamEVm012352t1,NonamEVm017911t1,NonamEVm021258t1	S3vsS5_Neg	0.343284
GO:0150034	distal axon	115	5	0.9	0.002	67	NonamEVm000432t1,NonamEVm000819t1,NonamEVm001590t1,NonamEVm004906t1,NonamEVm009346t1	S3vsS5_Neg	0.0746269
GO:0005681	spliceosomal complex	179	5	1.4	0.0066	67	NonamEVm000538t1,NonamEVm001582t1,NonamEVm001850t1,NonamEVm002139t1,NonamEVm007618t1	S3vsS5_Neg	0.0746269
GO:0005615	extracellular space	536	10	4.19	0.0238	67	NonamEVm000244t1,NonamEVm000363t1,NonamEVm000391t1,NonamEVm001343t1,NonamEVm002228t1,NonamEVm003439t1,NonamEVm004906t1,NonamEVm005411t1,NonamEVm006722t1,NonamEVm010412t1	S3vsS5_Neg	0.149254
GO:0005667	transcription regulator complex	194	4	1.52	0.0319	67	NonamEVm001235t1,NonamEVm001582t1,NonamEVm004126t1,NonamEVm024746t1	S3vsS5_Neg	0.0597015
GO:0098793	presynapse	261	5	2.04	0.0364	67	NonamEVm000432t1,NonamEVm000819t1,NonamEVm001590t1,NonamEVm004906t1,NonamEVm009346t1	S3vsS5_Neg	0.0746269
GO:0065010	extracellular membrane-bounded organelle	252	5	1.97	0.0373	67	NonamEVm000244t1,NonamEVm000363t1,NonamEVm002228t1,NonamEVm002541t1,NonamEVm003439t1	S3vsS5_Neg	0.0746269
GO:0030425	dendrite	242	5	1.89	0.0403	67	NonamEVm000244t1,NonamEVm000432t1,NonamEVm000819t1,NonamEVm004906t1,NonamEVm009346t1	S3vsS5_Neg	0.0746269
GO:0012506	vesicle membrane	439	4	3.43	0.0612	67	NonamEVm000244t1,NonamEVm001343t1,NonamEVm003439t1,NonamEVm009346t1	S3vsS5_Neg	0.0597015
GO:0009986	cell surface	194	4	1.52	0.0647	67	NonamEVm000244t1,NonamEVm001693t1,NonamEVm002228t1,NonamEVm004906t1	S3vsS5_Neg	0.0597015
GO:0070469	respirasome	74	8	0.66	2.5e-07	76	NonamEVm012979t1,NonamEVm016623t1,NonamEVm017924t1,NonamEVm018663t1,NonamEVm020143t1,NonamEVm021514t1,NonamEVm026520t1,NonamEVm027956t1	S3vsS5_Pos	0.105263
GO:0005576	extracellular region	931	23	8.25	1.1e-05	76	NonamEVm000181t1,NonamEVm000254t1,NonamEVm000593t1,NonamEVm000784t1,NonamEVm001003t1,NonamEVm001472t1,NonamEVm001820t1,NonamEVm002259t1,NonamEVm002698t1,NonamEVm003468t1,NonamEVm003724t1,NonamEVm004217t1,NonamEVm005116t1,NonamEVm005300t1,NonamEVm005353t1,NonamEVm005574t1,NonamEVm006292t1,NonamEVm008718t1,NonamEVm010069t1,NonamEVm010861t1,NonamEVm012412t1,NonamEVm016351t1,NonamEVm017564t1	S3vsS5_Pos	0.302632
GO:0005615	extracellular space	536	10	4.75	0.0013	76	NonamEVm000181t1,NonamEVm000784t1,NonamEVm001820t1,NonamEVm002698t1,NonamEVm003724t1,NonamEVm004217t1,NonamEVm005300t1,NonamEVm005353t1,NonamEVm010069t1,NonamEVm010861t1	S3vsS5_Pos	0.131579
GO:0098800	inner mitochondrial membrane protein complex	93	5	0.82	0.0014	76	NonamEVm012979t1,NonamEVm016623t1,NonamEVm017924t1,NonamEVm018663t1,NonamEVm026520t1	S3vsS5_Pos	0.0657895
GO:0031012	extracellular matrix	163	8	1.44	0.0014	76	NonamEVm000181t1,NonamEVm000784t1,NonamEVm001003t1,NonamEVm004217t1,NonamEVm005116t1,NonamEVm005300t1,NonamEVm005574t1,NonamEVm012412t1	S3vsS5_Pos	0.105263
GO:0062023	collagen-containing extracellular matrix	105	4	0.93	0.0139	76	NonamEVm000181t1,NonamEVm000784t1,NonamEVm005300t1,NonamEVm005574t1	S3vsS5_Pos	0.0526316
GO:0030018	Z disc	71	3	0.63	0.0249	76	NonamEVm012979t1,NonamEVm016623t1,NonamEVm018663t1	S3vsS5_Pos	0.0394737
GO:1990204	oxidoreductase complex	82	3	0.73	0.036	76	NonamEVm012979t1,NonamEVm016623t1,NonamEVm020143t1	S3vsS5_Pos	0.0394737
GO:1904949	ATPase complex	109	3	0.97	0.0722	76	NonamEVm012979t1,NonamEVm016623t1,NonamEVm018663t1	S3vsS5_Pos	0.0394737
GO:0005777	peroxisome	113	3	1	0.0785	76	NonamEVm004385t1,NonamEVm004829t1,NonamEVm007667t1	S3vsS5_Pos	0.0394737
GO:0005576	extracellular region	931	94	54.07	2.7e-07	498	NonamEVm000011t1,NonamEVm000020t1,NonamEVm000164t1,NonamEVm000244t1,NonamEVm000283t1,NonamEVm000300t1,NonamEVm000323t1,NonamEVm000347t1,NonamEVm000417t1,NonamEVm000503t1,NonamEVm000518t1,NonamEVm000549t1,NonamEVm000600t1,NonamEVm000762t1,NonamEVm000911t1,NonamEVm000926t1,NonamEVm000971t1,NonamEVm000985t1,NonamEVm001243t1,NonamEVm001273t1,NonamEVm001377t1,NonamEVm001478t1,NonamEVm001733t1,NonamEVm…	S3vsS6_Neg	0.188755
GO:0030135	coated vesicle	118	15	6.85	0.0033	498	NonamEVm000204t1,NonamEVm000415t1,NonamEVm000503t1,NonamEVm000859t1,NonamEVm000893t1,NonamEVm001097t1,NonamEVm001135t1,NonamEVm001707t1,NonamEVm002056t1,NonamEVm002215t1,NonamEVm005108t1,NonamEVm006497t1,NonamEVm007516t1,NonamEVm009249t1,NonamEVm009347t1	S3vsS6_Neg	0.0301205
GO:0098862	cluster of actin-based cell projections	71	10	4.12	0.0075	498	NonamEVm000011t1,NonamEVm000109t1,NonamEVm000432t1,NonamEVm000600t1,NonamEVm001201t1,NonamEVm001830t1,NonamEVm002051t1,NonamEVm002228t1,NonamEVm002428t1,NonamEVm010684t1	S3vsS6_Neg	0.0200803
GO:0012506	vesicle membrane	439	31	25.5	0.0086	498	NonamEVm000164t1,NonamEVm000204t1,NonamEVm000244t1,NonamEVm000415t1,NonamEVm000417t1,NonamEVm000465t1,NonamEVm000503t1,NonamEVm000893t1,NonamEVm001019t1,NonamEVm001097t1,NonamEVm001111t1,NonamEVm001135t1,NonamEVm001663t1,NonamEVm001733t1,NonamEVm002056t1,NonamEVm002210t1,NonamEVm002215t1,NonamEVm002428t1,NonamEVm002650t1,NonamEVm003011t1,NonamEVm003439t1,NonamEVm003536t1,NonamEVm004045t1,NonamEVm…	S3vsS6_Neg	0.062249
GO:0098552	side of membrane	133	15	7.72	0.0101	498	NonamEVm000011t1,NonamEVm000244t1,NonamEVm000526t1,NonamEVm000712t1,NonamEVm000762t1,NonamEVm000899t1,NonamEVm000963t1,NonamEVm001377t1,NonamEVm001762t1,NonamEVm002131t1,NonamEVm002145t1,NonamEVm002228t1,NonamEVm002650t1,NonamEVm004050t1,NonamEVm010684t1	S3vsS6_Neg	0.0301205
GO:0005615	extracellular space	536	46	31.13	0.0113	498	NonamEVm000011t1,NonamEVm000020t1,NonamEVm000164t1,NonamEVm000244t1,NonamEVm000283t1,NonamEVm000300t1,NonamEVm000323t1,NonamEVm000347t1,NonamEVm000503t1,NonamEVm000518t1,NonamEVm000600t1,NonamEVm000762t1,NonamEVm000971t1,NonamEVm000985t1,NonamEVm001273t1,NonamEVm001478t1,NonamEVm001733t1,NonamEVm002051t1,NonamEVm002056t1,NonamEVm002107t1,NonamEVm002144t1,NonamEVm002214t1,NonamEVm002228t1,NonamEVm…	S3vsS6_Neg	0.0923695
GO:0150034	distal axon	115	13	6.68	0.0157	498	NonamEVm000011t1,NonamEVm000432t1,NonamEVm000503t1,NonamEVm000819t1,NonamEVm000844t1,NonamEVm001590t1,NonamEVm002051t1,NonamEVm002056t1,NonamEVm002296t1,NonamEVm002597t1,NonamEVm006574t1,NonamEVm009346t1,NonamEVm009348t1	S3vsS6_Neg	0.0261044
GO:0009986	cell surface	194	19	11.27	0.0174	498	NonamEVm000011t1,NonamEVm000155t1,NonamEVm000164t1,NonamEVm000244t1,NonamEVm000762t1,NonamEVm000844t1,NonamEVm000963t1,NonamEVm001300t1,NonamEVm001377t1,NonamEVm001762t1,NonamEVm001830t1,NonamEVm002131t1,NonamEVm002144t1,NonamEVm002228t1,NonamEVm002296t1,NonamEVm002587t1,NonamEVm003174t1,NonamEVm010684t1,NonamEVm029600t1	S3vsS6_Neg	0.0381526
GO:0005769	early endosome	186	17	10.8	0.0227	498	NonamEVm000164t1,NonamEVm000300t1,NonamEVm000465t1,NonamEVm000963t1,NonamEVm001097t1,NonamEVm001133t1,NonamEVm001300t1,NonamEVm001500t1,NonamEVm001536t1,NonamEVm001581t1,NonamEVm001663t1,NonamEVm001733t1,NonamEVm002215t1,NonamEVm003439t1,NonamEVm003729t1,NonamEVm004322t1,NonamEVm006722t1	S3vsS6_Neg	0.0341365
GO:0009925	basal plasma membrane	125	9	7.26	0.0245	498	NonamEVm000001t1,NonamEVm000155t1,NonamEVm000612t1,NonamEVm001102t1,NonamEVm001671t1,NonamEVm002228t1,NonamEVm002428t1,NonamEVm010684t1,NonamEVm015035t1	S3vsS6_Neg	0.0180723
GO:0098800	inner mitochondrial membrane protein complex	93	25	0.9	1.6e-30	83	NonamEVm002682t1,NonamEVm003291t1,NonamEVm003878t1,NonamEVm006692t1,NonamEVm007046t1,NonamEVm007076t1,NonamEVm007742t1,NonamEVm007862t1,NonamEVm009078t1,NonamEVm010727t1,NonamEVm011326t1,NonamEVm011650t1,NonamEVm011791t1,NonamEVm012017t1,NonamEVm013688t1,NonamEVm014166t1,NonamEVm014819t1,NonamEVm016676t1,NonamEVm017146t1,NonamEVm017347t1,NonamEVm018021t1,NonamEVm018155t1,NonamEVm018330t1,NonamEVm…	S3vsS6_Pos	0.301205
GO:0070469	respirasome	74	18	0.72	3.8e-21	83	NonamEVm003878t1,NonamEVm007046t1,NonamEVm007076t1,NonamEVm007742t1,NonamEVm009078t1,NonamEVm010727t1,NonamEVm011326t1,NonamEVm011650t1,NonamEVm012017t1,NonamEVm012681t1,NonamEVm013688t1,NonamEVm014166t1,NonamEVm017146t1,NonamEVm018155t1,NonamEVm018330t1,NonamEVm020591t1,NonamEVm022780t1,NonamEVm033374t1	S3vsS6_Pos	0.216867
GO:1990204	oxidoreductase complex	82	13	0.79	6.5e-13	83	NonamEVm003878t1,NonamEVm007046t1,NonamEVm007076t1,NonamEVm007742t1,NonamEVm009078t1,NonamEVm010727t1,NonamEVm011650t1,NonamEVm012017t1,NonamEVm014166t1,NonamEVm018155t1,NonamEVm018330t1,NonamEVm022780t1,NonamEVm033374t1	S3vsS6_Pos	0.156627
GO:1902495	transmembrane transporter complex	147	13	1.42	1.2e-09	83	NonamEVm003878t1,NonamEVm007046t1,NonamEVm007076t1,NonamEVm007742t1,NonamEVm009078t1,NonamEVm010727t1,NonamEVm011650t1,NonamEVm012017t1,NonamEVm014166t1,NonamEVm018155t1,NonamEVm018330t1,NonamEVm022780t1,NonamEVm033374t1	S3vsS6_Pos	0.156627
GO:1904949	ATPase complex	109	10	1.06	8.1e-08	83	NonamEVm002682t1,NonamEVm002913t1,NonamEVm003291t1,NonamEVm006692t1,NonamEVm007862t1,NonamEVm011791t1,NonamEVm012975t1,NonamEVm014819t1,NonamEVm016676t1,NonamEVm017347t1	S3vsS6_Pos	0.120482
GO:0005759	mitochondrial matrix	287	9	2.78	0.0017	83	NonamEVm001996t1,NonamEVm001997t1,NonamEVm003291t1,NonamEVm006025t1,NonamEVm006244t1,NonamEVm010145t1,NonamEVm014686t1,NonamEVm016500t1,NonamEVm020150t1	S3vsS6_Pos	0.108434
GO:0005737	cytoplasm	5766	73	55.81	0.0091	83	NonamEVm000126t1,NonamEVm001996t1,NonamEVm001997t1,NonamEVm002642t1,NonamEVm002682t1,NonamEVm002913t1,NonamEVm003289t1,NonamEVm003291t1,NonamEVm003387t1,NonamEVm003878t1,NonamEVm003944t1,NonamEVm004032t1,NonamEVm004407t1,NonamEVm004602t1,NonamEVm005003t1,NonamEVm005093t1,NonamEVm005104t1,NonamEVm005329t1,NonamEVm005598t1,NonamEVm005723t1,NonamEVm006025t1,NonamEVm006244t1,NonamEVm006692t1,NonamEVm…	S3vsS6_Pos	0.879518
GO:0044391	ribosomal subunit	131	4	1.27	0.0144	83	NonamEVm003291t1,NonamEVm015156t1,NonamEVm016500t1,NonamEVm017249t1	S3vsS6_Pos	0.0481928
GO:0005856	cytoskeleton	1018	11	9.85	0.0206	83	NonamEVm005723t1,NonamEVm006244t1,NonamEVm007330t1,NonamEVm007654t1,NonamEVm012046t1,NonamEVm012229t1,NonamEVm013826t1,NonamEVm014053t1,NonamEVm014553t1,NonamEVm023083t1,NonamEVm028187t1	S3vsS6_Pos	0.13253
GO:0005743	mitochondrial inner membrane	320	29	3.1	0.0691	83	NonamEVm002682t1,NonamEVm002913t1,NonamEVm003291t1,NonamEVm003878t1,NonamEVm006244t1,NonamEVm006692t1,NonamEVm007046t1,NonamEVm007076t1,NonamEVm007742t1,NonamEVm007862t1,NonamEVm009078t1,NonamEVm010727t1,NonamEVm011326t1,NonamEVm011650t1,NonamEVm011791t1,NonamEVm012017t1,NonamEVm012681t1,NonamEVm013688t1,NonamEVm014166t1,NonamEVm014819t1,NonamEVm016676t1,NonamEVm017146t1,NonamEVm017347t1,NonamEVm…	S3vsS6_Pos	0.349398
GO:0005576	extracellular region	931	15	3.37	1.5e-07	31	NonamEVm000189t1,NonamEVm000762t1,NonamEVm000926t1,NonamEVm001343t1,NonamEVm002228t1,NonamEVm002701t1,NonamEVm003647t1,NonamEVm004231t1,NonamEVm005544t1,NonamEVm006471t1,NonamEVm006722t1,NonamEVm007513t1,NonamEVm009036t1,NonamEVm010412t1,NonamEVm012352t1	S4vsS5_Neg	0.483871
GO:0005615	extracellular space	536	5	1.94	0.021	31	NonamEVm000762t1,NonamEVm001343t1,NonamEVm002228t1,NonamEVm006722t1,NonamEVm010412t1	S4vsS5_Neg	0.16129
GO:0098552	side of membrane	133	2	0.48	0.083	31	NonamEVm000762t1,NonamEVm002228t1	S4vsS5_Neg	0.0645161
GO:0009986	cell surface	194	2	0.7	0.155	31	NonamEVm000762t1,NonamEVm002228t1	S4vsS5_Neg	0.0645161
GO:0005681	spliceosomal complex	179	2	0.65	0.204	31	NonamEVm001582t1,NonamEVm002139t1	S4vsS5_Neg	0.0645161
GO:0098862	cluster of actin-based cell projections	71	1	0.26	0.228	31	NonamEVm002228t1	S4vsS5_Neg	0.0322581
GO:0030667	secretory granule membrane	74	1	0.27	0.236	31	NonamEVm001343t1	S4vsS5_Neg	0.0322581
GO:0031514	motile cilium	75	1	0.27	0.239	31	NonamEVm002228t1	S4vsS5_Neg	0.0322581
GO:0071011	precatalytic spliceosome	77	1	0.28	0.244	31	NonamEVm002139t1	S4vsS5_Neg	0.0322581
GO:0030141	secretory granule	159	2	0.57	0.261	31	NonamEVm000762t1,NonamEVm001343t1	S4vsS5_Neg	0.0645161
GO:0070469	respirasome	74	8	0.46	1.4e-08	53	NonamEVm012979t1,NonamEVm016623t1,NonamEVm017924t1,NonamEVm018663t1,NonamEVm020143t1,NonamEVm021514t1,NonamEVm026520t1,NonamEVm027956t1	S4vsS5_Pos	0.150943
GO:0098800	inner mitochondrial membrane protein complex	93	5	0.57	0.00026	53	NonamEVm012979t1,NonamEVm016623t1,NonamEVm017924t1,NonamEVm018663t1,NonamEVm026520t1	S4vsS5_Pos	0.0943396
GO:0030018	Z disc	71	3	0.44	0.00948	53	NonamEVm012979t1,NonamEVm016623t1,NonamEVm018663t1	S4vsS5_Pos	0.0566038
GO:0005739	mitochondrion	1074	18	6.64	0.01328	53	NonamEVm000815t1,NonamEVm001996t1,NonamEVm002397t1,NonamEVm002980t1,NonamEVm003410t1,NonamEVm004340t1,NonamEVm005104t1,NonamEVm011959t1,NonamEVm012979t1,NonamEVm014686t1,NonamEVm016623t1,NonamEVm017924t1,NonamEVm018663t1,NonamEVm020143t1,NonamEVm020150t1,NonamEVm021514t1,NonamEVm026520t1,NonamEVm027956t1	S4vsS5_Pos	0.339623
GO:1990204	oxidoreductase complex	82	3	0.51	0.01401	53	NonamEVm012979t1,NonamEVm016623t1,NonamEVm020143t1	S4vsS5_Pos	0.0566038
GO:0030141	secretory granule	159	4	0.98	0.01499	53	NonamEVm001811t1,NonamEVm003652t1,NonamEVm003724t1,NonamEVm005353t1	S4vsS5_Pos	0.0754717
GO:1904949	ATPase complex	109	3	0.67	0.02957	53	NonamEVm012979t1,NonamEVm016623t1,NonamEVm018663t1	S4vsS5_Pos	0.0566038
GO:0036464	cytoplasmic ribonucleoprotein granule	117	3	0.72	0.03541	53	NonamEVm014813t1,NonamEVm016247t1,NonamEVm025145t1	S4vsS5_Pos	0.0566038
GO:0005615	extracellular space	536	6	3.31	0.03642	53	NonamEVm003112t1,NonamEVm003521t1,NonamEVm003724t1,NonamEVm004217t1,NonamEVm005300t1,NonamEVm005353t1	S4vsS5_Pos	0.113208
GO:1902495	transmembrane transporter complex	147	3	0.91	0.06213	53	NonamEVm012979t1,NonamEVm016623t1,NonamEVm020143t1	S4vsS5_Pos	0.0566038
GO:0030135	coated vesicle	118	25	9.19	3.1e-06	668	NonamEVm000040t1,NonamEVm000204t1,NonamEVm000415t1,NonamEVm000503t1,NonamEVm000859t1,NonamEVm000868t1,NonamEVm000877t1,NonamEVm000893t1,NonamEVm001097t1,NonamEVm001135t1,NonamEVm001228t1,NonamEVm001707t1,NonamEVm001860t1,NonamEVm002056t1,NonamEVm002215t1,NonamEVm003018t1,NonamEVm003425t1,NonamEVm004199t1,NonamEVm004220t1,NonamEVm005108t1,NonamEVm006147t1,NonamEVm006497t1,NonamEVm007516t1,NonamEVm…	S4vsS6_Neg	0.0374251
GO:0005576	extracellular region	931	107	72.53	2.9e-05	668	NonamEVm000011t1,NonamEVm000020t1,NonamEVm000164t1,NonamEVm000190t1,NonamEVm000236t1,NonamEVm000240t1,NonamEVm000283t1,NonamEVm000300t1,NonamEVm000323t1,NonamEVm000347t1,NonamEVm000441t1,NonamEVm000503t1,NonamEVm000518t1,NonamEVm000549t1,NonamEVm000600t1,NonamEVm000613t1,NonamEVm000642t1,NonamEVm000762t1,NonamEVm000911t1,NonamEVm000926t1,NonamEVm000971t1,NonamEVm000985t1,NonamEVm001243t1,NonamEVm…	S4vsS6_Neg	0.16018
GO:0005789	endoplasmic reticulum membrane	584	72	45.49	4.7e-05	668	NonamEVm000001t1,NonamEVm000040t1,NonamEVm000051t1,NonamEVm000146t1,NonamEVm000164t1,NonamEVm000259t1,NonamEVm000382t1,NonamEVm000664t1,NonamEVm000758t1,NonamEVm000794t1,NonamEVm000877t1,NonamEVm001061t1,NonamEVm001135t1,NonamEVm001163t1,NonamEVm001347t1,NonamEVm001494t1,NonamEVm001500t1,NonamEVm001556t1,NonamEVm001669t1,NonamEVm001846t1,NonamEVm001860t1,NonamEVm001874t1,NonamEVm001893t1,NonamEVm…	S4vsS6_Neg	0.107784
GO:0030658	transport vesicle membrane	97	18	7.56	0.00043	668	NonamEVm000040t1,NonamEVm000164t1,NonamEVm000204t1,NonamEVm000868t1,NonamEVm000877t1,NonamEVm001019t1,NonamEVm001097t1,NonamEVm001135t1,NonamEVm001228t1,NonamEVm001660t1,NonamEVm001860t1,NonamEVm002056t1,NonamEVm003425t1,NonamEVm004220t1,NonamEVm005108t1,NonamEVm006147t1,NonamEVm007516t1,NonamEVm009249t1	S4vsS6_Neg	0.0269461
GO:0098796	membrane protein complex	520	47	40.51	0.00418	668	NonamEVm000109t1,NonamEVm000204t1,NonamEVm000286t1,NonamEVm000407t1,NonamEVm000503t1,NonamEVm000612t1,NonamEVm000730t1,NonamEVm000794t1,NonamEVm000868t1,NonamEVm000877t1,NonamEVm000893t1,NonamEVm001000t1,NonamEVm001061t1,NonamEVm001097t1,NonamEVm001135t1,NonamEVm001163t1,NonamEVm001228t1,NonamEVm001308t1,NonamEVm001669t1,NonamEVm001671t1,NonamEVm001681t1,NonamEVm001874t1,NonamEVm002004t1,NonamEVm…	S4vsS6_Neg	0.0703593
GO:0012505	endomembrane system	1974	210	153.78	0.00478	668	NonamEVm000001t1,NonamEVm000010t1,NonamEVm000011t1,NonamEVm000040t1,NonamEVm000051t1,NonamEVm000095t1,NonamEVm000139t1,NonamEVm000146t1,NonamEVm000164t1,NonamEVm000190t1,NonamEVm000204t1,NonamEVm000236t1,NonamEVm000240t1,NonamEVm000251t1,NonamEVm000257t1,NonamEVm000259t1,NonamEVm000271t1,NonamEVm000281t1,NonamEVm000286t1,NonamEVm000300t1,NonamEVm000382t1,NonamEVm000394t1,NonamEVm000407t1,NonamEVm…	S4vsS6_Neg	0.314371
GO:0005635	nuclear envelope	251	31	19.55	0.00879	668	NonamEVm000001t1,NonamEVm000051t1,NonamEVm000095t1,NonamEVm000139t1,NonamEVm000164t1,NonamEVm000257t1,NonamEVm000281t1,NonamEVm000394t1,NonamEVm000407t1,NonamEVm000752t1,NonamEVm000854t1,NonamEVm000967t1,NonamEVm001141t1,NonamEVm001556t1,NonamEVm001787t1,NonamEVm002111t1,NonamEVm002328t1,NonamEVm002518t1,NonamEVm002930t1,NonamEVm003084t1,NonamEVm003450t1,NonamEVm003716t1,NonamEVm004170t1,NonamEVm…	S4vsS6_Neg	0.0464072
GO:0036464	cytoplasmic ribonucleoprotein granule	117	17	9.11	0.00888	668	NonamEVm000454t1,NonamEVm000609t1,NonamEVm000637t1,NonamEVm000679t1,NonamEVm000795t1,NonamEVm000887t1,NonamEVm002118t1,NonamEVm002982t1,NonamEVm003425t1,NonamEVm003654t1,NonamEVm003903t1,NonamEVm004072t1,NonamEVm004322t1,NonamEVm005527t1,NonamEVm007246t1,NonamEVm008995t1,NonamEVm015993t1	S4vsS6_Neg	0.0254491
GO:0098552	side of membrane	133	18	10.36	0.01467	668	NonamEVm000011t1,NonamEVm000526t1,NonamEVm000712t1,NonamEVm000762t1,NonamEVm000899t1,NonamEVm000951t1,NonamEVm000963t1,NonamEVm001006t1,NonamEVm001762t1,NonamEVm002035t1,NonamEVm002131t1,NonamEVm002145t1,NonamEVm002228t1,NonamEVm002650t1,NonamEVm002815t1,NonamEVm004050t1,NonamEVm004878t1,NonamEVm010684t1	S4vsS6_Neg	0.0269461
GO:0009986	cell surface	194	24	15.11	0.01568	668	NonamEVm000011t1,NonamEVm000155t1,NonamEVm000164t1,NonamEVm000190t1,NonamEVm000762t1,NonamEVm000844t1,NonamEVm000963t1,NonamEVm001300t1,NonamEVm001486t1,NonamEVm001762t1,NonamEVm002035t1,NonamEVm002131t1,NonamEVm002144t1,NonamEVm002228t1,NonamEVm002296t1,NonamEVm002587t1,NonamEVm003174t1,NonamEVm003356t1,NonamEVm004878t1,NonamEVm007887t1,NonamEVm007962t1,NonamEVm010684t1,NonamEVm010861t1,NonamEVm…	S4vsS6_Neg	0.0359281
GO:0098800	inner mitochondrial membrane protein complex	93	19	1.15	1.4e-18	106	NonamEVm003291t1,NonamEVm007076t1,NonamEVm007742t1,NonamEVm007862t1,NonamEVm009078t1,NonamEVm010727t1,NonamEVm011326t1,NonamEVm011650t1,NonamEVm011791t1,NonamEVm012017t1,NonamEVm013688t1,NonamEVm014819t1,NonamEVm017146t1,NonamEVm017347t1,NonamEVm017924t1,NonamEVm018021t1,NonamEVm018155t1,NonamEVm018330t1,NonamEVm033374t1	S4vsS6_Pos	0.179245
GO:0070469	respirasome	74	15	0.91	8.7e-15	106	NonamEVm007076t1,NonamEVm007742t1,NonamEVm009078t1,NonamEVm010727t1,NonamEVm011326t1,NonamEVm011650t1,NonamEVm012017t1,NonamEVm012681t1,NonamEVm013688t1,NonamEVm017146t1,NonamEVm017924t1,NonamEVm018155t1,NonamEVm018330t1,NonamEVm020591t1,NonamEVm033374t1	S4vsS6_Pos	0.141509
GO:0015934	large ribosomal subunit	78	13	0.96	8.4e-12	106	NonamEVm007642t1,NonamEVm008833t1,NonamEVm010379t1,NonamEVm011181t1,NonamEVm012673t1,NonamEVm013364t1,NonamEVm013816t1,NonamEVm014654t1,NonamEVm015445t1,NonamEVm017249t1,NonamEVm017643t1,NonamEVm020599t1,NonamEVm027227t1	S4vsS6_Pos	0.122642
GO:0005840	ribosome	180	30	2.23	4.2e-11	106	NonamEVm003291t1,NonamEVm006229t1,NonamEVm006976t1,NonamEVm007642t1,NonamEVm008118t1,NonamEVm008299t1,NonamEVm008833t1,NonamEVm008940t1,NonamEVm010379t1,NonamEVm011181t1,NonamEVm012673t1,NonamEVm012852t1,NonamEVm013256t1,NonamEVm013364t1,NonamEVm013588t1,NonamEVm013816t1,NonamEVm014385t1,NonamEVm014654t1,NonamEVm015156t1,NonamEVm015445t1,NonamEVm015577t1,NonamEVm016368t1,NonamEVm016500t1,NonamEVm…	S4vsS6_Pos	0.283019
GO:1990204	oxidoreductase complex	82	9	1.01	6.6e-07	106	NonamEVm007076t1,NonamEVm007742t1,NonamEVm009078t1,NonamEVm010727t1,NonamEVm011650t1,NonamEVm012017t1,NonamEVm018155t1,NonamEVm018330t1,NonamEVm033374t1	S4vsS6_Pos	0.0849057
GO:0044391	ribosomal subunit	131	20	1.62	1.5e-06	106	NonamEVm003291t1,NonamEVm006229t1,NonamEVm006976t1,NonamEVm007642t1,NonamEVm008299t1,NonamEVm008833t1,NonamEVm010379t1,NonamEVm011181t1,NonamEVm012673t1,NonamEVm013256t1,NonamEVm013364t1,NonamEVm013816t1,NonamEVm014654t1,NonamEVm015156t1,NonamEVm015445t1,NonamEVm016500t1,NonamEVm017249t1,NonamEVm017643t1,NonamEVm020599t1,NonamEVm027227t1	S4vsS6_Pos	0.188679
GO:1990904	ribonucleoprotein complex	561	32	6.93	4.8e-05	106	NonamEVm003291t1,NonamEVm003440t1,NonamEVm006229t1,NonamEVm006976t1,NonamEVm007642t1,NonamEVm008118t1,NonamEVm008299t1,NonamEVm008833t1,NonamEVm008940t1,NonamEVm010379t1,NonamEVm011181t1,NonamEVm012673t1,NonamEVm012852t1,NonamEVm013256t1,NonamEVm013364t1,NonamEVm013588t1,NonamEVm013816t1,NonamEVm014385t1,NonamEVm014654t1,NonamEVm015156t1,NonamEVm015445t1,NonamEVm015577t1,NonamEVm016247t1,NonamEVm…	S4vsS6_Pos	0.301887
GO:1902495	transmembrane transporter complex	147	9	1.82	8e-05	106	NonamEVm007076t1,NonamEVm007742t1,NonamEVm009078t1,NonamEVm010727t1,NonamEVm011650t1,NonamEVm012017t1,NonamEVm018155t1,NonamEVm018330t1,NonamEVm033374t1	S4vsS6_Pos	0.0849057
GO:1904949	ATPase complex	109	6	1.35	0.0022	106	NonamEVm003291t1,NonamEVm007862t1,NonamEVm011791t1,NonamEVm012975t1,NonamEVm014819t1,NonamEVm017347t1	S4vsS6_Pos	0.0566038
GO:0005759	mitochondrial matrix	287	10	3.55	0.0028	106	NonamEVm001996t1,NonamEVm001997t1,NonamEVm002397t1,NonamEVm003291t1,NonamEVm006244t1,NonamEVm008299t1,NonamEVm010145t1,NonamEVm014686t1,NonamEVm016500t1,NonamEVm020150t1	S4vsS6_Pos	0.0943396
GO:0005576	extracellular region	931	63	28.77	5.4e-07	265	NonamEVm000150t1,NonamEVm000164t1,NonamEVm000190t1,NonamEVm000221t1,NonamEVm000236t1,NonamEVm000240t1,NonamEVm000300t1,NonamEVm000347t1,NonamEVm000417t1,NonamEVm000498t1,NonamEVm000549t1,NonamEVm000593t1,NonamEVm000600t1,NonamEVm000781t1,NonamEVm000911t1,NonamEVm000985t1,NonamEVm001003t1,NonamEVm001243t1,NonamEVm001472t1,NonamEVm001779t1,NonamEVm001820t1,NonamEVm001894t1,NonamEVm002051t1,NonamEVm…	S5vsS6_Neg	0.237736
GO:0005615	extracellular space	536	33	16.56	3.5e-05	265	NonamEVm000150t1,NonamEVm000164t1,NonamEVm000240t1,NonamEVm000300t1,NonamEVm000347t1,NonamEVm000498t1,NonamEVm000600t1,NonamEVm000781t1,NonamEVm000985t1,NonamEVm001820t1,NonamEVm001894t1,NonamEVm002051t1,NonamEVm002698t1,NonamEVm002829t1,NonamEVm003174t1,NonamEVm003308t1,NonamEVm003381t1,NonamEVm003499t1,NonamEVm003525t1,NonamEVm003724t1,NonamEVm004127t1,NonamEVm004322t1,NonamEVm004387t1,NonamEVm…	S5vsS6_Neg	0.124528
GO:0005789	endoplasmic reticulum membrane	584	27	18.05	0.023	265	NonamEVm000164t1,NonamEVm001494t1,NonamEVm001526t1,NonamEVm001702t1,NonamEVm001874t1,NonamEVm001922t1,NonamEVm002117t1,NonamEVm002131t1,NonamEVm002296t1,NonamEVm002732t1,NonamEVm002970t1,NonamEVm003028t1,NonamEVm003805t1,NonamEVm004220t1,NonamEVm004235t1,NonamEVm004479t1,NonamEVm004540t1,NonamEVm005955t1,NonamEVm006189t1,NonamEVm006340t1,NonamEVm006383t1,NonamEVm006891t1,NonamEVm008779t1,NonamEVm…	S5vsS6_Neg	0.101887
GO:0031012	extracellular matrix	163	11	5.04	0.032	265	NonamEVm000063t1,NonamEVm000122t1,NonamEVm000190t1,NonamEVm000221t1,NonamEVm001003t1,NonamEVm002530t1,NonamEVm003079t1,NonamEVm004127t1,NonamEVm004322t1,NonamEVm007201t1,NonamEVm013706t1	S5vsS6_Neg	0.0415094
GO:0008021	synaptic vesicle	100	7	3.09	0.035	265	NonamEVm001660t1,NonamEVm001779t1,NonamEVm004220t1,NonamEVm004478t1,NonamEVm005936t1,NonamEVm009799t1,NonamEVm010861t1	S5vsS6_Neg	0.0264151
GO:0031902	late endosome membrane	105	7	3.24	0.044	265	NonamEVm000164t1,NonamEVm000417t1,NonamEVm000991t1,NonamEVm004045t1,NonamEVm006383t1,NonamEVm008997t1,NonamEVm009249t1	S5vsS6_Neg	0.0264151
GO:0030141	secretory granule	159	9	4.91	0.058	265	NonamEVm000498t1,NonamEVm001811t1,NonamEVm002145t1,NonamEVm002794t1,NonamEVm003724t1,NonamEVm004235t1,NonamEVm004322t1,NonamEVm005353t1,NonamEVm009799t1	S5vsS6_Neg	0.0339623
GO:0015629	actin cytoskeleton	209	11	6.46	0.059	265	NonamEVm000149t1,NonamEVm000150t1,NonamEVm000600t1,NonamEVm000612t1,NonamEVm000783t1,NonamEVm000859t1,NonamEVm001000t1,NonamEVm004460t1,NonamEVm006343t1,NonamEVm010343t1,NonamEVm012773t1	S5vsS6_Neg	0.0415094
GO:0012505	endomembrane system	1974	73	61	0.062	265	NonamEVm000152t1,NonamEVm000164t1,NonamEVm000190t1,NonamEVm000236t1,NonamEVm000240t1,NonamEVm000300t1,NonamEVm000417t1,NonamEVm000472t1,NonamEVm000498t1,NonamEVm000859t1,NonamEVm000893t1,NonamEVm000972t1,NonamEVm000991t1,NonamEVm001019t1,NonamEVm001097t1,NonamEVm001494t1,NonamEVm001526t1,NonamEVm001581t1,NonamEVm001660t1,NonamEVm001702t1,NonamEVm001779t1,NonamEVm001811t1,NonamEVm001874t1,NonamEVm…	S5vsS6_Neg	0.275472
GO:0150034	distal axon	115	7	3.55	0.065	265	NonamEVm001660t1,NonamEVm002051t1,NonamEVm002296t1,NonamEVm002597t1,NonamEVm003269t1,NonamEVm006574t1,NonamEVm010861t1	S5vsS6_Neg	0.0264151
GO:0098800	inner mitochondrial membrane protein complex	93	11	0.41	1.3e-13	38	NonamEVm002682t1,NonamEVm003291t1,NonamEVm010727t1,NonamEVm011650t1,NonamEVm011791t1,NonamEVm012017t1,NonamEVm013688t1,NonamEVm017347t1,NonamEVm018155t1,NonamEVm018330t1,NonamEVm033374t1	S5vsS6_Pos	0.289474
GO:0070469	respirasome	74	7	0.33	2.7e-08	38	NonamEVm010727t1,NonamEVm011650t1,NonamEVm012017t1,NonamEVm013688t1,NonamEVm018155t1,NonamEVm018330t1,NonamEVm033374t1	S5vsS6_Pos	0.184211
GO:1990204	oxidoreductase complex	82	6	0.36	1.4e-06	38	NonamEVm010727t1,NonamEVm011650t1,NonamEVm012017t1,NonamEVm018155t1,NonamEVm018330t1,NonamEVm033374t1	S5vsS6_Pos	0.157895
GO:1902495	transmembrane transporter complex	147	6	0.65	4e-05	38	NonamEVm010727t1,NonamEVm011650t1,NonamEVm012017t1,NonamEVm018155t1,NonamEVm018330t1,NonamEVm033374t1	S5vsS6_Pos	0.157895
GO:1904949	ATPase complex	109	5	0.48	0.00011	38	NonamEVm002682t1,NonamEVm003291t1,NonamEVm011791t1,NonamEVm012975t1,NonamEVm017347t1	S5vsS6_Pos	0.131579
GO:0030018	Z disc	71	3	0.31	0.00373	38	NonamEVm005062t1,NonamEVm005093t1,NonamEVm011051t1	S5vsS6_Pos	0.0789474
GO:0005743	mitochondrial inner membrane	320	14	1.42	0.03449	38	NonamEVm002682t1,NonamEVm003291t1,NonamEVm006244t1,NonamEVm010727t1,NonamEVm011650t1,NonamEVm011791t1,NonamEVm012017t1,NonamEVm013688t1,NonamEVm015476t1,NonamEVm017347t1,NonamEVm018155t1,NonamEVm018259t1,NonamEVm018330t1,NonamEVm033374t1	S5vsS6_Pos	0.368421
GO:0098796	membrane protein complex	520	14	2.3	0.0846	38	NonamEVm002682t1,NonamEVm003291t1,NonamEVm006244t1,NonamEVm006845t1,NonamEVm010727t1,NonamEVm011650t1,NonamEVm011791t1,NonamEVm012017t1,NonamEVm012975t1,NonamEVm013688t1,NonamEVm017347t1,NonamEVm018155t1,NonamEVm018330t1,NonamEVm033374t1	S5vsS6_Pos	0.368421
GO:0098552	side of membrane	133	2	0.59	0.11704	38	NonamEVm008722t1,NonamEVm018330t1	S5vsS6_Pos	0.0526316
GO:0005737	cytoplasm	5766	32	25.55	0.12117	38	NonamEVm001200t1,NonamEVm002682t1,NonamEVm003291t1,NonamEVm004032t1,NonamEVm004602t1,NonamEVm005003t1,NonamEVm005062t1,NonamEVm005093t1,NonamEVm005678t1,NonamEVm005939t1,NonamEVm006244t1,NonamEVm006845t1,NonamEVm007893t1,NonamEVm008207t1,NonamEVm010727t1,NonamEVm010942t1,NonamEVm011051t1,NonamEVm011650t1,NonamEVm011791t1,NonamEVm011806t1,NonamEVm012017t1,NonamEVm012046t1,NonamEVm012975t1,NonamEVm…	S5vsS6_Pos	0.842105
